# Supplementary material for: Cell cycle genes are downregulated after adipogenic triggering in human adipose tissue-derived stem cells by regulation of mRNA abundance
Source: Sci Rep. 2019 Apr 4;9:5611. doi: 10.1038/s41598-019-42005-3 (PMC6449374; doi:10.1038/s41598-019-42005-3)
Supplement: Supplementary file 2 — Supplementary Table S1 [file 41598_2019_42005_MOESM2_ESM.xlsx]

## Sheet: Polysome
Cell cycle genes are downregulated after adipogenic triggering in human adipose tissue-derived stem cells by regulation of mRNA abundance
Bruna H. Marcon, Patrícia Shigunov, Lucía Spangenberg, Isabela Tiemy Pereira, Alessandra Melo de Aguiar, Rocio Amorin, Carmen K. Rebelatto, Alejandro Correa and Bruno Dallagiovanna
Table S1. Fold change analysis of transcripts identified by sequencing of heavy polysome-associated mRNA of hASCs non induced and induced to adipogenesis for 24 hours
Row.names	logFC	logCPM	LR	PValue	FDR	gene.id.x	biotype.x	TL01_ADI_Poli	TL01_CT_Poli	TL02_CT_Poli	TL02_ADI_Poli	TAL10_CT_Poli	TAL10_ADI_Poli	Description	length	gene.id.y	biotype.y	TL01_ADI_Poli_RPKM	TL01_CT_Poli_RPKM	TL02_CT_Poli_RPKM	TL02_ADI_Poli_RPKM	TAL10_CT_Poli_RPKM	TAL10_ADI_Poli_RPKM
ENSG00000000003	0.219177	5.19116	0.909847	0.340155	0.520663	TSPAN6	protein_coding	257	412	334	364	355	703	tetraspanin 6 [Source:HGNC Symbol;Acc:HGNC:11858]	12882	TSPAN6	protein_coding	2.72055	2.99782	2.13817	2.36646	2.61771	4.08275
ENSG00000000419	-0.00761879	7.87309	0.00133273	0.970878	0.984611	DPM1	protein_coding	1379	2381	2908	2588	2469	4050	dolichyl-phosphate mannosyltransferase polypeptide 1, catalytic subunit [Source:HGNC Symbol;Acc:HGNC:3005]	23688	DPM1	protein_coding	7.93858	9.42154	10.1238	9.14993	9.90076	12.7911
ENSG00000000457	0.264976	3.48632	0.910078	0.340094	0.520663	SCYL3	protein_coding	95	111	107	123	114	173	SCY1-like 3 (S. cerevisiae) [Source:HGNC Symbol;Acc:HGNC:19285]	44636	SCYL3	protein_coding	0.290232	0.233093	0.197687	0.230782	0.242603	0.289963
ENSG00000000460	-1.50615	2.77818	18.9654	1.33112e-05	0.000132872	C1orf112	protein_coding	14	62	85	28	173	84	chromosome 1 open reading frame 112 [Source:HGNC Symbol;Acc:HGNC:25565]	192073	C1orf112	protein_coding	0.00993959	0.0302563	0.0364948	0.0122088	0.085557	0.0327185
ENSG00000000971	0.244088	5.64055	0.933744	0.333892	0.515032	CFH	protein_coding	137	284	464	645	648	1314	complement factor H [Source:HGNC Symbol;Acc:HGNC:4883]	95626	CFH	protein_coding	0.195367	0.278377	0.400148	0.564892	0.643687	1.02802
ENSG00000001036	0.157178	5.76248	0.615671	0.43266	0.611439	FUCA2	protein_coding	447	563	692	798	453	589	fucosidase, alpha-L- 2, plasma [Source:HGNC Symbol;Acc:HGNC:4008]	16879	FUCA2	protein_coding	3.61133	3.12646	3.38094	3.95948	2.54934	2.61066
ENSG00000001084	0.365099	5.01017	2.86884	0.09031	0.208935	GCLC	protein_coding	285	303	407	473	235	396	glutamate-cysteine ligase, catalytic subunit [Source:HGNC Symbol;Acc:HGNC:4311]	119629	GCLC	protein_coding	0.324874	0.237409	0.280567	0.331136	0.186598	0.247651
ENSG00000001167	-0.24627	4.39673	1.04512	0.306633	0.487196	NFYA	protein_coding	189	294	273	241	182	164	nuclear transcription factor Y, alpha [Source:HGNC Symbol;Acc:HGNC:7804]	27031	NFYA	protein_coding	0.953469	1.01947	0.832874	0.746684	0.639566	0.453903
ENSG00000001460	-1.63977	3.4236	26.6286	2.46562e-07	3.44609e-06	STPG1	protein_coding	40	179	197	85	151	43	sperm-tail PG-rich repeat containing 1 [Source:HGNC Symbol;Acc:HGNC:28070]	59935	STPG1	protein_coding	0.0910094	0.279939	0.271059	0.118774	0.239316	0.0536746
ENSG00000001461	-2.0944	6.37902	80.6848	2.64754e-19	1.63152e-17	NIPAL3	protein_coding	273	1245	2175	520	1095	229	NIPA-like domain containing 3 [Source:HGNC Symbol;Acc:HGNC:25233]	57182	NIPAL3	protein_coding	0.651044	2.0408	3.13674	0.761598	1.81899	0.299611
ENSG00000001497	0.0407467	3.35384	0.0133983	0.90785	0.949517	LAS1L	protein_coding	82	59	152	134	128	103	LAS1-like (S. cerevisiae) [Source:HGNC Symbol;Acc:HGNC:25726]	22193	LAS1L	protein_coding	0.503854	0.249188	0.564815	0.505674	0.54786	0.347218
ENSG00000001561	-0.0173677	3.13721	0.00267117	0.958781	0.977929	ENPP4	protein_coding	90	82	94	85	109	92	ectonucleotide pyrophosphatase/phosphodiesterase 4 (putative) [Source:HGNC Symbol;Acc:HGNC:3359]	16706	ENPP4	protein_coding	0.734644	0.460079	0.464017	0.426116	0.619769	0.411999
ENSG00000001617	0.557542	2.74497	2.45373	0.117246	0.251183	SEMA3F	protein_coding	75	62	73	132	35	41	sema domain, immunoglobulin domain (Ig), short basic domain, secreted, (semaphorin) 3F [Source:HGNC Symbol;Acc:HGNC:10728]	34030	SEMA3F	protein_coding	0.300543	0.170774	0.176905	0.324858	0.0976972	0.090137
ENSG00000001629	-0.450455	6.91144	5.34112	0.0208281	0.0698156	ANKIB1	protein_coding	874	1863	1575	1029	1193	1311	ankyrin repeat and IBR domain containing 1 [Source:HGNC Symbol;Acc:HGNC:22215]	155150	ANKIB1	protein_coding	0.768186	1.12552	0.837158	0.555451	0.730406	0.632167
ENSG00000001630	1.38543	3.00215	18.6794	1.54646e-05	0.000151926	CYP51A1	protein_coding	120	63	59	151	24	75	cytochrome P450, family 51, subfamily A, polypeptide 1 [Source:HGNC Symbol;Acc:HGNC:2649]	30801	CYP51A1	protein_coding	0.53128	0.19172	0.157967	0.410576	0.0740154	0.18217
ENSG00000001631	-0.25645	5.7658	1.28955	0.256131	0.431278	KRIT1	protein_coding	342	737	789	572	466	699	KRIT1, ankyrin repeat containing [Source:HGNC Symbol;Acc:HGNC:1573]	47197	KRIT1	protein_coding	0.98814	1.46367	1.37861	1.01499	0.93788	1.10801
ENSG00000002016	0.427818	3.42779	1.86636	0.171892	0.328519	RAD52	protein_coding	108	93	125	200	75	82	RAD52 homolog (S. cerevisiae) [Source:HGNC Symbol;Acc:HGNC:9824]	77976	RAD52	protein_coding	0.188873	0.111793	0.132199	0.214808	0.0913642	0.0786745
ENSG00000002330	0.611969	4.96536	5.42887	0.0198065	0.0669784	BAD	protein_coding	365	284	477	448	116	301	BCL2-associated agonist of cell death [Source:HGNC Symbol;Acc:HGNC:936]	14874	BAD	protein_coding	3.34635	1.78971	2.64466	2.5225	0.740809	1.51398
ENSG00000002549	0.368358	6.11121	3.55901	0.0592229	0.153465	LAP3	protein_coding	591	659	665	832	673	1109	leucine aminopeptidase 3 [Source:HGNC Symbol;Acc:HGNC:18449]	30780	LAP3	protein_coding	2.61834	2.00682	1.78169	2.26379	2.07693	2.69553
ENSG00000002822	-0.508756	4.05725	3.12698	0.0770064	0.185465	MAD1L1	protein_coding	126	169	321	197	159	104	MAD1 mitotic arrest deficient-like 1 (yeast) [Source:HGNC Symbol;Acc:HGNC:6762]	417450	MAD1L1	protein_coding	0.0411598	0.0379466	0.0634131	0.0395224	0.03618	0.0186385
ENSG00000002834	0.146239	7.80298	0.376759	0.539343	0.700688	LASP1	protein_coding	1723	2271	2741	4465	1761	1655	LIM and SH3 protein 1 [Source:HGNC Symbol;Acc:HGNC:6513]	51911	LASP1	protein_coding	4.52619	4.10061	4.3544	7.2035	3.22237	2.38517
ENSG00000002919	-0.37807	4.24701	2.07458	0.149771	0.298353	SNX11	protein_coding	107	270	245	240	192	191	sorting nexin 11 [Source:HGNC Symbol;Acc:HGNC:14975]	19717	SNX11	protein_coding	0.740031	1.28355	1.02472	1.01942	0.924989	0.724726
ENSG00000003056	0.48153	6.89844	6.03013	0.0140637	0.0510421	M6PR	protein_coding	849	1025	1304	2119	969	1680	mannose-6-phosphate receptor (cation dependent) [Source:HGNC Symbol;Acc:HGNC:6752]	9592	M6PR	protein_coding	12.0699	10.0163	11.2111	18.5014	9.59601	13.1033
ENSG00000003137	-1.5783	0.428184	4.49104	0.034073	0.101871	CYP26B1	protein_coding	5	14	34	12	10	2	cytochrome P450, family 26, subfamily B, polypeptide 1 [Source:HGNC Symbol;Acc:HGNC:20581]	18800	CYP26B1	protein_coding	0.0362676	0.0698009	0.149142	0.0534571	0.0505264	0.0079589
ENSG00000003393	-0.498547	5.18974	5.6436	0.0175192	0.0607166	ALS2	protein_coding	244	533	462	346	419	372	amyotrophic lateral sclerosis 2 (juvenile) [Source:HGNC Symbol;Acc:HGNC:443]	80635	ALS2	protein_coding	0.412642	0.619576	0.472495	0.359364	0.49359	0.345144
ENSG00000003400	-0.114604	2.37679	0.0950591	0.757841	0.857423	CASP10	protein_coding	39	80	59	67	37	45	caspase 10, apoptosis-related cysteine peptidase [Source:HGNC Symbol;Acc:HGNC:1500]	46525	CASP10	protein_coding	0.11431	0.161174	0.104579	0.120606	0.0755425	0.0723614
ENSG00000003402	0.152219	5.89243	0.573767	0.448766	0.624412	CFLAR	protein_coding	624	774	610	709	468	588	CASP8 and FADD-like apoptosis regulator [Source:HGNC Symbol;Acc:HGNC:1876]	60583	CFLAR	protein_coding	1.40456	1.19752	0.830343	0.980115	0.733789	0.726119
ENSG00000003436	1.15562	5.70885	19.8423	8.40999e-06	8.78279e-05	TFPI	protein_coding	377	227	655	884	269	1151	tissue factor pathway inhibitor (lipoprotein-associated coagulation inhibitor) [Source:HGNC Symbol;Acc:HGNC:11760]	101530	TFPI	protein_coding	0.506353	0.209567	0.532017	0.729188	0.251671	0.848129
ENSG00000003509	0.0183308	4.2483	0.00532974	0.941802	0.969401	NDUFAF7	protein_coding	133	178	258	211	191	280	NADH dehydrogenase (ubiquinone) complex I, assembly factor 7 [Source:HGNC Symbol;Acc:HGNC:28816]	21772	NDUFAF7	protein_coding	0.833029	0.766324	0.977237	0.811645	0.833318	0.962145
ENSG00000003756	0.0508159	5.39025	0.0614417	0.804232	0.885808	RBM5	protein_coding	376	480	461	447	418	526	RNA binding motif protein 5 [Source:HGNC Symbol;Acc:HGNC:9902]	30113	RBM5	protein_coding	1.70271	1.4941	1.26248	1.24318	1.31855	1.30681
ENSG00000004059	0.395382	5.2001	2.67272	0.102082	0.227055	ARF5	protein_coding	391	313	373	509	353	405	ADP-ribosylation factor 5 [Source:HGNC Symbol;Acc:HGNC:658]	3360	ARF5	protein_coding	15.8688	8.73165	9.15478	12.687	9.97956	9.01772
ENSG00000004139	0.198041	0.388025	0.0426593	0.836368	0.904282	SARM1	protein_coding	16	8	9	20	16	3	sterile alpha and TIR motif containing 1 [Source:HGNC Symbol;Acc:HGNC:17074]	39693	SARM1	protein_coding	0.0549684	0.0188915	0.0186985	0.0421986	0.0382897	0.00565442
ENSG00000004142	0.165374	5.18083	0.46736	0.494204	0.663134	POLDIP2	protein_coding	339	379	416	587	311	295	polymerase (DNA-directed), delta interacting protein 2 [Source:HGNC Symbol;Acc:HGNC:23781]	10345	POLDIP2	protein_coding	4.46865	3.434	3.3162	4.75214	2.85566	2.1334
ENSG00000004399	1.21652	7.65572	31.2457	2.27351e-08	3.80527e-07	PLXND1	protein_coding	2525	1340	1789	4810	747	1579	plexin D1 [Source:HGNC Symbol;Acc:HGNC:9107]	51643	PLXND1	protein_coding	6.6674	2.43212	2.85678	7.80037	1.37399	2.28745
ENSG00000004455	0.0128596	6.26463	0.00395408	0.949861	0.973431	AK2	protein_coding	574	1016	730	768	788	1168	adenylate kinase 2 [Source:HGNC Symbol;Acc:HGNC:362]	73012	AK2	protein_coding	1.07207	1.30434	0.824531	0.880945	1.0252	1.19682
ENSG00000004478	0.775038	5.12031	10.0075	0.00155905	0.0084057	FKBP4	protein_coding	260	331	317	633	207	564	FK506 binding protein 4, 59kDa [Source:HGNC Symbol;Acc:HGNC:3720]	10470	FKBP4	protein_coding	3.38636	2.96328	2.49684	5.06336	1.87802	4.03008
ENSG00000004487	0.362427	5.10958	2.92624	0.08715	0.203595	KDM1A	protein_coding	333	350	380	449	273	444	lysine (K)-specific demethylase 1A [Source:HGNC Symbol;Acc:HGNC:29079]	64241	KDM1A	protein_coding	0.706869	0.510678	0.487809	0.58535	0.40367	0.517073
ENSG00000004534	0.0972729	7.15223	0.266635	0.605598	0.751105	RBM6	protein_coding	1277	1831	1595	1643	1162	1702	RNA binding motif protein 6 [Source:HGNC Symbol;Acc:HGNC:9903]	160038	RBM6	protein_coding	1.08811	1.0724	0.821895	0.859798	0.689698	0.795642
ENSG00000004660	-1.27644	2.66767	8.51672	0.00351897	0.0166282	CAMKK1	protein_coding	21	170	113	55	24	25	calcium/calmodulin-dependent protein kinase kinase 1, alpha [Source:HGNC Symbol;Acc:HGNC:1469]	34576	CAMKK1	protein_coding	0.0828231	0.460856	0.269515	0.13322	0.0659345	0.0540937
ENSG00000004700	-0.402367	7.88177	4.00136	0.0454636	0.126516	RECQL	protein_coding	882	1484	3801	2373	3772	3792	RecQ helicase-like [Source:HGNC Symbol;Acc:HGNC:9948]	32758	RECQL	protein_coding	3.67162	4.24627	9.56883	6.06683	10.9378	8.66028
ENSG00000004766	-0.520772	5.88058	6.71161	0.00957873	0.0374142	CCDC132	protein_coding	236	475	961	599	882	830	coiled-coil domain containing 132 [Source:HGNC Symbol;Acc:HGNC:25956]	128781	CCDC132	protein_coding	0.2499	0.345727	0.61539	0.389544	0.650568	0.482178
ENSG00000004776	0.787302	3.57142	2.35182	0.125137	0.262464	HSPB6	protein_coding	95	151	195	180	13	143	heat shock protein, alpha-crystallin-related, B6 [Source:HGNC Symbol;Acc:HGNC:26511]	3511	HSPB6	protein_coding	3.68977	4.03123	4.58018	4.29362	0.351713	3.0471
ENSG00000004779	0.406921	5.04092	3.65885	0.055772	0.147026	NDUFAB1	protein_coding	262	294	333	421	309	549	NADH dehydrogenase (ubiquinone) 1, alpha/beta subcomplex, 1, 8kDa [Source:HGNC Symbol;Acc:HGNC:7694]	15354	NDUFAB1	protein_coding	2.32695	1.7948	1.78855	2.29637	1.91167	2.67505
ENSG00000004799	8.81757	7.2422	627.009	2.23543e-138	1.66685e-134	PDK4	protein_coding	1921	0	11	4094	12	4018	pyruvate dehydrogenase kinase, isozyme 4 [Source:HGNC Symbol;Acc:HGNC:8812]	12992	PDK4	protein_coding	20.1631	0	0.0698225	26.3909	0.0877367	23.1374
ENSG00000004864	-0.191202	3.38067	0.295275	0.58686	0.736439	SLC25A13	protein_coding	72	108	100	144	152	91	solute carrier family 25 (aspartate/glutamate carrier), member 13 [Source:HGNC Symbol;Acc:HGNC:10983]	201927	SLC25A13	protein_coding	0.0486234	0.0501326	0.0408399	0.0597241	0.0715031	0.0337154
ENSG00000004866	0.328664	3.10901	1.03258	0.309553	0.490633	ST7	protein_coding	68	53	88	87	110	153	suppression of tumorigenicity 7 [Source:HGNC Symbol;Acc:HGNC:11351]	276865	ST7	protein_coding	0.0334925	0.0179432	0.0262116	0.0263168	0.0377399	0.0413432
ENSG00000004897	-0.985591	7.04526	21.2148	4.10592e-06	4.5424e-05	CDC27	protein_coding	485	1886	1813	927	2038	1703	cell division cycle 27 [Source:HGNC Symbol;Acc:HGNC:1728]	71719	CDC27	protein_coding	0.922177	2.4649	2.08469	1.0825	2.69927	1.77648
ENSG00000004961	-0.647975	5.38072	6.14315	0.0131922	0.0484808	HCCS	protein_coding	161	637	512	429	517	530	holocytochrome c synthase [Source:HGNC Symbol;Acc:HGNC:4837]	11777	HCCS	protein_coding	1.86422	5.06986	3.5852	3.05073	4.16996	3.36684
ENSG00000004975	0.707015	4.21087	6.68417	0.00972727	0.0378655	DVL2	protein_coding	203	163	174	360	114	162	dishevelled segment polarity protein 2 [Source:HGNC Symbol;Acc:HGNC:3086]	9204	DVL2	protein_coding	3.00764	1.65998	1.55902	3.27573	1.17653	1.3168
ENSG00000005007	1.09823	4.14368	11.2909	0.000778894	0.00467619	UPF1	protein_coding	191	69	190	384	118	183	UPF1 regulator of nonsense transcripts homolog (yeast) [Source:HGNC Symbol;Acc:HGNC:9962]	36298	UPF1	protein_coding	0.717559	0.178179	0.431668	0.885993	0.308799	0.377181
ENSG00000005020	0.152078	5.93767	0.530429	0.466427	0.638649	SKAP2	protein_coding	695	841	870	775	264	426	src kinase associated phosphoprotein 2 [Source:HGNC Symbol;Acc:HGNC:15687]	328177	SKAP2	protein_coding	0.288791	0.240203	0.21862	0.197777	0.0764138	0.0971141
ENSG00000005022	0.126808	5.66476	0.391235	0.531651	0.694293	SLC25A5	protein_coding	351	447	634	743	532	647	solute carrier family 25 (mitochondrial carrier; adenine nucleotide translocator), member 5 [Source:HGNC Symbol;Acc:HGNC:10991]	2919	SLC25A5	protein_coding	16.3976	14.3537	17.9116	21.3175	17.3122	16.5825
ENSG00000005059	-1.65579	4.38751	45.6334	1.42586e-11	3.77689e-10	CCDC109B	protein_coding	83	389	359	112	299	123	coiled-coil domain containing 109B [Source:HGNC Symbol;Acc:HGNC:26076]	128521	CCDC109B	protein_coding	0.0880665	0.283705	0.230356	0.0729837	0.22099	0.0715998
ENSG00000005073	0.483041	2.92973	2.29573	0.12973	0.269438	HOXA11	protein_coding	51	59	56	92	90	149	homeobox A11 [Source:HGNC Symbol;Acc:HGNC:5101]	3713	HOXA11	protein_coding	1.87306	1.48942	1.24377	2.07513	2.30247	3.00222
ENSG00000005075	0.0910995	5.00544	0.160106	0.689059	0.811224	POLR2J	protein_coding	293	442	375	336	227	399	polymerase (RNA) II (DNA directed) polypeptide J, 13.3kDa [Source:HGNC Symbol;Acc:HGNC:9197]	5789	POLR2J	protein_coding	6.90194	7.15665	5.34203	4.86091	3.72476	5.15644
ENSG00000005100	-0.203862	2.86187	0.320141	0.571523	0.724829	DHX33	protein_coding	49	138	80	80	45	72	DEAH (Asp-Glu-Ala-His) box polypeptide 33 [Source:HGNC Symbol;Acc:HGNC:16718]	28148	DHX33	protein_coding	0.237386	0.459539	0.23438	0.238026	0.151859	0.191367
ENSG00000005156	-1.18782	3.144	9.44639	0.00211565	0.0109562	LIG3	protein_coding	47	191	105	93	95	30	ligase III, DNA, ATP-dependent [Source:HGNC Symbol;Acc:HGNC:6600]	29249	LIG3	protein_coding	0.219126	0.612087	0.296044	0.266289	0.308524	0.0767346
ENSG00000005175	-0.378168	6.04741	2.84508	0.0916539	0.210964	RPAP3	protein_coding	232	620	807	658	972	1223	RNA polymerase II associated protein 3 [Source:HGNC Symbol;Acc:HGNC:26151]	44812	RPAP3	protein_coding	0.705993	1.29685	1.48511	1.22974	2.06038	2.0418
ENSG00000005189	-1.41213	1.91963	10.6411	0.00110599	0.00632911	AC004381.6	protein_coding	14	63	70	28	42	21	Putative RNA exonuclease NEF-sp [Source:UniProtKB/Swiss-Prot;Acc:Q96IC2]	43239	AC004381.6	protein_coding	0.0441529	0.13657	0.133506	0.0542331	0.0922677	0.036335
ENSG00000005194	0.108087	4.23345	0.185524	0.666668	0.795474	CIAPIN1	protein_coding	163	225	232	289	138	163	cytokine induced apoptosis inhibitor 1 [Source:HGNC Symbol;Acc:HGNC:28050]	19359	CIAPIN1	protein_coding	1.14818	1.08941	0.988288	1.25025	0.67713	0.62992
ENSG00000005206	1.42715	2.49965	13.356	0.000257592	0.00179424	SPPL2B	protein_coding	66	28	30	104	41	86	signal peptide peptidase like 2B [Source:HGNC Symbol;Acc:HGNC:30627]	26191	SPPL2B	protein_coding	0.343636	0.100207	0.0944599	0.332555	0.148699	0.245656
ENSG00000005238	-0.684507	5.51403	7.82592	0.00515022	0.02271	FAM214B	protein_coding	388	732	681	521	394	196	family with sequence similarity 214, member B [Source:HGNC Symbol;Acc:HGNC:25666]	12229	FAM214B	protein_coding	4.32661	5.61062	4.59235	3.56803	3.06042	1.19907
ENSG00000005243	-0.355994	6.34059	3.32356	0.0682939	0.169943	COPZ2	protein_coding	605	1060	1239	983	731	661	coatomer protein complex, subunit zeta 2 [Source:HGNC Symbol;Acc:HGNC:19356]	11863	COPZ2	protein_coding	6.95453	8.37534	8.61302	6.9397	5.85327	4.16858
ENSG00000005249	-0.929383	1.1817	2.57175	0.108787	0.238055	PRKAR2B	protein_coding	16	23	20	8	47	21	protein kinase, cAMP-dependent, regulatory, type II, beta [Source:HGNC Symbol;Acc:HGNC:9392]	117162	PRKAR2B	protein_coding	0.0186226	0.0184006	0.0140774	0.00571854	0.0381054	0.0134095
ENSG00000005302	-0.507256	6.10033	5.90858	0.0150673	0.0537815	MSL3	protein_coding	416	1079	786	567	801	859	male-specific lethal 3 homolog (Drosophila) [Source:HGNC Symbol;Acc:HGNC:7370]	17594	MSL3	protein_coding	3.2243	5.74841	3.68414	2.69898	4.32458	3.65266
ENSG00000005339	-0.514243	4.15576	3.89461	0.0484413	0.132624	CREBBP	protein_coding	142	327	277	168	106	121	CREB binding protein [Source:HGNC Symbol;Acc:HGNC:2348]	155672	CREBBP	protein_coding	0.12439	0.196892	0.14674	0.0903817	0.0646802	0.0581508
ENSG00000005436	-0.517239	4.07592	3.98047	0.0460307	0.127689	GCFC2	protein_coding	133	248	151	86	237	224	GC-rich sequence DNA-binding factor 2 [Source:HGNC Symbol;Acc:HGNC:1317]	58989	GCFC2	protein_coding	0.307459	0.394068	0.211098	0.122098	0.381639	0.284091
ENSG00000005448	0.301117	3.8505	1.26469	0.260765	0.436159	WDR54	protein_coding	135	181	139	159	108	204	WD repeat domain 54 [Source:HGNC Symbol;Acc:HGNC:25770]	4077	WDR54	protein_coding	4.51544	4.1613	2.81159	3.26617	2.51628	3.74344
ENSG00000005469	0.406139	4.55116	2.6333	0.104644	0.231073	CROT	protein_coding	166	205	268	283	192	448	carnitine O-octanoyltransferase [Source:HGNC Symbol;Acc:HGNC:2366]	54114	CROT	protein_coding	0.418317	0.355087	0.408417	0.437984	0.337029	0.619369
ENSG00000005483	-0.453566	5.6121	4.88389	0.0271084	0.0858501	KMT2E	protein_coding	400	725	665	419	480	462	lysine (K)-specific methyltransferase 2E [Source:HGNC Symbol;Acc:HGNC:18541]	100182	KMT2E	protein_coding	0.544474	0.678327	0.547407	0.350273	0.455122	0.345011
ENSG00000005486	-0.00065512	3.25812	6.37727e-06	0.997985	0.998454	RHBDD2	protein_coding	113	110	109	120	81	59	rhomboid domain containing 2 [Source:HGNC Symbol;Acc:HGNC:23082]	46324	RHBDD2	protein_coding	0.332644	0.222576	0.194043	0.216949	0.166094	0.0952855
ENSG00000005700	-0.880358	7.83413	16.5127	4.83241e-05	0.000419474	IBTK	protein_coding	1429	4073	2893	1217	2737	2553	inhibitor of Bruton agammaglobulinemia tyrosine kinase [Source:HGNC Symbol;Acc:HGNC:17853]	77771	IBTK	protein_coding	2.50566	4.90894	3.06767	1.31055	3.34297	2.45592
ENSG00000005801	-0.281552	5.7066	1.62968	0.201748	0.367717	ZNF195	protein_coding	352	776	566	422	546	770	zinc finger protein 195 [Source:HGNC Symbol;Acc:HGNC:12986]	39961	ZNF195	protein_coding	1.20119	1.82019	1.16804	0.884419	1.29787	1.44157
ENSG00000005810	1.55604	6.78172	59.1693	1.44675e-14	5.648e-13	MYCBP2	protein_coding	1446	618	502	1548	725	2200	MYC binding protein 2, E3 ubiquitin protein ligase [Source:HGNC Symbol;Acc:HGNC:23386]	282395	MYCBP2	protein_coding	0.698262	0.205127	0.146597	0.459088	0.243869	0.582836
ENSG00000005812	0.481313	6.77215	6.50373	0.0107648	0.0410788	FBXL3	protein_coding	936	1047	1175	1741	821	1448	F-box and leucine-rich repeat protein 3 [Source:HGNC Symbol;Acc:HGNC:13599]	34597	FBXL3	protein_coding	3.6893	2.83661	2.80077	4.21446	2.25414	3.1312
ENSG00000005882	-0.226334	1.35269	0.191537	0.661641	0.792343	PDK2	protein_coding	11	31	28	32	25	31	pyruvate dehydrogenase kinase, isozyme 2 [Source:HGNC Symbol;Acc:HGNC:8810]	17415	PDK2	protein_coding	0.0861343	0.166851	0.132591	0.153889	0.136362	0.133174
ENSG00000005884	-2.51335	3.42258	58.933	1.63131e-14	6.30252e-13	ITGA3	protein_coding	29	235	135	31	219	36	integrin, alpha 3 (antigen CD49C, alpha 3 subunit of VLA-3 receptor) [Source:HGNC Symbol;Acc:HGNC:6139]	34513	ITGA3	protein_coding	0.114584	0.638228	0.322574	0.0752248	0.60275	0.078037
ENSG00000005889	-0.0835777	6.69265	0.165838	0.683837	0.807703	ZFX	protein_coding	963	1425	1171	843	912	1352	zinc finger protein, X-linked [Source:HGNC Symbol;Acc:HGNC:12869]	67082	ZFX	protein_coding	1.95761	1.99113	1.43956	1.05245	1.29141	1.50783
ENSG00000005893	0.253719	6.71285	1.83225	0.175861	0.333952	LAMP2	protein_coding	757	925	1187	1378	1073	1645	lysosomal-associated membrane protein 2 [Source:HGNC Symbol;Acc:HGNC:6501]	41538	LAMP2	protein_coding	2.48518	2.08731	2.35659	2.77834	2.45375	2.96279
ENSG00000006007	0.799167	5.70027	15.7199	7.34463e-05	0.000602147	GDE1	protein_coding	579	458	519	897	286	592	glycerophosphodiester phosphodiesterase 1 [Source:HGNC Symbol;Acc:HGNC:29644]	20456	GDE1	protein_coding	3.8598	2.09863	2.09231	3.67243	1.32807	2.16512
ENSG00000006015	1.40958	4.62736	29.6444	5.19029e-08	8.19945e-07	C19orf60	protein_coding	296	128	213	632	93	213	chromosome 19 open reading frame 60 [Source:HGNC Symbol;Acc:HGNC:26098]	3651	C19orf60	protein_coding	11.0557	3.28616	4.81112	14.4973	2.41962	4.36464
ENSG00000006016	1.29783	10.2655	23.9252	1.00154e-06	1.2488e-05	CRLF1	protein_coding	15414	7502	10479	26419	5380	13256	cytokine receptor-like factor 1 [Source:HGNC Symbol;Acc:HGNC:2364]	35521	CRLF1	protein_coding	59.1748	19.7962	24.3284	62.2892	14.3871	27.9195
ENSG00000006025	1.624	1.4675	6.83068	0.00896051	0.0355394	OSBPL7	protein_coding	50	7	22	50	12	21	oxysterol binding protein-like 7 [Source:HGNC Symbol;Acc:HGNC:16387]	14462	OSBPL7	protein_coding	0.471464	0.0453692	0.125451	0.28955	0.0788186	0.108636
ENSG00000006042	0.0527771	4.95963	0.0523282	0.81906	0.89432	TMEM98	protein_coding	203	305	378	502	319	344	transmembrane protein 98 [Source:HGNC Symbol;Acc:HGNC:24529]	17196	TMEM98	protein_coding	1.60981	1.66251	1.81277	2.44488	1.76214	1.49662
ENSG00000006062	-0.948409	1.28488	2.85448	0.0911196	0.210058	MAP3K14	protein_coding	7	38	40	33	19	13	mitogen-activated protein kinase kinase kinase 14 [Source:HGNC Symbol;Acc:HGNC:6853]	53919	MAP3K14	protein_coding	0.0177037	0.0660591	0.0611782	0.0512571	0.0334725	0.0180378
ENSG00000006118	1.57094	2.46403	10.0286	0.00154128	0.00832189	TMEM132A	protein_coding	77	11	57	103	29	65	transmembrane protein 132A [Source:HGNC Symbol;Acc:HGNC:31092]	12696	TMEM132A	protein_coding	0.827048	0.0812114	0.370243	0.679442	0.216974	0.383025
ENSG00000006125	-0.736442	5.44445	11.1152	0.000856242	0.00507719	AP2B1	protein_coding	228	650	557	434	589	399	adaptor-related protein complex 2, beta 1 subunit [Source:HGNC Symbol;Acc:HGNC:563]	148363	AP2B1	protein_coding	0.209564	0.410657	0.309605	0.244989	0.377108	0.2012
ENSG00000006194	0.396369	5.24041	2.72898	0.0985421	0.221854	ZNF263	protein_coding	412	316	449	558	305	369	zinc finger protein 263 [Source:HGNC Symbol;Acc:HGNC:13056]	37658	ZNF263	protein_coding	1.49192	0.78654	0.983258	1.24096	0.76934	0.733078
ENSG00000006282	0.363808	4.79324	2.33957	0.126124	0.263984	SPATA20	protein_coding	264	256	261	381	280	341	spermatogenesis associated 20 [Source:HGNC Symbol;Acc:HGNC:26125]	12794	SPATA20	protein_coding	2.81387	1.87553	1.68234	2.49402	2.07887	1.99402
ENSG00000006283	5.20399	1.35055	36.2551	1.73104e-09	3.40566e-08	CACNA1G	protein_coding	24	0	0	88	4	42	calcium channel, voltage-dependent, T type, alpha 1G subunit [Source:HGNC Symbol;Acc:HGNC:1394]	66406	CACNA1G	protein_coding	0.0492845	0	0	0.110983	0.00572175	0.0473176
ENSG00000006327	-0.678749	7.2148	12.4854	0.000410134	0.0026885	TNFRSF12A	protein_coding	792	1953	2359	1650	1773	1308	tumor necrosis factor receptor superfamily, member 12A [Source:HGNC Symbol;Acc:HGNC:18152]	3938	TNFRSF12A	protein_coding	27.4256	46.4855	49.4004	35.0905	42.767	24.8492
ENSG00000006451	-0.757808	7.04615	10.2101	0.00139676	0.00765524	RALA	protein_coding	619	2453	1494	1084	1578	1517	v-ral simian leukemia viral oncogene homolog A (ras related) [Source:HGNC Symbol;Acc:HGNC:9839]	84641	RALA	protein_coding	0.997279	2.71649	1.45562	1.07258	1.77093	1.34087
ENSG00000006453	-2.24183	1.3858	15.8771	6.75912e-05	0.000559993	BAIAP2L1	protein_coding	8	77	44	9	15	6	BAI1-associated protein 2-like 1 [Source:HGNC Symbol;Acc:HGNC:21649]	109417	BAIAP2L1	protein_coding	0.00997039	0.0659625	0.0331624	0.00688874	0.0130221	0.00410249
ENSG00000006459	-0.563993	4.62886	5.39638	0.0201786	0.0679592	KDM7A	protein_coding	158	444	244	169	285	306	lysine (K)-specific demethylase 7A [Source:HGNC Symbol;Acc:HGNC:22224]	92289	KDM7A	protein_coding	0.233461	0.450945	0.218031	0.153362	0.29334	0.248058
ENSG00000006468	-0.937383	2.82477	6.89465	0.00864542	0.0346026	ETV1	protein_coding	38	139	105	44	62	66	ets variant 1 [Source:HGNC Symbol;Acc:HGNC:3490]	100197	ETV1	protein_coding	0.0517173	0.130032	0.0864198	0.0367773	0.0587777	0.0492799
ENSG00000006530	-0.0802189	4.3537	0.0934736	0.759807	0.858535	AGK	protein_coding	137	237	193	255	261	249	acylglycerol kinase [Source:HGNC Symbol;Acc:HGNC:21869]	104055	AGK	protein_coding	0.179541	0.213489	0.152958	0.205239	0.238261	0.179027
ENSG00000006534	-0.23925	3.37525	0.53183	0.465839	0.638191	ALDH3B1	protein_coding	138	145	120	70	84	77	aldehyde dehydrogenase 3 family, member B1 [Source:HGNC Symbol;Acc:HGNC:410]	20704	ALDH3B1	protein_coding	0.908933	0.656455	0.477975	0.283156	0.38539	0.278239
ENSG00000006576	-1.09131	6.93302	29.7925	4.80857e-08	7.62874e-07	PHTF2	protein_coding	485	1742	1706	752	2006	1446	putative homeodomain transcription factor 2 [Source:HGNC Symbol;Acc:HGNC:13411]	158711	PHTF2	protein_coding	0.416717	1.0288	0.886442	0.396819	1.2006	0.68162
ENSG00000006607	0.356248	4.72307	2.52077	0.112356	0.243753	FARP2	protein_coding	252	276	304	417	185	265	FERM, RhoGEF and pleckstrin domain protein 2 [Source:HGNC Symbol;Acc:HGNC:16460]	138598	FARP2	protein_coding	0.247942	0.186657	0.180882	0.251977	0.126792	0.143044
ENSG00000006625	-0.0605635	6.3355	0.0930509	0.760334	0.85871	GGCT	protein_coding	459	731	998	854	990	1393	gamma-glutamylcyclotransferase [Source:HGNC Symbol;Acc:HGNC:21705]	54858	GGCT	protein_coding	1.14098	1.24902	1.50027	1.30377	1.71424	1.89973
ENSG00000006634	-1.33614	4.89203	23.514	1.24006e-06	1.51706e-05	DBF4	protein_coding	104	645	310	177	450	256	DBF4 zinc finger [Source:HGNC Symbol;Acc:HGNC:17364]	33325	DBF4	protein_coding	0.425569	1.81418	0.767132	0.444821	1.28268	0.574713
ENSG00000006652	-0.248064	7.47843	1.5595	0.211738	0.380056	IFRD1	protein_coding	1194	2250	1969	1453	2131	2789	interferon-related developmental regulator 1 [Source:HGNC Symbol;Acc:HGNC:5456]	58049	IFRD1	protein_coding	2.80489	3.63311	2.79724	2.0963	3.4871	3.59447
ENSG00000006695	-0.00565172	3.99416	0.000431413	0.983429	0.991416	COX10	protein_coding	140	236	192	163	108	184	COX10 heme A:farnesyltransferase cytochrome c oxidase assembly factor [Source:HGNC Symbol;Acc:HGNC:2260]	139181	COX10	protein_coding	0.137169	0.158936	0.113763	0.098082	0.0737089	0.0989051
ENSG00000006704	-0.155035	2.41421	0.184372	0.667642	0.795991	GTF2IRD1	protein_coding	28	55	70	64	55	72	GTF2I repeat domain containing 1 [Source:HGNC Symbol;Acc:HGNC:4661]	148814	GTF2IRD1	protein_coding	0.0256579	0.0346426	0.0387912	0.0360179	0.0351071	0.0361968
ENSG00000006712	-0.332615	5.19443	1.97933	0.159461	0.312038	PAF1	protein_coding	218	572	543	536	253	287	Paf1, RNA polymerase II associated factor, homolog (S. cerevisiae) [Source:HGNC Symbol;Acc:HGNC:25459]	5343	PAF1	protein_coding	5.56389	10.0346	8.38095	8.40159	4.49792	4.01863
ENSG00000006715	-0.14058	6.46127	0.500597	0.479238	0.649893	VPS41	protein_coding	621	825	1125	939	1131	1159	vacuolar protein sorting 41 homolog (S. cerevisiae) [Source:HGNC Symbol;Acc:HGNC:12713]	209431	VPS41	protein_coding	0.40435	0.369236	0.442986	0.375497	0.512977	0.414022
ENSG00000006740	0.529708	1.70188	1.27513	0.258807	0.434053	ARHGAP44	protein_coding	23	24	35	71	22	28	Rho GTPase activating protein 44 [Source:HGNC Symbol;Acc:HGNC:29096]	202104	ARHGAP44	protein_coding	0.0155189	0.0111308	0.0142814	0.0294215	0.0103401	0.0103649
ENSG00000006744	0.322684	3.98223	1.02675	0.310924	0.491877	ELAC2	protein_coding	125	100	169	265	196	169	elaC ribonuclease Z 2 [Source:HGNC Symbol;Acc:HGNC:14198]	25796	ELAC2	protein_coding	0.660792	0.363361	0.540273	0.86035	0.721738	0.490135
ENSG00000006756	1.70062	3.22516	27.4914	1.57796e-07	2.28689e-06	ARSD	protein_coding	145	62	36	154	45	134	arylsulfatase D [Source:HGNC Symbol;Acc:HGNC:717]	25381	ARSD	protein_coding	0.779051	0.228968	0.116969	0.508152	0.168415	0.394982
ENSG00000006757	0.343969	4.15057	1.24214	0.265059	0.441457	PNPLA4	protein_coding	105	195	206	240	117	326	patatin-like phospholipase domain containing 4 [Source:HGNC Symbol;Acc:HGNC:24887]	29492	PNPLA4	protein_coding	0.485503	0.619757	0.576025	0.681536	0.376841	0.826979
ENSG00000006831	0.10906	6.26462	0.30202	0.582619	0.733106	ADIPOR2	protein_coding	593	873	922	1115	664	870	adiponectin receptor 2 [Source:HGNC Symbol;Acc:HGNC:24041]	100104	ADIPOR2	protein_coding	0.807812	0.817436	0.759553	0.932836	0.630076	0.650203
ENSG00000006837	1.07259	1.04599	2.40363	0.121054	0.256505	CDKL3	protein_coding	14	25	13	25	5	44	cyclin-dependent kinase-like 3 [Source:HGNC Symbol;Acc:HGNC:15483]	84697	CDKL3	protein_coding	0.0225407	0.0276671	0.0126577	0.0247203	0.00560761	0.0388656
ENSG00000007047	0.140183	4.81305	0.359772	0.548633	0.708194	MARK4	protein_coding	266	301	405	481	169	182	MAP/microtubule affinity-regulating kinase 4 [Source:HGNC Symbol;Acc:HGNC:13538]	225995	MARK4	protein_coding	0.160505	0.124841	0.147786	0.178249	0.0710336	0.0602495
ENSG00000007080	0.165751	4.71936	0.249205	0.617635	0.758777	CCDC124	protein_coding	110	317	338	449	163	412	coiled-coil domain containing 124 [Source:HGNC Symbol;Acc:HGNC:25171]	10975	CCDC124	protein_coding	1.36677	2.70736	2.53975	3.42629	1.41078	2.8085
ENSG00000007168	-0.679516	7.32389	12.0198	0.00052637	0.0033503	PAFAH1B1	protein_coding	1058	2698	2359	1331	1551	1467	platelet-activating factor acetylhydrolase 1b, regulatory subunit 1 (45kDa) [Source:HGNC Symbol;Acc:HGNC:8574]	92405	PAFAH1B1	protein_coding	1.56134	2.73676	2.10529	1.20633	1.59438	1.18772
ENSG00000007202	-0.03053	7.50652	0.0242473	0.876257	0.928916	KIAA0100	protein_coding	1658	2266	2301	2427	1495	1560	KIAA0100 [Source:HGNC Symbol;Acc:HGNC:28960]	31014	KIAA0100	protein_coding	7.2901	6.84846	6.11839	6.55381	4.57888	3.76312
ENSG00000007237	-0.180091	5.2066	0.433034	0.510504	0.676604	GAS7	protein_coding	351	357	685	615	219	142	growth arrest-specific 7 [Source:HGNC Symbol;Acc:HGNC:4169]	287942	GAS7	protein_coding	0.16623	0.116213	0.196184	0.178876	0.0722462	0.0368947
ENSG00000007255	2.25324	2.77179	34.3732	4.54948e-09	8.36577e-08	TRAPPC6A	protein_coding	103	19	34	156	23	88	trafficking protein particle complex 6A [Source:HGNC Symbol;Acc:HGNC:23069]	15309	TRAPPC6A	protein_coding	0.917481	0.116332	0.183152	0.853414	0.142711	0.430048
ENSG00000007341	0.307224	3.75051	1.22095	0.269174	0.44606	ST7L	protein_coding	95	140	156	233	99	157	suppression of tumorigenicity 7 like [Source:HGNC Symbol;Acc:HGNC:18441]	97307	ST7L	protein_coding	0.133133	0.134857	0.132208	0.200537	0.0966423	0.120708
ENSG00000007376	0.914	3.93591	11.3165	0.000768199	0.00461569	RPUSD1	protein_coding	180	137	122	280	86	162	RNA pseudouridylate synthase domain containing 1 [Source:HGNC Symbol;Acc:HGNC:14173]	3423	RPUSD1	protein_coding	7.17088	3.7515	2.93922	6.85067	2.38653	3.5407
ENSG00000007384	0.25268	3.30327	0.736816	0.390683	0.571974	RHBDF1	protein_coding	79	97	127	172	70	91	rhomboid 5 homolog 1 (Drosophila) [Source:HGNC Symbol;Acc:HGNC:20561]	18296	RHBDF1	protein_coding	0.588814	0.496943	0.572435	0.787325	0.363428	0.372106
ENSG00000007392	-0.0881895	4.02205	0.114476	0.735104	0.842306	LUC7L	protein_coding	133	224	192	214	135	145	LUC7-like (S. cerevisiae) [Source:HGNC Symbol;Acc:HGNC:6723]	40494	LUC7L	protein_coding	0.447886	0.5185	0.391011	0.442593	0.316679	0.267891
ENSG00000007520	0.307413	4.53901	1.64456	0.1997	0.365325	TSR3	protein_coding	228	223	230	289	229	291	TSR3, 20S rRNA accumulation, homolog (S. cerevisiae) [Source:HGNC Symbol;Acc:HGNC:14175]	2671	TSR3	protein_coding	11.6404	7.82568	7.10121	9.06162	8.144	8.1508
ENSG00000007541	1.24796	3.72245	19.1415	1.21378e-05	0.000122222	PIGQ	protein_coding	158	75	112	247	71	177	phosphatidylinositol glycan anchor biosynthesis, class Q [Source:HGNC Symbol;Acc:HGNC:14135]	17141	PIGQ	protein_coding	1.25698	0.410125	0.538841	1.20682	0.393458	0.772535
ENSG00000007545	0.0252245	2.41936	0.00447992	0.946636	0.971955	CRAMP1L	protein_coding	41	82	57	79	34	44	Crm, cramped-like (Drosophila) [Source:HGNC Symbol;Acc:HGNC:14122]	65583	CRAMP1L	protein_coding	0.085251	0.117196	0.0716741	0.100883	0.0492452	0.0501929
ENSG00000007866	-0.372404	3.78063	1.33885	0.247237	0.422149	TEAD3	protein_coding	85	233	118	161	160	128	TEA domain family member 3 [Source:HGNC Symbol;Acc:HGNC:11716]	23479	TEAD3	protein_coding	0.493681	0.930181	0.414458	0.574286	0.647316	0.40786
ENSG00000007923	0.187421	5.00999	0.722464	0.395337	0.576513	DNAJC11	protein_coding	256	330	413	540	251	312	DnaJ (Hsp40) homolog, subfamily C, member 11 [Source:HGNC Symbol;Acc:HGNC:25570]	67756	DNAJC11	protein_coding	0.515227	0.456517	0.502668	0.667464	0.351886	0.344499
ENSG00000007944	1.50431	3.14313	8.89098	0.00286583	0.0140771	MYLIP	protein_coding	166	28	60	170	47	55	myosin regulatory light chain interacting protein [Source:HGNC Symbol;Acc:HGNC:21155]	19123	MYLIP	protein_coding	1.18375	0.137244	0.258746	0.744517	0.233463	0.215173
ENSG00000008018	0.19505	6.80263	1.03459	0.309083	0.489991	PSMB1	protein_coding	895	1130	1126	1448	1195	1513	proteasome (prosome, macropain) subunit, beta type, 1 [Source:HGNC Symbol;Acc:HGNC:9537]	18224	PSMB1	protein_coding	6.69709	5.812	5.09534	6.65437	6.22874	6.21121
ENSG00000008083	0.279272	4.89112	1.56651	0.210715	0.379089	JARID2	protein_coding	365	379	352	392	151	215	jumonji, AT rich interactive domain 2 [Source:HGNC Symbol;Acc:HGNC:6196]	275744	JARID2	protein_coding	0.180507	0.128832	0.105273	0.119059	0.0520172	0.0583329
ENSG00000008086	-0.694165	3.26496	4.97282	0.0257486	0.0826479	CDKL5	protein_coding	68	114	141	68	131	93	cyclin-dependent kinase-like 5 [Source:HGNC Symbol;Acc:HGNC:11411]	228046	CDKL5	protein_coding	0.0406624	0.0468569	0.0509888	0.0249729	0.0545663	0.03051
ENSG00000008130	0.033012	5.76302	0.0232038	0.878928	0.930676	NADK	protein_coding	528	630	634	709	490	479	NAD kinase [Source:HGNC Symbol;Acc:HGNC:29831]	29225	NADK	protein_coding	2.46369	2.02058	1.78901	2.03177	1.59264	1.2262
ENSG00000008256	0.360566	7.00027	2.26943	0.131949	0.272919	CYTH3	protein_coding	1008	945	1504	2533	1204	1210	cytohesin 3 [Source:HGNC Symbol;Acc:HGNC:9504]	110868	CYTH3	protein_coding	1.23983	0.798945	1.11872	1.91342	1.03156	0.816508
ENSG00000008277	1.11082	0.369257	1.49215	0.221884	0.392195	ADAM22	protein_coding	5	0	8	21	22	18	ADAM metallopeptidase domain 22 [Source:HGNC Symbol;Acc:HGNC:201]	268746	ADAM22	protein_coding	0.00253708	0	0.00245486	0.00654424	0.00777601	0.00501085
ENSG00000008282	-0.365159	6.13939	3.00582	0.0829659	0.196081	SYPL1	protein_coding	418	982	763	585	861	1056	synaptophysin-like 1 [Source:HGNC Symbol;Acc:HGNC:11507]	22073	SYPL1	protein_coding	2.58239	4.17005	2.85064	2.21961	3.70525	3.57918
ENSG00000008283	-0.351146	4.4363	1.68311	0.194512	0.358738	CYB561	protein_coding	189	266	276	252	243	153	cytochrome b561 [Source:HGNC Symbol;Acc:HGNC:2571]	14074	CYB561	protein_coding	1.83126	1.77156	1.61722	1.49956	1.64008	0.813308
ENSG00000008294	-0.139119	7.599	0.408876	0.522541	0.686456	SPAG9	protein_coding	1695	1924	3017	2197	1868	1880	sperm associated antigen 9 [Source:HGNC Symbol;Acc:HGNC:14524]	158691	SPAG9	protein_coding	1.45655	1.13643	1.56784	1.15947	1.11815	0.886312
ENSG00000008300	0.84596	0.478402	0.786684	0.375105	0.556057	CELSR3	protein_coding	8	13	24	18	0	18	cadherin, EGF LAG seven-pass G-type receptor 3 [Source:HGNC Symbol;Acc:HGNC:3230]	26446	CELSR3	protein_coding	0.0412512	0.046076	0.0748393	0.0570026	0	0.0509206
ENSG00000008311	0.32839	3.47361	1.2959	0.254964	0.429976	AASS	protein_coding	132	132	77	103	109	139	aminoadipate-semialdehyde synthase [Source:HGNC Symbol;Acc:HGNC:17366]	68633	AASS	protein_coding	0.262269	0.180274	0.0925201	0.125686	0.150858	0.151518
ENSG00000008324	0.50723	5.45168	5.07806	0.0242304	0.0787082	SS18L2	protein_coding	270	337	381	474	437	1071	synovial sarcoma translocation gene on chromosome 18-like 2 [Source:HGNC Symbol;Acc:HGNC:15593]	13274	SS18L2	protein_coding	2.77376	2.37968	2.36702	2.9906	3.1272	6.03627
ENSG00000008382	1.46929	2.41121	14.6168	0.000131734	0.000999709	MPND	protein_coding	59	22	52	113	21	69	MPN domain containing [Source:HGNC Symbol;Acc:HGNC:25934]	16559	MPND	protein_coding	0.485875	0.124532	0.258969	0.571513	0.120465	0.311743
ENSG00000008394	1.75548	10.1239	37.8702	7.56106e-10	1.57045e-08	MGST1	protein_coding	9557	5984	5046	23614	5721	25294	microsomal glutathione S-transferase 1 [Source:HGNC Symbol;Acc:HGNC:7061]	262117	MGST1	protein_coding	4.97202	2.13987	1.58756	7.54495	2.07325	7.21944
ENSG00000008405	-0.907081	4.51525	11.6096	0.00065614	0.00403672	CRY1	protein_coding	96	334	451	199	219	224	cryptochrome circadian clock 1 [Source:HGNC Symbol;Acc:HGNC:2384]	102465	CRY1	protein_coding	0.127762	0.305536	0.362977	0.162652	0.203023	0.163551
ENSG00000008441	-0.425599	6.00847	4.30885	0.0379145	0.110648	NFIX	protein_coding	530	1204	777	670	486	454	nuclear factor I/X (CCAAT-binding transcription factor) [Source:HGNC Symbol;Acc:HGNC:7788]	103188	NFIX	protein_coding	0.700412	1.09368	0.62097	0.543785	0.447387	0.32916
ENSG00000008513	2.00108	8.24981	70.7008	4.15714e-17	2.12313e-15	ST3GAL1	protein_coding	4711	1785	1440	8006	606	2268	ST3 beta-galactoside alpha-2,3-sialyltransferase 1 [Source:HGNC Symbol;Acc:HGNC:10862]	117092	ST3GAL1	protein_coding	5.48647	1.4289	1.01418	5.72625	0.491611	1.44909
ENSG00000008517	-0.812167	3.21468	4.03754	0.0444988	0.124794	IL32	protein_coding	47	78	200	168	88	24	interleukin 32 [Source:HGNC Symbol;Acc:HGNC:16830]	16895	IL32	protein_coding	0.379356	0.43274	0.976226	0.832785	0.494767	0.106276
ENSG00000008710	0.495613	6.44499	6.58669	0.0102744	0.0394294	PKD1	protein_coding	941	926	1000	1439	477	784	polycystic kidney disease 1 (autosomal dominant) [Source:HGNC Symbol;Acc:HGNC:9008]	47188	PKD1	protein_coding	2.71935	1.83938	1.74762	2.55394	0.960202	1.24298
ENSG00000008838	-0.311461	3.12763	0.998891	0.317579	0.497718	MED24	protein_coding	57	135	114	108	70	78	mediator complex subunit 24 [Source:HGNC Symbol;Acc:HGNC:22963]	42118	MED24	protein_coding	0.18455	0.30044	0.223211	0.214752	0.157872	0.13855
ENSG00000008853	0.624539	3.89327	5.14072	0.0233709	0.0763989	RHOBTB2	protein_coding	138	113	162	285	106	154	Rho-related BTB domain containing 2 [Source:HGNC Symbol;Acc:HGNC:18756]	32782	RHOBTB2	protein_coding	0.574051	0.323098	0.407529	0.7281	0.307147	0.351452
ENSG00000008869	-0.281609	3.80335	0.857069	0.35456	0.535557	HEATR5B	protein_coding	105	137	139	136	229	148	HEAT repeat containing 5B [Source:HGNC Symbol;Acc:HGNC:29273]	115959	HEATR5B	protein_coding	0.123479	0.110741	0.0988528	0.0982237	0.187589	0.0954857
ENSG00000008952	-0.334862	9.10242	1.58592	0.20791	0.375359	SEC62	protein_coding	2141	6216	7566	6351	6167	9092	SEC62 homolog (S. cerevisiae) [Source:HGNC Symbol;Acc:HGNC:11846]	31738	SEC62	protein_coding	9.19907	18.3579	19.6592	16.7589	18.4574	21.4319
ENSG00000008988	0.297538	9.55705	1.55773	0.211999	0.380146	RPS20	protein_coding	5257	7430	7753	9572	7186	13120	ribosomal protein S20 [Source:HGNC Symbol;Acc:HGNC:10405]	7286	RPS20	protein_coding	98.3911	95.5852	87.7524	110.026	93.6858	134.718
ENSG00000009307	-0.478218	10.9532	2.92145	0.0874093	0.204156	CSDE1	protein_coding	10404	25766	26143	18005	24356	27848	cold shock domain containing E1, RNA-binding [Source:HGNC Symbol;Acc:HGNC:29905]	41763	CSDE1	protein_coding	33.9716	57.8291	51.6229	36.1063	55.3975	49.8865
ENSG00000009335	0.247509	7.04006	1.69354	0.193135	0.357035	UBE3C	protein_coding	1339	1667	1440	1861	884	1223	ubiquitin protein ligase E3C [Source:HGNC Symbol;Acc:HGNC:16803]	130459	UBE3C	protein_coding	1.39963	1.19771	0.910263	1.19469	0.643657	0.701348
ENSG00000009413	2.41328	7.76503	133.739	6.22987e-31	1.05575e-28	REV3L	protein_coding	3683	844	806	3763	598	3813	REV3-like, polymerase (DNA directed), zeta, catalytic subunit [Source:HGNC Symbol;Acc:HGNC:9968]	184687	REV3L	protein_coding	2.71939	0.428348	0.359896	1.7064	0.307568	1.54458
ENSG00000009780	-0.168582	3.65185	0.357779	0.549743	0.709074	FAM76A	protein_coding	105	156	144	149	133	115	family with sequence similarity 76, member A [Source:HGNC Symbol;Acc:HGNC:28530]	37143	FAM76A	protein_coding	0.385495	0.393676	0.319716	0.335963	0.340134	0.231634
ENSG00000009830	-0.225514	3.1078	0.523317	0.46943	0.641081	POMT2	protein_coding	69	103	121	115	77	64	protein-O-mannosyltransferase 2 [Source:HGNC Symbol;Acc:HGNC:19743]	45928	POMT2	protein_coding	0.20487	0.210209	0.217263	0.209702	0.159254	0.104252
ENSG00000009844	-0.170452	7.99042	0.543578	0.460954	0.63421	VTA1	protein_coding	1338	3287	2896	2963	2699	3884	vesicle (multivesicular body) trafficking 1 [Source:HGNC Symbol;Acc:HGNC:20954]	77527	VTA1	protein_coding	2.35348	3.97409	3.08052	3.20081	3.30694	3.74807
ENSG00000009954	-0.221664	6.37495	1.08969	0.296541	0.476645	BAZ1B	protein_coding	729	1012	1059	978	858	697	bromodomain adjacent to zinc finger domain, 1B [Source:HGNC Symbol;Acc:HGNC:961]	81880	BAZ1B	protein_coding	1.21411	1.15849	1.06659	1.00033	0.995372	0.636848
ENSG00000010017	-0.209484	6.25178	0.999865	0.317343	0.497638	RANBP9	protein_coding	626	1221	982	756	559	790	RAN binding protein 9 [Source:HGNC Symbol;Acc:HGNC:13727]	90066	RANBP9	protein_coding	0.947808	1.27071	0.899144	0.70298	0.589558	0.656217
ENSG00000010072	-0.175069	4.08667	0.461839	0.496766	0.665134	SPRTN	protein_coding	115	157	237	176	203	225	SprT-like N-terminal domain [Source:HGNC Symbol;Acc:HGNC:25356]	17919	SPRTN	protein_coding	0.875167	0.821253	1.09072	0.822585	1.07611	0.939398
ENSG00000010165	0.527331	4.3	3.28772	0.0697997	0.172338	METTL13	protein_coding	152	260	188	333	102	253	methyltransferase like 13 [Source:HGNC Symbol;Acc:HGNC:24248]	32359	METTL13	protein_coding	0.640553	0.753129	0.479117	0.861848	0.29942	0.584933
ENSG00000010219	0.135787	4.70882	0.358359	0.549419	0.70884	DYRK4	protein_coding	200	298	202	213	308	493	dual-specificity tyrosine-(Y)-phosphorylation regulated kinase 4 [Source:HGNC Symbol;Acc:HGNC:3095]	53098	DYRK4	protein_coding	0.51364	0.526053	0.313727	0.335957	0.550996	0.694624
ENSG00000010244	-0.593596	5.9486	8.42245	0.00370616	0.0173532	ZNF207	protein_coding	483	1062	701	526	684	501	zinc finger protein 207 [Source:HGNC Symbol;Acc:HGNC:12998]	31769	ZNF207	protein_coding	2.07324	3.13337	1.81967	1.38664	2.04517	1.17982
ENSG00000010256	0.564272	5.41608	5.77944	0.0162147	0.057098	UQCRC1	protein_coding	376	327	408	762	396	511	ubiquinol-cytochrome c reductase core protein I [Source:HGNC Symbol;Acc:HGNC:12585]	11974	UQCRC1	protein_coding	4.28209	2.55976	2.80996	5.32964	3.14146	3.19273
ENSG00000010270	0.149394	6.59932	0.500364	0.47934	0.649973	STARD3NL	protein_coding	722	1287	847	1019	919	1592	STARD3 N-terminal like [Source:HGNC Symbol;Acc:HGNC:19169]	52449	STARD3NL	protein_coding	1.87718	2.30002	1.33176	1.62712	1.66439	2.27084
ENSG00000010278	-2.67718	4.66546	52.9538	3.41485e-13	1.11924e-11	CD9	protein_coding	58	217	777	70	497	72	CD9 molecule [Source:HGNC Symbol;Acc:HGNC:1709]	38556	CD9	protein_coding	0.205136	0.527544	1.66191	0.15205	1.22445	0.139708
ENSG00000010292	-0.391874	4.72517	1.64844	0.199172	0.364557	NCAPD2	protein_coding	195	327	310	386	322	161	non-SMC condensin I complex, subunit D2 [Source:HGNC Symbol;Acc:HGNC:24305]	38599	NCAPD2	protein_coding	0.688915	0.794077	0.662314	0.837516	0.792421	0.312055
ENSG00000010295	-0.299809	4.16893	1.20205	0.272913	0.450366	IFFO1	protein_coding	159	241	217	213	184	129	intermediate filament family orphan 1 [Source:HGNC Symbol;Acc:HGNC:24970]	17708	IFFO1	protein_coding	1.22443	1.27567	1.01058	1.00738	0.987016	0.545006
ENSG00000010318	0.293987	1.31823	0.237311	0.626155	0.764958	PHF7	protein_coding	30	29	44	22	5	19	PHD finger protein 7 [Source:HGNC Symbol;Acc:HGNC:18458]	13080	PHF7	protein_coding	0.312767	0.207817	0.277411	0.140863	0.036311	0.108674
ENSG00000010322	0.349023	4.81874	1.83802	0.175184	0.333154	NISCH	protein_coding	373	277	351	371	171	212	nischarin [Source:HGNC Symbol;Acc:HGNC:18006]	37953	NISCH	protein_coding	1.3402	0.684108	0.762675	0.818671	0.427982	0.417898
ENSG00000010361	0.206021	2.73919	0.313417	0.575591	0.727933	FUZ	protein_coding	61	53	91	119	53	45	fuzzy planar cell polarity protein [Source:HGNC Symbol;Acc:HGNC:26219]	10507	FUZ	protein_coding	0.791695	0.472812	0.714235	0.948528	0.479152	0.320416
ENSG00000010404	-0.927335	2.82566	7.743	0.00539212	0.0236106	IDS	protein_coding	60	160	78	47	61	33	iduronate 2-sulfatase [Source:HGNC Symbol;Acc:HGNC:5389]	44106	IDS	protein_coding	0.185507	0.340027	0.14584	0.0892446	0.131374	0.0559754
ENSG00000010539	-0.13294	3.39928	0.215857	0.642215	0.778482	ZNF200	protein_coding	84	126	124	98	110	136	zinc finger protein 200 [Source:HGNC Symbol;Acc:HGNC:12993]	13896	ZNF200	protein_coding	0.824321	0.849908	0.735886	0.590633	0.751932	0.732201
ENSG00000010626	0.246625	3.19205	0.642632	0.422759	0.602505	LRRC23	protein_coding	83	108	110	104	60	120	leucine rich repeat containing 23 [Source:HGNC Symbol;Acc:HGNC:19138]	40674	LRRC23	protein_coding	0.278271	0.248885	0.223025	0.21414	0.140123	0.220722
ENSG00000010704	0.363654	3.43321	1.46362	0.226354	0.3976	HFE	protein_coding	86	99	172	170	55	121	hemochromatosis [Source:HGNC Symbol;Acc:HGNC:4886]	11062	HFE	protein_coding	1.06016	0.838866	1.28225	1.28705	0.472286	0.818338
ENSG00000010803	-0.510335	2.9075	2.35365	0.12499	0.262416	SCMH1	protein_coding	55	142	101	64	51	63	sex comb on midleg homolog 1 (Drosophila) [Source:HGNC Symbol;Acc:HGNC:19003]	214954	SCMH1	protein_coding	0.0348918	0.0619204	0.0387485	0.0249354	0.0225372	0.0219268
ENSG00000010810	1.47585	7.32703	56.2183	6.48554e-14	2.34754e-12	FYN	protein_coding	2005	1122	1063	3364	633	2068	FYN proto-oncogene, Src family tyrosine kinase [Source:HGNC Symbol;Acc:HGNC:4037]	213120	FYN	protein_coding	1.28291	0.493469	0.411327	1.32195	0.282134	0.725951
ENSG00000010818	-0.972642	5.18271	21.175	4.19191e-06	4.6341e-05	HIVEP2	protein_coding	244	726	535	270	337	226	human immunodeficiency virus type I enhancer binding protein 2 [Source:HGNC Symbol;Acc:HGNC:4921]	193734	HIVEP2	protein_coding	0.171748	0.351254	0.227733	0.116719	0.165234	0.0872737
ENSG00000011007	0.17149	6.00808	0.510798	0.474794	0.646011	TCEB3	protein_coding	570	524	755	915	726	676	transcription elongation factor B (SIII), polypeptide 3 (110kDa, elongin A) [Source:HGNC Symbol;Acc:HGNC:11620]	18904	TCEB3	protein_coding	4.11176	2.59818	3.29361	4.05368	3.64803	2.67531
ENSG00000011009	0.541636	3.63689	3.92847	0.047475	0.130747	LYPLA2	protein_coding	137	128	140	198	67	117	lysophospholipase II [Source:HGNC Symbol;Acc:HGNC:6738]	4569	LYPLA2	protein_coding	4.0889	2.62591	2.52688	3.62932	1.39293	1.91578
ENSG00000011021	0.468284	2.42387	1.5739	0.209641	0.377582	CLCN6	protein_coding	67	52	64	81	28	38	chloride channel, voltage-sensitive 6 [Source:HGNC Symbol;Acc:HGNC:2024]	37048	CLCN6	protein_coding	0.246614	0.131562	0.14246	0.183106	0.0717909	0.0767361
ENSG00000011028	0.80502	7.38899	13.9762	0.000185135	0.00134613	MRC2	protein_coding	1921	1193	1749	2989	1078	1795	mannose receptor, C type 2 [Source:HGNC Symbol;Acc:HGNC:16875]	66196	MRC2	protein_coding	3.95733	1.68927	2.1789	3.7816	1.5469	2.02868
ENSG00000011105	0.408752	3.21523	1.65925	0.197704	0.362786	TSPAN9	protein_coding	45	60	117	213	75	106	tetraspanin 9 [Source:HGNC Symbol;Acc:HGNC:21640]	209209	TSPAN9	protein_coding	0.0293318	0.026882	0.0461194	0.085267	0.0340531	0.0379059
ENSG00000011114	-0.102449	5.3913	0.231608	0.630334	0.768553	BTBD7	protein_coding	348	656	469	507	328	397	BTB (POZ) domain containing 7 [Source:HGNC Symbol;Acc:HGNC:18269]	95542	BTBD7	protein_coding	0.496697	0.643577	0.404815	0.444422	0.326104	0.310869
ENSG00000011132	0.78236	2.82632	5.8811	0.0153043	0.0544448	APBA3	protein_coding	69	59	74	122	39	89	amyloid beta (A4) precursor protein-binding, family A, member 3 [Source:HGNC Symbol;Acc:HGNC:580]	10880	APBA3	protein_coding	0.864823	0.508293	0.560895	0.939102	0.340496	0.611987
ENSG00000011143	0.0583954	2.28359	0.0233112	0.878651	0.930501	MKS1	protein_coding	36	58	75	67	26	47	Meckel syndrome, type 1 [Source:HGNC Symbol;Acc:HGNC:7121]	14168	MKS1	protein_coding	0.346498	0.383716	0.436547	0.396048	0.174317	0.248182
ENSG00000011198	-0.519275	5.91624	4.68989	0.0303405	0.0936787	ABHD5	protein_coding	440	653	711	527	990	580	abhydrolase domain containing 5 [Source:HGNC Symbol;Acc:HGNC:21396]	44258	ABHD5	protein_coding	1.35571	1.38297	1.32482	0.997242	2.12481	0.980431
ENSG00000011243	0.471375	3.27642	2.28086	0.130979	0.271574	AKAP8L	protein_coding	96	70	143	157	60	93	A kinase (PRKA) anchor protein 8-like [Source:HGNC Symbol;Acc:HGNC:29857]	39093	AKAP8L	protein_coding	0.334872	0.167838	0.301659	0.336343	0.14579	0.177977
ENSG00000011258	-0.182822	3.87814	0.460961	0.497175	0.665384	MBTD1	protein_coding	120	236	98	105	181	198	mbt domain containing 1 [Source:HGNC Symbol;Acc:HGNC:19866]	82738	MBTD1	protein_coding	0.19778	0.267361	0.0976786	0.106284	0.207802	0.179036
ENSG00000011260	-0.312514	5.01558	2.03255	0.153962	0.304311	UTP18	protein_coding	253	486	357	334	340	313	UTP18 small subunit (SSU) processome component homolog (yeast) [Source:HGNC Symbol;Acc:HGNC:24274]	37408	UTP18	protein_coding	0.92228	1.21776	0.787014	0.747763	0.863357	0.625981
ENSG00000011275	0.32085	5.5426	2.15539	0.14207	0.287553	RNF216	protein_coding	467	412	614	664	356	488	ring finger protein 216 [Source:HGNC Symbol;Acc:HGNC:21698]	161692	RNF216	protein_coding	0.393854	0.238836	0.313154	0.343923	0.20914	0.225794
ENSG00000011295	0.696763	4.80455	9.34079	0.00224109	0.0114968	TTC19	protein_coding	280	296	237	433	178	377	tetratricopeptide repeat domain 19 [Source:HGNC Symbol;Acc:HGNC:26006]	45635	TTC19	protein_coding	0.836694	0.607974	0.428281	0.794642	0.370508	0.618051
ENSG00000011304	-0.471514	5.29946	4.91378	0.0266433	0.0848636	PTBP1	protein_coding	221	416	691	542	416	321	polypyrimidine tract binding protein 1 [Source:HGNC Symbol;Acc:HGNC:9583]	15252	PTBP1	protein_coding	1.97593	2.55657	3.7362	2.97615	2.59085	1.57456
ENSG00000011332	0.620838	1.03243	1.1262	0.288587	0.468193	DPF1	protein_coding	17	9	31	34	12	20	D4, zinc and double PHD fingers family 1 [Source:HGNC Symbol;Acc:HGNC:20225]	18708	DPF1	protein_coding	0.123916	0.0450927	0.136651	0.152207	0.0609298	0.0799804
ENSG00000011347	-1.47287	1.82961	7.73884	0.00540455	0.0236497	SYT7	protein_coding	17	80	86	17	10	12	synaptotagmin VII [Source:HGNC Symbol;Acc:HGNC:11514]	65835	SYT7	protein_coding	0.0352127	0.1139	0.107726	0.0216259	0.0144284	0.0136366
ENSG00000011376	0.682459	3.7134	6.36949	0.0116099	0.0436858	LARS2	protein_coding	136	131	101	168	99	204	leucyl-tRNA synthetase 2, mitochondrial [Source:HGNC Symbol;Acc:HGNC:17095]	160915	LARS2	protein_coding	0.115252	0.0763072	0.0517611	0.0874369	0.0584406	0.094845
ENSG00000011405	0.118816	7.31636	0.36363	0.546497	0.706569	PIK3C2A	protein_coding	1484	1737	1731	1522	1565	2291	phosphatidylinositol-4-phosphate 3-kinase, catalytic subunit type 2 alpha [Source:HGNC Symbol;Acc:HGNC:8971]	130253	PIK3C2A	protein_coding	1.55365	1.24998	1.09594	0.978608	1.14131	1.31589
ENSG00000011422	-0.869058	4.36008	8.86947	0.00289979	0.0142158	PLAUR	protein_coding	167	262	390	179	213	102	plasminogen activator, urokinase receptor [Source:HGNC Symbol;Acc:HGNC:9053]	24452	PLAUR	protein_coding	0.931341	1.00433	1.31531	0.613085	0.827449	0.312081
ENSG00000011426	-2.51219	7.77579	135.009	3.28749e-31	5.7678e-29	ANLN	protein_coding	290	2071	3506	478	6635	1609	anillin, actin binding protein [Source:HGNC Symbol;Acc:HGNC:14082]	63985	ANLN	protein_coding	0.618054	3.03384	4.51869	0.62565	9.85006	1.8813
ENSG00000011451	-0.237391	3.6893	0.713748	0.398202	0.579186	WIZ	protein_coding	102	223	173	161	74	92	widely interspaced zinc finger motifs [Source:HGNC Symbol;Acc:HGNC:30917]	29971	WIZ	protein_coding	0.464094	0.69742	0.476018	0.44989	0.234534	0.229651
ENSG00000011454	0.080553	6.99072	0.114402	0.735187	0.842336	RABGAP1	protein_coding	810	763	2021	2269	1405	1199	RAB GTPase activating protein 1 [Source:HGNC Symbol;Acc:HGNC:17155]	164033	RABGAP1	protein_coding	0.673381	0.435998	1.01605	1.15847	0.813619	0.546851
ENSG00000011465	1.12817	11.1215	13.6596	0.000219117	0.0015605	DCN	protein_coding	22898	10634	23737	36039	14218	39052	decorin [Source:HGNC Symbol;Acc:HGNC:2705]	42639	DCN	protein_coding	73.2314	23.3766	45.9089	70.786	31.6743	68.52
ENSG00000011478	0.953863	2.79126	5.41425	0.0199731	0.067404	QPCTL	protein_coding	105	71	31	112	46	53	glutaminyl-peptide cyclotransferase-like [Source:HGNC Symbol;Acc:HGNC:25952]	11506	QPCTL	protein_coding	1.24443	0.578396	0.222186	0.815221	0.37976	0.344614
ENSG00000011485	-0.718181	5.28407	9.29848	0.00229344	0.0117199	PPP5C	protein_coding	193	655	669	429	314	319	protein phosphatase 5, catalytic subunit [Source:HGNC Symbol;Acc:HGNC:9322]	45987	PPP5C	protein_coding	0.572307	1.33505	1.19969	0.781275	0.64859	0.518963
ENSG00000011523	0.635265	3.71011	4.89697	0.0269039	0.0854633	CEP68	protein_coding	148	127	126	236	77	111	centrosomal protein 68kDa [Source:HGNC Symbol;Acc:HGNC:29076]	30638	CEP68	protein_coding	0.658731	0.388539	0.339148	0.645109	0.23873	0.271046
ENSG00000011566	0.107697	5.14624	0.21216	0.64508	0.78066	MAP4K3	protein_coding	374	378	493	386	263	366	mitogen-activated protein kinase kinase kinase kinase 3 [Source:HGNC Symbol;Acc:HGNC:6865]	188046	MAP4K3	protein_coding	0.271215	0.188416	0.216203	0.171912	0.132852	0.145612
ENSG00000011638	0.165214	4.93705	0.549062	0.458701	0.632269	TMEM159	protein_coding	271	349	306	400	296	353	transmembrane protein 159 [Source:HGNC Symbol;Acc:HGNC:30136]	22239	TMEM159	protein_coding	1.66173	1.47096	1.13471	1.50635	1.26431	1.18752
ENSG00000012048	-2.06122	5.44066	59.1985	1.42539e-14	5.57923e-13	BRCA1	protein_coding	53	426	692	125	1093	541	breast cancer 1, early onset [Source:HGNC Symbol;Acc:HGNC:1100]	81188	BRCA1	protein_coding	0.0890207	0.491823	0.702899	0.128944	1.2788	0.498524
ENSG00000012061	-0.405113	5.24536	3.71058	0.0540685	0.143757	ERCC1	protein_coding	297	506	565	398	363	325	excision repair cross-complementation group 1 [Source:HGNC Symbol;Acc:HGNC:3433]	71495	ERCC1	protein_coding	0.566484	0.663385	0.651705	0.466218	0.482288	0.340086
ENSG00000012171	0.664209	0.536409	0.911552	0.339703	0.520282	SEMA3B	protein_coding	11	8	25	23	4	13	sema domain, immunoglobulin domain (Ig), short basic domain, secreted, (semaphorin) 3B [Source:HGNC Symbol;Acc:HGNC:10724]	9988	SEMA3B	protein_coding	0.150183	0.0750762	0.206414	0.192855	0.0380415	0.0973746
ENSG00000012174	-0.216504	3.41431	0.539623	0.462589	0.635496	MBTPS2	protein_coding	83	143	132	90	100	138	membrane-bound transcription factor peptidase, site 2 [Source:HGNC Symbol;Acc:HGNC:15455]	45788	MBTPS2	protein_coding	0.247191	0.292735	0.237739	0.164616	0.207455	0.22548
ENSG00000012211	1.4209	1.74914	9.73075	0.0018121	0.00956936	PRICKLE3	protein_coding	36	17	30	75	12	38	prickle homolog 3 (Drosophila) [Source:HGNC Symbol;Acc:HGNC:6645]	11264	PRICKLE3	protein_coding	0.43583	0.141464	0.219638	0.557635	0.101196	0.25239
ENSG00000012232	0.105502	5.15041	0.247855	0.618589	0.759386	EXTL3	protein_coding	322	406	493	543	237	289	exostosin-like glycosyltransferase 3 [Source:HGNC Symbol;Acc:HGNC:3518]	155130	EXTL3	protein_coding	0.283052	0.245313	0.262077	0.293147	0.14512	0.139374
ENSG00000012660	1.76893	9.0575	39.3296	3.57979e-10	7.79348e-09	ELOVL5	protein_coding	4106	2972	2768	10628	2168	13804	ELOVL fatty acid elongase 5 [Source:HGNC Symbol;Acc:HGNC:21308]	81781	ELOVL5	protein_coding	6.84657	3.40634	2.79121	10.8838	2.51816	12.628
ENSG00000012822	-0.657299	5.68886	5.19389	0.0226664	0.0746096	CALCOCO1	protein_coding	466	553	1139	441	428	291	calcium binding and coiled-coil domain 1 [Source:HGNC Symbol;Acc:HGNC:29306]	19228	CALCOCO1	protein_coding	3.3049	2.69577	4.88504	1.92082	2.11439	1.13224
ENSG00000012963	-0.648463	4.5972	7.35812	0.00667605	0.0280925	UBR7	protein_coding	120	252	346	255	379	242	ubiquitin protein ligase E3 component n-recognin 7 (putative) [Source:HGNC Symbol;Acc:HGNC:20344]	22159	UBR7	protein_coding	0.738479	1.06596	1.28767	0.963766	1.62467	0.817045
ENSG00000012983	-0.422353	6.59116	4.60404	0.0318967	0.097057	MAP4K5	protein_coding	637	1405	1282	889	993	1127	mitogen-activated protein kinase kinase kinase kinase 5 [Source:HGNC Symbol;Acc:HGNC:6867]	142625	MAP4K5	protein_coding	0.609047	0.923361	0.741261	0.522021	0.661347	0.591166
ENSG00000013016	0.358949	3.40561	1.52142	0.217404	0.386984	EHD3	protein_coding	108	104	98	128	100	134	EH-domain containing 3 [Source:HGNC Symbol;Acc:HGNC:3244]	35110	EHD3	protein_coding	0.419469	0.277647	0.230183	0.305324	0.270548	0.285532
ENSG00000013275	0.212797	5.09809	0.806101	0.369276	0.549547	PSMC4	protein_coding	343	307	439	469	300	337	proteasome (prosome, macropain) 26S subunit, ATPase, 4 [Source:HGNC Symbol;Acc:HGNC:9551]	10436	PSMC4	protein_coding	4.48195	2.75737	3.46904	3.76375	2.73063	2.41589
ENSG00000013288	0.559306	4.15151	4.02459	0.0448416	0.125393	MAN2B2	protein_coding	124	135	177	374	150	210	mannosidase, alpha, class 2B, member 2 [Source:HGNC Symbol;Acc:HGNC:29623]	48187	MAN2B2	protein_coding	0.350912	0.2626	0.302916	0.650015	0.29569	0.32604
ENSG00000013297	-2.99086	7.10303	189.049	5.12642e-43	1.91126e-40	CLDN11	protein_coding	228	3241	4470	617	629	111	claudin 11 [Source:HGNC Symbol;Acc:HGNC:8514]	441515	CLDN11	protein_coding	0.07042	0.688057	0.834912	0.117037	0.135326	0.0188087
ENSG00000013306	0.269145	6.11245	1.63226	0.20139	0.36729	SLC25A39	protein_coding	672	860	692	1051	512	647	solute carrier family 25, member 39 [Source:HGNC Symbol;Acc:HGNC:24279]	5245	SLC25A39	protein_coding	17.4715	15.3689	10.8803	16.7818	9.27258	9.22868
ENSG00000013364	-0.0442574	6.07889	0.0358781	0.849767	0.911631	MVP	protein_coding	555	573	1028	968	686	591	major vault protein [Source:HGNC Symbol;Acc:HGNC:7531]	27645	MVP	protein_coding	2.73768	1.9428	3.06659	2.93252	2.35713	1.59938
ENSG00000013374	-0.663526	5.48349	10.5755	0.00114597	0.00652276	NUB1	protein_coding	250	547	787	489	500	381	negative regulator of ubiquitin-like proteins 1 [Source:HGNC Symbol;Acc:HGNC:17623]	36750	NUB1	protein_coding	0.927661	1.39515	1.76602	1.11438	1.29238	0.775619
ENSG00000013375	-0.913235	7.30413	23.1673	1.48504e-06	1.786e-05	PGM3	protein_coding	674	1841	2311	1243	2695	1761	phosphoglucomutase 3 [Source:HGNC Symbol;Acc:HGNC:8907]	32786	PGM3	protein_coding	2.80336	5.26328	5.81286	3.17515	7.80812	4.01839
ENSG00000013392	-1.00382	3.35539	9.92253	0.00163268	0.00875832	RWDD2A	protein_coding	37	144	180	76	122	116	RWD domain containing 2A [Source:HGNC Symbol;Acc:HGNC:21385]	5553	RWDD2A	protein_coding	0.908617	2.43067	2.67315	1.14622	2.08693	1.56283
ENSG00000013441	-0.0175952	7.27965	0.00672922	0.934621	0.965637	CLK1	protein_coding	803	1633	2058	2115	1481	2416	CDC-like kinase 1 [Source:HGNC Symbol;Acc:HGNC:2068]	11735	CLK1	protein_coding	9.33124	13.0435	14.4624	15.0942	11.988	15.4026
ENSG00000013503	-0.998564	3.42743	11.7771	0.000599638	0.0037341	POLR3B	protein_coding	53	138	135	69	193	107	polymerase (RNA) III (DNA directed) polypeptide B [Source:HGNC Symbol;Acc:HGNC:30348]	152540	POLR3B	protein_coding	0.0473804	0.0847981	0.0729842	0.0378832	0.120185	0.0524785
ENSG00000013523	0.537065	1.94062	1.53235	0.21576	0.384992	ANGEL1	protein_coding	25	35	41	80	22	40	angel homolog 1 (Drosophila) [Source:HGNC Symbol;Acc:HGNC:19961]	39003	ANGEL1	protein_coding	0.0874075	0.0841126	0.0866891	0.17178	0.0535797	0.0767261
ENSG00000013561	-0.279606	7.29719	2.03609	0.153604	0.303774	RNF14	protein_coding	1010	2131	1800	1526	1784	2130	ring finger protein 14 [Source:HGNC Symbol;Acc:HGNC:10058]	31963	RNF14	protein_coding	4.30904	6.24924	4.64412	3.99842	5.3018	4.98555
ENSG00000013563	-0.221146	2.57981	0.297416	0.585507	0.735608	DNASE1L1	protein_coding	74	76	57	56	65	35	deoxyribonuclease I-like 1 [Source:HGNC Symbol;Acc:HGNC:2957]	10874	DNASE1L1	protein_coding	0.928003	0.655112	0.432279	0.431301	0.567806	0.240802
ENSG00000013573	-0.62635	2.46272	2.7335	0.0982634	0.221488	DDX11	protein_coding	41	61	89	53	65	38	DEAD/H (Asp-Glu-Ala-Asp/His) box helicase 11 [Source:HGNC Symbol;Acc:HGNC:2736]	30946	DDX11	protein_coding	0.18067	0.184764	0.237172	0.143434	0.199519	0.0918671
ENSG00000013583	-0.0123921	4.04456	0.00207684	0.963651	0.980549	HEBP1	protein_coding	122	245	171	203	136	192	heme binding protein 1 [Source:HGNC Symbol;Acc:HGNC:17176]	25409	HEBP1	protein_coding	0.654755	0.903794	0.554992	0.669099	0.508425	0.56532
ENSG00000013588	0.344619	1.93513	0.653329	0.418925	0.599101	GPRC5A	protein_coding	20	22	72	81	18	32	G protein-coupled receptor, class C, group 5, member A [Source:HGNC Symbol;Acc:HGNC:9836]	27155	GPRC5A	protein_coding	0.100435	0.0759388	0.218656	0.249814	0.0629649	0.088162
ENSG00000013619	-0.714263	1.69377	2.20307	0.137737	0.280763	MAMLD1	protein_coding	27	43	47	31	34	15	mastermind-like domain containing 1 [Source:HGNC Symbol;Acc:HGNC:2568]	152756	MAMLD1	protein_coding	0.0241031	0.0263852	0.0253734	0.0169959	0.0211425	0.00734639
ENSG00000013810	-1.94445	3.96822	34.0081	5.48834e-09	1.00058e-07	TACC3	protein_coding	31	344	262	103	208	81	transforming, acidic coiled-coil containing protein 3 [Source:HGNC Symbol;Acc:HGNC:11524]	23686	TACC3	protein_coding	0.178475	1.36131	0.912196	0.364189	0.834157	0.255843
ENSG00000014123	-0.438518	6.67684	4.93584	0.0263052	0.0840202	UFL1	protein_coding	418	775	1544	927	1589	1695	UFM1-specific ligase 1 [Source:HGNC Symbol;Acc:HGNC:23039]	33681	UFL1	protein_coding	1.69238	2.15679	3.78043	2.30503	4.48141	3.76501
ENSG00000014138	-1.23218	3.46479	17.681	2.61216e-05	0.00024347	POLA2	protein_coding	29	120	233	107	155	89	polymerase (DNA directed), alpha 2, accessory subunit [Source:HGNC Symbol;Acc:HGNC:30073]	43827	POLA2	protein_coding	0.0902325	0.256644	0.438422	0.204467	0.335943	0.151925
ENSG00000014164	0.616016	1.57835	1.19972	0.273378	0.450833	ZC3H3	protein_coding	25	8	42	32	30	49	zinc finger CCCH-type containing 3 [Source:HGNC Symbol;Acc:HGNC:28972]	103798	ZC3H3	protein_coding	0.0328441	0.00722424	0.0333687	0.0258192	0.0274542	0.0353174
ENSG00000014216	-0.200958	5.61117	0.789801	0.37416	0.555209	CAPN1	protein_coding	395	514	719	665	488	387	calpain 1, (mu/I) large subunit [Source:HGNC Symbol;Acc:HGNC:1476]	31440	CAPN1	protein_coding	1.71325	1.5324	1.88593	1.77142	1.47439	0.920894
ENSG00000014641	0.329369	7.52334	2.97602	0.0845068	0.198903	MDH1	protein_coding	1355	1651	1851	2226	1892	3266	malate dehydrogenase 1, NAD (soluble) [Source:HGNC Symbol;Acc:HGNC:6970]	18588	MDH1	protein_coding	9.94062	8.32541	8.21206	10.0294	9.66862	13.1451
ENSG00000014824	-0.376818	7.98405	3.14148	0.0763243	0.184171	SLC30A9	protein_coding	1509	3593	2676	1991	3113	3906	solute carrier family 30 (zinc transporter), member 9 [Source:HGNC Symbol;Acc:HGNC:1329]	99985	SLC30A9	protein_coding	2.05808	3.36832	2.20714	1.6677	2.95747	2.92266
ENSG00000014914	-1.68756	2.94079	24.9494	5.8855e-07	7.69917e-06	MTMR11	protein_coding	36	129	174	47	80	27	myotubularin related protein 11 [Source:HGNC Symbol;Acc:HGNC:24307]	8247	MTMR11	protein_coding	0.595269	1.46617	1.73993	0.477291	0.921446	0.244934
ENSG00000014919	0.90952	5.13134	16.7812	4.19464e-05	0.000369708	COX15	protein_coding	448	317	336	695	139	266	cytochrome c oxidase assembly homolog 15 (yeast) [Source:HGNC Symbol;Acc:HGNC:2263]	20256	COX15	protein_coding	3.016	1.46689	1.36793	2.87351	0.651834	0.982447
ENSG00000015133	0.243403	5.43463	0.869125	0.351198	0.531916	CCDC88C	protein_coding	327	663	504	634	213	492	coiled-coil domain containing 88C [Source:HGNC Symbol;Acc:HGNC:19967]	146521	CCDC88C	protein_coding	0.304337	0.424136	0.283667	0.362386	0.138088	0.251215
ENSG00000015153	-0.224967	5.20558	0.950784	0.32952	0.510453	YAF2	protein_coding	297	374	485	310	452	481	YY1 associated factor 2 [Source:HGNC Symbol;Acc:HGNC:17363]	81245	YAF2	protein_coding	0.498502	0.431485	0.492293	0.319556	0.528467	0.442924
ENSG00000015171	-0.579098	7.52331	9.1261	0.00251989	0.0126958	ZMYND11	protein_coding	1114	2644	2558	1763	2134	1893	zinc finger, MYND-type containing 11 [Source:HGNC Symbol;Acc:HGNC:16966]	120172	ZMYND11	protein_coding	1.26412	2.06229	1.7554	1.22866	1.68681	1.1785
ENSG00000015475	0.425735	4.18127	2.76597	0.0962882	0.218295	BID	protein_coding	178	175	150	224	183	252	BH3 interacting domain death agonist [Source:HGNC Symbol;Acc:HGNC:1050]	40632	BID	protein_coding	0.597391	0.403702	0.30444	0.461702	0.427818	0.463995
ENSG00000015479	-0.356191	9.03453	2.47644	0.115563	0.248686	MATR3	protein_coding	2502	4171	7430	4576	7963	8828	matrin 3 [Source:HGNC Symbol;Acc:HGNC:6912]	57925	MATR3	protein_coding	5.89017	6.7494	10.5779	6.6161	13.0583	11.4019
ENSG00000015532	-0.150565	3.28129	0.190605	0.662414	0.792726	XYLT2	protein_coding	59	147	108	167	74	73	xylosyltransferase II [Source:HGNC Symbol;Acc:HGNC:15517]	17046	XYLT2	protein_coding	0.471994	0.808325	0.522492	0.820495	0.412368	0.320392
ENSG00000015568	-0.254298	4.53718	1.0024	0.316731	0.497044	RGPD5	protein_coding	143	291	202	238	341	300	RANBP2-like and GRIP domain containing 5 [Source:HGNC Symbol;Acc:HGNC:32418]	64937	RGPD5	protein_coding	0.300297	0.420041	0.25653	0.306949	0.498813	0.345629
ENSG00000015676	-0.122234	5.93456	0.252481	0.615333	0.757259	NUDCD3	protein_coding	420	518	921	1030	654	477	NudC domain containing 3 [Source:HGNC Symbol;Acc:HGNC:22208]	111759	NUDCD3	protein_coding	0.512476	0.434448	0.679604	0.771856	0.555867	0.319313
ENSG00000016402	-0.175276	0.710595	0.0457466	0.830637	0.900743	IL20RA	protein_coding	7	14	37	11	5	24	interleukin 20 receptor, alpha [Source:HGNC Symbol;Acc:HGNC:6003]	45209	IL20RA	protein_coding	0.0211145	0.0290265	0.0674925	0.0203774	0.0105056	0.0397162
ENSG00000016864	0.029179	6.26798	0.0224037	0.881018	0.931884	GLT8D1	protein_coding	563	785	1126	1075	657	877	glycosyltransferase 8 domain containing 1 [Source:HGNC Symbol;Acc:HGNC:24870]	11598	GLT8D1	protein_coding	6.61961	6.34421	8.00634	7.7626	5.38094	5.65715
ENSG00000017260	-0.00908363	6.52299	0.00222148	0.962408	0.979819	ATP2C1	protein_coding	695	1126	984	1080	951	1183	ATPase, Ca++ transporting, type 2C, member 1 [Source:HGNC Symbol;Acc:HGNC:13211]	166117	ATP2C1	protein_coding	0.570529	0.635353	0.488494	0.544492	0.543804	0.532785
ENSG00000017427	2.75682	4.57529	110.147	9.09665e-26	1.10291e-23	IGF1	protein_coding	436	86	63	320	50	517	insulin-like growth factor 1 (somatomedin C) [Source:HGNC Symbol;Acc:HGNC:5464]	84778	IGF1	protein_coding	0.70131	0.0950838	0.0612824	0.316118	0.0560225	0.456235
ENSG00000017483	-0.426721	3.96724	2.4472	0.117735	0.251977	SLC38A5	protein_coding	69	178	269	249	140	134	solute carrier family 38, member 5 [Source:HGNC Symbol;Acc:HGNC:18070]	11719	SLC38A5	protein_coding	0.802907	1.42371	1.89295	1.77947	1.13478	0.855451
ENSG00000017797	-0.29443	7.40075	1.8759	0.170801	0.327187	RALBP1	protein_coding	1518	2074	2315	1954	1700	1279	ralA binding protein 1 [Source:HGNC Symbol;Acc:HGNC:9841]	63107	RALBP1	protein_coding	3.28021	3.08051	3.02519	2.59316	2.55886	1.51626
ENSG00000018189	-0.178085	5.38314	0.755484	0.384745	0.566128	RUFY3	protein_coding	400	638	474	434	348	359	RUN and FYVE domain containing 3 [Source:HGNC Symbol;Acc:HGNC:30285]	103111	RUFY3	protein_coding	0.529007	0.579972	0.379098	0.352506	0.32059	0.260478
ENSG00000018236	-1.09427	5.68067	13.2107	0.000278353	0.00191294	CNTN1	protein_coding	237	1281	825	336	315	375	contactin 1 [Source:HGNC Symbol;Acc:HGNC:2171]	379976	CNTN1	protein_coding	0.0850548	0.315998	0.179051	0.0740568	0.0787463	0.073834
ENSG00000018408	-0.0735574	4.47675	0.0944963	0.758537	0.857754	WWTR1	protein_coding	186	323	284	246	160	238	WW domain containing transcription regulator 1 [Source:HGNC Symbol;Acc:HGNC:24042]	219479	WWTR1	protein_coding	0.115565	0.137943	0.10671	0.0938694	0.0692473	0.0811269
ENSG00000018510	-0.257978	6.63285	1.78488	0.181551	0.341722	AGPS	protein_coding	612	1030	1284	920	1262	1489	alkylglycerone phosphate synthase [Source:HGNC Symbol;Acc:HGNC:327]	151192	AGPS	protein_coding	0.551988	0.638557	0.700349	0.509613	0.792878	0.736795
ENSG00000018610	0.111094	4.36499	0.139026	0.709251	0.824687	CXorf56	protein_coding	192	148	250	246	260	225	chromosome X open reading frame 56 [Source:HGNC Symbol;Acc:HGNC:26239]	27285	CXorf56	protein_coding	0.959586	0.508427	0.755605	0.75508	0.90516	0.616935
ENSG00000018699	-0.899702	4.11593	11.7704	0.000601802	0.00374413	TTC27	protein_coding	73	237	233	152	269	175	tetratricopeptide repeat domain 27 [Source:HGNC Symbol;Acc:HGNC:25986]	193019	TTC27	protein_coding	0.0515739	0.11509	0.0995484	0.0659516	0.132382	0.0678296
ENSG00000018869	-0.295607	1.91798	0.481442	0.48777	0.657457	ZNF582	protein_coding	32	54	28	28	50	40	zinc finger protein 582 [Source:HGNC Symbol;Acc:HGNC:26421]	17699	ZNF582	protein_coding	0.246552	0.28598	0.130463	0.132492	0.268347	0.16908
ENSG00000019144	0.376477	5.48941	2.75471	0.0969683	0.21927	PHLDB1	protein_coding	439	441	568	895	250	294	pleckstrin homology-like domain, family B, member 1 [Source:HGNC Symbol;Acc:HGNC:23697]	51598	PHLDB1	protein_coding	1.16022	0.801118	0.907808	1.45269	0.460239	0.426281
ENSG00000019485	0.481262	2.48999	1.28147	0.257627	0.432998	PRDM11	protein_coding	56	29	80	108	42	38	PR domain containing 11 [Source:HGNC Symbol;Acc:HGNC:13996]	139318	PRDM11	protein_coding	0.0548135	0.0195111	0.0473545	0.064923	0.0286364	0.020406
ENSG00000019549	2.08508	8.35771	82.3295	1.15192e-19	7.31002e-18	SNAI2	protein_coding	4392	1944	1404	7777	860	4515	snail family zinc finger 2 [Source:HGNC Symbol;Acc:HGNC:11094]	4050	SNAI2	protein_coding	147.882	44.9917	28.5885	160.82	20.1706	83.4034
ENSG00000019995	0.484619	5.51616	4.57507	0.0324404	0.0983099	ZRANB1	protein_coding	441	413	606	605	284	631	zinc finger, RAN-binding domain containing 1 [Source:HGNC Symbol;Acc:HGNC:18224]	46066	ZRANB1	protein_coding	1.30546	0.840351	1.08485	1.09991	0.585617	1.02478
ENSG00000020129	0.444276	3.86942	2.45671	0.117023	0.250815	NCDN	protein_coding	165	127	221	230	70	113	neurochondrin [Source:HGNC Symbol;Acc:HGNC:17597]	9801	NCDN	protein_coding	2.29573	1.21458	1.85952	1.96535	0.678428	0.86256
ENSG00000020181	0.335699	6.61214	3.11949	0.0773611	0.185988	GPR124	protein_coding	1069	1311	1104	1388	499	842	G protein-coupled receptor 124 [Source:HGNC Symbol;Acc:HGNC:17849]	60705	GPR124	protein_coding	2.40138	2.02427	1.49976	1.9149	0.780822	1.03769
ENSG00000020256	-0.107261	3.40557	0.133213	0.715124	0.828563	ZFP64	protein_coding	72	143	139	148	81	103	ZFP64 zinc finger protein [Source:HGNC Symbol;Acc:HGNC:15940]	152645	ZFP64	protein_coding	0.0643216	0.0878101	0.075095	0.0812009	0.0504056	0.0504819
ENSG00000020426	-0.267284	6.32199	1.74055	0.18707	0.348983	MNAT1	protein_coding	433	904	963	801	1007	1240	MNAT CDK-activating kinase assembly factor 1 [Source:HGNC Symbol;Acc:HGNC:7181]	235211	MNAT1	protein_coding	0.251037	0.360248	0.337635	0.285205	0.406675	0.394407
ENSG00000020577	0.329963	5.94425	2.60028	0.106845	0.234739	SAMD4A	protein_coding	585	716	601	876	489	700	sterile alpha motif domain containing 4A [Source:HGNC Symbol;Acc:HGNC:23023]	226218	SAMD4A	protein_coding	0.352643	0.296672	0.219092	0.324309	0.205332	0.2315
ENSG00000020922	-0.836822	5.88506	17.345	3.11716e-05	0.000283972	MRE11A	protein_coding	206	516	742	413	1240	844	MRE11 meiotic recombination 11 homolog A (S. cerevisiae) [Source:HGNC Symbol;Acc:HGNC:7230]	78330	MRE11A	protein_coding	0.358629	0.617465	0.781186	0.441574	1.50373	0.806112
ENSG00000021355	-0.0706316	4.07557	0.0708786	0.790062	0.877369	SERPINB1	protein_coding	138	166	197	144	201	246	serpin peptidase inhibitor, clade B (ovalbumin), member 1 [Source:HGNC Symbol;Acc:HGNC:3311]	9674	SERPINB1	protein_coding	1.94527	1.6084	1.67934	1.24663	1.97363	1.90244
ENSG00000021574	-0.0983545	4.89053	0.185328	0.666833	0.795559	SPAST	protein_coding	275	349	370	339	287	278	spastin [Source:HGNC Symbol;Acc:HGNC:11233]	94026	SPAST	protein_coding	0.398833	0.347911	0.324513	0.301949	0.289941	0.221196
ENSG00000021645	-1.47714	1.93935	4.486	0.0341735	0.102098	NRXN3	protein_coding	1	69	68	43	32	35	neurexin 3 [Source:HGNC Symbol;Acc:HGNC:8010]	1625899	NRXN3	protein_coding	8.38713e-05	0.00397783	0.00344901	0.00221491	0.00186953	0.00161048
ENSG00000021762	1.66279	4.63889	33.4088	7.46862e-09	1.3433e-07	OSBPL5	protein_coding	307	109	132	551	148	343	oxysterol binding protein-like 5 [Source:HGNC Symbol;Acc:HGNC:16392]	79623	OSBPL5	protein_coding	0.525783	0.128315	0.136714	0.579555	0.176563	0.322282
ENSG00000021776	-0.206547	5.98192	1.01694	0.313246	0.493731	AQR	protein_coding	400	618	768	543	841	1027	aquarius intron-binding spliceosomal factor [Source:HGNC Symbol;Acc:HGNC:29513]	118057	AQR	protein_coding	0.462035	0.490668	0.536473	0.385203	0.676675	0.650818
ENSG00000021826	0.288783	4.02852	1.23038	0.267332	0.443907	CPS1	protein_coding	175	217	128	184	138	187	carbamoyl-phosphate synthase 1, mitochondrial [Source:HGNC Symbol;Acc:HGNC:2323]	201425	CPS1	protein_coding	0.118476	0.10098	0.0524053	0.0765044	0.0650791	0.0694559
ENSG00000022267	0.0504044	7.88143	0.046531	0.829213	0.900261	FHL1	protein_coding	1861	1724	3457	3181	2672	2581	four and a half LIM domains 1 [Source:HGNC Symbol;Acc:HGNC:3702]	63959	FHL1	protein_coding	3.96782	2.52654	4.45734	4.16528	3.96836	3.01903
ENSG00000022277	0.00627265	6.57414	0.00104557	0.974205	0.986371	RTFDC1	protein_coding	714	1124	1092	1248	939	1125	replication termination factor 2 domain containing 1 [Source:HGNC Symbol;Acc:HGNC:15890]	50864	RTFDC1	protein_coding	1.91423	2.07132	1.77048	2.05488	1.7536	1.65471
ENSG00000022567	0.578867	1.58925	1.47509	0.224544	0.395356	SLC45A4	protein_coding	31	30	39	44	11	29	solute carrier family 45, member 4 [Source:HGNC Symbol;Acc:HGNC:29196]	101139	SLC45A4	protein_coding	0.0417975	0.0278031	0.0317998	0.0364348	0.0103312	0.0214516
ENSG00000022840	0.247073	6.75377	1.47434	0.224663	0.395513	RNF10	protein_coding	1129	1346	1126	1626	751	887	ring finger protein 10 [Source:HGNC Symbol;Acc:HGNC:10055]	44114	RNF10	protein_coding	3.48999	2.85996	2.10494	3.08692	1.61711	1.50428
ENSG00000022976	-0.0820273	1.71886	0.0323938	0.857166	0.915944	ZNF839	protein_coding	20	36	30	40	40	39	zinc finger protein 839 [Source:HGNC Symbol;Acc:HGNC:20345]	25325	ZNF839	protein_coding	0.107693	0.133243	0.0976901	0.132279	0.150033	0.115212
ENSG00000023041	-0.775424	6.39589	15.5995	7.82751e-05	0.000635793	ZDHHC6	protein_coding	517	1367	1133	611	1020	856	zinc finger, DHHC-type containing 6 [Source:HGNC Symbol;Acc:HGNC:19160]	16614	ZDHHC6	protein_coding	4.24349	7.71233	5.62386	3.07999	5.83179	3.85461
ENSG00000023171	-1.31447	2.91755	11.2856	0.000781111	0.00468761	GRAMD1B	protein_coding	44	171	119	84	48	12	GRAM domain containing 1B [Source:HGNC Symbol;Acc:HGNC:29214]	102138	GRAMD1B	protein_coding	0.0587452	0.156928	0.0960811	0.0688769	0.0446406	0.00878972
ENSG00000023191	-0.186038	6.52421	0.875134	0.349538	0.530388	RNH1	protein_coding	717	1109	1373	1351	754	689	ribonuclease/angiogenin inhibitor 1 [Source:HGNC Symbol;Acc:HGNC:10074]	12788	RNH1	protein_coding	7.64581	8.12868	8.85414	8.84778	5.60073	4.03086
ENSG00000023228	-0.774568	6.70574	15.2616	9.35994e-05	0.000743659	NDUFS1	protein_coding	486	1091	1648	778	1636	1336	NADH dehydrogenase (ubiquinone) Fe-S protein 1, 75kDa (NADH-coenzyme Q reductase) [Source:HGNC Symbol;Acc:HGNC:7707]	44786	NDUFS1	protein_coding	1.47979	2.28336	3.03454	1.45485	3.4699	2.23175
ENSG00000023287	-0.467361	7.48705	5.9332	0.0148582	0.0532006	RB1CC1	protein_coding	1504	2900	2121	1358	1843	1804	RB1-inducible coiled-coil 1 [Source:HGNC Symbol;Acc:HGNC:15574]	123387	RB1CC1	protein_coding	1.66221	2.20303	1.41759	0.921748	1.41883	1.09383
ENSG00000023318	0.208304	5.72448	1.06207	0.302744	0.483112	ERP44	protein_coding	381	503	588	755	535	728	endoplasmic reticulum protein 44 [Source:HGNC Symbol;Acc:HGNC:18311]	119861	ERP44	protein_coding	0.433465	0.393352	0.404555	0.527534	0.423986	0.454396
ENSG00000023330	0.177278	4.72922	0.555638	0.456023	0.630392	ALAS1	protein_coding	214	332	289	424	200	261	5'-aminolevulinate synthase 1 [Source:HGNC Symbol;Acc:HGNC:396]	16241	ALAS1	protein_coding	1.79683	1.91609	1.46745	2.18643	1.16975	1.20229
ENSG00000023445	-2.91522	2.02713	25.7506	3.88497e-07	5.26696e-06	BIRC3	protein_coding	2	80	61	6	78	32	baculoviral IAP repeat containing 3 [Source:HGNC Symbol;Acc:HGNC:591]	21953	BIRC3	protein_coding	0.0124235	0.341576	0.229147	0.0228896	0.337502	0.109053
ENSG00000023516	-0.635329	6.49126	10.9395	0.000941334	0.0055073	AKAP11	protein_coding	501	1172	1136	694	1299	1139	A kinase (PRKA) anchor protein 11 [Source:HGNC Symbol;Acc:HGNC:369]	51114	AKAP11	protein_coding	1.33661	2.14921	1.83281	1.13711	2.41404	1.66711
ENSG00000023572	0.0483715	4.35896	0.0414225	0.838725	0.90532	GLRX2	protein_coding	142	199	222	235	243	306	glutaredoxin 2 [Source:HGNC Symbol;Acc:HGNC:16065]	9646	GLRX2	protein_coding	2.00746	1.93373	1.89795	2.04034	2.39296	2.37331
ENSG00000023608	-0.26705	7.89331	1.87995	0.17034	0.326599	SNAPC1	protein_coding	1364	2229	2904	2205	3475	3690	small nuclear RNA activating complex, polypeptide 1, 43kDa [Source:HGNC Symbol;Acc:HGNC:11134]	34071	SNAPC1	protein_coding	5.45929	6.1322	7.02895	5.42008	9.68826	8.10256
ENSG00000023697	-0.232256	5.94357	1.15165	0.283205	0.462487	DERA	protein_coding	389	541	751	676	931	767	deoxyribose-phosphate aldolase (putative) [Source:HGNC Symbol;Acc:HGNC:24269]	126110	DERA	protein_coding	0.420636	0.402104	0.491099	0.44893	0.701255	0.455016
ENSG00000023734	0.160653	7.75508	0.519461	0.471072	0.642265	STRAP	protein_coding	1460	2782	2267	3076	1771	2972	serine/threonine kinase receptor associated protein [Source:HGNC Symbol;Acc:HGNC:30796]	21087	STRAP	protein_coding	9.44158	12.3661	8.86575	12.2167	7.97774	10.5442
ENSG00000023839	2.21648	3.71139	33.4068	7.47627e-09	1.3433e-07	ABCC2	protein_coding	187	43	150	339	8	94	ATP-binding cassette, sub-family C (CFTR/MRP), member 2 [Source:HGNC Symbol;Acc:HGNC:53]	69460	ABCC2	protein_coding	0.367125	0.0580263	0.178088	0.40874	0.0109403	0.101245
ENSG00000023902	-0.685653	5.65017	9.64628	0.00189735	0.00997013	PLEKHO1	protein_coding	320	730	600	471	710	426	pleckstrin homology domain containing, family O member 1 [Source:HGNC Symbol;Acc:HGNC:24310]	15537	PLEKHO1	protein_coding	2.8086	4.40399	3.18466	2.53884	4.34077	2.05127
ENSG00000023909	0.492056	6.32404	5.94176	0.0147862	0.0530064	GCLM	protein_coding	811	937	761	1257	516	862	glutamate-cysteine ligase, modifier subunit [Source:HGNC Symbol;Acc:HGNC:4312]	24251	GCLM	protein_coding	4.56035	3.6216	2.58782	4.34098	2.02114	2.65925
ENSG00000024048	0.094416	5.38269	0.171714	0.678593	0.80346	UBR2	protein_coding	341	330	501	426	513	617	ubiquitin protein ligase E3 component n-recognin 2 [Source:HGNC Symbol;Acc:HGNC:21289]	129442	UBR2	protein_coding	0.359241	0.238962	0.319184	0.275623	0.376459	0.356608
ENSG00000024422	0.204046	6.38849	1.09177	0.29608	0.476315	EHD2	protein_coding	863	1122	1041	1314	425	573	EH-domain containing 2 [Source:HGNC Symbol;Acc:HGNC:3243]	29791	EHD2	protein_coding	3.95032	3.5302	2.88167	3.69396	1.35513	1.43897
ENSG00000024526	-2.48704	6.3135	109.929	1.01549e-25	1.22129e-23	DEPDC1	protein_coding	215	2009	1089	151	1308	423	DEP domain containing 1 [Source:HGNC Symbol;Acc:HGNC:22949]	23069	DEPDC1	protein_coding	1.27092	8.16286	3.89294	0.548189	5.38586	1.37181
ENSG00000024862	0.026202	4.70647	0.0130482	0.909057	0.950152	CCDC28A	protein_coding	237	279	293	277	278	315	coiled-coil domain containing 28A [Source:HGNC Symbol;Acc:HGNC:21098]	19810	CCDC28A	protein_coding	1.63144	1.32011	1.21972	1.17105	1.33302	1.18962
ENSG00000025039	-0.244566	1.07767	0.186015	0.666254	0.79525	RRAGD	protein_coding	18	24	19	9	24	32	Ras-related GTP binding D [Source:HGNC Symbol;Acc:HGNC:19903]	47634	RRAGD	protein_coding	0.0515303	0.0472264	0.0328939	0.0158237	0.0478597	0.050259
ENSG00000025156	-0.681229	4.28442	7.61464	0.00578962	0.0249549	HSF2	protein_coding	69	181	246	163	354	288	heat shock transcription factor 2 [Source:HGNC Symbol;Acc:HGNC:5225]	33573	HSF2	protein_coding	0.280263	0.505335	0.60426	0.406611	1.00159	0.641776
ENSG00000025293	0.818537	6.00771	16.2618	5.51651e-05	0.000471718	PHF20	protein_coding	579	499	581	1167	462	933	PHD finger protein 20 [Source:HGNC Symbol;Acc:HGNC:16098]	178407	PHF20	protein_coding	0.442561	0.262168	0.268561	0.547824	0.245984	0.391247
ENSG00000025423	0.940901	0.539007	1.02636	0.311015	0.491877	HSD17B6	protein_coding	8	0	10	18	29	19	hydroxysteroid (17-beta) dehydrogenase 6 [Source:HGNC Symbol;Acc:HGNC:23316]	35629	HSD17B6	protein_coding	0.0306192	0	0.0231459	0.0423107	0.0773162	0.0398962
ENSG00000025434	0.880568	1.69706	3.7399	0.0531277	0.141835	NR1H3	protein_coding	39	34	30	52	11	31	nuclear receptor subfamily 1, group H, member 3 [Source:HGNC Symbol;Acc:HGNC:7966]	20732	NR1H3	protein_coding	0.256525	0.153719	0.119332	0.21006	0.0503996	0.111867
ENSG00000025708	-0.518531	2.54557	1.75118	0.185728	0.347088	TYMP	protein_coding	35	66	68	73	85	43	thymidine phosphorylase [Source:HGNC Symbol;Acc:HGNC:3148]	4333	TYMP	protein_coding	1.1015	1.42773	1.29419	1.41096	1.8634	0.742439
ENSG00000025770	-0.713044	5.31134	10.4355	0.00123618	0.00693574	NCAPH2	protein_coding	219	483	594	424	553	333	non-SMC condensin II complex, subunit H2 [Source:HGNC Symbol;Acc:HGNC:25071]	15256	NCAPH2	protein_coding	1.95754	2.96755	3.21088	2.32759	3.44319	1.63299
ENSG00000025772	-0.442997	4.23989	2.88956	0.089155	0.206905	TOMM34	protein_coding	149	259	291	245	159	110	translocase of outer mitochondrial membrane 34 [Source:HGNC Symbol;Acc:HGNC:15746]	18356	TOMM34	protein_coding	1.10692	1.32255	1.30735	1.11781	0.822801	0.448328
ENSG00000025796	-0.559307	6.84219	8.5221	0.0035086	0.0165896	SEC63	protein_coding	635	1527	1609	1047	1402	1389	SEC63 homolog (S. cerevisiae) [Source:HGNC Symbol;Acc:HGNC:21082]	90433	SEC63	protein_coding	0.957533	1.58272	1.46726	0.96962	1.47264	1.1491
ENSG00000025800	-0.101036	6.24737	0.186243	0.666062	0.795203	KPNA6	protein_coding	687	854	1000	1113	692	533	karyopherin alpha 6 (importin alpha 7) [Source:HGNC Symbol;Acc:HGNC:6399]	68530	KPNA6	protein_coding	1.36705	1.16807	1.20337	1.36018	0.959183	0.581872
ENSG00000026025	-0.540368	10.4289	4.09163	0.043096	0.121907	VIM	protein_coding	13541	22056	18357	11155	12632	9468	vimentin [Source:HGNC Symbol;Acc:HGNC:12692]	9334	VIM	protein_coding	197.829	221.488	162.186	100.088	128.552	75.8877
ENSG00000026103	0.165468	7.61332	0.672452	0.412198	0.592492	FAS	protein_coding	1294	1973	2225	2299	1907	3409	Fas cell surface death receptor [Source:HGNC Symbol;Acc:HGNC:11920]	25254	FAS	protein_coding	6.98732	7.32298	7.26572	7.62413	7.17293	10.099
ENSG00000026297	0.859472	2.39338	4.1103	0.0426227	0.120912	RNASET2	protein_coding	54	76	17	60	37	84	ribonuclease T2 [Source:HGNC Symbol;Acc:HGNC:21686]	27687	RNASET2	protein_coding	0.265965	0.257293	0.0506351	0.181492	0.126941	0.226978
ENSG00000026508	-0.995327	8.17027	24.3356	8.0931e-07	1.02892e-05	CD44	protein_coding	1623	5215	3968	2184	3562	2255	CD44 molecule (Indian blood group) [Source:HGNC Symbol;Acc:HGNC:1681]	93532	CD44	protein_coding	2.36627	5.22619	3.49857	1.95557	3.61751	1.80371
ENSG00000026559	0.265459	5.05992	1.04399	0.306894	0.487403	KCNG1	protein_coding	271	519	309	526	200	335	potassium channel, voltage gated modifier subfamily G, member 1 [Source:HGNC Symbol;Acc:HGNC:6248]	19473	KCNG1	protein_coding	1.89777	2.49819	1.30859	2.26222	0.975603	1.28704
ENSG00000026652	1.68471	3.63753	24.5082	7.39942e-07	9.52093e-06	AGPAT4	protein_coding	219	70	58	237	53	114	1-acylglycerol-3-phosphate O-acyltransferase 4 [Source:HGNC Symbol;Acc:HGNC:20885]	144082	AGPAT4	protein_coding	0.207272	0.0455386	0.0331968	0.137759	0.0349415	0.0591938
ENSG00000026950	-0.88767	3.2832	6.6686	0.00981261	0.0381223	BTN3A1	protein_coding	44	177	153	137	76	44	butyrophilin, subfamily 3, member A1 [Source:HGNC Symbol;Acc:HGNC:1138]	12979	BTN3A1	protein_coding	0.462294	1.27827	0.97214	0.884018	0.556222	0.253625
ENSG00000027001	0.878126	2.57119	4.5179	0.0335419	0.100788	MIPEP	protein_coding	53	20	77	79	48	106	mitochondrial intermediate peptidase [Source:HGNC Symbol;Acc:HGNC:7104]	159230	MIPEP	protein_coding	0.0453898	0.0117732	0.039879	0.0415512	0.0286347	0.0498037
ENSG00000027075	0.17174	2.14894	0.196122	0.65787	0.789031	PRKCH	protein_coding	33	48	52	64	34	49	protein kinase C, eta [Source:HGNC Symbol;Acc:HGNC:9403]	363417	PRKCH	protein_coding	0.0123827	0.0123802	0.0117999	0.0147488	0.00888689	0.0100872
ENSG00000027697	2.12978	8.03233	109.064	1.57167e-25	1.81693e-23	IFNGR1	protein_coding	2155	738	1097	4849	1385	7729	interferon gamma receptor 1 [Source:HGNC Symbol;Acc:HGNC:5439]	21965	IFNGR1	protein_coding	13.379	3.14932	4.11864	18.4885	5.98955	26.3253
ENSG00000027847	1.11454	4.88703	21.1224	4.3087e-06	4.73164e-05	B4GALT7	protein_coding	416	232	225	546	142	280	xylosylprotein beta 1,4-galactosyltransferase, polypeptide 7 [Source:HGNC Symbol;Acc:HGNC:930]	10247	B4GALT7	protein_coding	5.53609	2.12218	1.81077	4.46249	1.31634	2.04429
ENSG00000028116	-0.732108	5.40829	12.1208	0.00049863	0.00320244	VRK2	protein_coding	216	614	475	313	652	525	vaccinia related kinase 2 [Source:HGNC Symbol;Acc:HGNC:12719]	252269	VRK2	protein_coding	0.116761	0.228137	0.155277	0.103911	0.245505	0.155696
ENSG00000028137	-0.961735	0.992201	2.38394	0.122588	0.258836	TNFRSF1B	protein_coding	7	10	40	21	31	11	tumor necrosis factor receptor superfamily, member 1B [Source:HGNC Symbol;Acc:HGNC:11917]	42225	TNFRSF1B	protein_coding	0.0226066	0.0221984	0.0781212	0.0416516	0.0697378	0.0194897
ENSG00000028203	-0.482867	7.73918	4.76482	0.029047	0.09068	VEZT	protein_coding	1091	3131	2611	1944	2482	3001	vezatin, adherens junctions transmembrane protein [Source:HGNC Symbol;Acc:HGNC:18258]	85044	VEZT	protein_coding	1.7494	3.45088	2.53187	1.91441	2.77226	2.64
ENSG00000028310	-0.26587	4.63725	1.27399	0.259019	0.434089	BRD9	protein_coding	169	324	339	347	231	212	bromodomain containing 9 [Source:HGNC Symbol;Acc:HGNC:25818]	42533	BRD9	protein_coding	0.541836	0.714019	0.657283	0.683259	0.515896	0.372899
ENSG00000028528	-0.103216	5.72527	0.151872	0.696752	0.816856	SNX1	protein_coding	247	685	597	805	509	710	sorting nexin 1 [Source:HGNC Symbol;Acc:HGNC:11172]	51967	SNX1	protein_coding	0.648151	1.23553	0.947382	1.29733	0.930392	1.02214
ENSG00000028839	-0.030682	4.68592	0.0188605	0.890767	0.937805	TBPL1	protein_coding	211	330	245	251	281	346	TBP-like 1 [Source:HGNC Symbol;Acc:HGNC:11589]	38262	TBPL1	protein_coding	0.752007	0.80842	0.528052	0.549399	0.697613	0.676534
ENSG00000029153	-2.07141	4.6023	53.2648	2.91481e-13	9.65967e-12	ARNTL2	protein_coding	94	608	517	81	193	93	aryl hydrocarbon receptor nuclear translocator-like 2 [Source:HGNC Symbol;Acc:HGNC:18984]	92435	ARNTL2	protein_coding	0.138675	0.616536	0.461246	0.0733889	0.198334	0.075271
ENSG00000029363	-0.611998	8.75379	7.84805	0.00508756	0.0224729	BCLAF1	protein_coding	2274	4101	6785	3798	6641	5157	BCL2-associated transcription factor 1 [Source:HGNC Symbol;Acc:HGNC:16863]	32988	BCLAF1	protein_coding	9.40029	11.6527	16.9618	9.6423	19.1229	11.6956
ENSG00000029364	0.269299	7.05812	1.51102	0.218983	0.389144	SLC39A9	protein_coding	1593	1333	1542	1582	1055	1297	solute carrier family 39, member 9 [Source:HGNC Symbol;Acc:HGNC:20182]	64373	SLC39A9	protein_coding	3.37457	1.94096	1.97542	2.05819	1.55677	1.50736
ENSG00000029639	0.213915	3.83704	0.573782	0.44876	0.624412	TFB1M	protein_coding	115	198	90	132	150	238	transcription factor B1, mitochondrial [Source:HGNC Symbol;Acc:HGNC:17037]	56984	TFB1M	protein_coding	0.275202	0.325689	0.130247	0.194	0.250043	0.312468
ENSG00000029725	-0.27707	7.0195	2.02098	0.155139	0.305908	RABEP1	protein_coding	842	1759	1498	1374	1462	1606	rabaptin, RAB GTPase binding effector protein 1 [Source:HGNC Symbol;Acc:HGNC:17677]	103547	RABEP1	protein_coding	1.10887	1.59228	1.19303	1.1113	1.34118	1.16035
ENSG00000029993	-0.568586	5.83449	6.90998	0.00857159	0.0343624	HMGB3	protein_coding	310	879	574	429	787	782	high mobility group box 3 [Source:HGNC Symbol;Acc:HGNC:5004]	10266	HMGB3	protein_coding	4.11782	8.02562	4.61094	3.49976	7.28198	5.69884
ENSG00000030066	-0.360528	4.56747	1.87463	0.170946	0.327388	NUP160	protein_coding	136	163	238	155	489	377	nucleoporin 160kDa [Source:HGNC Symbol;Acc:HGNC:18017]	70468	NUP160	protein_coding	0.263181	0.216814	0.278525	0.184214	0.659163	0.400249
ENSG00000030110	-0.0588509	3.80162	0.0434205	0.834936	0.903525	BAK1	protein_coding	111	193	148	194	124	124	BCL2-antagonist/killer 1 [Source:HGNC Symbol;Acc:HGNC:949]	7746	BAK1	protein_coding	1.95412	2.33545	1.57566	2.09752	1.52062	1.19764
ENSG00000030419	0.938774	3.67829	8.77583	0.00305248	0.0148279	IKZF2	protein_coding	155	76	85	170	128	194	IKAROS family zinc finger 2 (Helios) [Source:HGNC Symbol;Acc:HGNC:13177]	152736	IKZF2	protein_coding	0.138388	0.0466405	0.045894	0.0932157	0.0796058	0.0950258
ENSG00000030582	0.81451	5.80844	11.4704	0.000707149	0.00429736	GRN	protein_coding	494	350	629	1418	317	459	granulin [Source:HGNC Symbol;Acc:HGNC:4601]	7856	GRN	protein_coding	8.57496	4.17597	6.60279	15.1167	3.83296	4.37112
ENSG00000031003	-0.354312	6.05112	3.11191	0.0777216	0.186644	FAM13B	protein_coding	461	970	866	753	641	637	family with sequence similarity 13, member B [Source:HGNC Symbol;Acc:HGNC:1335]	114001	FAM13B	protein_coding	0.551441	0.797543	0.626452	0.553182	0.534103	0.418034
ENSG00000031081	-0.116104	5.51645	0.301085	0.583203	0.73364	ARHGAP31	protein_coding	427	626	566	585	369	351	Rho GTPase activating protein 31 [Source:HGNC Symbol;Acc:HGNC:29216]	126341	ARHGAP31	protein_coding	0.460883	0.464431	0.369446	0.387787	0.277433	0.207847
ENSG00000031691	-1.89199	6.00678	43.6012	4.02596e-11	1.01076e-09	CENPQ	protein_coding	82	766	1161	283	1290	791	centromere protein Q [Source:HGNC Symbol;Acc:HGNC:21347]	29729	CENPQ	protein_coding	0.376132	2.41512	3.22055	0.797238	4.12179	1.99057
ENSG00000031698	-0.443127	8.36683	4.19245	0.0406043	0.116404	SARS	protein_coding	2134	3507	5149	4047	4017	2870	seryl-tRNA synthetase [Source:HGNC Symbol;Acc:HGNC:10537]	24251	SARS	protein_coding	11.9997	13.5549	17.5094	13.9761	15.7343	8.85387
ENSG00000031823	0.119232	4.83717	0.291159	0.589479	0.738458	RANBP3	protein_coding	229	273	404	414	239	307	RAN binding protein 3 [Source:HGNC Symbol;Acc:HGNC:9850]	62003	RANBP3	protein_coding	0.503651	0.412706	0.537338	0.559203	0.366152	0.37043
ENSG00000032219	-0.418421	5.04305	2.99718	0.0834094	0.196854	ARID4A	protein_coding	197	445	474	279	331	456	AT rich interactive domain 4A (RBP1-like) [Source:HGNC Symbol;Acc:HGNC:9885]	75502	ARID4A	protein_coding	0.355807	0.552449	0.517724	0.309476	0.416433	0.451843
ENSG00000032389	-0.00561438	4.9793	0.000623174	0.980084	0.989908	TSSC1	protein_coding	284	424	360	433	254	266	tumor suppressing subtransferable candidate 1 [Source:HGNC Symbol;Acc:HGNC:12383]	188957	TSSC1	protein_coding	0.204957	0.210326	0.157115	0.191914	0.127687	0.105317
ENSG00000032444	0.255733	4.68712	1.19097	0.275133	0.452926	PNPLA6	protein_coding	258	279	329	431	159	189	patatin-like phospholipase domain containing 6 [Source:HGNC Symbol;Acc:HGNC:16268]	27760	PNPLA6	protein_coding	1.26738	0.942054	0.977361	1.30029	0.544069	0.509358
ENSG00000032742	-0.113297	4.27902	0.172829	0.677609	0.802891	IFT88	protein_coding	100	206	232	184	212	367	intraflagellar transport 88 [Source:HGNC Symbol;Acc:HGNC:20606]	124368	IFT88	protein_coding	0.109647	0.155256	0.153836	0.123906	0.161921	0.220769
ENSG00000033011	-0.0087689	2.49261	0.000532715	0.981586	0.990645	ALG1	protein_coding	25	38	65	95	76	66	ALG1, chitobiosyldiphosphodolichol beta-mannosyltransferase [Source:HGNC Symbol;Acc:HGNC:18294]	53677	ALG1	protein_coding	0.0635124	0.0663569	0.0998628	0.148224	0.134494	0.0919892
ENSG00000033030	-1.21933	5.67498	35.9276	2.04791e-09	4.00269e-08	ZCCHC8	protein_coding	221	708	844	343	817	439	zinc finger, CCHC domain containing 8 [Source:HGNC Symbol;Acc:HGNC:25265]	27725	ZCCHC8	protein_coding	1.08699	2.39361	2.51044	1.03611	2.79915	1.18461
ENSG00000033050	0.559669	5.64245	5.28618	0.0214953	0.0715534	ABCF2	protein_coding	452	291	624	848	451	595	ATP-binding cassette, sub-family F (GCN20), member 2 [Source:HGNC Symbol;Acc:HGNC:71]	19393	ABCF2	protein_coding	3.17834	1.4065	2.65349	3.66212	2.20906	2.29537
ENSG00000033100	0.961728	6.23782	23.4746	1.26573e-06	1.5434e-05	CHPF2	protein_coding	983	761	649	1339	298	709	chondroitin polymerizing factor 2 [Source:HGNC Symbol;Acc:HGNC:29270]	6338	CHPF2	protein_coding	21.1499	11.2544	8.44444	17.6934	4.46622	8.36903
ENSG00000033170	-0.153682	7.23239	0.528916	0.467063	0.639087	FUT8	protein_coding	1037	1977	1823	1379	1450	2283	fucosyltransferase 8 (alpha (1,6) fucosyltransferase) [Source:HGNC Symbol;Acc:HGNC:4019]	333529	FUT8	protein_coding	0.423986	0.555602	0.450746	0.346268	0.412962	0.512098
ENSG00000033178	-0.897675	6.66197	21.5958	3.36586e-06	3.77123e-05	UBA6	protein_coding	448	1146	1509	703	1701	1241	ubiquitin-like modifier activating enzyme 6 [Source:HGNC Symbol;Acc:HGNC:25581]	88527	UBA6	protein_coding	0.690095	1.21339	1.4057	0.665061	1.82518	1.04876
ENSG00000033327	-0.752549	3.92797	5.91221	0.0150363	0.0536965	GAB2	protein_coding	136	234	227	157	144	61	GRB2-associated binding protein 2 [Source:HGNC Symbol;Acc:HGNC:14458]	203051	GAB2	protein_coding	0.0913357	0.108019	0.0921933	0.0647554	0.0673648	0.0224753
ENSG00000033627	0.229481	3.11337	0.549786	0.458405	0.632044	ATP6V0A1	protein_coding	81	111	115	119	43	81	ATPase, H+ transporting, lysosomal V0 subunit a1 [Source:HGNC Symbol;Acc:HGNC:865]	63767	ATP6V0A1	protein_coding	0.173219	0.163162	0.148724	0.156291	0.0640543	0.095032
ENSG00000033800	-0.364178	5.28767	2.80275	0.0941029	0.215008	PIAS1	protein_coding	214	498	470	375	478	557	protein inhibitor of activated STAT, 1 [Source:HGNC Symbol;Acc:HGNC:2752]	144424	PIAS1	protein_coding	0.20206	0.323207	0.268372	0.217457	0.314387	0.288534
ENSG00000033867	-1.45136	5.7858	48.0032	4.25518e-12	1.23699e-10	SLC4A7	protein_coding	230	791	875	301	1003	423	solute carrier family 4, sodium bicarbonate cotransporter, member 7 [Source:HGNC Symbol;Acc:HGNC:11033]	111699	SLC4A7	protein_coding	0.280792	0.663771	0.646007	0.225683	0.852958	0.283317
ENSG00000034053	0.742707	1.78618	2.79365	0.0946385	0.215868	APBA2	protein_coding	47	46	27	47	12	28	amyloid beta (A4) precursor protein-binding, family A, member 2 [Source:HGNC Symbol;Acc:HGNC:579]	233832	APBA2	protein_coding	0.0274095	0.0184393	0.00952222	0.0168335	0.00487476	0.0089585
ENSG00000034152	-0.645825	5.51388	5.5484	0.0184976	0.0635023	MAP2K3	protein_coding	249	741	575	658	484	282	mitogen-activated protein kinase kinase 3 [Source:HGNC Symbol;Acc:HGNC:6843]	30568	MAP2K3	protein_coding	1.11081	2.27218	1.55124	1.80277	1.50402	0.690181
ENSG00000034510	0.522767	12.519	2.35163	0.125152	0.262464	TMSB10	protein_coding	73658	49269	54170	61553	52629	79299	thymosin beta 10 [Source:HGNC Symbol;Acc:HGNC:11879]	1050	TMSB10	protein_coding	9566.16	4398.21	4254.5	4909.55	4761.15	5650.14
ENSG00000034533	-0.154244	3.09239	0.245106	0.620543	0.760845	ASTE1	protein_coding	57	98	95	71	96	136	asteroid homolog 1 (Drosophila) [Source:HGNC Symbol;Acc:HGNC:25021]	13774	ASTE1	protein_coding	0.564315	0.666894	0.568777	0.431698	0.662044	0.738686
ENSG00000034677	-0.16594	7.55414	0.679732	0.409679	0.589952	RNF19A	protein_coding	1376	2187	2281	1632	2087	2819	ring finger protein 19A, RBR E3 ubiquitin protein ligase [Source:HGNC Symbol;Acc:HGNC:13432]	152956	RNF19A	protein_coding	1.22676	1.34021	1.22981	0.893584	1.29608	1.37883
ENSG00000034693	-0.667504	4.77953	8.12061	0.00437649	0.0199105	PEX3	protein_coding	135	393	353	271	364	293	peroxisomal biogenesis factor 3 [Source:HGNC Symbol;Acc:HGNC:8858]	39203	PEX3	protein_coding	0.469593	0.939646	0.742564	0.578938	0.881979	0.559151
ENSG00000034713	0.274833	6.0938	1.84261	0.174645	0.332502	GABARAPL2	protein_coding	615	745	740	759	569	1023	GABA(A) receptor-associated protein-like 2 [Source:HGNC Symbol;Acc:HGNC:13291]	11530	GABARAPL2	protein_coding	7.27365	6.05645	5.29274	5.51308	4.68769	6.63785
ENSG00000035115	-0.701188	4.2724	7.50323	0.00615883	0.0262344	SH3YL1	protein_coding	106	226	254	120	297	266	SH3 and SYLF domain containing 1 [Source:HGNC Symbol;Acc:HGNC:29546]	48668	SH3YL1	protein_coding	0.297009	0.435267	0.430397	0.2065	0.579681	0.408902
ENSG00000035141	-0.527386	4.8731	5.32499	0.0210217	0.0703382	FAM136A	protein_coding	145	378	284	214	463	455	family with sequence similarity 136, member A [Source:HGNC Symbol;Acc:HGNC:25911]	6115	FAM136A	protein_coding	3.23354	5.7941	3.83001	2.93089	7.19218	5.56668
ENSG00000035403	0.658959	6.89747	6.76718	0.00928495	0.0364961	VCL	protein_coding	1108	632	1488	2331	993	1227	vinculin [Source:HGNC Symbol;Acc:HGNC:12665]	126170	VCL	protein_coding	1.19754	0.469518	0.97258	1.54728	0.7476	0.727561
ENSG00000035499	-2.19157	3.06642	38.0717	6.81927e-10	1.42431e-08	DEPDC1B	protein_coding	14	142	95	20	196	75	DEP domain containing 1B [Source:HGNC Symbol;Acc:HGNC:24902]	103278	DEPDC1B	protein_coding	0.0184853	0.128876	0.0758568	0.0162182	0.18027	0.0543293
ENSG00000035681	-0.68038	5.95413	11.3847	0.000740533	0.00448197	NSMAF	protein_coding	348	906	812	535	809	666	neutral sphingomyelinase (N-SMase) activation associated factor [Source:HGNC Symbol;Acc:HGNC:8017]	76340	NSMAF	protein_coding	0.621633	1.11242	0.877167	0.586926	1.00664	0.652684
ENSG00000035687	-0.795794	5.65912	15.6624	7.5713e-05	0.000617336	ADSS	protein_coding	300	740	773	414	616	466	adenylosuccinate synthase [Source:HGNC Symbol;Acc:HGNC:292]	43640	ADSS	protein_coding	0.93744	1.58942	1.46074	0.794506	1.34082	0.798881
ENSG00000035862	0.34965	8.99339	2.55633	0.109854	0.239795	TIMP2	protein_coding	4160	4978	7053	10098	2890	4293	TIMP metallopeptidase inhibitor 2 [Source:HGNC Symbol;Acc:HGNC:11821]	72410	TIMP2	protein_coding	7.83433	6.44388	8.03256	11.6793	3.79119	4.43551
ENSG00000035928	-0.77123	6.93004	16.5823	4.65839e-05	0.000405786	RFC1	protein_coding	583	1484	1477	841	2092	1615	replication factor C (activator 1) 1, 145kDa [Source:HGNC Symbol;Acc:HGNC:9969]	78919	RFC1	protein_coding	1.00738	1.76256	1.5434	0.892475	2.518	1.53099
ENSG00000036054	-0.916402	8.3316	19.445	1.03536e-05	0.000105974	TBC1D23	protein_coding	1728	5008	4733	2199	4218	3362	TBC1 domain family, member 23 [Source:HGNC Symbol;Acc:HGNC:25622]	64251	TBC1D23	protein_coding	3.6675	7.30593	6.07484	2.86634	6.23595	3.9147
ENSG00000036257	-0.298538	6.1106	2.22731	0.135589	0.277639	CUL3	protein_coding	505	1008	985	771	570	672	cullin 3 [Source:HGNC Symbol;Acc:HGNC:2553]	115247	CUL3	protein_coding	0.597542	0.819826	0.704831	0.560282	0.469809	0.436235
ENSG00000036448	0.0832625	1.73726	0.0297387	0.863085	0.920027	MYOM2	protein_coding	10	24	52	53	24	52	myomesin 2 [Source:HGNC Symbol;Acc:HGNC:7614]	120512	MYOM2	protein_coding	0.0113156	0.0186669	0.0355837	0.0368322	0.0189172	0.0322815
ENSG00000036549	-0.62368	7.74017	8.86244	0.00291097	0.0142613	ZZZ3	protein_coding	1191	3352	2853	1760	2412	2583	zinc finger, ZZ-type containing 3 [Source:HGNC Symbol;Acc:HGNC:24523]	121003	ZZZ3	protein_coding	1.34222	2.59656	1.94439	1.21814	1.89346	1.59702
ENSG00000037042	-0.126295	3.27277	0.170396	0.67976	0.804608	TUBG2	protein_coding	88	145	104	124	78	70	tubulin, gamma 2 [Source:HGNC Symbol;Acc:HGNC:12419]	7701	TUBG2	protein_coding	1.55827	1.76487	1.11369	1.34852	0.962107	0.680036
ENSG00000037241	-0.417881	5.94853	2.86086	0.090759	0.209551	RPL26L1	protein_coding	285	906	715	677	705	839	ribosomal protein L26-like 1 [Source:HGNC Symbol;Acc:HGNC:17050]	11042	RPL26L1	protein_coding	3.51969	7.6908	5.33995	5.13479	6.06481	5.68454
ENSG00000037474	-0.0973287	4.8241	0.189501	0.663333	0.793297	NSUN2	protein_coding	214	292	373	349	305	313	NOP2/Sun RNA methyltransferase family, member 2 [Source:HGNC Symbol;Acc:HGNC:25994]	34052	NSUN2	protein_coding	0.856994	0.803769	0.903326	0.85835	0.850811	0.687674
ENSG00000037637	0.744323	5.21522	10.3585	0.00128877	0.00717947	FBXO42	protein_coding	446	295	374	629	236	373	F-box protein 42 [Source:HGNC Symbol;Acc:HGNC:29249]	105615	FBXO42	protein_coding	0.575859	0.261811	0.292028	0.498777	0.212257	0.264219
ENSG00000037749	0.278567	5.88805	1.95355	0.162204	0.315914	MFAP3	protein_coding	368	469	565	720	730	1118	microfibrillar-associated protein 3 [Source:HGNC Symbol;Acc:HGNC:7034]	181572	MFAP3	protein_coding	0.276379	0.242111	0.256613	0.332097	0.3819	0.460653
ENSG00000037757	0.565106	1.69403	1.13095	0.287573	0.467216	MRI1	protein_coding	53	32	30	55	12	8	methylthioribose-1-phosphate isomerase 1 [Source:HGNC Symbol;Acc:HGNC:28469]	9750	MRI1	protein_coding	0.741273	0.307635	0.253744	0.472433	0.11691	0.0613856
ENSG00000037897	-1.07862	2.22655	5.66732	0.0172839	0.0600547	METTL1	protein_coding	9	69	53	37	74	60	methyltransferase like 1 [Source:HGNC Symbol;Acc:HGNC:7030]	4322	METTL1	protein_coding	0.283965	1.49643	1.01128	0.716966	1.62638	1.0386
ENSG00000037965	0.41926	5.54801	2.89932	0.0886168	0.205906	HOXC8	protein_coding	402	686	552	917	151	321	homeobox C8 [Source:HGNC Symbol;Acc:HGNC:5129]	3256	HOXC8	protein_coding	16.8364	19.7483	13.9808	23.5867	4.40523	7.37567
ENSG00000038002	0.144134	4.86613	0.380905	0.537119	0.698775	AGA	protein_coding	215	240	333	276	337	527	aspartylglucosaminidase [Source:HGNC Symbol;Acc:HGNC:318]	11733	AGA	protein_coding	2.49883	1.91731	2.34053	1.97007	2.72833	3.36033
ENSG00000038210	-1.38896	5.63386	43.3021	4.69073e-11	1.16588e-09	PI4K2B	protein_coding	235	914	764	253	693	388	phosphatidylinositol 4-kinase type 2 beta [Source:HGNC Symbol;Acc:HGNC:18215]	118451	PI4K2B	protein_coding	0.270543	0.723267	0.531904	0.178881	0.555738	0.245061
ENSG00000038219	-0.319331	5.14659	1.98427	0.158942	0.311481	BOD1L1	protein_coding	326	530	408	241	344	416	biorientation of chromosomes in cell division 1-like 1 [Source:HGNC Symbol;Acc:HGNC:31792]	58985	BOD1L1	protein_coding	0.753673	0.84222	0.570423	0.342182	0.553978	0.527634
ENSG00000038274	-0.0591	6.78651	0.0983548	0.753813	0.854485	MAT2B	protein_coding	758	1235	1294	1202	1206	1606	methionine adenosyltransferase II, beta [Source:HGNC Symbol;Acc:HGNC:6905]	16222	MAT2B	protein_coding	6.37194	7.13598	6.57822	6.20557	7.06186	7.40666
ENSG00000038358	0.0354383	2.93728	0.00691955	0.933705	0.965293	EDC4	protein_coding	84	53	89	90	101	59	enhancer of mRNA decapping 4 [Source:HGNC Symbol;Acc:HGNC:17157]	11480	EDC4	protein_coding	0.997802	0.432738	0.639332	0.656572	0.83571	0.384495
ENSG00000038382	0.0166096	7.42109	0.00630936	0.936689	0.966635	TRIO	protein_coding	1782	2011	2338	2393	1207	1180	trio Rho guanine nucleotide exchange factor [Source:HGNC Symbol;Acc:HGNC:12303]	388426	TRIO	protein_coding	0.625614	0.485283	0.496381	0.51596	0.295172	0.227277
ENSG00000038427	-0.281639	8.797	1.76135	0.184456	0.345577	VCAN	protein_coding	3279	5170	5911	4455	5153	5159	versican [Source:HGNC Symbol;Acc:HGNC:2464]	110838	VCAN	protein_coding	4.03422	4.37213	4.39796	3.36621	4.41619	3.48223
ENSG00000038532	0.209167	4.0799	0.648984	0.420476	0.600226	CLEC16A	protein_coding	172	222	179	245	113	140	C-type lectin domain family 16, member A [Source:HGNC Symbol;Acc:HGNC:29013]	237701	CLEC16A	protein_coding	0.0986743	0.0875413	0.0621013	0.0863211	0.0451568	0.0440634
ENSG00000039068	-2.74431	0.0282798	7.74329	0.00539125	0.0236106	CDH1	protein_coding	4	12	25	3	11	0	cadherin 1, type 1, E-cadherin (epithelial) [Source:HGNC Symbol;Acc:HGNC:1748]	98323	CDH1	protein_coding	0.00554768	0.0114398	0.0209683	0.00255534	0.0106271	0
ENSG00000039123	-0.517445	7.18604	6.18231	0.0129034	0.047678	SKIV2L2	protein_coding	691	1129	2077	1095	2509	2285	superkiller viralicidic activity 2-like 2 (S. cerevisiae) [Source:HGNC Symbol;Acc:HGNC:18734]	117821	SKIV2L2	protein_coding	0.799765	0.898178	1.45376	0.778347	2.0228	1.45092
ENSG00000039139	-1.46622	0.183249	2.95765	0.0854719	0.200668	DNAH5	protein_coding	2	18	15	14	11	3	dynein, axonemal, heavy chain 5 [Source:HGNC Symbol;Acc:HGNC:2950]	254212	DNAH5	protein_coding	0.00107285	0.00663693	0.00486602	0.00461226	0.00411029	0.000882889
ENSG00000039319	-0.567032	7.15684	7.29404	0.00691838	0.0288759	ZFYVE16	protein_coding	599	1324	2111	1091	2138	2411	zinc finger, FYVE domain containing 16 [Source:HGNC Symbol;Acc:HGNC:20756]	71337	ZFYVE16	protein_coding	1.14504	1.73966	2.44035	1.28083	2.84688	2.5285
ENSG00000039523	-0.524863	4.05162	3.72459	0.0536166	0.142758	FAM65A	protein_coding	153	316	192	169	127	84	family with sequence similarity 65, member A [Source:HGNC Symbol;Acc:HGNC:25836]	28370	FAM65A	protein_coding	0.735426	1.04404	0.558111	0.498895	0.425227	0.221514
ENSG00000039560	-0.843904	7.32063	19.823	8.49525e-06	8.84704e-05	RAI14	protein_coding	1109	2759	2127	1152	1893	1292	retinoic acid induced 14 [Source:HGNC Symbol;Acc:HGNC:14873]	176390	RAI14	protein_coding	0.857362	1.46612	0.994425	0.546966	1.01942	0.547986
ENSG00000039650	0.107854	3.52032	0.147513	0.700923	0.819062	PNKP	protein_coding	65	90	162	195	110	135	polynucleotide kinase 3'-phosphatase [Source:HGNC Symbol;Acc:HGNC:9154]	6705	PNKP	protein_coding	1.32197	1.25816	1.99248	2.43567	1.55837	1.50632
ENSG00000040199	-0.174712	4.21215	0.438032	0.508074	0.674522	PHLPP2	protein_coding	174	271	236	258	129	107	PH domain and leucine rich repeat protein phosphatase 2 [Source:HGNC Symbol;Acc:HGNC:29149]	86866	PHLPP2	protein_coding	0.273153	0.292422	0.224048	0.248743	0.141064	0.0921542
ENSG00000040275	-1.66346	8.0527	63.3165	1.76022e-15	7.69801e-14	SPDL1	protein_coding	752	4179	3961	1337	5140	2281	spindle apparatus coiled-coil protein 1 [Source:HGNC Symbol;Acc:HGNC:26010]	21144	SPDL1	protein_coding	4.84995	18.5258	15.4489	5.29573	23.0915	8.07085
ENSG00000040341	-0.633953	5.65897	9.66822	0.00187483	0.00986917	STAU2	protein_coding	287	727	669	423	636	584	staufen double-stranded RNA binding protein 2 [Source:HGNC Symbol;Acc:HGNC:11371]	327339	STAU2	protein_coding	0.119561	0.208175	0.168542	0.108224	0.184559	0.133474
ENSG00000040487	0.941778	2.12911	4.89249	0.0269737	0.0855324	PQLC2	protein_coding	60	28	49	77	19	34	PQ loop repeat containing 2 [Source:HGNC Symbol;Acc:HGNC:26001]	16974	PQLC2	protein_coding	0.48203	0.15462	0.238062	0.379917	0.106327	0.149857
ENSG00000040531	0.583378	3.30868	3.84344	0.049941	0.13571	CTNS	protein_coding	84	88	97	177	73	120	cystinosin, lysosomal cystine transporter [Source:HGNC Symbol;Acc:HGNC:2518]	25074	CTNS	protein_coding	0.456838	0.328965	0.319026	0.591196	0.276551	0.358046
ENSG00000040633	-0.10044	5.18236	0.200136	0.654611	0.787402	PHF23	protein_coding	291	566	400	472	286	328	PHD finger protein 23 [Source:HGNC Symbol;Acc:HGNC:28428]	4694	PHF23	protein_coding	8.45389	11.3022	7.02741	8.42133	5.78761	5.22771
ENSG00000040731	-1.08135	0.762473	2.74754	0.0974045	0.22009	CDH10	protein_coding	5	23	40	17	8	8	cadherin 10, type 2 (T2-cadherin) [Source:HGNC Symbol;Acc:HGNC:1749]	157878	CDH10	protein_coding	0.00431872	0.0136552	0.0208938	0.00901798	0.00481332	0.00379096
ENSG00000040933	0.306655	4.19846	1.46069	0.22682	0.398097	INPP4A	protein_coding	221	216	201	231	118	162	inositol polyphosphate-4-phosphatase, type I, 107kDa [Source:HGNC Symbol;Acc:HGNC:6074]	149536	INPP4A	protein_coding	0.201536	0.135394	0.110848	0.129374	0.074957	0.0810495
ENSG00000041353	-1.29297	1.32304	3.67457	0.0552485	0.145878	RAB27B	protein_coding	11	45	73	12	4	9	RAB27B, member RAS oncogene family [Source:HGNC Symbol;Acc:HGNC:9767]	177656	RAB27B	protein_coding	0.00844344	0.0237423	0.0338861	0.00565696	0.00213873	0.00379004
ENSG00000041357	-0.130584	8.6897	0.261092	0.609371	0.753528	PSMA4	protein_coding	2009	5176	4839	5102	4165	6616	proteasome (prosome, macropain) subunit, alpha type, 4 [Source:HGNC Symbol;Acc:HGNC:9533]	12014	PSMA4	protein_coding	22.8034	40.3829	33.2159	35.566	32.9309	41.1992
ENSG00000041515	-1.24271	0.285901	2.70722	0.0998949	0.223953	MYO16	protein_coding	2	13	20	13	14	7	myosin XVI [Source:HGNC Symbol;Acc:HGNC:29822]	611855	MYO16	protein_coding	0.000445747	0.00199153	0.00269563	0.00177941	0.00217348	0.000855915
ENSG00000041802	0.206969	5.23216	0.919527	0.337599	0.518468	LSG1	protein_coding	284	372	367	505	414	521	large 60S subunit nuclear export GTPase 1 [Source:HGNC Symbol;Acc:HGNC:25652]	31689	LSG1	protein_coding	1.22213	1.10034	0.955072	1.33464	1.24099	1.23001
ENSG00000041880	-0.558359	4.60654	5.99245	0.0143673	0.0519452	PARP3	protein_coding	188	428	322	236	211	176	poly (ADP-ribose) polymerase family, member 3 [Source:HGNC Symbol;Acc:HGNC:273]	6522	PARP3	protein_coding	3.93083	6.15112	4.07149	3.03049	3.07311	2.01889
ENSG00000041982	1.96782	6.13504	63.0907	1.97407e-15	8.55794e-14	TNC	protein_coding	493	221	117	724	681	2636	tenascin C [Source:HGNC Symbol;Acc:HGNC:5318]	98679	TNC	protein_coding	0.681285	0.209922	0.0977777	0.614463	0.655539	1.99849
ENSG00000041988	0.707021	3.0516	3.82587	0.0504672	0.136772	THAP3	protein_coding	92	50	88	154	64	74	THAP domain containing, apoptosis associated protein 3 [Source:HGNC Symbol;Acc:HGNC:20855]	10720	THAP3	protein_coding	1.17031	0.437186	0.676965	1.20312	0.567102	0.516438
ENSG00000042088	-0.94285	4.35901	13.0252	0.000307333	0.00207951	TDP1	protein_coding	107	349	234	167	304	168	tyrosyl-DNA phosphodiesterase 1 [Source:HGNC Symbol;Acc:HGNC:18884]	89829	TDP1	protein_coding	0.162433	0.364166	0.214822	0.155698	0.321464	0.139918
ENSG00000042286	-0.0728127	2.77631	0.0462595	0.829705	0.900344	AIFM2	protein_coding	48	52	107	85	73	76	apoptosis-inducing factor, mitochondrion-associated, 2 [Source:HGNC Symbol;Acc:HGNC:21411]	34711	AIFM2	protein_coding	0.188574	0.140419	0.254211	0.205085	0.199771	0.163805
ENSG00000042317	0.914086	3.3421	7.75767	0.00534849	0.0234525	SPATA7	protein_coding	104	47	89	126	98	189	spermatogenesis associated 7 [Source:HGNC Symbol;Acc:HGNC:20423]	85426	SPATA7	protein_coding	0.166016	0.0515702	0.0859169	0.123527	0.108971	0.165521
ENSG00000042429	0.0710002	3.13627	0.0357262	0.850082	0.911631	MED17	protein_coding	95	65	157	96	66	76	mediator complex subunit 17 [Source:HGNC Symbol;Acc:HGNC:2375]	30468	MED17	protein_coding	0.425193	0.199968	0.424946	0.263882	0.205767	0.186617
ENSG00000042445	1.04603	4.5666	17.1604	3.43523e-05	0.00030985	RETSAT	protein_coding	259	140	247	527	120	228	retinol saturase (all-trans-retinol 13,14-reductase) [Source:HGNC Symbol;Acc:HGNC:25991]	12532	RETSAT	protein_coding	2.81829	1.04713	1.62538	3.52186	0.909571	1.36112
ENSG00000042493	-1.44605	4.67491	31.3514	2.15304e-08	3.64453e-07	CAPG	protein_coding	153	414	414	131	389	141	capping protein (actin filament), gelsolin-like [Source:HGNC Symbol;Acc:HGNC:1474]	23684	CAPG	protein_coding	0.880934	1.63846	1.44153	0.463231	1.56016	0.445395
ENSG00000042753	0.415674	7.09089	4.09026	0.0431311	0.121982	AP2S1	protein_coding	1520	1298	1680	2156	862	1168	adaptor-related protein complex 2, sigma 1 subunit [Source:HGNC Symbol;Acc:HGNC:565]	12856	AP2S1	protein_coding	16.123	9.46368	10.7766	14.0451	6.36909	6.79701
ENSG00000043093	-0.347693	7.11156	3.02198	0.0821432	0.194816	DCUN1D1	protein_coding	723	1681	1648	1430	1776	1977	DCN1, defective in cullin neddylation 1, domain containing 1 [Source:HGNC Symbol;Acc:HGNC:18184]	47879	DCUN1D1	protein_coding	2.05921	3.29089	2.83851	2.50134	3.5235	3.08918
ENSG00000043143	-0.747155	4.41586	9.46473	0.0020946	0.0108537	JADE2	protein_coding	146	330	351	231	198	122	jade family PHD finger 2 [Source:HGNC Symbol;Acc:HGNC:22984]	58918	JADE2	protein_coding	0.337918	0.524997	0.49129	0.328357	0.319222	0.154915
ENSG00000043514	-0.213439	4.54387	0.560079	0.454228	0.629019	TRIT1	protein_coding	127	358	216	194	242	411	tRNA isopentenyltransferase 1 [Source:HGNC Symbol;Acc:HGNC:20286]	42489	TRIT1	protein_coding	0.4076	0.789764	0.419233	0.38239	0.541022	0.72368
ENSG00000044090	0.477094	4.13514	3.29614	0.0694429	0.171656	CUL7	protein_coding	215	177	193	258	107	151	cullin 7 [Source:HGNC Symbol;Acc:HGNC:21024]	16328	CUL7	protein_coding	1.79561	1.01609	0.974772	1.32333	0.622482	0.691871
ENSG00000044115	-0.347243	6.82236	1.88831	0.169393	0.325284	CTNNA1	protein_coding	778	815	1897	1090	1620	1254	catenin (cadherin-associated protein), alpha 1, 102kDa [Source:HGNC Symbol;Acc:HGNC:2509]	324067	CTNNA1	protein_coding	0.32738	0.235729	0.482738	0.281691	0.47485	0.289497
ENSG00000044446	0.889523	2.28354	3.59681	0.0578906	0.150851	PHKA2	protein_coding	60	23	48	99	35	35	phosphorylase kinase, alpha 2 (liver) [Source:HGNC Symbol;Acc:HGNC:8926]	92298	PHKA2	protein_coding	0.0886474	0.0233575	0.0428872	0.0898307	0.0360207	0.0283698
ENSG00000044459	-0.583639	4.61452	6.35553	0.0117016	0.043923	CNTLN	protein_coding	138	256	342	201	372	302	centlein, centrosomal protein [Source:HGNC Symbol;Acc:HGNC:23432]	368941	CNTLN	protein_coding	0.0510069	0.065039	0.0764448	0.0456269	0.0957772	0.0612394
ENSG00000044574	-0.425089	6.45321	1.50424	0.220019	0.390206	HSPA5	protein_coding	326	1497	1106	866	709	1448	heat shock 70kDa protein 5 (glucose-regulated protein, 78kDa) [Source:HGNC Symbol;Acc:HGNC:5238]	6477	HSPA5	protein_coding	6.86358	21.664	14.0819	11.1976	10.398	16.7254
ENSG00000046647	0.324673	2.68883	0.814512	0.36679	0.547324	GEMIN8	protein_coding	46	65	52	100	67	83	gem (nuclear organelle) associated protein 8 [Source:HGNC Symbol;Acc:HGNC:26044]	21614	GEMIN8	protein_coding	0.290221	0.281883	0.198402	0.387478	0.294453	0.287292
ENSG00000046651	0.920677	3.31081	4.94634	0.0261459	0.0836007	OFD1	protein_coding	130	40	132	120	65	138	oral-facial-digital syndrome 1 [Source:HGNC Symbol;Acc:HGNC:2567]	34608	OFD1	protein_coding	0.51224	0.108336	0.31454	0.290393	0.178407	0.298321
ENSG00000047056	0.0590422	3.92119	0.0464883	0.829291	0.900261	WDR37	protein_coding	141	259	176	213	69	103	WD repeat domain 37 [Source:HGNC Symbol;Acc:HGNC:31406]	82759	WDR37	protein_coding	0.232333	0.293343	0.175378	0.215549	0.0791972	0.0931114
ENSG00000047188	-0.477341	4.43226	4.13625	0.041974	0.119519	YTHDC2	protein_coding	168	323	265	197	237	195	YTH domain containing 2 [Source:HGNC Symbol;Acc:HGNC:24721]	81602	YTHDC2	protein_coding	0.280747	0.371016	0.267808	0.202184	0.275882	0.178778
ENSG00000047230	-0.810394	4.1166	9.12345	0.00252353	0.0127011	CTPS2	protein_coding	74	232	256	131	233	223	CTP synthase 2 [Source:HGNC Symbol;Acc:HGNC:2520]	124933	CTPS2	protein_coding	0.0807721	0.174061	0.168982	0.0878165	0.177156	0.133539
ENSG00000047249	0.0958637	5.20933	0.178992	0.672241	0.799197	ATP6V1H	protein_coding	361	370	539	454	287	368	ATPase, H+ transporting, lysosomal 50/57kDa, V1 subunit H [Source:HGNC Symbol;Acc:HGNC:18303]	128001	ATP6V1H	protein_coding	0.384592	0.270944	0.347259	0.297046	0.212983	0.215088
ENSG00000047315	-0.0337785	7.8013	0.0228097	0.879953	0.931153	POLR2B	protein_coding	1349	1414	3002	2130	3233	3843	polymerase (RNA) II (DNA directed) polypeptide B, 140kDa [Source:HGNC Symbol;Acc:HGNC:9188]	53446	POLR2B	protein_coding	3.44194	2.47985	4.63206	3.33769	5.74601	5.37943
ENSG00000047346	0.391082	4.14262	2.32218	0.127541	0.266017	FAM214A	protein_coding	201	209	158	167	132	251	family with sequence similarity 214, member A [Source:HGNC Symbol;Acc:HGNC:25609]	128500	FAM214A	protein_coding	0.213304	0.152452	0.101399	0.108842	0.0975768	0.146134
ENSG00000047410	-0.43688	6.70295	4.76041	0.0291216	0.0908556	TPR	protein_coding	663	1040	1344	856	1594	1365	translocated promoter region, nuclear basket protein [Source:HGNC Symbol;Acc:HGNC:12017]	64041	TPR	protein_coding	1.41176	1.52218	1.73069	1.11943	2.36432	1.59461
ENSG00000047578	-0.321947	2.87119	0.54172	0.461721	0.634914	KIAA0556	protein_coding	66	62	105	106	87	33	KIAA0556 [Source:HGNC Symbol;Acc:HGNC:29068]	230236	KIAA0556	protein_coding	0.0390911	0.0252412	0.0376092	0.038558	0.035894	0.0107231
ENSG00000047579	-0.308771	1.21191	0.344704	0.557126	0.714705	DTNBP1	protein_coding	11	26	34	28	19	24	dystrobrevin binding protein 1 [Source:HGNC Symbol;Acc:HGNC:17328]	140257	DTNBP1	protein_coding	0.0106949	0.0173756	0.0199909	0.0167192	0.0128678	0.0128017
ENSG00000047621	-1.02834	6.56936	23.7521	1.09577e-06	1.35838e-05	C12orf4	protein_coding	313	1252	1382	781	1547	1096	chromosome 12 open reading frame 4 [Source:HGNC Symbol;Acc:HGNC:1184]	50780	C12orf4	protein_coding	0.84054	2.31101	2.24437	1.28807	2.89383	1.61473
ENSG00000047634	-0.49679	4.27925	3.85952	0.0494646	0.134758	SCML1	protein_coding	106	257	192	167	296	252	sex comb on midleg-like 1 (Drosophila) [Source:HGNC Symbol;Acc:HGNC:10580]	17539	SCML1	protein_coding	0.824153	1.37347	0.902765	0.797432	1.60311	1.07492
ENSG00000047644	-0.155861	5.49607	0.439085	0.507565	0.674146	WWC3	protein_coding	357	394	868	583	370	382	WWC family member 3 [Source:HGNC Symbol;Acc:HGNC:29237]	128916	WWC3	protein_coding	0.377632	0.286471	0.555254	0.378742	0.272628	0.221686
ENSG00000047648	1.52655	2.07173	13.2281	0.00027579	0.0018997	ARHGAP6	protein_coding	40	18	42	99	13	54	Rho GTPase activating protein 6 [Source:HGNC Symbol;Acc:HGNC:676]	528158	ARHGAP6	protein_coding	0.0103277	0.00319448	0.00655789	0.0156983	0.00233806	0.00764911
ENSG00000047849	-0.276805	6.80941	1.82885	0.176263	0.334514	MAP4	protein_coding	1040	1429	1499	1205	1097	905	microtubule-associated protein 4 [Source:HGNC Symbol;Acc:HGNC:6862]	238582	MAP4	protein_coding	0.594432	0.561417	0.518134	0.422991	0.436762	0.283787
ENSG00000047932	1.33645	7.19084	48.7554	2.89958e-12	8.63102e-11	GOPC	protein_coding	1961	1129	1119	2659	543	1823	golgi-associated PDZ and coiled-coil motif containing [Source:HGNC Symbol;Acc:HGNC:17643]	284331	GOPC	protein_coding	0.940503	0.372187	0.324552	0.783206	0.181406	0.479671
ENSG00000047936	1.84671	1.13516	8.76703	0.00306724	0.014892	ROS1	protein_coding	41	11	9	45	7	13	ROS proto-oncogene 1 , receptor tyrosine kinase [Source:HGNC Symbol;Acc:HGNC:10261]	137555	ROS1	protein_coding	0.0406457	0.00749562	0.00539566	0.0273979	0.0048339	0.00707047
ENSG00000048028	-0.050943	5.08539	0.0513896	0.820663	0.895088	USP28	protein_coding	294	424	380	284	329	489	ubiquitin specific peptidase 28 [Source:HGNC Symbol;Acc:HGNC:12625]	77696	USP28	protein_coding	0.516007	0.511515	0.403333	0.306127	0.402229	0.470859
ENSG00000048052	-2.01286	4.07635	36.3957	1.61057e-09	3.19393e-08	HDAC9	protein_coding	95	302	332	49	238	65	histone deacetylase 9 [Source:HGNC Symbol;Acc:HGNC:14065]	915467	HDAC9	protein_coding	0.014151	0.0309211	0.0299071	0.00448265	0.0246951	0.00531192
ENSG00000048140	-0.142658	5.76149	0.483716	0.486744	0.656653	TSPAN17	protein_coding	418	794	625	594	482	615	tetraspanin 17 [Source:HGNC Symbol;Acc:HGNC:13594]	11667	TSPAN17	protein_coding	4.88567	6.379	4.41773	4.26392	3.92431	3.94364
ENSG00000048162	-0.194438	5.2593	0.650554	0.419915	0.599941	NOP16	protein_coding	195	443	352	445	548	562	NOP16 nucleolar protein [Source:HGNC Symbol;Acc:HGNC:26934]	5037	NOP16	protein_coding	5.27922	8.24371	5.76301	7.39895	10.3344	8.34729
ENSG00000048342	-0.258844	4.28938	1.07451	0.29993	0.480126	CC2D2A	protein_coding	168	238	281	220	182	165	coiled-coil and C2 domain containing 2A [Source:HGNC Symbol;Acc:HGNC:29253]	131692	CC2D2A	protein_coding	0.173963	0.169398	0.175965	0.139909	0.131277	0.0937358
ENSG00000048392	0.143477	7.70065	0.536136	0.464039	0.636868	RRM2B	protein_coding	1590	2358	2359	2457	1873	3088	ribonucleotide reductase M2 B (TP53 inducible) [Source:HGNC Symbol;Acc:HGNC:17296]	34616	RRM2B	protein_coding	6.26364	6.38496	5.61991	5.94443	5.13969	6.67393
ENSG00000048405	0.375454	4.30135	2.11584	0.145782	0.292959	ZNF800	protein_coding	191	227	230	234	121	268	zinc finger protein 800 [Source:HGNC Symbol;Acc:HGNC:27267]	85134	ZNF800	protein_coding	0.305941	0.249927	0.222794	0.230194	0.135008	0.235512
ENSG00000048471	0.41695	4.07165	2.14419	0.14311	0.289031	SNX29	protein_coding	184	135	237	223	112	181	sorting nexin 29 [Source:HGNC Symbol;Acc:HGNC:30542]	597552	SNX29	protein_coding	0.0419903	0.0211763	0.0327078	0.0312544	0.017804	0.0226613
ENSG00000048540	6.675	6.87289	516.559	2.37204e-114	8.84357e-111	LMO3	protein_coding	2407	29	37	2406	11	2231	LIM domain only 3 (rhombotin-like 2) [Source:HGNC Symbol;Acc:HGNC:6643]	62221	LMO3	protein_coding	5.27529	0.043687	0.0490392	3.23847	0.0167931	2.68252
ENSG00000048544	-0.291188	6.68828	2.2066	0.137421	0.280235	MRPS10	protein_coding	585	1242	1257	1040	1248	1497	mitochondrial ribosomal protein S10 [Source:HGNC Symbol;Acc:HGNC:14502]	11064	MRPS10	protein_coding	7.21025	10.5221	9.36918	7.87232	10.7147	10.1226
ENSG00000048649	-0.774326	6.22146	13.9238	0.000190376	0.00138021	RSF1	protein_coding	345	973	971	510	1133	1039	remodeling and spacing factor 1 [Source:HGNC Symbol;Acc:HGNC:18118]	161021	RSF1	protein_coding	0.292175	0.566398	0.497296	0.265259	0.66838	0.482741
ENSG00000048707	-0.2612	5.04758	1.41197	0.23473	0.407387	VPS13D	protein_coding	277	397	430	317	361	351	vacuolar protein sorting 13 homolog D (S. cerevisiae) [Source:HGNC Symbol;Acc:HGNC:23595]	281980	VPS13D	protein_coding	0.133958	0.131966	0.125756	0.0941505	0.121609	0.0931258
ENSG00000048740	0.879683	3.7638	6.85879	0.00882065	0.0351496	CELF2	protein_coding	223	161	99	97	50	198	CUGBP, Elav-like family member 2 [Source:HGNC Symbol;Acc:HGNC:2550]	331379	CELF2	protein_coding	0.091767	0.0455399	0.0246371	0.0245148	0.0143325	0.0447014
ENSG00000048828	0.0849863	7.26638	0.184743	0.667328	0.795894	FAM120A	protein_coding	1576	2040	1729	2084	1128	1239	family with sequence similarity 120A [Source:HGNC Symbol;Acc:HGNC:13247]	114385	FAM120A	protein_coding	1.87886	1.67168	1.24653	1.52584	0.936733	0.81037
ENSG00000048991	-0.130449	4.0274	0.212976	0.644445	0.780145	R3HDM1	protein_coding	140	321	161	157	101	158	R3H domain containing 1 [Source:HGNC Symbol;Acc:HGNC:9757]	193815	R3HDM1	protein_coding	0.0985026	0.155242	0.0685042	0.0678413	0.0495005	0.0609889
ENSG00000049089	0.17303	0.266882	0.0527455	0.818353	0.894015	COL9A2	protein_coding	11	8	17	9	8	14	collagen, type IX, alpha 2 [Source:HGNC Symbol;Acc:HGNC:2218]	17329	COL9A2	protein_coding	0.0865617	0.0432721	0.080901	0.0434961	0.0438523	0.0604415
ENSG00000049130	-0.4319	8.76571	4.24613	0.0393399	0.113719	KITLG	protein_coding	3171	6021	4902	3346	5537	5391	KIT ligand [Source:HGNC Symbol;Acc:HGNC:6343]	88058	KITLG	protein_coding	4.9106	6.40901	4.59074	3.18228	5.97285	4.58017
ENSG00000049167	0.18434	5.29403	0.723436	0.395019	0.576242	ERCC8	protein_coding	250	396	412	477	399	683	excision repair cross-complementation group 8 [Source:HGNC Symbol;Acc:HGNC:3439]	71242	ERCC8	protein_coding	0.478532	0.521015	0.476914	0.560743	0.532001	0.717242
ENSG00000049192	-1.57564	5.39608	47.1945	6.42814e-12	1.80891e-10	ADAMTS6	protein_coding	161	926	654	274	514	227	ADAM metallopeptidase with thrombospondin type 1 motif, 6 [Source:HGNC Symbol;Acc:HGNC:222]	333184	ADAMTS6	protein_coding	0.0658944	0.260506	0.161872	0.0688729	0.14654	0.050971
ENSG00000049239	1.28968	5.79579	39.8301	2.77045e-10	6.12994e-09	H6PD	protein_coding	687	416	453	1128	211	644	hexose-6-phosphate dehydrogenase (glucose 1-dehydrogenase) [Source:HGNC Symbol;Acc:HGNC:4795]	36562	H6PD	protein_coding	2.56232	1.06648	1.02176	2.58381	0.548187	1.31776
ENSG00000049245	0.0703669	8.05016	0.124987	0.723687	0.834288	VAMP3	protein_coding	2223	3433	2746	3174	2429	3228	vesicle-associated membrane protein 3 [Source:HGNC Symbol;Acc:HGNC:12644]	10163	VAMP3	protein_coding	29.828	31.6623	22.2822	26.1557	22.7029	23.7625
ENSG00000049246	-1.76734	2.89432	22.2545	2.38802e-06	2.75638e-05	PER3	protein_coding	22	177	153	43	53	33	period circadian clock 3 [Source:HGNC Symbol;Acc:HGNC:8847]	60857	PER3	protein_coding	0.0492968	0.272618	0.207329	0.0591752	0.0827259	0.0405681
ENSG00000049323	2.10703	3.69178	32.1116	1.45562e-08	2.53298e-07	LTBP1	protein_coding	188	31	28	116	114	342	latent transforming growth factor beta binding protein 1 [Source:HGNC Symbol;Acc:HGNC:6714]	452537	LTBP1	protein_coding	0.0566514	0.00642094	0.00510249	0.0214677	0.0239291	0.0565396
ENSG00000049449	-0.620925	7.95154	8.38827	0.0037765	0.0176327	RCN1	protein_coding	887	2637	3828	2980	3394	3047	reticulocalbin 1, EF-hand calcium binding domain [Source:HGNC Symbol;Acc:HGNC:9934]	293364	RCN1	protein_coding	0.41231	0.842547	1.07608	0.850729	1.09896	0.777046
ENSG00000049540	0.187259	8.69271	0.470676	0.492676	0.661653	ELN	protein_coding	3235	2336	6727	6255	4381	4367	elastin [Source:HGNC Symbol;Acc:HGNC:3327]	42118	ELN	protein_coding	10.474	5.19872	13.1714	12.4377	9.88056	7.75705
ENSG00000049541	-0.979064	4.34767	16.2356	5.59334e-05	0.000476867	RFC2	protein_coding	81	230	351	166	312	210	replication factor C (activator 1) 2, 40kDa [Source:HGNC Symbol;Acc:HGNC:9970]	22959	RFC2	protein_coding	0.481104	0.939001	1.26076	0.605532	1.29086	0.684301
ENSG00000049618	-0.395372	4.36371	2.26611	0.132231	0.27337	ARID1B	protein_coding	180	322	228	224	209	142	AT rich interactive domain 1B (SWI1-like) [Source:HGNC Symbol;Acc:HGNC:18040]	432850	ARID1B	protein_coding	0.0567077	0.0697284	0.0434386	0.0433403	0.0458654	0.0245432
ENSG00000049656	0.358134	6.6884	3.26935	0.0705855	0.173789	CLPTM1L	protein_coding	1021	1030	1114	1538	834	1101	CLPTM1-like [Source:HGNC Symbol;Acc:HGNC:24308]	27355	CLPTM1L	protein_coding	5.08974	3.52932	3.35836	4.7087	2.89604	3.01114
ENSG00000049759	0.646089	1.7059	1.77322	0.182984	0.343639	NEDD4L	protein_coding	38	20	25	24	33	60	neural precursor cell expressed, developmentally down-regulated 4-like, E3 ubiquitin protein ligase [Source:HGNC Symbol;Acc:HGNC:7728]	357173	NEDD4L	protein_coding	0.0145081	0.00524859	0.00577218	0.00562749	0.0087763	0.0125676
ENSG00000049769	0.612199	2.63172	2.90079	0.0885364	0.205821	PPP1R3F	protein_coding	58	51	92	99	26	69	protein phosphatase 1, regulatory subunit 3F [Source:HGNC Symbol;Acc:HGNC:14944]	31618	PPP1R3F	protein_coding	0.25015	0.151191	0.239956	0.26223	0.0781115	0.163266
ENSG00000049860	0.422455	5.48976	3.54311	0.0597932	0.154353	HEXB	protein_coding	382	564	445	638	289	616	hexosaminidase B (beta polypeptide) [Source:HGNC Symbol;Acc:HGNC:4879]	82624	HEXB	protein_coding	0.630469	0.639829	0.444153	0.64669	0.332252	0.55777
ENSG00000049883	0.100239	4.35947	0.171613	0.678682	0.80346	PTCD2	protein_coding	156	246	209	249	199	278	pentatricopeptide repeat domain 2 [Source:HGNC Symbol;Acc:HGNC:25734]	39858	PTCD2	protein_coding	0.533723	0.57851	0.432424	0.523197	0.474257	0.521808
ENSG00000050130	-0.0466884	7.07139	0.0520339	0.819561	0.894345	JKAMP	protein_coding	864	1701	1400	1558	1428	1964	JNK1/MAPK8-associated membrane protein [Source:HGNC Symbol;Acc:HGNC:20184]	20967	JKAMP	protein_coding	5.61933	7.6043	5.50643	6.22319	6.46946	7.00787
ENSG00000050165	0.0494013	6.40323	0.0458074	0.830526	0.900708	DKK3	protein_coding	701	872	1051	1425	773	670	dickkopf WNT signaling pathway inhibitor 3 [Source:HGNC Symbol;Acc:HGNC:2893]	46663	DKK3	protein_coding	2.04858	1.7516	1.85741	2.55755	1.57356	1.0742
ENSG00000050327	-0.949627	3.20863	9.13768	0.00250398	0.0126369	ARHGEF5	protein_coding	48	186	128	77	88	67	Rho guanine nucleotide exchange factor (GEF) 5 [Source:HGNC Symbol;Acc:HGNC:13209]	25344	ARHGEF5	protein_coding	0.258269	0.687906	0.416498	0.254447	0.329825	0.197779
ENSG00000050393	-0.83691	4.96777	14.4289	0.000145551	0.00109116	MCUR1	protein_coding	215	526	485	234	319	244	mitochondrial calcium uniporter regulator 1 [Source:HGNC Symbol;Acc:HGNC:21097]	28011	MCUR1	protein_coding	1.04669	1.76014	1.42788	0.699631	1.08178	0.651692
ENSG00000050405	-0.658085	9.59218	7.90487	0.00493019	0.0219082	LIMA1	protein_coding	4403	10535	10198	6134	10541	9170	LIM domain and actin binding 1 [Source:HGNC Symbol;Acc:HGNC:24636]	107758	LIMA1	protein_coding	5.57193	9.16381	7.80448	4.76734	9.29198	6.3665
ENSG00000050426	1.05878	4.03825	16.4523	4.98895e-05	0.000432057	LETMD1	protein_coding	258	165	119	242	64	155	LETM1 domain containing 1 [Source:HGNC Symbol;Acc:HGNC:24241]	12462	LETMD1	protein_coding	2.82318	1.24104	0.787477	1.62633	0.48783	0.930518
ENSG00000050628	-0.108547	2.67453	0.0697469	0.791706	0.878083	PTGER3	protein_coding	53	106	14	31	108	85	prostaglandin E receptor 3 (subtype EP3) [Source:HGNC Symbol;Acc:HGNC:9595]	195455	PTGER3	protein_coding	0.0369774	0.0508335	0.0059069	0.013283	0.0524871	0.0325352
ENSG00000050730	-2.18444	0.648213	5.76428	0.0163552	0.0575383	TNIP3	protein_coding	2	28	17	17	25	2	TNFAIP3 interacting protein 3 [Source:HGNC Symbol;Acc:HGNC:19315]	96058	TNIP3	protein_coding	0.00283925	0.0273222	0.0145947	0.0148217	0.0247219	0.00155768
ENSG00000050748	-0.219935	5.23921	1.04675	0.306258	0.486651	MAPK9	protein_coding	228	468	457	439	419	484	mitogen-activated protein kinase 9 [Source:HGNC Symbol;Acc:HGNC:6886]	58956	MAPK9	protein_coding	0.527368	0.744062	0.639244	0.623617	0.67509	0.614184
ENSG00000050820	-0.337036	5.19332	2.18059	0.139761	0.284113	BCAR1	protein_coding	265	602	459	478	293	271	breast cancer anti-estrogen resistance 1 [Source:HGNC Symbol;Acc:HGNC:971]	39866	BCAR1	protein_coding	0.906463	1.41542	0.949486	1.00417	0.698137	0.508566
ENSG00000051009	0.475464	3.03588	1.2994	0.254322	0.429379	FAM160A2	protein_coding	120	54	110	130	47	40	family with sequence similarity 160, member A2 [Source:HGNC Symbol;Acc:HGNC:25378]	23376	FAM160A2	protein_coding	0.700032	0.216528	0.388062	0.465752	0.190987	0.128018
ENSG00000051108	-0.150913	6.70711	0.530373	0.46645	0.638649	HERPUD1	protein_coding	711	1442	1523	1298	770	1152	homocysteine-inducible, endoplasmic reticulum stress-inducible, ubiquitin-like domain member 1 [Source:HGNC Symbol;Acc:HGNC:13744]	12815	HERPUD1	protein_coding	7.56585	10.5472	9.80076	8.48277	5.70753	6.72535
ENSG00000051128	-0.69037	3.98881	6.91867	0.00853005	0.0342235	HOMER3	protein_coding	97	232	296	158	131	121	homer homolog 3 (Drosophila) [Source:HGNC Symbol;Acc:HGNC:17514]	12060	HOMER3	protein_coding	1.09681	1.80315	2.02406	1.09721	1.03181	0.750618
ENSG00000051180	-2.02143	4.2064	30.1604	3.97747e-08	6.38493e-07	RAD51	protein_coding	22	317	270	72	347	204	RAD51 recombinase [Source:HGNC Symbol;Acc:HGNC:9817]	37565	RAD51	protein_coding	0.0798631	0.790983	0.592733	0.160521	0.877449	0.406282
ENSG00000051341	-2.14095	4.58386	63.5641	1.55234e-15	6.82892e-14	POLQ	protein_coding	77	372	483	73	432	137	polymerase (DNA directed), theta [Source:HGNC Symbol;Acc:HGNC:9186]	115214	POLQ	protein_coding	0.0911365	0.302642	0.345717	0.0530639	0.356168	0.0889603
ENSG00000051382	-0.676024	2.46163	3.46897	0.0625302	0.159295	PIK3CB	protein_coding	50	99	47	24	67	53	phosphatidylinositol-4,5-bisphosphate 3-kinase, catalytic subunit beta [Source:HGNC Symbol;Acc:HGNC:8976]	182239	PIK3CB	protein_coding	0.0374141	0.0509196	0.0212684	0.0110294	0.0349228	0.0217578
ENSG00000051523	1.29505	5.54042	32.0167	1.5285e-08	2.64438e-07	CYBA	protein_coding	587	251	430	844	227	633	cytochrome b-245, alpha polypeptide [Source:HGNC Symbol;Acc:HGNC:2577]	7869	CYBA	protein_coding	10.1724	2.98982	4.50638	8.98265	2.7402	6.01818
ENSG00000051596	-0.26986	4.35988	1.28551	0.256877	0.432176	THOC3	protein_coding	152	251	279	225	212	213	THO complex 3 [Source:HGNC Symbol;Acc:HGNC:19072]	116807	THOC3	protein_coding	0.177452	0.201417	0.196976	0.161323	0.172402	0.136424
ENSG00000051620	0.163844	6.59448	0.723002	0.395161	0.576392	HEBP2	protein_coding	763	891	1130	1108	1012	1458	heme binding protein 2 [Source:HGNC Symbol;Acc:HGNC:15716]	18666	HEBP2	protein_coding	5.57417	4.47422	4.99236	4.9713	5.14998	5.84369
ENSG00000051825	-1.06781	6.66108	26.4007	2.77443e-07	3.84884e-06	MPHOSPH9	protein_coding	449	1625	1537	651	1367	1086	M-phase phosphoprotein 9 [Source:HGNC Symbol;Acc:HGNC:7215]	91694	MPHOSPH9	protein_coding	0.667747	1.66113	1.38233	0.594596	1.41613	0.886074
ENSG00000052126	-0.251861	4.29619	1.0684	0.301307	0.481761	PLEKHA5	protein_coding	179	271	243	186	186	187	pleckstrin homology domain containing, family A member 5 [Source:HGNC Symbol;Acc:HGNC:30036]	246648	PLEKHA5	protein_coding	0.0989651	0.102987	0.081247	0.0631564	0.0716327	0.0567212
ENSG00000052723	0.199676	6.91856	1.03626	0.308692	0.489632	SIKE1	protein_coding	1026	1461	1212	1284	1065	1863	suppressor of IKBKE 1 [Source:HGNC Symbol;Acc:HGNC:26119]	11206	SIKE1	protein_coding	12.4854	12.2205	8.9193	9.59613	9.02765	12.4378
ENSG00000052749	0.375544	3.06328	1.17209	0.278971	0.45772	RRP12	protein_coding	71	46	109	125	88	98	ribosomal RNA processing 12 homolog (S. cerevisiae) [Source:HGNC Symbol;Acc:HGNC:29100]	69718	RRP12	protein_coding	0.138874	0.0618449	0.128932	0.150157	0.119898	0.105163
ENSG00000052795	-1.24665	4.5467	21.1608	4.22312e-06	4.66168e-05	FNIP2	protein_coding	86	359	519	167	233	194	folliculin interacting protein 2 [Source:HGNC Symbol;Acc:HGNC:29280]	138911	FNIP2	protein_coding	0.0844245	0.242242	0.308112	0.100684	0.159329	0.104483
ENSG00000052802	1.64984	7.36915	65.8239	4.93064e-16	2.24179e-14	MSMO1	protein_coding	2139	1063	931	2519	678	3313	methylsterol monooxygenase 1 [Source:HGNC Symbol;Acc:HGNC:10545]	15537	MSMO1	protein_coding	18.7737	6.41294	4.94153	13.5782	4.14513	15.9527
ENSG00000052841	0.642057	5.73801	10.2925	0.00133569	0.00739391	TTC17	protein_coding	446	397	489	756	498	938	tetratricopeptide repeat domain 17 [Source:HGNC Symbol;Acc:HGNC:25596]	136001	TTC17	protein_coding	0.447198	0.273615	0.296514	0.465545	0.347827	0.515991
ENSG00000053254	0.598793	7.06206	9.90585	0.00164754	0.00882536	FOXN3	protein_coding	1611	1580	1227	1986	721	1303	forkhead box N3 [Source:HGNC Symbol;Acc:HGNC:1928]	494278	FOXN3	protein_coding	0.444458	0.299624	0.204716	0.336504	0.138561	0.197221
ENSG00000053371	1.48561	4.6403	38.8177	4.6529e-10	1.00128e-08	AKR7A2	protein_coding	253	114	255	600	87	320	aldo-keto reductase family 7, member A2 (aflatoxin aldehyde reductase) [Source:HGNC Symbol;Acc:HGNC:389]	8181	AKR7A2	protein_coding	4.21717	1.30614	2.57047	6.14224	1.01016	2.92634
ENSG00000053372	-0.593606	5.26005	6.7481	0.00938478	0.0368109	MRTO4	protein_coding	193	497	486	432	534	385	mRNA turnover 4 homolog (S. cerevisiae) [Source:HGNC Symbol;Acc:HGNC:18477]	8589	MRTO4	protein_coding	3.06423	5.42381	4.6663	4.21234	5.90574	3.35351
ENSG00000053501	0.383541	2.77835	1.11115	0.291831	0.471907	USE1	protein_coding	46	66	62	133	60	75	unconventional SNARE in the ER 1 homolog (S. cerevisiae) [Source:HGNC Symbol;Acc:HGNC:30882]	4483	USE1	protein_coding	1.39925	1.37996	1.14052	2.48465	1.27133	1.25162
ENSG00000053747	3.75571	2.23999	28.9838	7.29864e-08	1.12909e-06	LAMA3	protein_coding	95	0	23	118	4	41	laminin, alpha 3 [Source:HGNC Symbol;Acc:HGNC:6483]	265623	LAMA3	protein_coding	0.0487713	0	0.0071407	0.0372047	0.00143044	0.0115478
ENSG00000053770	0.124189	6.32761	0.344089	0.557478	0.715032	AP5M1	protein_coding	651	991	830	769	718	1312	adaptor-related protein complex 5, mu 1 subunit [Source:HGNC Symbol;Acc:HGNC:20192]	29833	AP5M1	protein_coding	2.97571	3.11364	2.29435	2.15879	2.28614	3.29017
ENSG00000053900	-0.243083	4.6454	1.13237	0.287271	0.466877	ANAPC4	protein_coding	145	225	305	260	368	350	anaphase promoting complex subunit 4 [Source:HGNC Symbol;Acc:HGNC:19990]	41285	ANAPC4	protein_coding	0.478942	0.510836	0.609237	0.527428	0.846704	0.634245
ENSG00000054116	-0.28529	6.18081	2.05903	0.151307	0.300498	TRAPPC3	protein_coding	454	706	1025	765	930	923	trafficking protein particle complex 3 [Source:HGNC Symbol;Acc:HGNC:19942]	19483	TRAPPC3	protein_coding	3.17766	3.39656	4.33857	3.28842	4.53422	3.54427
ENSG00000054118	-0.251001	7.04784	1.2521	0.263151	0.43887	THRAP3	protein_coding	982	1137	2146	1555	1568	1286	thyroid hormone receptor associated protein 3 [Source:HGNC Symbol;Acc:HGNC:22964]	80941	THRAP3	protein_coding	1.65444	1.31669	2.18645	1.60895	1.84015	1.18865
ENSG00000054148	0.351929	6.00948	2.91677	0.0876632	0.204525	PHPT1	protein_coding	580	689	715	1082	463	647	phosphohistidine phosphatase 1 [Source:HGNC Symbol;Acc:HGNC:30033]	2319	PHPT1	protein_coding	34.1063	27.849	25.4263	39.0758	18.9651	20.873
ENSG00000054267	-0.052487	5.88149	0.0610351	0.804867	0.885897	ARID4B	protein_coding	568	734	809	595	459	622	AT rich interactive domain 4B (RBP1-like) [Source:HGNC Symbol;Acc:HGNC:15550]	196585	ARID4B	protein_coding	0.394008	0.349975	0.339373	0.253483	0.221788	0.236712
ENSG00000054277	0.375888	2.1804	0.836621	0.360365	0.541692	OPN3	protein_coding	41	66	40	75	23	37	opsin 3 [Source:HGNC Symbol;Acc:HGNC:14007]	87274	OPN3	protein_coding	0.0640628	0.0708843	0.0377967	0.0719711	0.0250333	0.0317174
ENSG00000054282	-0.863454	6.24415	17.5282	2.83072e-05	0.000261315	SDCCAG8	protein_coding	420	1195	1176	559	885	755	serologically defined colon cancer antigen 8 [Source:HGNC Symbol;Acc:HGNC:10671]	244058	SDCCAG8	protein_coding	0.234673	0.458951	0.397368	0.191823	0.34445	0.231438
ENSG00000054356	2.15708	2.96056	39.4251	3.40895e-10	7.4433e-09	PTPRN	protein_coding	109	29	30	102	32	192	protein tyrosine phosphatase, receptor type, N [Source:HGNC Symbol;Acc:HGNC:9676]	20025	PTPRN	protein_coding	0.742268	0.135743	0.123546	0.426589	0.151794	0.717315
ENSG00000054392	-0.640534	1.77381	1.41472	0.234274	0.406862	HHAT	protein_coding	15	11	75	31	55	29	hedgehog acyltransferase [Source:HGNC Symbol;Acc:HGNC:18270]	348044	HHAT	protein_coding	0.00587711	0.00296244	0.0177707	0.00745949	0.0150108	0.00623369
ENSG00000054523	-0.755486	5.43385	12.9463	0.000320559	0.00215727	KIF1B	protein_coding	331	724	636	385	425	273	kinesin family member 1B [Source:HGNC Symbol;Acc:HGNC:16636]	170798	KIF1B	protein_coding	0.264273	0.397326	0.307081	0.188782	0.236364	0.119581
ENSG00000054598	-0.581627	2.87287	3.08126	0.0791991	0.189213	FOXC1	protein_coding	38	63	128	67	98	82	forkhead box C1 [Source:HGNC Symbol;Acc:HGNC:3800]	3925	FOXC1	protein_coding	1.32023	1.5045	2.68936	1.42961	2.37171	1.56299
ENSG00000054611	0.171712	4.01672	0.434695	0.509694	0.675993	TBC1D22A	protein_coding	134	173	234	224	107	179	TBC1 domain family, member 22A [Source:HGNC Symbol;Acc:HGNC:1309]	413082	TBC1D22A	protein_coding	0.0442359	0.0392555	0.0467152	0.0454144	0.024605	0.0324189
ENSG00000054654	0.600352	3.45962	3.46196	0.0627959	0.159768	SYNE2	protein_coding	90	52	109	153	135	176	spectrin repeat containing, nuclear envelope 2 [Source:HGNC Symbol;Acc:HGNC:17084]	373450	SYNE2	protein_coding	0.0328637	0.0130515	0.0240698	0.0343116	0.0343382	0.0352583
ENSG00000054793	-1.35684	5.2379	35.0198	3.26375e-09	6.1767e-08	ATP9A	protein_coding	139	537	720	358	534	210	ATPase, class II, type 9A [Source:HGNC Symbol;Acc:HGNC:13540]	172120	ATP9A	protein_coding	0.110126	0.292438	0.344969	0.174194	0.294704	0.0912786
ENSG00000054965	-0.243813	5.07482	1.11105	0.291853	0.471907	FAM168A	protein_coding	310	428	466	415	297	236	family with sequence similarity 168, member A [Source:HGNC Symbol;Acc:HGNC:28999]	197702	FAM168A	protein_coding	0.213824	0.202919	0.194381	0.1758	0.142699	0.0893063
ENSG00000054967	0.218086	2.48016	0.347276	0.555659	0.713558	RELT	protein_coding	42	66	48	80	52	66	RELT tumor necrosis factor receptor [Source:HGNC Symbol;Acc:HGNC:13764]	21210	RELT	protein_coding	0.270032	0.291672	0.186629	0.315887	0.232883	0.232801
ENSG00000054983	0.381245	3.49518	1.5454	0.213816	0.382377	GALC	protein_coding	102	73	128	140	124	159	galactosylceramidase [Source:HGNC Symbol;Acc:HGNC:4115]	155845	GALC	protein_coding	0.0892512	0.0439057	0.0677323	0.0752345	0.0755796	0.0763282
ENSG00000055044	-0.541286	6.71872	7.69464	0.00553849	0.0241225	NOP58	protein_coding	435	1097	1482	1096	1535	1451	NOP58 ribonucleoprotein [Source:HGNC Symbol;Acc:HGNC:29926]	37950	NOP58	protein_coding	1.56309	2.70948	3.22044	2.41869	3.84213	2.86047
ENSG00000055070	-0.225249	6.72642	1.30631	0.253063	0.428175	SZRD1	protein_coding	944	1344	1521	1276	904	824	SUZ RNA binding domain containing 1 [Source:HGNC Symbol;Acc:HGNC:30232]	45570	SZRD1	protein_coding	2.82488	2.76447	2.75251	2.34506	1.88437	1.35279
ENSG00000055130	-0.494749	6.43176	6.01822	0.0141589	0.0513002	CUL1	protein_coding	491	1227	1078	786	1038	1089	cullin 1 [Source:HGNC Symbol;Acc:HGNC:2551]	103122	CUL1	protein_coding	0.649287	1.11528	0.862077	0.638341	0.956141	0.790055
ENSG00000055147	0.0314957	6.37759	0.0267114	0.870175	0.924741	FAM114A2	protein_coding	580	857	901	883	958	1324	family with sequence similarity 114, member A2 [Source:HGNC Symbol;Acc:HGNC:1333]	48808	FAM114A2	protein_coding	1.62048	1.64581	1.52234	1.51514	1.86445	2.02945
ENSG00000055208	0.610104	6.17504	8.67305	0.00322949	0.015481	TAB2	protein_coding	789	937	534	924	460	967	TGF-beta activated kinase 1/MAP3K7 binding protein 2 [Source:HGNC Symbol;Acc:HGNC:17075]	192972	TAB2	protein_coding	0.557557	0.455131	0.228205	0.401014	0.226433	0.374898
ENSG00000055211	0.153742	6.64906	0.658575	0.417063	0.597554	GINM1	protein_coding	749	982	1185	1210	996	1513	glycoprotein integral membrane 1 [Source:HGNC Symbol;Acc:HGNC:21074]	25454	GINM1	protein_coding	4.01266	3.61615	3.8392	3.98117	3.71689	4.44697
ENSG00000055332	-0.592404	5.98917	8.85824	0.00291769	0.0142848	EIF2AK2	protein_coding	365	873	888	628	774	655	eukaryotic translation initiation factor 2-alpha kinase 2 [Source:HGNC Symbol;Acc:HGNC:9437]	57855	EIF2AK2	protein_coding	0.860318	1.41437	1.26576	0.909077	1.2708	0.846996
ENSG00000055483	-0.391023	4.01241	1.97862	0.159536	0.312063	USP36	protein_coding	129	216	231	215	145	97	ubiquitin specific peptidase 36 [Source:HGNC Symbol;Acc:HGNC:20062]	54060	USP36	protein_coding	0.325402	0.374515	0.352383	0.333077	0.254782	0.134238
ENSG00000055609	0.00740017	5.14808	0.00106509	0.973965	0.986303	KMT2C	protein_coding	398	439	439	401	271	284	lysine (K)-specific methyltransferase 2C [Source:HGNC Symbol;Acc:HGNC:13726]	301083	KMT2C	protein_coding	0.180262	0.136669	0.120242	0.111542	0.0854986	0.0705689
ENSG00000055813	-0.142753	3.80918	0.265309	0.606496	0.751685	CCDC85A	protein_coding	170	276	183	167	31	35	coiled-coil domain containing 85A [Source:HGNC Symbol;Acc:HGNC:29400]	202050	CCDC85A	protein_coding	0.114735	0.128039	0.0746914	0.0692212	0.014574	0.0129596
ENSG00000055917	-0.941242	6.01859	18.3061	1.88109e-05	0.000180985	PUM2	protein_coding	324	1229	723	416	867	690	pumilio RNA-binding family member 2 [Source:HGNC Symbol;Acc:HGNC:14958]	103543	PUM2	protein_coding	0.426708	1.11256	0.575832	0.336476	0.795379	0.498551
ENSG00000055950	-0.164988	4.73698	0.507467	0.476237	0.647237	MRPL43	protein_coding	218	281	391	301	265	272	mitochondrial ribosomal protein L43 [Source:HGNC Symbol;Acc:HGNC:14517]	18057	MRPL43	protein_coding	1.64633	1.45865	1.7857	1.39606	1.39404	1.12695
ENSG00000056050	-0.473269	5.54394	2.91163	0.0879428	0.20492	C4orf27	protein_coding	147	565	567	510	599	788	chromosome 4 open reading frame 27 [Source:HGNC Symbol;Acc:HGNC:26051]	28488	C4orf27	protein_coding	0.703659	1.85899	1.64134	1.49931	1.99729	2.0694
ENSG00000056097	-0.641727	6.89331	10.2654	0.00135547	0.00747841	ZFR	protein_coding	670	1294	1725	1146	1810	1193	zinc finger RNA binding protein [Source:HGNC Symbol;Acc:HGNC:17277]	90411	ZFR	protein_coding	1.01056	1.34154	1.57343	1.06156	1.90166	0.987189
ENSG00000056277	-0.283773	2.75856	0.599435	0.438794	0.615997	ZNF280C	protein_coding	54	55	114	66	76	66	zinc finger protein 280C [Source:HGNC Symbol;Acc:HGNC:25955]	66188	ZNF280C	protein_coding	0.111255	0.0778887	0.142038	0.0835115	0.109071	0.0746012
ENSG00000056558	1.81512	0.392015	4.03627	0.0445321	0.124809	TRAF1	protein_coding	12	8	13	20	0	22	TNF receptor-associated factor 1 [Source:HGNC Symbol;Acc:HGNC:12031]	26780	TRAF1	protein_coding	0.0611051	0.0280008	0.0400324	0.0625462	0	0.0614601
ENSG00000056586	-0.401683	7.40336	4.4394	0.0351186	0.104265	RC3H2	protein_coding	1228	2382	1820	1495	2168	1909	ring finger and CCCH-type domains 2 [Source:HGNC Symbol;Acc:HGNC:21461]	60785	RC3H2	protein_coding	2.75492	3.67313	2.46918	2.05981	3.38796	2.34958
ENSG00000056736	0.467866	0.43665	0.159358	0.689748	0.811773	IL17RB	protein_coding	16	0	15	5	21	19	interleukin 17 receptor B [Source:HGNC Symbol;Acc:HGNC:18015]	19220	IL17RB	protein_coding	0.11352	0	0.0643601	0.021787	0.103787	0.0739573
ENSG00000056972	1.58845	4.17226	35.7826	2.20614e-09	4.28946e-08	TRAF3IP2	protein_coding	250	145	90	327	67	252	TRAF3 interacting protein 2 [Source:HGNC Symbol;Acc:HGNC:1343]	49824	TRAF3IP2	protein_coding	0.68424	0.272785	0.148964	0.549656	0.127736	0.378393
ENSG00000056998	1.37644	0.853915	3.05003	0.0807354	0.192088	GYG2	protein_coding	8	19	7	30	5	41	glycogenin 2 [Source:HGNC Symbol;Acc:HGNC:4700]	54030	GYG2	protein_coding	0.0201912	0.0329617	0.0106842	0.0465016	0.00879045	0.0567714
ENSG00000057019	-0.878926	7.82256	19.6284	9.40631e-06	9.7077e-05	DCBLD2	protein_coding	1506	4701	3289	1941	1854	1355	discoidin, CUB and LCCL domain containing 2 [Source:HGNC Symbol;Acc:HGNC:24627]	105748	DCBLD2	protein_coding	1.94205	4.16686	2.5649	1.53722	1.66538	0.958624
ENSG00000057252	0.220148	6.18614	0.868611	0.35134	0.531986	SOAT1	protein_coding	767	653	831	947	717	728	sterol O-acyltransferase 1 [Source:HGNC Symbol;Acc:HGNC:11177]	64966	SOAT1	protein_coding	1.60996	0.942146	1.05486	1.2208	1.04836	0.838352
ENSG00000057468	0.785722	0.274971	1.16114	0.28123	0.459968	MSH4	protein_coding	13	7	14	19	5	9	mutS homolog 4 [Source:HGNC Symbol;Acc:HGNC:7327]	116356	MSH4	protein_coding	0.0152357	0.00563898	0.00992242	0.0136756	0.00408185	0.00578675
ENSG00000057608	-0.00724553	9.25708	0.00106213	0.974001	0.986303	GDI2	protein_coding	4526	6511	7040	6414	6795	9082	GDP dissociation inhibitor 2 [Source:HGNC Symbol;Acc:HGNC:4227]	76909	GDI2	protein_coding	8.02498	7.93527	7.54873	6.98447	8.39244	8.83457
ENSG00000057657	-0.353839	2.99312	1.17079	0.279239	0.457866	PRDM1	protein_coding	61	143	85	59	66	92	PR domain containing 1, with ZNF domain [Source:HGNC Symbol;Acc:HGNC:9346]	23619	PRDM1	protein_coding	0.352188	0.5675	0.296781	0.209205	0.265435	0.291412
ENSG00000057663	-0.191645	7.34283	0.970128	0.324648	0.505479	ATG5	protein_coding	1113	2152	1825	1583	1760	2261	autophagy related 5 [Source:HGNC Symbol;Acc:HGNC:589]	141344	ATG5	protein_coding	1.0738	1.4271	1.06479	0.937962	1.1828	1.19675
ENSG00000057757	0.125901	5.66426	0.37741	0.538993	0.700418	PITHD1	protein_coding	402	508	610	731	488	574	PITH (C-terminal proteasome-interacting domain of thioredoxin-like) domain containing 1 [Source:HGNC Symbol;Acc:HGNC:25022]	9827	PITHD1	protein_coding	5.57843	4.84545	5.11903	6.22986	4.7171	4.3699
ENSG00000057935	-0.722664	4.26476	7.31876	0.00682384	0.0286175	MTA3	protein_coding	86	296	257	188	234	206	metastasis associated 1 family, member 3 [Source:HGNC Symbol;Acc:HGNC:23784]	262378	MTA3	protein_coding	0.0446969	0.105744	0.0807764	0.0600084	0.0847158	0.0587382
ENSG00000058056	-0.770933	3.77541	5.73648	0.0166161	0.0583049	USP13	protein_coding	68	296	168	146	113	96	ubiquitin specific peptidase 13 (isopeptidase T-3) [Source:HGNC Symbol;Acc:HGNC:12611]	136646	USP13	protein_coding	0.0678608	0.203042	0.101389	0.0894824	0.078552	0.05256
ENSG00000058063	-0.325435	7.43271	2.94795	0.0859865	0.20159	ATP11B	protein_coding	1374	2396	2083	1689	1879	1765	ATPase, class VI, type 11B [Source:HGNC Symbol;Acc:HGNC:13553]	128135	ATP11B	protein_coding	1.46226	1.75271	1.3406	1.10394	1.39295	1.03052
ENSG00000058085	-2.14684	4.55851	38.2262	6.30012e-10	1.31957e-08	LAMC2	protein_coding	104	299	670	95	315	64	laminin, gamma 2 [Source:HGNC Symbol;Acc:HGNC:6493]	58662	LAMC2	protein_coding	0.241759	0.477755	0.941882	0.135628	0.51007	0.0816214
ENSG00000058091	0.21065	6.15907	1.13717	0.286251	0.465576	CDK14	protein_coding	683	927	799	881	497	816	cyclin-dependent kinase 14 [Source:HGNC Symbol;Acc:HGNC:8883]	744166	CDK14	protein_coding	0.125158	0.116762	0.0885433	0.0991489	0.0634399	0.0820354
ENSG00000058262	0.0242902	7.52698	0.0148359	0.903055	0.946544	SEC61A1	protein_coding	1331	1788	2646	3042	1630	1719	Sec61 alpha 1 subunit (S. cerevisiae) [Source:HGNC Symbol;Acc:HGNC:18276]	20042	SEC61A1	protein_coding	9.05615	8.36214	10.8875	12.7116	7.72543	6.41676
ENSG00000058272	-1.07508	7.58267	28.7916	8.05979e-08	1.23531e-06	PPP1R12A	protein_coding	990	2658	3282	1281	2719	1719	protein phosphatase 1, regulatory subunit 12A [Source:HGNC Symbol;Acc:HGNC:7618]	161897	PPP1R12A	protein_coding	0.833879	1.53889	1.67178	0.662662	1.59531	0.794361
ENSG00000058453	0.849041	2.61098	6.04732	0.0139274	0.0507079	CROCC	protein_coding	76	62	54	107	26	53	ciliary rootlet coiled-coil, rootletin [Source:HGNC Symbol;Acc:HGNC:21299]	232706	CROCC	protein_coding	0.0445362	0.0249733	0.0191366	0.0385086	0.0106131	0.0170392
ENSG00000058600	0.439153	4.56407	3.26066	0.0709606	0.174422	POLR3E	protein_coding	236	215	264	395	177	229	polymerase (RNA) III (DNA directed) polypeptide E (80kD) [Source:HGNC Symbol;Acc:HGNC:30347]	37728	POLR3E	protein_coding	0.853012	0.534153	0.577057	0.876829	0.445641	0.454101
ENSG00000058668	-0.439621	6.83046	3.6817	0.0550128	0.145488	ATP2B4	protein_coding	1012	1337	1701	1179	1247	819	ATPase, Ca++ transporting, plasma membrane 4 [Source:HGNC Symbol;Acc:HGNC:817]	117520	ATP2B4	protein_coding	1.17429	1.06638	1.19363	0.840202	1.00793	0.521379
ENSG00000058673	-0.303238	8.06641	2.21873	0.136346	0.278728	ZC3H11A	protein_coding	2312	3507	3170	2183	3048	3071	zinc finger CCCH-type containing 11A [Source:HGNC Symbol;Acc:HGNC:29093]	58470	ZC3H11A	protein_coding	5.39214	5.62204	4.471	3.12682	4.95174	3.92941
ENSG00000058729	-0.247672	6.3592	1.50567	0.2198	0.390029	RIOK2	protein_coding	297	589	1137	899	1187	1516	RIO kinase 2 [Source:HGNC Symbol;Acc:HGNC:18999]	22393	RIOK2	protein_coding	1.80864	2.46544	4.18723	3.36224	5.03517	5.06487
ENSG00000058799	-0.036701	4.66319	0.0226123	0.88047	0.931369	YIPF1	protein_coding	192	256	265	312	325	294	Yip1 domain family, member 1 [Source:HGNC Symbol;Acc:HGNC:25231]	38115	YIPF1	protein_coding	0.686929	0.629557	0.573361	0.685552	0.80996	0.577075
ENSG00000058804	-0.935468	5.94976	17.188	3.3856e-05	0.000305811	NDC1	protein_coding	236	879	568	396	1216	795	NDC1 transmembrane nucleoporin [Source:HGNC Symbol;Acc:HGNC:25525]	73400	NDC1	protein_coding	0.438453	1.12249	0.638162	0.451836	1.57367	0.810312
ENSG00000059122	0.908124	5.51854	14.8785	0.000114664	0.000887925	FLYWCH1	protein_coding	433	442	512	868	165	575	FLYWCH-type zinc finger 1 [Source:HGNC Symbol;Acc:HGNC:25404]	39271	FLYWCH1	protein_coding	1.50357	1.05497	1.07517	1.8511	0.399106	1.09541
ENSG00000059145	0.592664	2.62209	2.60264	0.106686	0.234557	UNKL	protein_coding	59	35	87	104	42	64	unkempt family zinc finger-like [Source:HGNC Symbol;Acc:HGNC:14184]	51546	UNKL	protein_coding	0.156086	0.063645	0.139188	0.168974	0.0773981	0.0928894
ENSG00000059378	-1.10206	2.20129	5.77505	0.0162553	0.0572273	PARP12	protein_coding	24	70	53	45	74	21	poly (ADP-ribose) polymerase family, member 12 [Source:HGNC Symbol;Acc:HGNC:21919]	39977	PARP12	protein_coding	0.0818668	0.164127	0.109331	0.0942723	0.175832	0.0392998
ENSG00000059573	-0.140371	5.4451	0.396307	0.529003	0.691827	ALDH18A1	protein_coding	277	448	638	440	438	659	aldehyde dehydrogenase 18 family, member A1 [Source:HGNC Symbol;Acc:HGNC:9722]	50777	ALDH18A1	protein_coding	0.743909	0.826993	1.03617	0.725717	0.819376	0.970956
ENSG00000059588	0.69471	3.66385	6.16899	0.0130009	0.0479788	TARBP1	protein_coding	168	127	77	126	108	182	TAR (HIV-1) RNA binding protein 1 [Source:HGNC Symbol;Acc:HGNC:11568]	87790	TARBP1	protein_coding	0.260958	0.135597	0.072331	0.120201	0.116857	0.155098
ENSG00000059691	0.375142	3.36325	1.55645	0.212186	0.380373	GATB	protein_coding	85	69	123	143	105	141	glutamyl-tRNA(Gln) amidotransferase, subunit B [Source:HGNC Symbol;Acc:HGNC:8849]	90519	GATB	protein_coding	0.128052	0.0714497	0.112058	0.132306	0.110186	0.116536
ENSG00000059728	-0.625739	3.3905	4.79039	0.0286189	0.0896624	MXD1	protein_coding	82	183	131	81	102	86	MAX dimerization protein 1 [Source:HGNC Symbol;Acc:HGNC:6761]	45257	MXD1	protein_coding	0.247078	0.379015	0.238706	0.149893	0.214087	0.142165
ENSG00000059758	-0.262134	5.42885	1.39588	0.237414	0.410538	CDK17	protein_coding	371	552	658	402	362	440	cyclin-dependent kinase 17 [Source:HGNC Symbol;Acc:HGNC:8750]	122299	CDK17	protein_coding	0.413674	0.423065	0.443692	0.275287	0.281165	0.26916
ENSG00000059769	0.837146	5.67534	16.9495	3.83877e-05	0.000341369	DNAJC25	protein_coding	552	440	429	679	347	857	DnaJ (Hsp40) homolog, subfamily C , member 25 [Source:HGNC Symbol;Acc:HGNC:34187]	22999	DNAJC25	protein_coding	3.27293	1.79322	1.53825	2.47254	1.43317	2.78774
ENSG00000059804	-0.170462	4.92631	0.492752	0.482702	0.65281	SLC2A3	protein_coding	194	293	552	343	258	381	solute carrier family 2 (facilitated glucose transporter), member 3 [Source:HGNC Symbol;Acc:HGNC:11007]	17045	SLC2A3	protein_coding	1.55207	1.61125	2.67067	1.68531	1.4378	1.67228
ENSG00000060069	0.718307	3.62337	5.62878	0.0176679	0.0611467	CTDP1	protein_coding	122	157	125	217	42	124	CTD (carboxy-terminal domain, RNA polymerase II, polypeptide A) phosphatase, subunit 1 [Source:HGNC Symbol;Acc:HGNC:2498]	76822	CTDP1	protein_coding	0.216561	0.19156	0.134185	0.236568	0.0519325	0.120758
ENSG00000060138	-0.0111713	6.51584	0.00281226	0.957707	0.977714	YBX3	protein_coding	544	1060	1235	1528	747	982	Y box binding protein 3 [Source:HGNC Symbol;Acc:HGNC:2428]	24223	YBX3	protein_coding	3.06251	4.10175	4.20453	5.28296	2.92933	3.03295
ENSG00000060237	0.118971	5.96962	0.317415	0.573165	0.726221	WNK1	protein_coding	583	859	656	895	469	556	WNK lysine deficient protein kinase 1 [Source:HGNC Symbol;Acc:HGNC:14540]	158859	WNK1	protein_coding	0.500453	0.506842	0.340542	0.471838	0.280438	0.261845
ENSG00000060339	-0.244254	7.03561	1.56265	0.211278	0.379562	CCAR1	protein_coding	777	1316	1629	1148	1736	2155	cell division cycle and apoptosis regulator 1 [Source:HGNC Symbol;Acc:HGNC:24236]	71365	CCAR1	protein_coding	1.48471	1.72847	1.88241	1.34722	2.31068	2.25914
ENSG00000060491	0.525193	4.80538	5.10964	0.0237933	0.0775753	OGFR	protein_coding	274	220	336	450	207	319	opioid growth factor receptor [Source:HGNC Symbol;Acc:HGNC:15768]	9165	OGFR	protein_coding	4.07685	2.24999	3.02333	4.11208	2.14543	2.60399
ENSG00000060642	0.534108	3.70647	3.75659	0.0525998	0.141007	PIGV	protein_coding	165	139	128	172	80	130	phosphatidylinositol glycan anchor biosynthesis, class V [Source:HGNC Symbol;Acc:HGNC:26031]	10926	PIGV	protein_coding	2.05935	1.19246	0.966112	1.31841	0.695512	0.89015
ENSG00000060656	1.51616	3.39377	18.5468	1.6578e-05	0.00016127	PTPRU	protein_coding	75	47	52	270	73	178	protein tyrosine phosphatase, receptor type, U [Source:HGNC Symbol;Acc:HGNC:9683]	90297	PTPRU	protein_coding	0.113265	0.0487883	0.0474907	0.250422	0.0767937	0.147478
ENSG00000060688	-0.307715	4.68463	1.73133	0.188241	0.350642	SNRNP40	protein_coding	131	299	361	319	279	322	small nuclear ribonucleoprotein 40kDa (U5) [Source:HGNC Symbol;Acc:HGNC:30857]	37214	SNRNP40	protein_coding	0.480034	0.753106	0.79998	0.717904	0.712154	0.647337
ENSG00000060718	1.44932	6.85308	51.3883	7.57887e-13	2.38951e-11	COL11A1	protein_coding	1463	976	621	1824	504	2008	collagen, type XI, alpha 1 [Source:HGNC Symbol;Acc:HGNC:2186]	232029	COL11A1	protein_coding	0.859823	0.394274	0.220713	0.658361	0.206331	0.647444
ENSG00000060749	-0.993735	5.55034	21.4711	3.59207e-06	4.00663e-05	QSER1	protein_coding	258	876	635	299	556	435	glutamine and serine rich 1 [Source:HGNC Symbol;Acc:HGNC:26154]	100138	QSER1	protein_coding	0.35134	0.819967	0.522942	0.250066	0.527414	0.324991
ENSG00000060762	0.111684	4.92161	0.255624	0.613142	0.756226	MPC1	protein_coding	209	285	358	438	320	386	mitochondrial pyruvate carrier 1 [Source:HGNC Symbol;Acc:HGNC:21606]	18094	MPC1	protein_coding	1.57514	1.47639	1.63165	2.02732	1.67993	1.596
ENSG00000060971	0.531741	2.95714	2.25723	0.132992	0.274027	ACAA1	protein_coding	41	69	64	138	68	132	acetyl-CoA acyltransferase 1 [Source:HGNC Symbol;Acc:HGNC:82]	34113	ACAA1	protein_coding	0.163897	0.189592	0.154717	0.338798	0.18935	0.289491
ENSG00000060982	-0.941674	9.68971	15.7005	7.42027e-05	0.000607012	BCAT1	protein_coding	4054	11951	11482	6241	12561	8261	branched chain amino-acid transaminase 1, cytosolic [Source:HGNC Symbol;Acc:HGNC:976]	139437	BCAT1	protein_coding	3.96472	8.03373	6.79075	3.7485	8.55701	4.43237
ENSG00000061273	-0.0552532	6.84783	0.0753068	0.783761	0.873625	HDAC7	protein_coding	801	1441	1565	1903	876	990	histone deacetylase 7 [Source:HGNC Symbol;Acc:HGNC:14067]	50410	HDAC7	protein_coding	2.16682	2.6794	2.56021	3.16158	1.65068	1.46926
ENSG00000061337	-1.4204	0.786339	4.40402	0.0358543	0.106006	LZTS1	protein_coding	4	7	25	8	44	14	leucine zipper, putative tumor suppressor 1 [Source:HGNC Symbol;Acc:HGNC:13861]	57798	LZTS1	protein_coding	0.00943744	0.0113521	0.0356702	0.011592	0.0723129	0.0181216
ENSG00000061455	-0.14947	0.670922	0.0565809	0.811984	0.890344	PRDM6	protein_coding	15	28	13	14	10	11	PR domain containing 6 [Source:HGNC Symbol;Acc:HGNC:9350]	105145	PRDM6	protein_coding	0.019454	0.0249609	0.0101961	0.0111512	0.00903415	0.00782682
ENSG00000061656	3.15982	1.3147	23.7196	1.11441e-06	1.37576e-05	SPAG4	protein_coding	60	7	2	38	6	28	sperm associated antigen 4 [Source:HGNC Symbol;Acc:HGNC:11214]	5157	SPAG4	protein_coding	1.58658	0.127231	0.0319824	0.617118	0.110517	0.406202
ENSG00000061676	-0.469307	8.1602	5.31755	0.0211117	0.0705758	NCKAP1	protein_coding	1850	4398	3765	2796	2934	3040	NCK-associated protein 1 [Source:HGNC Symbol;Acc:HGNC:7666]	129743	NCKAP1	protein_coding	1.94444	3.17733	2.39309	1.80482	2.14809	1.75295
ENSG00000061794	-0.400908	6.93283	4.31241	0.0378354	0.110505	MRPS35	protein_coding	770	1556	1520	1034	1513	1676	mitochondrial ribosomal protein S35 [Source:HGNC Symbol;Acc:HGNC:16635]	45522	MRPS35	protein_coding	2.30662	3.2039	2.7536	1.90231	3.15714	2.75444
ENSG00000061936	-0.0490723	4.40563	0.0412841	0.838991	0.90541	SFSWAP	protein_coding	204	275	262	270	168	169	splicing factor, suppressor of white-apricot family [Source:HGNC Symbol;Acc:HGNC:10790]	88656	SFSWAP	protein_coding	0.313783	0.290747	0.243709	0.255057	0.180002	0.142613
ENSG00000061938	-0.0535328	2.61865	0.0233329	0.878595	0.930501	TNK2	protein_coding	61	89	79	92	32	29	tyrosine kinase, non-receptor, 2 [Source:HGNC Symbol;Acc:HGNC:19297]	48581	TNK2	protein_coding	0.171226	0.171718	0.134103	0.1586	0.062569	0.0446594
ENSG00000061987	-0.0810906	4.62219	0.119052	0.730065	0.838787	MON2	protein_coding	233	374	275	216	191	284	MON2 homolog (S. cerevisiae) [Source:HGNC Symbol;Acc:HGNC:29177]	133662	MON2	protein_coding	0.237714	0.262274	0.169669	0.13534	0.135738	0.158961
ENSG00000062194	-0.390797	8.27705	3.36771	0.0664859	0.166639	GPBP1	protein_coding	1879	4453	3586	2690	3596	4328	GC-rich promoter binding protein 1 [Source:HGNC Symbol;Acc:HGNC:29520]	90731	GPBP1	protein_coding	2.82409	4.60032	3.25937	2.48301	3.76478	3.56872
ENSG00000062282	0.703135	1.64171	2.20335	0.137711	0.280749	DGAT2	protein_coding	48	39	20	41	15	21	diacylglycerol O-acyltransferase 2 [Source:HGNC Symbol;Acc:HGNC:16940]	42023	DGAT2	protein_coding	0.155762	0.0869898	0.0392484	0.0817106	0.0339063	0.0373864
ENSG00000062370	-0.413984	4.22135	2.74405	0.0976169	0.220405	ZNF112	protein_coding	84	148	264	172	290	287	zinc finger protein 112 [Source:HGNC Symbol;Acc:HGNC:12892]	40662	ZNF112	protein_coding	0.281707	0.341165	0.535419	0.354259	0.677462	0.528049
ENSG00000062485	-0.21462	4.91715	0.830028	0.362264	0.543561	CS	protein_coding	232	412	366	411	285	246	citrate synthase [Source:HGNC Symbol;Acc:HGNC:2422]	28693	CS	protein_coding	1.1026	1.3459	1.05192	1.19963	0.943506	0.641417
ENSG00000062598	0.119877	4.38844	0.253821	0.614397	0.756887	ELMO2	protein_coding	156	219	305	354	144	191	engulfment and cell motility 2 [Source:HGNC Symbol;Acc:HGNC:17233]	66936	ELMO2	protein_coding	0.317813	0.306673	0.375767	0.44292	0.204352	0.213479
ENSG00000062650	-0.446001	6.34941	5.02145	0.0250352	0.0808116	WAPAL	protein_coding	660	1189	1260	778	696	691	wings apart-like homolog (Drosophila) [Source:HGNC Symbol;Acc:HGNC:23293]	86559	WAPAL	protein_coding	1.03977	1.28754	1.20043	0.752747	0.763788	0.597237
ENSG00000062716	-0.0129039	7.73787	0.00379854	0.950856	0.973909	VMP1	protein_coding	1941	3765	2058	2160	1480	2289	vacuole membrane protein 1 [Source:HGNC Symbol;Acc:HGNC:29559]	135063	VMP1	protein_coding	1.95973	2.61288	1.25657	1.33937	1.04088	1.26792
ENSG00000062725	0.161167	5.84885	0.56249	0.453259	0.627968	APPBP2	protein_coding	566	562	748	706	497	630	amyloid beta precursor protein (cytoplasmic tail) binding protein 2 [Source:HGNC Symbol;Acc:HGNC:622]	83070	APPBP2	protein_coding	0.929135	0.634137	0.742567	0.711774	0.568314	0.567384
ENSG00000062822	-0.564042	3.23586	3.39451	0.0654139	0.164589	POLD1	protein_coding	38	69	147	78	151	140	polymerase (DNA directed), delta 1, catalytic subunit [Source:HGNC Symbol;Acc:HGNC:9175]	33814	POLD1	protein_coding	0.153248	0.191269	0.358508	0.193188	0.424186	0.309751
ENSG00000063046	0.145427	9.15874	0.42787	0.513036	0.678753	EIF4B	protein_coding	6526	7627	5651	5626	4499	6141	eukaryotic translation initiation factor 4B [Source:HGNC Symbol;Acc:HGNC:3285]	36051	EIF4B	protein_coding	24.6852	19.8302	12.9267	13.0697	11.8543	12.7439
ENSG00000063176	0.599951	3.24617	3.84947	0.0497616	0.135369	SPHK2	protein_coding	103	76	126	163	49	84	sphingosine kinase 2 [Source:HGNC Symbol;Acc:HGNC:18859]	11426	SPHK2	protein_coding	1.22928	0.623463	0.9094	1.19474	0.407359	0.550004
ENSG00000063177	0.0500637	8.25655	0.060837	0.805178	0.88604	RPL18	protein_coding	2717	3334	3607	3608	3021	3535	ribosomal protein L18 [Source:HGNC Symbol;Acc:HGNC:10310]	4208	RPL18	protein_coding	88.0483	74.2644	70.6885	71.808	68.1947	62.8485
ENSG00000063241	0.233831	4.30708	0.894815	0.344176	0.524762	ISOC2	protein_coding	208	242	267	259	105	178	isochorismatase domain containing 2 [Source:HGNC Symbol;Acc:HGNC:26278]	9358	ISOC2	protein_coding	3.03101	2.42395	2.35292	2.31792	1.06582	1.42304
ENSG00000063244	-0.0639251	5.56889	0.0947146	0.758267	0.857709	U2AF2	protein_coding	318	563	657	707	396	488	U2 small nuclear RNA auxiliary factor 2 [Source:HGNC Symbol;Acc:HGNC:23156]	20569	U2AF2	protein_coding	2.10824	2.56558	2.63409	2.87864	1.82877	1.77496
ENSG00000063245	0.288156	6.35201	2.05855	0.151354	0.300552	EPN1	protein_coding	934	1174	806	1155	451	617	epsin 1 [Source:HGNC Symbol;Acc:HGNC:21604]	34632	EPN1	protein_coding	3.6777	3.17747	1.91927	2.7931	1.23701	1.33287
ENSG00000063322	0.629069	4.71971	6.70545	0.00961189	0.0375241	MED29	protein_coding	284	196	383	487	124	215	mediator complex subunit 29 [Source:HGNC Symbol;Acc:HGNC:23074]	9334	MED29	protein_coding	4.14913	1.96825	3.38384	4.36961	1.26191	1.72326
ENSG00000063438	0.173098	4.78061	0.382317	0.536366	0.698222	AHRR	protein_coding	395	300	337	247	180	229	aryl-hydrocarbon receptor repressor [Source:HGNC Symbol;Acc:HGNC:346]	134115	AHRR	protein_coding	0.40163	0.209669	0.20722	0.154242	0.127489	0.127744
ENSG00000063587	-0.218974	3.58574	0.607028	0.435909	0.614481	ZNF275	protein_coding	98	201	139	137	89	101	zinc finger protein 275 [Source:HGNC Symbol;Acc:HGNC:13069]	25955	ZNF275	protein_coding	0.514887	0.725882	0.441644	0.44206	0.32572	0.291126
ENSG00000063601	-0.636861	3.147	3.75935	0.0525131	0.140876	MTMR1	protein_coding	55	79	175	89	105	70	myotubularin related protein 1 [Source:HGNC Symbol;Acc:HGNC:7449]	72132	MTMR1	protein_coding	0.103978	0.102657	0.200073	0.103334	0.138273	0.0726024
ENSG00000063660	0.500179	6.68269	6.10585	0.0134735	0.049296	GPC1	protein_coding	1082	900	1254	1756	657	947	glypican 1 [Source:HGNC Symbol;Acc:HGNC:4449]	32407	GPC1	protein_coding	4.55297	2.60312	3.19108	4.53803	1.92576	2.18621
ENSG00000063761	1.26517	1.12174	5.14178	0.0233567	0.0763989	ADCK1	protein_coding	16	10	24	48	7	28	aarF domain containing kinase 1 [Source:HGNC Symbol;Acc:HGNC:19038]	134929	ADCK1	protein_coding	0.0161704	0.00694681	0.0146685	0.0297932	0.00492798	0.0155251
ENSG00000063854	-0.275649	3.99524	0.979095	0.322422	0.503029	HAGH	protein_coding	101	122	266	175	200	183	hydroxyacylglutathione hydrolase [Source:HGNC Symbol;Acc:HGNC:4805]	31574	HAGH	protein_coding	0.436213	0.362177	0.694753	0.464184	0.601695	0.433613
ENSG00000063978	-0.214741	5.98785	1.06804	0.301388	0.481788	RNF4	protein_coding	573	893	780	760	562	492	ring finger protein 4 [Source:HGNC Symbol;Acc:HGNC:10067]	163100	RNF4	protein_coding	0.479079	0.513202	0.394384	0.390249	0.327309	0.22568
ENSG00000064012	0.078715	4.09512	0.0890645	0.76537	0.861798	CASP8	protein_coding	125	162	186	236	198	205	caspase 8, apoptosis-related cysteine peptidase [Source:HGNC Symbol;Acc:HGNC:1509]	54268	CASP8	protein_coding	0.314104	0.279809	0.282649	0.364208	0.346575	0.282612
ENSG00000064042	-0.53709	7.7426	7.62036	0.00577131	0.024912	LIMCH1	protein_coding	1450	3315	3644	2821	1520	1261	LIM and calponin homology domains 1 [Source:HGNC Symbol;Acc:HGNC:29191]	340437	LIMCH1	protein_coding	0.580815	0.91272	0.882714	0.693982	0.424114	0.277115
ENSG00000064102	0.104838	6.51797	0.275952	0.599367	0.746429	ASUN	protein_coding	618	1032	839	976	1035	1583	asunder spermatogenesis regulator [Source:HGNC Symbol;Acc:HGNC:20174]	33145	ASUN	protein_coding	2.5426	2.91845	2.08748	2.46612	2.96619	3.57309
ENSG00000064115	0.415559	4.93396	3.55154	0.0594902	0.153799	TM7SF3	protein_coding	302	324	302	450	237	347	transmembrane 7 superfamily member 3 [Source:HGNC Symbol;Acc:HGNC:23049]	41239	TM7SF3	protein_coding	0.998632	0.736424	0.603917	0.913874	0.545904	0.62951
ENSG00000064195	0.550762	1.33025	1.09005	0.29646	0.476566	DLX3	protein_coding	9	6	26	29	31	58	distal-less homeobox 3 [Source:HGNC Symbol;Acc:HGNC:2916]	5219	DLX3	protein_coding	0.235159	0.107759	0.410832	0.465364	0.564222	0.831422
ENSG00000064199	-0.529013	3.62619	3.47501	0.0623024	0.15885	SPA17	protein_coding	44	121	173	130	177	178	sperm autoantigenic protein 17 [Source:HGNC Symbol;Acc:HGNC:11210]	23720	SPA17	protein_coding	0.252956	0.478147	0.601464	0.458998	0.708818	0.561418
ENSG00000064205	0.4985	3.31296	2.30426	0.12902	0.268304	WISP2	protein_coding	34	21	214	275	55	73	WNT1 inducible signaling pathway protein 2 [Source:HGNC Symbol;Acc:HGNC:12770]	13665	WISP2	protein_coding	0.339294	0.144046	1.29147	1.68541	0.382322	0.399663
ENSG00000064225	0.33426	0.620186	0.204384	0.651205	0.785269	ST3GAL6	protein_coding	15	7	26	12	10	19	ST3 beta-galactoside alpha-2,3-sialyltransferase 6 [Source:HGNC Symbol;Acc:HGNC:18080]	88965	ST3GAL6	protein_coding	0.0229921	0.00737513	0.0241009	0.0112965	0.0106772	0.0159777
ENSG00000064309	1.98302	4.54685	48.1307	3.98737e-12	1.16367e-10	CDON	protein_coding	332	73	190	576	61	240	cell adhesion associated, oncogene regulated [Source:HGNC Symbol;Acc:HGNC:17104]	107539	CDON	protein_coding	0.420997	0.0636279	0.145702	0.448578	0.0538815	0.166965
ENSG00000064313	-0.281749	7.01694	2.2265	0.135661	0.27771	TAF2	protein_coding	998	1861	1342	1075	1486	1654	TAF2 RNA polymerase II, TATA box binding protein (TBP)-associated factor, 150kDa [Source:HGNC Symbol;Acc:HGNC:11536]	102088	TAF2	protein_coding	1.3331	1.70869	1.08407	0.881892	1.38267	1.21211
ENSG00000064393	1.73038	5.66785	67.1015	2.57885e-16	1.20938e-14	HIPK2	protein_coding	767	360	318	1166	108	432	homeodomain interacting protein kinase 2 [Source:HGNC Symbol;Acc:HGNC:14402]	216208	HIPK2	protein_coding	0.483761	0.156071	0.121292	0.451657	0.0474491	0.149483
ENSG00000064419	-0.224058	5.5408	0.998111	0.317768	0.497885	TNPO3	protein_coding	384	575	606	618	458	360	transportin 3 [Source:HGNC Symbol;Acc:HGNC:17103]	100964	TNPO3	protein_coding	0.518647	0.533817	0.494977	0.51263	0.430898	0.266758
ENSG00000064490	0.351201	4.15854	1.97872	0.159526	0.312063	RFXANK	protein_coding	172	213	202	254	110	194	regulatory factor X-associated ankyrin-containing protein [Source:HGNC Symbol;Acc:HGNC:9987]	9640	RFXANK	protein_coding	2.43309	2.07106	1.72804	2.20668	1.08391	1.50559
ENSG00000064545	1.4729	2.20279	9.98527	0.00157797	0.00848929	TMEM161A	protein_coding	47	16	28	112	33	53	transmembrane protein 161A [Source:HGNC Symbol;Acc:HGNC:26020]	19344	TMEM161A	protein_coding	0.331328	0.0775291	0.119369	0.484901	0.162048	0.20498
ENSG00000064601	0.781548	5.16333	12.5267	0.000401175	0.00263789	CTSA	protein_coding	284	300	403	766	180	435	cathepsin A [Source:HGNC Symbol;Acc:HGNC:9251]	8676	CTSA	protein_coding	4.46381	3.2411	3.83058	7.3942	1.97074	3.75103
ENSG00000064607	-0.268262	4.30159	1.0006	0.317166	0.497536	SUGP2	protein_coding	175	240	275	257	182	129	SURP and G patch domain containing 2 [Source:HGNC Symbol;Acc:HGNC:18641]	43135	SUGP2	protein_coding	0.553242	0.521522	0.525753	0.498982	0.400791	0.223739
ENSG00000064651	0.242899	4.60473	0.889575	0.345592	0.526276	SLC12A2	protein_coding	193	230	359	292	170	358	solute carrier family 12 (sodium/potassium/chloride transporter), member 2 [Source:HGNC Symbol;Acc:HGNC:10911]	105922	SLC12A2	protein_coding	0.248472	0.203532	0.279503	0.230876	0.152454	0.252859
ENSG00000064652	-0.84987	4.49452	13.4167	0.000249399	0.0017445	SNX24	protein_coding	114	310	350	194	298	214	sorting nexin 24 [Source:HGNC Symbol;Acc:HGNC:21533]	185915	SNX24	protein_coding	0.0836175	0.156293	0.15525	0.0873915	0.152257	0.0861153
ENSG00000064655	1.46679	1.63525	9.32565	0.00225968	0.0115683	EYA2	protein_coding	31	13	27	77	12	32	EYA transcriptional coactivator and phosphatase 2 [Source:HGNC Symbol;Acc:HGNC:3520]	294220	EYA2	protein_coding	0.014368	0.00414154	0.00756781	0.021918	0.00387423	0.0081369
ENSG00000064666	0.417859	7.20141	3.50996	0.0610008	0.156549	CNN2	protein_coding	1327	1822	1320	2566	1016	1473	calponin 2 [Source:HGNC Symbol;Acc:HGNC:2156]	12487	CNN2	protein_coding	14.4917	13.6767	8.71755	17.21	7.72879	8.82522
ENSG00000064687	1.69102	0.581643	4.8011	0.0284415	0.0892006	ABCA7	protein_coding	21	21	5	26	1	10	ATP-binding cassette, sub-family A (ABC1), member 7 [Source:HGNC Symbol;Acc:HGNC:37]	25471	ABCA7	protein_coding	0.112429	0.0772795	0.0161883	0.0854888	0.00372932	0.0293721
ENSG00000064692	-0.669693	0.446996	0.599088	0.438926	0.61608	SNCAIP	protein_coding	9	6	20	15	23	4	synuclein, alpha interacting protein [Source:HGNC Symbol;Acc:HGNC:11139]	152865	SNCAIP	protein_coding	0.00802863	0.00367904	0.0107895	0.00821798	0.0142921	0.00195764
ENSG00000064703	-0.751574	4.68277	10.1261	0.00146181	0.00794562	DDX20	protein_coding	133	298	400	185	364	317	DEAD (Asp-Glu-Ala-Asp) box polypeptide 20 [Source:HGNC Symbol;Acc:HGNC:2743]	12771	DDX20	protein_coding	1.42015	2.18717	2.58294	1.21319	2.7074	1.85701
ENSG00000064726	0.109444	7.4035	0.334318	0.563128	0.719555	BTBD1	protein_coding	1398	2024	2018	2136	1408	2078	BTB (POZ) domain containing 1 [Source:HGNC Symbol;Acc:HGNC:1120]	50932	BTBD1	protein_coding	3.74303	3.72487	3.26745	3.51231	2.62596	3.05236
ENSG00000064763	-1.73109	3.01048	28.0697	1.17021e-07	1.75214e-06	FAR2	protein_coding	34	136	125	33	138	49	fatty acyl CoA reductase 2 [Source:HGNC Symbol;Acc:HGNC:25531]	191877	FAR2	protein_coding	0.0241637	0.0664365	0.0537237	0.0144037	0.0683175	0.0191053
ENSG00000064932	-0.274917	4.95613	1.51208	0.218822	0.388951	SBNO2	protein_coding	268	385	457	348	281	257	strawberry notch homolog 2 (Drosophila) [Source:HGNC Symbol;Acc:HGNC:29158]	66647	SBNO2	protein_coding	0.548354	0.541466	0.565476	0.437301	0.400499	0.288492
ENSG00000064933	-0.52383	5.26213	5.38415	0.0203205	0.0683137	PMS1	protein_coding	185	449	582	345	463	544	PMS1 postmeiotic segregation increased 1 (S. cerevisiae) [Source:HGNC Symbol;Acc:HGNC:9121]	93544	PMS1	protein_coding	0.269689	0.449906	0.513081	0.308877	0.470155	0.435075
ENSG00000064961	0.841325	6.04676	17.8623	2.37474e-05	0.000223435	HMG20B	protein_coding	690	593	634	1106	365	890	high mobility group 20B [Source:HGNC Symbol;Acc:HGNC:5002]	6311	HMG20B	protein_coding	14.9093	8.8074	8.28456	14.677	5.49377	10.5505
ENSG00000064989	2.14433	2.96027	23.6587	1.15024e-06	1.41648e-05	CALCRL	protein_coding	103	61	43	146	7	131	calcitonin receptor-like [Source:HGNC Symbol;Acc:HGNC:16709]	105331	CALCRL	protein_coding	0.133348	0.0542831	0.0336659	0.116086	0.00631274	0.0930457
ENSG00000064995	0.419537	5.155	3.51891	0.0606725	0.156001	TAF11	protein_coding	342	286	373	447	351	507	TAF11 RNA polymerase II, TATA box binding protein (TBP)-associated factor, 28kDa [Source:HGNC Symbol;Acc:HGNC:11544]	10311	TAF11	protein_coding	4.52306	2.5999	2.98323	3.63068	3.23357	3.67865
ENSG00000064999	0.193847	2.01769	0.186125	0.666161	0.795203	ANKS1A	protein_coding	28	51	49	43	23	63	ankyrin repeat and sterile alpha motif domain containing 1A [Source:HGNC Symbol;Acc:HGNC:20961]	202148	ANKS1A	protein_coding	0.0188884	0.0236479	0.0199896	0.0178148	0.0108077	0.0233159
ENSG00000065000	-0.0921863	5.83859	0.174801	0.67588	0.801607	AP3D1	protein_coding	555	748	724	790	444	385	adaptor-related protein complex 3, delta 1 subunit [Source:HGNC Symbol;Acc:HGNC:568]	63477	AP3D1	protein_coding	1.19229	1.10453	0.940591	1.0423	0.66442	0.453759
ENSG00000065029	-0.222942	3.33762	0.540037	0.462417	0.635403	ZNF76	protein_coding	82	103	159	104	98	103	zinc finger protein 76 [Source:HGNC Symbol;Acc:HGNC:13149]	37076	ZNF76	protein_coding	0.301598	0.260397	0.353657	0.234921	0.251078	0.207838
ENSG00000065054	-0.366829	3.43178	1.18577	0.276183	0.454152	SLC9A3R2	protein_coding	77	194	80	111	128	95	solute carrier family 9, subfamily A (NHE3, cation proton antiporter 3), member 3 regulator 2 [Source:HGNC Symbol;Acc:HGNC:11076]	13670	SLC9A3R2	protein_coding	0.76812	1.33022	0.482614	0.680043	0.889442	0.51992
ENSG00000065057	0.418761	1.98656	1.0026	0.316683	0.497044	NTHL1	protein_coding	34	48	34	59	27	45	nth endonuclease III-like 1 (E. coli) [Source:HGNC Symbol;Acc:HGNC:8028]	8051	NTHL1	protein_coding	0.575885	0.558833	0.348263	0.613739	0.318559	0.418161
ENSG00000065060	-0.876272	4.02515	10.6853	0.00107989	0.00620833	UHRF1BP1	protein_coding	90	254	322	211	117	68	UHRF1 binding protein 1 [Source:HGNC Symbol;Acc:HGNC:21216]	91123	UHRF1BP1	protein_coding	0.134686	0.261274	0.291411	0.193926	0.121965	0.0558293
ENSG00000065135	-0.691652	8.31517	11.6791	0.00063207	0.00390637	GNAI3	protein_coding	1608	4191	4433	2914	4426	3577	guanine nucleotide binding protein (G protein), alpha inhibiting activity polypeptide 3 [Source:HGNC Symbol;Acc:HGNC:4387]	69710	GNAI3	protein_coding	3.14556	5.63526	5.24422	3.50087	6.03104	3.83888
ENSG00000065150	-1.01119	9.71588	16.3418	5.28851e-05	0.000454306	IPO5	protein_coding	3953	9363	14301	5597	13891	8824	importin 5 [Source:HGNC Symbol;Acc:HGNC:6402]	70639	IPO5	protein_coding	7.63113	12.424	16.6955	6.63579	18.6795	9.34549
ENSG00000065154	-0.0433231	7.18799	0.0517897	0.819978	0.894603	OAT	protein_coding	958	1277	1634	1449	2002	2367	ornithine aminotransferase [Source:HGNC Symbol;Acc:HGNC:8091]	21673	OAT	protein_coding	6.02772	5.52285	6.21744	5.59927	8.77447	8.17072
ENSG00000065183	-0.332089	6.67478	2.89656	0.0887688	0.206169	WDR3	protein_coding	430	731	1366	901	1663	1848	WD repeat domain 3 [Source:HGNC Symbol;Acc:HGNC:12755]	36822	WDR3	protein_coding	1.59246	1.86081	3.0593	2.04927	4.29003	3.7547
ENSG00000065243	-0.597079	5.82966	8.70105	0.00318026	0.0153189	PKN2	protein_coding	337	784	814	588	674	538	protein kinase N2 [Source:HGNC Symbol;Acc:HGNC:9406]	152033	PKN2	protein_coding	0.302273	0.483358	0.441535	0.323908	0.421112	0.264744
ENSG00000065268	0.161349	3.10123	0.25726	0.612009	0.755635	WDR18	protein_coding	75	112	109	156	42	51	WD repeat domain 18 [Source:HGNC Symbol;Acc:HGNC:17956]	14167	WDR18	protein_coding	0.721922	0.741022	0.634493	0.922207	0.28161	0.269323
ENSG00000065308	0.0080713	7.16165	0.00176327	0.966506	0.982477	TRAM2	protein_coding	1152	1625	2051	2271	1063	1181	translocation associated membrane protein 2 [Source:HGNC Symbol;Acc:HGNC:16855]	79513	TRAM2	protein_coding	1.9757	1.91561	2.12719	2.392	1.2699	1.1112
ENSG00000065328	-2.44925	4.14468	70.6458	4.27468e-17	2.17031e-15	MCM10	protein_coding	21	187	272	39	498	151	minichromosome maintenance complex component 10 [Source:HGNC Symbol;Acc:HGNC:18043]	49550	MCM10	protein_coding	0.057794	0.353744	0.452693	0.0659178	0.954688	0.227989
ENSG00000065357	-0.0481872	3.51167	0.0284783	0.865989	0.921937	DGKA	protein_coding	94	120	202	160	70	89	diacylglycerol kinase, alpha 80kDa [Source:HGNC Symbol;Acc:HGNC:2849]	26708	DGKA	protein_coding	0.479947	0.421144	0.623718	0.501719	0.248962	0.249304
ENSG00000065361	-4.69049	1.14266	38.1127	6.6774e-10	1.39663e-08	ERBB3	protein_coding	0	29	63	2	38	3	erb-b2 receptor tyrosine kinase 3 [Source:HGNC Symbol;Acc:HGNC:3431]	23648	ERBB3	protein_coding	0	0.114946	0.219697	0.007083	0.152639	0.00949091
ENSG00000065413	0.420524	3.33462	1.79682	0.180098	0.340092	ANKRD44	protein_coding	94	72	105	144	106	124	ankyrin repeat domain 44 [Source:HGNC Symbol;Acc:HGNC:25259]	344156	ANKRD44	protein_coding	0.037246	0.0196096	0.0251601	0.035042	0.0292568	0.0269555
ENSG00000065427	0.0940361	7.60637	0.243123	0.62196	0.761643	KARS	protein_coding	1398	1817	2133	2277	2316	2948	lysyl-tRNA synthetase [Source:HGNC Symbol;Acc:HGNC:6215]	21169	KARS	protein_coding	9.00562	8.04536	8.30939	9.00833	10.3924	10.4186
ENSG00000065457	-0.00574155	4.309	0.000448262	0.983108	0.991345	ADAT1	protein_coding	178	269	185	265	193	172	adenosine deaminase, tRNA-specific 1 [Source:HGNC Symbol;Acc:HGNC:228]	26319	ADAT1	protein_coding	0.922269	0.958019	0.57967	0.843254	0.696569	0.488923
ENSG00000065485	0.293433	4.83025	1.42603	0.232414	0.404716	PDIA5	protein_coding	214	351	241	400	256	399	protein disulfide isomerase family A, member 5 [Source:HGNC Symbol;Acc:HGNC:24811]	158165	PDIA5	protein_coding	0.184506	0.208012	0.125657	0.211803	0.153747	0.188731
ENSG00000065491	-0.60669	2.89566	3.01262	0.0826188	0.19557	TBC1D22B	protein_coding	39	134	98	90	62	55	TBC1 domain family, member 22B [Source:HGNC Symbol;Acc:HGNC:21602]	75198	TBC1D22B	protein_coding	0.0707237	0.167028	0.107473	0.100235	0.078318	0.0547189
ENSG00000065518	0.198165	6.66137	0.906548	0.341032	0.521621	NDUFB4	protein_coding	776	1155	1107	1092	867	1698	NADH dehydrogenase (ubiquinone) 1 beta subcomplex, 4, 15kDa [Source:HGNC Symbol;Acc:HGNC:7699]	6191	NDUFB4	protein_coding	17.0926	17.4869	14.7457	14.7721	13.3025	20.5191
ENSG00000065526	-0.399248	4.85493	2.77003	0.0960443	0.217908	SPEN	protein_coding	312	462	361	275	232	166	spen family transcriptional repressor [Source:HGNC Symbol;Acc:HGNC:17575]	92596	SPEN	protein_coding	0.459483	0.467671	0.321509	0.248727	0.237997	0.134121
ENSG00000065534	-0.278464	6.56274	1.91197	0.166744	0.321939	MYLK	protein_coding	425	831	757	769	1843	1712	myosin light chain kinase [Source:HGNC Symbol;Acc:HGNC:7590]	274282	MYLK	protein_coding	0.211299	0.283985	0.227603	0.234807	0.638269	0.466968
ENSG00000065548	-0.241638	8.7326	1.00726	0.315561	0.495782	ZC3H15	protein_coding	2252	5752	4791	4623	4671	6399	zinc finger CCCH-type containing 15 [Source:HGNC Symbol;Acc:HGNC:29528]	23207	ZC3H15	protein_coding	13.2329	23.2322	17.0249	16.6835	19.1191	20.6288
ENSG00000065559	-0.400108	5.76471	3.41057	0.06478	0.163435	MAP2K4	protein_coding	355	828	664	461	560	702	mitogen-activated protein kinase kinase 4 [Source:HGNC Symbol;Acc:HGNC:6844]	123006	MAP2K4	protein_coding	0.393558	0.63095	0.445164	0.313875	0.432452	0.426965
ENSG00000065600	0.722679	2.39885	2.28368	0.130742	0.271175	TMEM206	protein_coding	49	14	67	80	58	66	transmembrane protein 206 [Source:HGNC Symbol;Acc:HGNC:25593]	50970	TMEM206	protein_coding	0.131096	0.0257457	0.108402	0.131449	0.108091	0.0968747
ENSG00000065613	-0.789075	6.86067	16.6239	4.55719e-05	0.000398367	SLK	protein_coding	619	1742	1975	1065	1227	1066	STE20-like kinase [Source:HGNC Symbol;Acc:HGNC:11088]	62032	SLK	protein_coding	1.36076	2.63223	2.62561	1.43786	1.8789	1.28565
ENSG00000065615	0.146913	5.90599	0.380461	0.537356	0.698901	CYB5R4	protein_coding	425	745	569	541	542	1164	cytochrome b5 reductase 4 [Source:HGNC Symbol;Acc:HGNC:20147]	107781	CYB5R4	protein_coding	0.537717	0.647896	0.43536	0.420375	0.477676	0.807964
ENSG00000065621	-0.144978	1.71987	0.0796251	0.777806	0.869457	GSTO2	protein_coding	21	68	27	44	19	24	glutathione S-transferase omega 2 [Source:HGNC Symbol;Acc:HGNC:23064]	36072	GSTO2	protein_coding	0.0793882	0.176697	0.0617266	0.102156	0.0500333	0.0497762
ENSG00000065665	0.0946786	1.75223	0.037261	0.846935	0.910294	SEC61A2	protein_coding	27	40	56	35	14	38	Sec61 alpha 2 subunit (S. cerevisiae) [Source:HGNC Symbol;Acc:HGNC:17702]	40324	SEC61A2	protein_coding	0.0913076	0.0929795	0.114526	0.0726919	0.0329792	0.0705019
ENSG00000065717	0.975806	1.99779	4.89476	0.0269383	0.0854763	TLE2	protein_coding	34	22	35	94	26	40	transducin-like enhancer of split 2 [Source:HGNC Symbol;Acc:HGNC:11838]	49997	TLE2	protein_coding	0.0927346	0.0412449	0.0577301	0.157458	0.0493975	0.0598545
ENSG00000065802	-0.812202	5.46281	15.3506	8.92918e-05	0.000712471	ASB1	protein_coding	273	776	756	458	351	261	ankyrin repeat and SOCS box containing 1 [Source:HGNC Symbol;Acc:HGNC:16011]	25508	ASB1	protein_coding	1.45946	2.85152	2.44413	1.50373	1.30709	0.7655
ENSG00000065809	-0.316008	2.51829	0.744882	0.388102	0.569549	FAM107B	protein_coding	19	47	44	37	103	126	family with sequence similarity 107, member B [Source:HGNC Symbol;Acc:HGNC:23726]	256340	FAM107B	protein_coding	0.0101075	0.0171859	0.0141552	0.0120884	0.0381678	0.0367735
ENSG00000065833	0.887234	5.77386	11.8683	0.00057097	0.00357768	ME1	protein_coding	502	645	338	670	319	1124	malic enzyme 1, NADP(+)-dependent, cytosolic [Source:HGNC Symbol;Acc:HGNC:6983]	220682	ME1	protein_coding	0.310201	0.273958	0.126307	0.254267	0.137309	0.381049
ENSG00000065882	-0.217076	5.81269	1.16471	0.280491	0.459052	TBC1D1	protein_coding	469	786	618	561	591	597	TBC1 (tre-2/USP6, BUB2, cdc16) domain family, member 1 [Source:HGNC Symbol;Acc:HGNC:11578]	248088	TBC1D1	protein_coding	0.257795	0.296967	0.205429	0.189382	0.226286	0.180032
ENSG00000065883	-0.0705482	5.29625	0.110769	0.73927	0.844872	CDK13	protein_coding	360	478	485	463	362	373	cyclin-dependent kinase 13 [Source:HGNC Symbol;Acc:HGNC:1733]	147097	CDK13	protein_coding	0.333738	0.30459	0.271905	0.263608	0.233766	0.189708
ENSG00000065911	-0.836075	8.87369	14.2905	0.000156652	0.00116458	MTHFD2	protein_coding	1904	5505	6701	3390	7527	6495	methylenetetrahydrofolate dehydrogenase (NADP+ dependent) 2, methenyltetrahydrofolate cyclohydrolase [Source:HGNC Symbol;Acc:HGNC:7434]	19003	MTHFD2	protein_coding	13.6632	27.1535	29.0801	14.9403	37.6249	25.5704
ENSG00000065923	-2.12516	4.24352	63.6156	1.51229e-15	6.67243e-14	SLC9A7	protein_coding	67	350	381	82	283	71	solute carrier family 9, subfamily A (NHE7, cation proton antiporter 7), member 7 [Source:HGNC Symbol;Acc:HGNC:17123]	159920	SLC9A7	protein_coding	0.0571319	0.205143	0.196472	0.042943	0.168097	0.0332152
ENSG00000065970	-0.377775	4.335	1.85179	0.173575	0.330877	FOXJ2	protein_coding	156	202	344	271	202	129	forkhead box J2 [Source:HGNC Symbol;Acc:HGNC:24818]	22800	FOXJ2	protein_coding	0.933032	0.830439	1.24423	0.995443	0.841574	0.423288
ENSG00000065978	0.167991	8.4501	0.660581	0.416355	0.596685	YBX1	protein_coding	2718	3404	4549	5676	2988	3653	Y box binding protein 1 [Source:HGNC Symbol;Acc:HGNC:8014]	19954	YBX1	protein_coding	18.5749	15.9901	18.8003	23.8229	14.2242	13.6962
ENSG00000065989	0.779299	2.35925	3.58363	0.0583514	0.151785	PDE4A	protein_coding	64	89	35	75	12	38	phosphodiesterase 4A, cAMP-specific [Source:HGNC Symbol;Acc:HGNC:8780]	52858	PDE4A	protein_coding	0.165111	0.157823	0.0546054	0.118832	0.0215649	0.0537841
ENSG00000066027	0.211315	4.95957	0.864318	0.352533	0.53336	PPP2R5A	protein_coding	338	363	402	361	198	317	protein phosphatase 2, regulatory subunit B', alpha [Source:HGNC Symbol;Acc:HGNC:9309]	76326	PPP2R5A	protein_coding	0.603881	0.445785	0.434342	0.396111	0.246416	0.310719
ENSG00000066044	-0.756284	4.96006	9.68525	0.00185754	0.00978849	ELAVL1	protein_coding	146	499	442	348	350	267	ELAV like RNA binding protein 1 [Source:HGNC Symbol;Acc:HGNC:3312]	486462	ELAVL1	protein_coding	0.0409271	0.0961485	0.0749293	0.0599118	0.0683432	0.0410623
ENSG00000066084	0.0354494	4.01228	0.0171282	0.895874	0.941587	DIP2B	protein_coding	179	195	172	171	147	148	DIP2 disco-interacting protein 2 homolog B (Drosophila) [Source:HGNC Symbol;Acc:HGNC:29284]	243682	DIP2B	protein_coding	0.10017	0.0750071	0.0582081	0.0587698	0.057302	0.045438
ENSG00000066117	-0.414197	4.19544	2.39447	0.121765	0.257791	SMARCD1	protein_coding	144	242	257	229	181	122	SWI/SNF related, matrix associated, actin dependent regulator of chromatin, subfamily d, member 1 [Source:HGNC Symbol;Acc:HGNC:11106]	15740	SMARCD1	protein_coding	1.24757	1.44113	1.3465	1.21846	1.09232	0.579877
ENSG00000066135	0.371981	4.83735	2.84973	0.0913894	0.2105	KDM4A	protein_coding	280	287	353	428	191	301	lysine (K)-specific demethylase 4A [Source:HGNC Symbol;Acc:HGNC:22978]	55357	KDM4A	protein_coding	0.689751	0.48596	0.525873	0.64752	0.327746	0.406794
ENSG00000066136	-0.588996	3.18308	2.57108	0.108834	0.238121	NFYC	protein_coding	42	180	128	95	60	86	nuclear transcription factor Y, gamma [Source:HGNC Symbol;Acc:HGNC:7806]	80033	NFYC	protein_coding	0.0715627	0.210812	0.131892	0.0994114	0.0712128	0.0803915
ENSG00000066248	-5.74535	2.00074	68.6637	1.16773e-16	5.66488e-15	NGEF	protein_coding	4	120	97	0	31	0	neuronal guanine nucleotide exchange factor [Source:HGNC Symbol;Acc:HGNC:7807]	134586	NGEF	protein_coding	0.00405291	0.0835742	0.0594361	0	0.0218795	0
ENSG00000066279	-2.67335	5.32553	136.144	1.85555e-31	3.34396e-29	ASPM	protein_coding	93	873	660	88	740	170	asp (abnormal spindle) homolog, microcephaly associated (Drosophila) [Source:HGNC Symbol;Acc:HGNC:19048]	62566	ASPM	protein_coding	0.202699	1.30788	0.86993	0.117795	1.12349	0.203279
ENSG00000066322	-0.264232	5.78106	1.66763	0.196576	0.361517	ELOVL1	protein_coding	460	806	718	670	459	426	ELOVL fatty acid elongase 1 [Source:HGNC Symbol;Acc:HGNC:14418]	4677	ELOVL1	protein_coding	13.4121	16.1532	12.6601	11.9975	9.32226	6.81433
ENSG00000066379	-0.0989605	3.63384	0.108941	0.741353	0.846215	ZNRD1	protein_coding	96	134	130	160	154	122	zinc ribbon domain containing 1 [Source:HGNC Symbol;Acc:HGNC:13182]	6010	ZNRD1	protein_coding	2.17823	2.08988	1.78381	2.2296	2.43401	1.51868
ENSG00000066422	-0.17118	4.62546	0.547293	0.459426	0.632984	ZBTB11	protein_coding	158	218	350	267	303	333	zinc finger and BTB domain containing 11 [Source:HGNC Symbol;Acc:HGNC:16740]	28606	ZBTB11	protein_coding	0.753194	0.714316	1.009	0.781692	1.00615	0.8709
ENSG00000066427	-0.609723	6.22144	9.2925	0.00230094	0.0117473	ATXN3	protein_coding	398	914	1088	641	986	928	ataxin 3 [Source:HGNC Symbol;Acc:HGNC:7106]	67969	ATXN3	protein_coding	0.798508	1.26045	1.32007	0.789821	1.37798	1.02145
ENSG00000066455	-0.39756	7.45349	3.97125	0.0462834	0.128175	GOLGA5	protein_coding	969	2253	2045	1817	2293	2252	golgin A5 [Source:HGNC Symbol;Acc:HGNC:4428]	45732	GOLGA5	protein_coding	2.88942	4.61777	3.68767	3.32749	4.76277	3.68408
ENSG00000066468	0.25036	1.76319	0.2301	0.63145	0.769599	FGFR2	protein_coding	17	42	8	24	51	72	fibroblast growth factor receptor 2 [Source:HGNC Symbol;Acc:HGNC:3689]	120124	FGFR2	protein_coding	0.0192986	0.0327726	0.0054921	0.0167326	0.0403289	0.0448419
ENSG00000066557	-0.550195	5.21494	6.87199	0.00875572	0.0349596	LRRC40	protein_coding	181	408	503	329	542	509	leucine rich repeat containing 40 [Source:HGNC Symbol;Acc:HGNC:26004]	60815	LRRC40	protein_coding	0.405859	0.62884	0.682081	0.453072	0.846573	0.626164
ENSG00000066583	-0.568512	3.11542	3.1874	0.074208	0.180415	ISOC1	protein_coding	31	92	99	83	140	125	isochorismatase domain containing 1 [Source:HGNC Symbol;Acc:HGNC:24254]	19277	ISOC1	protein_coding	0.219295	0.447342	0.42352	0.360596	0.689866	0.485123
ENSG00000066629	-1.07958	4.42086	15.2665	9.33588e-05	0.000742143	EML1	protein_coding	141	271	376	137	308	149	echinoderm microtubule associated protein like 1 [Source:HGNC Symbol;Acc:HGNC:3330]	204367	EML1	protein_coding	0.0940839	0.124294	0.151724	0.0561425	0.143158	0.0545452
ENSG00000066651	-0.619331	5.09626	8.36003	0.00383564	0.0178586	TRMT11	protein_coding	139	307	508	303	553	485	tRNA methyltransferase 11 homolog (S. cerevisiae) [Source:HGNC Symbol;Acc:HGNC:21080]	52846	TRMT11	protein_coding	0.358682	0.544524	0.792739	0.480189	0.994006	0.686611
ENSG00000066654	-0.360755	6.52312	3.25381	0.0712576	0.174953	THUMPD1	protein_coding	650	1085	1203	746	1125	1228	THUMP domain containing 1 [Source:HGNC Symbol;Acc:HGNC:23807]	8420	THUMPD1	protein_coding	10.5271	12.0784	11.7824	7.42008	12.6916	10.9111
ENSG00000066697	-1.38321	5.6826	43.0488	5.3392e-11	1.31107e-09	MSANTD3	protein_coding	235	1026	746	332	686	325	Myb/SANT-like DNA-binding domain containing 3 [Source:HGNC Symbol;Acc:HGNC:23370]	24555	MSANTD3	protein_coding	1.30507	3.9165	2.5054	1.13235	2.65375	0.990203
ENSG00000066739	0.305172	4.48754	1.45165	0.228264	0.399918	ATG2B	protein_coding	294	248	265	274	135	177	autophagy related 2B [Source:HGNC Symbol;Acc:HGNC:20187]	82612	ATG2B	protein_coding	0.485301	0.281384	0.264534	0.277772	0.155227	0.160292
ENSG00000066777	-0.493621	6.09411	6.23443	0.012529	0.046502	ARFGEF1	protein_coding	485	949	930	591	769	729	ADP-ribosylation factor guanine nucleotide-exchange factor 1 (brefeldin A-inhibited) [Source:HGNC Symbol;Acc:HGNC:15772]	170165	ARFGEF1	protein_coding	0.388668	0.522742	0.450704	0.29087	0.429271	0.320508
ENSG00000066827	-0.166258	2.19459	0.167043	0.682753	0.806982	ZFAT	protein_coding	43	48	68	61	37	27	zinc finger and AT hook domain containing [Source:HGNC Symbol;Acc:HGNC:19899]	235261	ZFAT	protein_coding	0.0249244	0.0191242	0.0238362	0.0217151	0.0149392	0.00858608
ENSG00000066855	-0.439266	6.94305	4.01076	0.0452107	0.126047	MTFR1	protein_coding	790	2170	1338	992	1222	1558	mitochondrial fission regulator 1 [Source:HGNC Symbol;Acc:HGNC:29510]	126527	MTFR1	protein_coding	0.851433	1.60756	0.87207	0.656614	0.917411	0.921224
ENSG00000066923	-3.27855	0.080113	11.7236	0.000617121	0.00382348	STAG3	protein_coding	3	23	15	2	14	0	stromal antigen 3 [Source:HGNC Symbol;Acc:HGNC:11356]	43925	STAG3	protein_coding	0.00931357	0.0490803	0.0281616	0.00381329	0.0302756	0
ENSG00000066926	0.115292	4.35231	0.221899	0.637597	0.774621	FECH	protein_coding	125	187	268	339	190	243	ferrochelatase [Source:HGNC Symbol;Acc:HGNC:3647]	38489	FECH	protein_coding	0.442874	0.455403	0.574218	0.737641	0.468914	0.472336
ENSG00000066933	-0.365687	5.96209	2.86305	0.0906357	0.209364	MYO9A	protein_coding	591	861	773	462	652	637	myosin IXA [Source:HGNC Symbol;Acc:HGNC:7608]	296288	MYO9A	protein_coding	0.272007	0.272383	0.215151	0.13059	0.20903	0.160845
ENSG00000067057	0.415309	6.42332	4.15465	0.0415204	0.118551	PFKP	protein_coding	700	628	1083	1436	756	1045	phosphofructokinase, platelet [Source:HGNC Symbol;Acc:HGNC:8878]	71379	PFKP	protein_coding	1.33732	0.82467	1.25123	1.68487	1.00607	1.09528
ENSG00000067064	1.59274	8.10747	48.3067	3.64505e-12	1.07216e-10	IDI1	protein_coding	2942	2011	1426	4800	1203	5752	isopentenyl-diphosphate delta isomerase 1 [Source:HGNC Symbol;Acc:HGNC:5387]	9262	IDI1	protein_coding	43.3156	20.3516	12.6968	43.4028	12.3378	46.4617
ENSG00000067066	-1.13499	6.68044	35.2047	2.96808e-09	5.653e-08	SP100	protein_coding	497	1526	1646	764	1507	809	SP100 nuclear antigen [Source:HGNC Symbol;Acc:HGNC:11206]	128148	SP100	protein_coding	0.528873	1.11618	1.05925	0.499302	1.11706	0.4723
ENSG00000067082	-0.691376	6.42023	7.87038	0.00502511	0.0222505	KLF6	protein_coding	381	1470	1174	1014	869	782	Kruppel-like factor 6 [Source:HGNC Symbol;Acc:HGNC:2235]	9285	KLF6	protein_coding	5.59564	14.8397	10.4271	9.14614	8.89025	6.30095
ENSG00000067113	2.08921	4.94442	56.6741	5.14376e-14	1.87095e-12	PPAP2A	protein_coding	454	108	154	744	111	358	phosphatidic acid phosphatase type 2A [Source:HGNC Symbol;Acc:HGNC:9228]	110196	PPAP2A	protein_coding	0.56182	0.0918648	0.115248	0.565443	0.0956826	0.243051
ENSG00000067141	0.159989	3.99098	0.311699	0.57664	0.728889	NEO1	protein_coding	155	140	202	226	148	143	neogenin 1 [Source:HGNC Symbol;Acc:HGNC:7754]	253496	NEO1	protein_coding	0.0833811	0.0517664	0.0657141	0.0746654	0.0554583	0.0422033
ENSG00000067167	-0.214565	9.74926	0.684034	0.408201	0.588647	TRAM1	protein_coding	4776	11417	9830	9501	9338	12668	translocation associated membrane protein 1 [Source:HGNC Symbol;Acc:HGNC:20568]	34945	TRAM1	protein_coding	18.6374	30.6237	23.1978	22.7702	25.3831	27.1209
ENSG00000067182	0.467223	7.59181	5.83544	0.0157065	0.0556104	TNFRSF1A	protein_coding	2090	2011	2286	3160	1080	1705	tumor necrosis factor receptor superfamily, member 1A [Source:HGNC Symbol;Acc:HGNC:11916]	13357	TNFRSF1A	protein_coding	21.3375	14.1122	14.1139	19.8134	7.68052	9.54985
ENSG00000067191	0.314753	2.17364	0.633808	0.425962	0.605796	CACNB1	protein_coding	43	65	43	65	24	40	calcium channel, voltage-dependent, beta 1 subunit [Source:HGNC Symbol;Acc:HGNC:1401]	24247	CACNB1	protein_coding	0.241834	0.251273	0.146248	0.224511	0.0940219	0.123419
ENSG00000067208	-0.126843	5.52819	0.353752	0.551997	0.711164	EVI5	protein_coding	339	676	538	547	397	513	ecotropic viral integration site 5 [Source:HGNC Symbol;Acc:HGNC:3501]	283708	EVI5	protein_coding	0.162943	0.22334	0.156383	0.161472	0.132921	0.135278
ENSG00000067221	0.623152	3.5913	4.50707	0.0337549	0.101306	STOML1	protein_coding	113	76	151	212	89	136	stomatin (EPB72)-like 1 [Source:HGNC Symbol;Acc:HGNC:14560]	15699	STOML1	protein_coding	0.981552	0.453767	0.793201	1.13096	0.53851	0.648109
ENSG00000067225	-0.272039	9.83803	1.20651	0.272024	0.449297	PKM	protein_coding	7788	12759	13456	8792	7435	9095	pyruvate kinase, muscle [Source:HGNC Symbol;Acc:HGNC:9021]	32793	PKM	protein_coding	32.3856	36.4692	33.8387	22.4537	21.5365	20.7493
ENSG00000067248	-0.318976	6.68899	2.78422	0.0951968	0.216743	DHX29	protein_coding	505	840	1374	974	1592	1657	DEAH (Asp-Glu-Ala-His) box polypeptide 29 [Source:HGNC Symbol;Acc:HGNC:15815]	51477	DHX29	protein_coding	1.33778	1.52953	2.20116	1.58463	2.93769	2.40819
ENSG00000067334	-0.557203	7.93246	7.58094	0.00589887	0.0253224	DNTTIP2	protein_coding	813	1988	3469	2223	4044	4151	deoxynucleotidyltransferase, terminal, interacting protein 2 [Source:HGNC Symbol;Acc:HGNC:24013]	13635	DNTTIP2	protein_coding	8.13097	13.6663	20.9811	13.6542	28.1729	22.7761
ENSG00000067365	0.487569	4.52029	3.93034	0.0474225	0.130663	METTL22	protein_coding	226	179	296	375	162	241	methyltransferase like 22 [Source:HGNC Symbol;Acc:HGNC:28368]	27971	METTL22	protein_coding	1.10181	0.599841	0.872695	1.12281	0.550152	0.6446
ENSG00000067369	-0.309303	5.32956	2.03544	0.15367	0.303855	TP53BP1	protein_coding	262	393	586	375	503	535	tumor protein p53 binding protein 1 [Source:HGNC Symbol;Acc:HGNC:11999]	107667	TP53BP1	protein_coding	0.331838	0.342138	0.448842	0.291696	0.443773	0.371751
ENSG00000067445	1.49327	1.61368	8.36753	0.00381985	0.0178112	TRO	protein_coding	32	22	29	61	5	40	trophinin [Source:HGNC Symbol;Acc:HGNC:12326]	10969	TRO	protein_coding	0.397823	0.187995	0.218027	0.465741	0.0432991	0.272819
ENSG00000067533	-0.66783	6.91649	11.1868	0.000823827	0.00491036	RRP15	protein_coding	625	1724	1649	1005	1533	1483	ribosomal RNA processing 15 homolog (S. cerevisiae) [Source:HGNC Symbol;Acc:HGNC:24255]	52696	RRP15	protein_coding	1.61737	3.06655	2.58061	1.59724	2.76338	2.10545
ENSG00000067560	-0.930489	10.0381	14.385	0.000148983	0.0011138	RHOA	protein_coding	6303	17180	15537	8243	13077	8339	ras homolog family member A [Source:HGNC Symbol;Acc:HGNC:667]	53853	RHOA	protein_coding	15.9604	29.9023	23.7923	12.8191	23.0661	11.5847
ENSG00000067596	-0.0360044	4.52912	0.0217049	0.882875	0.933119	DHX8	protein_coding	192	217	318	272	241	256	DEAH (Asp-Glu-Ala-His) box polypeptide 8 [Source:HGNC Symbol;Acc:HGNC:2749]	60598	DHX8	protein_coding	0.432066	0.335654	0.43276	0.375917	0.377776	0.316055
ENSG00000067601	-0.355219	1.28473	0.4911	0.483437	0.653462	PMS2P4	transcribed_unprocessed_pseudogene	15	30	22	20	32	29	postmeiotic segregation increased 2 pseudogene 4 [Source:HGNC Symbol;Acc:HGNC:9129]	7299	PMS2P4	transcribed_unprocessed_pseudogene	0.280243	0.385256	0.248564	0.229482	0.41645	0.297246
ENSG00000067704	-0.0183311	6.23163	0.00854283	0.926358	0.960227	IARS2	protein_coding	611	908	751	658	823	1153	isoleucyl-tRNA synthetase 2, mitochondrial [Source:HGNC Symbol;Acc:HGNC:29685]	53939	IARS2	protein_coding	1.5447	1.57788	1.14819	1.02166	1.44935	1.59922
ENSG00000067798	0.301697	6.14254	1.47666	0.224298	0.395152	NAV3	protein_coding	813	693	711	1016	625	594	neuron navigator 3 [Source:HGNC Symbol;Acc:HGNC:15998]	382103	NAV3	protein_coding	0.290146	0.169998	0.15345	0.222687	0.155373	0.116302
ENSG00000067829	0.101708	3.4089	0.120696	0.72828	0.837253	IDH3G	protein_coding	84	96	147	164	93	101	isocitrate dehydrogenase 3 (NAD+) gamma [Source:HGNC Symbol;Acc:HGNC:5386]	8757	IDH3G	protein_coding	1.30807	1.02756	1.38433	1.56845	1.0088	0.862873
ENSG00000067836	0.537089	4.17845	4.12843	0.0421686	0.119897	ROGDI	protein_coding	85	114	266	424	107	230	rogdi homolog (Drosophila) [Source:HGNC Symbol;Acc:HGNC:29478]	5982	ROGDI	protein_coding	1.93767	1.78628	3.66702	5.9361	1.69908	2.87649
ENSG00000067900	-0.19025	7.66382	1.01595	0.313481	0.493972	ROCK1	protein_coding	1592	2639	2744	2403	1830	2004	Rho-associated, coiled-coil containing protein kinase 1 [Source:HGNC Symbol;Acc:HGNC:10251]	164945	ROCK1	protein_coding	1.31617	1.49965	1.3719	1.2201	1.05387	0.908949
ENSG00000067955	-0.774619	6.51977	16.2094	5.67114e-05	0.000481627	CBFB	protein_coding	547	1457	1476	927	930	676	core-binding factor, beta subunit [Source:HGNC Symbol;Acc:HGNC:1539]	71942	CBFB	protein_coding	1.03684	1.89831	1.69193	1.07914	1.22794	0.702984
ENSG00000067992	1.78848	1.36576	9.09581	0.00256196	0.0128511	PDK3	protein_coding	33	9	15	21	10	70	pyruvate dehydrogenase kinase, isozyme 3 [Source:HGNC Symbol;Acc:HGNC:8811]	74616	PDK3	protein_coding	0.0603099	0.0113058	0.0165782	0.0235705	0.0127305	0.0701855
ENSG00000068001	0.614463	4.01753	5.73856	0.0165964	0.058263	HYAL2	protein_coding	156	144	188	292	93	170	hyaluronoglucosaminidase 2 [Source:HGNC Symbol;Acc:HGNC:5321]	5116	HYAL2	protein_coding	4.15816	2.63829	3.03044	4.78007	1.72675	2.48599
ENSG00000068024	1.35995	3.68998	16.2254	5.62357e-05	0.000478678	HDAC4	protein_coding	198	96	65	256	64	111	histone deacetylase 4 [Source:HGNC Symbol;Acc:HGNC:14063]	353486	HDAC4	protein_coding	0.0763835	0.025456	0.0151642	0.0606526	0.0171982	0.0234926
ENSG00000068028	-0.762452	5.11216	12.826	0.000341837	0.00228499	RASSF1	protein_coding	197	498	605	374	347	249	Ras association (RalGDS/AF-6) domain family member 1 [Source:HGNC Symbol;Acc:HGNC:9882]	11198	RASSF1	protein_coding	2.39901	4.1685	4.45547	2.79713	2.94351	1.66357
ENSG00000068078	1.22064	3.30559	12.5518	0.000395833	0.00260736	FGFR3	protein_coding	49	41	89	336	45	101	fibroblast growth factor receptor 3 [Source:HGNC Symbol;Acc:HGNC:3690]	15565	FGFR3	protein_coding	0.429293	0.246903	0.471541	1.80789	0.274625	0.48546
ENSG00000068079	-0.608809	3.44217	3.82553	0.0504775	0.136772	IFI35	protein_coding	69	151	173	155	97	55	interferon-induced protein 35 [Source:HGNC Symbol;Acc:HGNC:5399]	7731	IFI35	protein_coding	1.21708	1.83076	1.84539	1.6791	1.19182	0.532241
ENSG00000068097	-0.302959	2.88234	0.867482	0.351653	0.532403	HEATR6	protein_coding	60	84	109	80	72	63	HEAT repeat containing 6 [Source:HGNC Symbol;Acc:HGNC:24076]	35737	HEATR6	protein_coding	0.22895	0.220319	0.251528	0.187479	0.191377	0.131887
ENSG00000068120	0.392177	4.68826	2.32279	0.127491	0.265984	COASY	protein_coding	215	254	276	522	185	221	CoA synthase [Source:HGNC Symbol;Acc:HGNC:29932]	4810	COASY	protein_coding	6.09537	4.94971	4.73198	9.08881	3.65345	3.43739
ENSG00000068137	0.541113	3.90908	2.78778	0.0949855	0.216439	PLEKHH3	protein_coding	206	135	151	257	90	87	pleckstrin homology domain containing, family H (with MyTH4 domain) member 3 [Source:HGNC Symbol;Acc:HGNC:26105]	9080	PLEKHH3	protein_coding	3.09377	1.3936	1.37142	2.37044	0.941527	0.716827
ENSG00000068305	-0.778506	5.68272	14.575	0.000134688	0.00101908	MEF2A	protein_coding	325	825	771	495	554	372	myocyte enhancer factor 2A [Source:HGNC Symbol;Acc:HGNC:6993]	151049	MEF2A	protein_coding	0.293408	0.511949	0.420935	0.274454	0.348392	0.184249
ENSG00000068308	0.139957	4.96166	0.395271	0.529542	0.69242	OTUD5	protein_coding	285	376	401	509	198	234	OTU deubiquitinase 5 [Source:HGNC Symbol;Acc:HGNC:25402]	36358	OTUD5	protein_coding	1.06894	0.969346	0.909542	1.17246	0.517298	0.481501
ENSG00000068323	-0.141892	6.29095	0.412443	0.520732	0.684864	TFE3	protein_coding	510	1143	1104	1256	507	636	transcription factor binding to IGHM enhancer 3 [Source:HGNC Symbol;Acc:HGNC:11752]	14760	TFE3	protein_coding	4.71184	7.25857	6.16824	7.12664	3.26285	3.22368
ENSG00000068354	-0.266528	2.84954	0.584221	0.444663	0.620962	TBC1D25	protein_coding	55	136	96	76	36	58	TBC1 domain family, member 25 [Source:HGNC Symbol;Acc:HGNC:8092]	23152	TBC1D25	protein_coding	0.323952	0.550607	0.341949	0.27492	0.147703	0.187422
ENSG00000068366	-0.757976	7.66019	15.6153	7.76254e-05	0.000631203	ACSL4	protein_coding	1011	2455	2765	1485	3173	2548	acyl-CoA synthetase long-chain family member 4 [Source:HGNC Symbol;Acc:HGNC:3571]	109159	ACSL4	protein_coding	1.26299	2.10806	2.08888	1.13933	2.76113	1.74631
ENSG00000068383	-0.825585	5.26726	15.1285	0.000100434	0.000792954	INPP5A	protein_coding	292	668	619	334	339	221	inositol polyphosphate-5-phosphatase, 40kDa [Source:HGNC Symbol;Acc:HGNC:6076]	245660	INPP5A	protein_coding	0.16209	0.254878	0.207795	0.113866	0.131081	0.0673037
ENSG00000068394	-0.0700312	3.26833	0.0413241	0.838914	0.905393	GPKOW	protein_coding	56	152	125	135	56	104	G patch domain and KOW motifs [Source:HGNC Symbol;Acc:HGNC:30677]	10412	GPKOW	protein_coding	0.733433	1.36836	0.990044	1.08588	0.510893	0.747275
ENSG00000068400	0.148562	3.58194	0.260539	0.60975	0.753747	GRIPAP1	protein_coding	98	110	153	197	106	107	GRIP1 associated protein 1 [Source:HGNC Symbol;Acc:HGNC:18706]	28544	GRIPAP1	protein_coding	0.468186	0.361218	0.442033	0.578007	0.35275	0.280446
ENSG00000068438	-0.0644566	5.97274	0.106579	0.744073	0.848151	FTSJ1	protein_coding	456	721	989	947	453	562	FtsJ RNA methyltransferase homolog 1 (E. coli) [Source:HGNC Symbol;Acc:HGNC:13254]	10343	FTSJ1	protein_coding	6.01209	6.53401	7.88548	7.66806	4.16033	4.0651
ENSG00000068489	-1.99007	3.51423	44.2555	2.882e-11	7.35948e-10	PRR11	protein_coding	44	219	193	40	181	59	proline rich 11 [Source:HGNC Symbol;Acc:HGNC:25619]	49206	PRR11	protein_coding	0.121939	0.417174	0.323458	0.0680807	0.349411	0.0897047
ENSG00000068650	-0.380972	3.45793	1.6753	0.195551	0.360208	ATP11A	protein_coding	79	157	144	141	103	80	ATPase, class VI, type 11A [Source:HGNC Symbol;Acc:HGNC:13552]	196839	ATP11A	protein_coding	0.0547297	0.0747618	0.0603295	0.0599915	0.0497052	0.030406
ENSG00000068654	0.288781	3.45413	0.902819	0.342027	0.522661	POLR1A	protein_coding	101	92	125	167	104	111	polymerase (RNA) I polypeptide A, 194kDa [Source:HGNC Symbol;Acc:HGNC:17264]	85939	POLR1A	protein_coding	0.160265	0.100343	0.119949	0.162745	0.114953	0.0966304
ENSG00000068697	0.109661	8.3113	0.293794	0.587799	0.73737	LAPTM4A	protein_coding	2086	2778	3522	4145	3875	4734	lysosomal protein transmembrane 4 alpha [Source:HGNC Symbol;Acc:HGNC:6924]	19378	LAPTM4A	protein_coding	14.6795	13.4374	14.9885	17.9142	18.995	18.2768
ENSG00000068724	-0.30772	4.13635	1.42328	0.232863	0.405215	TTC7A	protein_coding	127	237	285	271	117	102	tetratricopeptide repeat domain 7A [Source:HGNC Symbol;Acc:HGNC:19750]	159980	TTC7A	protein_coding	0.108254	0.138859	0.146912	0.141868	0.0694698	0.0476997
ENSG00000068745	1.4378	5.41823	47.4273	5.70824e-12	1.62456e-10	IP6K2	protein_coding	645	348	270	723	150	517	inositol hexakisphosphate kinase 2 [Source:HGNC Symbol;Acc:HGNC:17313]	52350	IP6K2	protein_coding	1.68016	0.623094	0.42533	1.15665	0.272176	0.738848
ENSG00000068784	-0.081324	5.95315	0.150317	0.698232	0.817711	SRBD1	protein_coding	256	318	895	706	949	1101	S1 RNA binding domain 1 [Source:HGNC Symbol;Acc:HGNC:25521]	223485	SRBD1	protein_coding	0.156206	0.133374	0.330258	0.264568	0.403361	0.36857
ENSG00000068796	-0.265115	6.13986	1.79915	0.179815	0.339784	KIF2A	protein_coding	382	610	1000	811	964	943	kinesin heavy chain member 2A [Source:HGNC Symbol;Acc:HGNC:6318]	231087	KIF2A	protein_coding	0.225421	0.247426	0.356864	0.293919	0.396257	0.305293
ENSG00000068878	-0.560534	5.71769	7.6096	0.00580585	0.0250094	PSME4	protein_coding	335	818	581	414	671	615	proteasome (prosome, macropain) activator subunit 4 [Source:HGNC Symbol;Acc:HGNC:20635]	106773	PSME4	protein_coding	0.427849	0.718097	0.448738	0.324729	0.596949	0.430918
ENSG00000068885	-0.207385	5.7863	0.792669	0.373294	0.554035	IFT80	protein_coding	366	743	741	516	489	797	intraflagellar transport 80 [Source:HGNC Symbol;Acc:HGNC:29262]	142894	IFT80	protein_coding	0.34928	0.487378	0.427644	0.302425	0.325065	0.417278
ENSG00000068903	-0.00750418	5.10929	0.000813766	0.977242	0.987841	SIRT2	protein_coding	362	464	351	498	285	213	sirtuin 2 [Source:HGNC Symbol;Acc:HGNC:10886]	21307	SIRT2	protein_coding	2.31682	2.04121	1.35851	1.95744	1.27057	0.747891
ENSG00000068912	0.13967	7.40282	0.494221	0.482051	0.652225	ERLEC1	protein_coding	1418	2194	1929	1997	1293	2222	endoplasmic reticulum lectin 1 [Source:HGNC Symbol;Acc:HGNC:25222]	31775	ERLEC1	protein_coding	6.08552	6.47205	5.0064	5.2635	3.86535	5.23166
ENSG00000068971	0.380285	4.29124	2.46654	0.116294	0.249717	PPP2R5B	protein_coding	178	200	209	288	153	236	protein phosphatase 2, regulatory subunit B', beta [Source:HGNC Symbol;Acc:HGNC:9310]	16920	PPP2R5B	protein_coding	1.43459	1.10795	1.01865	1.42552	0.858948	1.0435
ENSG00000069020	0.897766	2.21118	4.46174	0.0346621	0.103141	MAST4	protein_coding	50	22	57	95	26	39	microtubule associated serine/threonine kinase family member 4 [Source:HGNC Symbol;Acc:HGNC:19037]	573234	MAST4	protein_coding	0.0118945	0.00359734	0.00820014	0.0138795	0.00430841	0.00508995
ENSG00000069122	-1.37308	0.721295	2.86753	0.0903835	0.20904	GPR116	protein_coding	4	12	0	0	57	23	G protein-coupled receptor 116 [Source:HGNC Symbol;Acc:HGNC:19030]	102431	GPR116	protein_coding	0.00532519	0.010981	0	0	0.0528591	0.0167988
ENSG00000069248	0.366853	4.53406	1.88869	0.16935	0.325267	NUP133	protein_coding	221	170	318	275	195	324	nucleoporin 133kDa [Source:HGNC Symbol;Acc:HGNC:18016]	68081	NUP133	protein_coding	0.442663	0.234053	0.385194	0.33829	0.272072	0.356041
ENSG00000069275	-0.795824	10.3721	9.86488	0.00168464	0.00898212	NUCKS1	protein_coding	6708	17054	19597	10955	19247	14376	nuclear casein kinase and cyclin-dependent kinase substrate 1 [Source:HGNC Symbol;Acc:HGNC:29923]	37457	NUCKS1	protein_coding	24.4212	42.6761	43.1455	24.4941	48.8097	28.7135
ENSG00000069329	-0.515496	8.16144	6.72954	0.0094829	0.0371177	VPS35	protein_coding	1257	2813	3888	2641	4417	4277	vacuolar protein sorting 35 homolog (S. cerevisiae) [Source:HGNC Symbol;Acc:HGNC:13487]	33386	VPS35	protein_coding	5.13426	7.89762	9.60374	6.625	12.5672	9.5842
ENSG00000069345	-0.312477	7.56802	2.42041	0.119763	0.254783	DNAJA2	protein_coding	1256	2441	2836	1961	1791	2260	DnaJ (Hsp40) homolog, subfamily A, member 2 [Source:HGNC Symbol;Acc:HGNC:14884]	18426	DNAJA2	protein_coding	9.29534	12.4173	12.6927	8.91309	9.23295	9.17611
ENSG00000069399	-0.370109	2.67552	1.10374	0.293447	0.47371	BCL3	protein_coding	45	102	96	62	42	60	B-cell CLL/lymphoma 3 [Source:HGNC Symbol;Acc:HGNC:998]	12339	BCL3	protein_coding	0.497324	0.774839	0.641608	0.420817	0.323329	0.363791
ENSG00000069424	0.553	2.22588	1.79213	0.180667	0.340833	KCNAB2	protein_coding	50	70	36	81	19	32	potassium channel, voltage gated subfamily A regulatory beta subunit 2 [Source:HGNC Symbol;Acc:HGNC:6229]	109727	KCNAB2	protein_coding	0.0621389	0.0597965	0.0270562	0.0618235	0.0164481	0.0218181
ENSG00000069431	-0.186639	7.07882	0.588796	0.442885	0.619382	ABCC9	protein_coding	1182	2202	1797	1081	883	1605	ATP-binding cassette, sub-family C (CFTR/MRP), member 9 [Source:HGNC Symbol;Acc:HGNC:60]	144001	ABCC9	protein_coding	1.11933	1.43332	1.02911	0.628698	0.582467	0.833855
ENSG00000069493	-0.192647	2.28393	0.255026	0.613558	0.756323	CLEC2D	protein_coding	38	76	47	37	44	64	C-type lectin domain family 2, member D [Source:HGNC Symbol;Acc:HGNC:14351]	34586	CLEC2D	protein_coding	0.149827	0.20597	0.112067	0.0895949	0.120845	0.13844
ENSG00000069509	-0.112896	5.11777	0.225718	0.634718	0.772324	FUNDC1	protein_coding	222	501	359	376	338	491	FUN14 domain containing 1 [Source:HGNC Symbol;Acc:HGNC:28746]	19362	FUNDC1	protein_coding	1.56354	2.42537	1.52905	1.62637	1.65822	1.8972
ENSG00000069667	0.450201	5.57137	4.6433	0.0311749	0.0954449	RORA	protein_coding	462	458	304	345	525	998	RAR-related orphan receptor A [Source:HGNC Symbol;Acc:HGNC:10258]	741035	RORA	protein_coding	0.0850178	0.0579319	0.0338309	0.0389908	0.0672971	0.100756
ENSG00000069702	1.1351	6.19075	20.6354	5.55601e-06	5.96522e-05	TGFBR3	protein_coding	924	372	898	1438	307	711	transforming growth factor, beta receptor III [Source:HGNC Symbol;Acc:HGNC:11774]	225992	TGFBR3	protein_coding	0.557552	0.154291	0.327689	0.532902	0.129039	0.235373
ENSG00000069712	0.0796556	2.65199	0.0329115	0.856042	0.915103	KIAA1107	protein_coding	53	27	96	64	85	75	KIAA1107 [Source:HGNC Symbol;Acc:HGNC:29192]	17671	KIAA1107	protein_coding	0.408998	0.143217	0.448011	0.30332	0.456913	0.317527
ENSG00000069849	0.716738	6.42503	10.1385	0.00145207	0.00790318	ATP1B3	protein_coding	563	726	789	1656	616	1432	ATPase, Na+/K+ transporting, beta 3 polypeptide [Source:HGNC Symbol;Acc:HGNC:806]	50390	ATP1B3	protein_coding	1.5236	1.35046	1.29125	2.75231	1.16121	2.12608
ENSG00000069869	1.15775	7.94433	29.562	5.41566e-08	8.53739e-07	NEDD4	protein_coding	2767	1661	1767	4623	1590	3478	neural precursor cell expressed, developmentally down-regulated 4, E3 ubiquitin protein ligase [Source:HGNC Symbol;Acc:HGNC:7727]	166824	NEDD4	protein_coding	2.26182	0.933259	0.873487	2.32085	0.905346	1.55974
ENSG00000069943	0.0709802	4.06802	0.0747957	0.784478	0.874163	PIGB	protein_coding	110	144	197	234	198	218	phosphatidylinositol glycan anchor biosynthesis, class B [Source:HGNC Symbol;Acc:HGNC:8959]	36688	PIGB	protein_coding	0.408861	0.3679	0.442813	0.534163	0.512645	0.444543
ENSG00000069956	-0.627787	8.4747	7.00069	0.00814785	0.0330457	MAPK6	protein_coding	1947	6091	4381	2708	3869	4561	mitogen-activated protein kinase 6 [Source:HGNC Symbol;Acc:HGNC:6879]	115266	MAPK6	protein_coding	2.30341	4.95311	3.13437	1.96757	3.1884	2.96033
ENSG00000069966	-0.197911	2.86331	0.387166	0.533793	0.695844	GNB5	protein_coding	47	85	94	81	74	88	guanine nucleotide binding protein (G protein), beta 5 [Source:HGNC Symbol;Acc:HGNC:4401]	76264	GNB5	protein_coding	0.0840398	0.10447	0.101645	0.0889503	0.0921697	0.0863265
ENSG00000069974	-1.2145	4.35644	17.3776	3.06411e-05	0.000280166	RAB27A	protein_coding	77	432	217	102	286	228	RAB27A, member RAS oncogene family [Source:HGNC Symbol;Acc:HGNC:9766]	116147	RAB27A	protein_coding	0.0904044	0.348632	0.154074	0.0735485	0.233902	0.146861
ENSG00000069998	0.920838	4.262	12.2335	0.000469387	0.00304611	CECR5	protein_coding	230	129	168	262	139	294	cat eye syndrome chromosome region, candidate 5 [Source:HGNC Symbol;Acc:HGNC:1843]	27776	CECR5	protein_coding	1.12918	0.435322	0.49879	0.789975	0.475358	0.791879
ENSG00000070010	-0.292374	5.52855	2.0176	0.155485	0.30644	UFD1L	protein_coding	221	427	585	530	666	662	ubiquitin fusion degradation 1 like (yeast) [Source:HGNC Symbol;Acc:HGNC:12520]	29305	UFD1L	protein_coding	1.02839	1.36577	1.64624	1.51466	2.15878	1.69004
ENSG00000070018	0.0582119	6.20469	0.0841975	0.771688	0.865212	LRP6	protein_coding	547	835	904	867	672	1037	low density lipoprotein receptor-related protein 6 [Source:HGNC Symbol;Acc:HGNC:6698]	150987	LRP6	protein_coding	0.494031	0.518368	0.49375	0.480907	0.422771	0.513831
ENSG00000070047	0.404598	4.67835	1.77885	0.182291	0.342813	PHRF1	protein_coding	284	167	342	412	213	209	PHD and ring finger domains 1 [Source:HGNC Symbol;Acc:HGNC:24351]	35736	PHRF1	protein_coding	1.08373	0.438028	0.789221	0.965546	0.566174	0.437544
ENSG00000070061	0.325711	4.88915	2.13331	0.14413	0.290578	IKBKAP	protein_coding	271	272	377	407	231	365	inhibitor of kappa light polypeptide gene enhancer in B-cells, kinase complex-associated protein [Source:HGNC Symbol;Acc:HGNC:5959]	66599	IKBKAP	protein_coding	0.554892	0.382818	0.466823	0.51181	0.329473	0.410021
ENSG00000070081	-0.761886	8.49296	12.0547	0.000516631	0.00330241	NUCB2	protein_coding	1649	4931	5191	2821	4829	4681	nucleobindin 2 [Source:HGNC Symbol;Acc:HGNC:8044]	141821	NUCB2	protein_coding	1.58558	3.25901	3.01848	1.66588	3.23439	2.46933
ENSG00000070087	-0.268233	7.42049	1.16938	0.279529	0.458089	PFN2	protein_coding	982	2928	2073	2117	1341	1907	profilin 2 [Source:HGNC Symbol;Acc:HGNC:8882]	85884	PFN2	protein_coding	1.55922	3.19558	1.99052	2.06438	1.48318	1.66119
ENSG00000070214	2.26873	7.8746	106.251	6.49621e-25	7.17614e-23	SLC44A1	protein_coding	4173	1005	862	4174	717	3424	solute carrier family 44 (choline transporter), member 1 [Source:HGNC Symbol;Acc:HGNC:18798]	194549	SLC44A1	protein_coding	2.925	0.484204	0.36539	1.79682	0.350079	1.3167
ENSG00000070269	0.538173	3.60505	3.64559	0.0562179	0.14781	TMEM260	protein_coding	144	174	104	154	58	127	transmembrane protein 260 [Source:HGNC Symbol;Acc:HGNC:20185]	162252	TMEM260	protein_coding	0.121026	0.100519	0.0528593	0.07949	0.0339558	0.0585591
ENSG00000070366	0.326234	3.99414	1.60034	0.205854	0.372562	SMG6	protein_coding	180	208	197	239	68	110	SMG6 nonsense mediated mRNA decay factor [Source:HGNC Symbol;Acc:HGNC:17809]	243932	SMG6	protein_coding	0.100626	0.0799255	0.0666003	0.0820561	0.0264799	0.0337369
ENSG00000070367	-0.570126	7.37412	8.67467	0.00322662	0.0154722	EXOC5	protein_coding	1066	2656	1869	1297	2038	1920	exocyst complex component 5 [Source:HGNC Symbol;Acc:HGNC:10696]	68501	EXOC5	protein_coding	2.12211	3.63431	2.25004	1.58571	2.82607	2.09694
ENSG00000070371	0.963042	3.41674	10.0977	0.00148451	0.00805326	CLTCL1	protein_coding	152	85	93	168	55	107	clathrin, heavy chain-like 1 [Source:HGNC Symbol;Acc:HGNC:2093]	112243	CLTCL1	protein_coding	0.184668	0.0709824	0.0683286	0.125352	0.0465457	0.071319
ENSG00000070404	0.0343955	7.4127	0.0281332	0.866796	0.922599	FSTL3	protein_coding	1218	1672	2493	3106	1362	1381	follistatin-like 3 (secreted glycoprotein) [Source:HGNC Symbol;Acc:HGNC:3973]	7025	FSTL3	protein_coding	23.6433	22.309	29.2654	37.0286	18.4165	14.7071
ENSG00000070413	1.22026	5.73716	33.2727	8.00988e-09	1.43286e-07	DGCR2	protein_coding	607	430	456	1259	176	488	DiGeorge syndrome critical region gene 2 [Source:HGNC Symbol;Acc:HGNC:2845]	86172	DGCR2	protein_coding	0.960571	0.467728	0.436392	1.22361	0.194009	0.423677
ENSG00000070423	0.146924	3.97874	0.324403	0.568974	0.722937	RNF126	protein_coding	153	216	173	212	106	142	ring finger protein 126 [Source:HGNC Symbol;Acc:HGNC:21151]	15751	RNF126	protein_coding	1.32462	1.2854	0.905767	1.12722	0.639254	0.674468
ENSG00000070444	0.152994	2.80135	0.176039	0.674799	0.800865	MNT	protein_coding	89	116	61	101	31	26	MAX network transcriptional repressor [Source:HGNC Symbol;Acc:HGNC:7188]	17058	MNT	protein_coding	0.71149	0.637413	0.294904	0.495878	0.172627	0.114032
ENSG00000070476	0.70705	3.12306	4.83291	0.0279214	0.0878987	ZXDC	protein_coding	114	72	72	108	68	107	ZXD family zinc finger C [Source:HGNC Symbol;Acc:HGNC:28160]	38318	ZXDC	protein_coding	0.405704	0.176125	0.154956	0.236049	0.168571	0.208911
ENSG00000070495	-0.137594	4.56833	0.313759	0.575382	0.727793	JMJD6	protein_coding	193	387	249	298	190	205	jumonji domain containing 6 [Source:HGNC Symbol;Acc:HGNC:19355]	13967	JMJD6	protein_coding	1.88435	2.59716	1.47019	1.78688	1.29219	1.09807
ENSG00000070501	0.30267	4.70202	1.69172	0.193375	0.357215	POLB	protein_coding	179	230	240	255	283	547	polymerase (DNA directed), beta [Source:HGNC Symbol;Acc:HGNC:9174]	33354	POLB	protein_coding	0.731833	0.646355	0.593392	0.640286	0.805962	1.22693
ENSG00000070540	0.357888	5.92349	2.25435	0.13324	0.274332	WIPI1	protein_coding	630	857	442	862	467	592	WD repeat domain, phosphoinositide interacting 1 [Source:HGNC Symbol;Acc:HGNC:25471]	36565	WIPI1	protein_coding	2.34953	2.19688	0.996862	1.97435	1.21319	1.21126
ENSG00000070610	-0.239917	4.66919	0.978228	0.322637	0.503293	GBA2	protein_coding	190	384	303	342	220	204	glucosidase, beta (bile acid) 2 [Source:HGNC Symbol;Acc:HGNC:18986]	12362	GBA2	protein_coding	2.09591	2.91161	2.02131	2.31696	1.69048	1.23459
ENSG00000070614	-0.175306	7.53288	0.665316	0.41469	0.595223	NDST1	protein_coding	1423	3212	2460	2714	993	1211	N-deacetylase/N-sulfotransferase (heparan glucosaminyl) 1 [Source:HGNC Symbol;Acc:HGNC:7680]	72393	NDST1	protein_coding	2.6805	4.15882	2.80232	3.13975	1.30295	1.25149
ENSG00000070669	-0.845727	7.31852	19.6898	9.10865e-06	9.41353e-05	ASNS	protein_coding	557	1386	2291	1171	3111	2244	asparagine synthetase (glutamine-hydrolyzing) [Source:HGNC Symbol;Acc:HGNC:753]	20424	ASNS	protein_coding	3.71896	6.36083	9.25045	4.80173	14.4689	8.21983
ENSG00000070718	-0.403174	4.31402	2.69799	0.100475	0.224813	AP3M2	protein_coding	134	238	223	182	283	230	adaptor-related protein complex 3, mu 2 subunit [Source:HGNC Symbol;Acc:HGNC:570]	18727	AP3M2	protein_coding	0.975761	1.19124	0.982008	0.813926	1.43547	0.918842
ENSG00000070756	-0.322957	6.41197	1.89741	0.168368	0.324068	PABPC1	protein_coding	523	1462	1096	962	655	912	poly(A) binding protein, cytoplasmic 1 [Source:HGNC Symbol;Acc:HGNC:8554]	36993	PABPC1	protein_coding	1.92792	3.70441	2.44326	2.1779	1.68189	1.84441
ENSG00000070759	1.30593	1.72307	7.70184	0.00551646	0.0240505	TESK2	protein_coding	52	22	24	57	13	29	testis-specific kinase 2 [Source:HGNC Symbol;Acc:HGNC:11732]	147283	TESK2	protein_coding	0.0481457	0.0140011	0.0134381	0.0324119	0.0083843	0.0147308
ENSG00000070761	-0.153648	4.09047	0.360502	0.548228	0.708038	CFAP20	protein_coding	109	150	276	243	172	169	cilia and flagella associated protein 20 [Source:HGNC Symbol;Acc:HGNC:29523]	15862	CFAP20	protein_coding	0.937077	0.886389	1.43493	1.28301	1.03002	0.797094
ENSG00000070770	0.0656761	5.35966	0.0920634	0.76157	0.859165	CSNK2A2	protein_coding	315	508	436	569	383	465	casein kinase 2, alpha prime polypeptide [Source:HGNC Symbol;Acc:HGNC:2459]	40013	CSNK2A2	protein_coding	1.07354	1.19002	0.898595	1.19095	0.90923	0.869426
ENSG00000070778	-0.424371	5.16582	3.9553	0.046724	0.129204	PTPN21	protein_coding	270	555	596	402	242	264	protein tyrosine phosphatase, non-receptor type 21 [Source:HGNC Symbol;Acc:HGNC:9651]	88955	PTPN21	protein_coding	0.413905	0.584808	0.552528	0.378475	0.258417	0.222032
ENSG00000070785	-0.0927414	6.04158	0.217001	0.641334	0.777642	EIF2B3	protein_coding	364	598	656	671	988	1124	eukaryotic translation initiation factor 2B, subunit 3 gamma, 58kDa [Source:HGNC Symbol;Acc:HGNC:3259]	136200	EIF2B3	protein_coding	0.364444	0.411543	0.397196	0.412598	0.689058	0.617405
ENSG00000070814	-0.975615	3.6316	11.0534	0.000885258	0.00522723	TCOF1	protein_coding	72	198	177	115	159	75	Treacher Collins-Franceschetti syndrome 1 [Source:HGNC Symbol;Acc:HGNC:11654]	42669	TCOF1	protein_coding	0.230105	0.434954	0.342089	0.225718	0.353965	0.131501
ENSG00000070831	-0.587443	9.8789	5.95795	0.014651	0.0526611	CDC42	protein_coding	5228	12287	12242	8115	12914	11597	cell division cycle 42 [Source:HGNC Symbol;Acc:HGNC:1736]	40319	CDC42	protein_coding	17.6821	28.5645	25.0392	16.8562	30.4247	21.5187
ENSG00000070882	-1.15611	5.00133	27.2908	1.75041e-07	2.51482e-06	OSBPL3	protein_coding	187	607	634	253	247	157	oxysterol binding protein-like 3 [Source:HGNC Symbol;Acc:HGNC:16370]	185095	OSBPL3	protein_coding	0.13777	0.307387	0.282471	0.114474	0.126759	0.0634579
ENSG00000070950	-1.83117	5.60616	66.7754	3.04276e-16	1.40485e-14	RAD18	protein_coding	94	642	745	231	1092	445	RAD18 E3 ubiquitin protein ligase [Source:HGNC Symbol;Acc:HGNC:18278]	188371	RAD18	protein_coding	0.0680488	0.319457	0.326153	0.102702	0.550661	0.176737
ENSG00000070961	-0.709379	7.98419	11.1459	0.000842161	0.00500764	ATP2B1	protein_coding	1503	4049	4087	2126	2444	2491	ATPase, Ca++ transporting, plasma membrane 1 [Source:HGNC Symbol;Acc:HGNC:814]	121251	ATP2B1	protein_coding	1.69036	3.13007	2.7797	1.46845	1.91466	1.53698
ENSG00000071051	0.249555	4.42458	0.979049	0.322434	0.503029	NCK2	protein_coding	200	276	195	312	174	216	NCK adaptor protein 2 [Source:HGNC Symbol;Acc:HGNC:7665]	149377	NCK2	protein_coding	0.18258	0.173187	0.107654	0.174925	0.110647	0.108181
ENSG00000071054	-0.208872	8.21494	0.929481	0.334998	0.516257	MAP4K4	protein_coding	2225	4972	3277	3400	2478	2967	mitogen-activated protein kinase kinase kinase kinase 4 [Source:HGNC Symbol;Acc:HGNC:6866]	197839	MAP4K4	protein_coding	1.53365	2.35565	1.36598	1.43929	1.18978	1.12198
ENSG00000071082	0.0286693	8.24176	0.0153941	0.901258	0.94518	RPL31	protein_coding	1832	3724	3333	3477	2855	5063	ribosomal protein L31 [Source:HGNC Symbol;Acc:HGNC:10334]	22317	RPL31	protein_coding	11.1943	15.641	12.3162	13.0482	12.152	16.9728
ENSG00000071127	-0.831296	8.03099	16.2096	5.6705e-05	0.000481627	WDR1	protein_coding	1164	2981	4716	3109	3450	2043	WD repeat domain 1 [Source:HGNC Symbol;Acc:HGNC:12754]	42610	WDR1	protein_coding	3.72519	6.55755	9.12727	6.1107	7.69101	3.58705
ENSG00000071189	0.194214	7.5399	0.872054	0.350387	0.531245	SNX13	protein_coding	1572	2197	2047	1923	1533	2938	sorting nexin 13 [Source:HGNC Symbol;Acc:HGNC:21335]	149740	SNX13	protein_coding	1.4316	1.37526	1.12735	1.07553	0.972479	1.4679
ENSG00000071205	0.054055	5.12853	0.0414879	0.838599	0.90532	ARHGAP10	protein_coding	318	300	647	401	246	363	Rho GTPase activating protein 10 [Source:HGNC Symbol;Acc:HGNC:26099]	340717	ARHGAP10	protein_coding	0.127274	0.0825313	0.156599	0.0985672	0.0685831	0.0797065
ENSG00000071242	0.72156	7.64904	12.055	0.00051655	0.00330241	RPS6KA2	protein_coding	2494	1715	2611	3411	818	1661	ribosomal protein S6 kinase, 90kDa, polypeptide 2 [Source:HGNC Symbol;Acc:HGNC:10431]	497087	RPS6KA2	protein_coding	0.684181	0.323387	0.433165	0.574687	0.156314	0.249987
ENSG00000071243	-1.25945	5.19784	34.2702	4.79668e-09	8.79862e-08	ING3	protein_coding	159	615	550	227	543	317	inhibitor of growth family, member 3 [Source:HGNC Symbol;Acc:HGNC:14587]	26467	ING3	protein_coding	0.819218	2.17802	1.71371	0.718295	1.94882	0.896057
ENSG00000071246	1.12375	1.45658	4.18933	0.0406793	0.116596	VASH1	protein_coding	15	22	15	50	15	56	vasohibin 1 [Source:HGNC Symbol;Acc:HGNC:19964]	20826	VASH1	protein_coding	0.0982183	0.0990166	0.0593969	0.201069	0.0684166	0.20117
ENSG00000071282	1.84583	5.9269	69.3109	8.41044e-17	4.16694e-15	LMCD1	protein_coding	650	280	319	1462	268	1003	LIM and cysteine-rich domains 1 [Source:HGNC Symbol;Acc:HGNC:6633]	66418	LMCD1	protein_coding	1.33455	0.395151	0.39608	1.8435	0.383288	1.12979
ENSG00000071462	0.027183	4.55131	0.00971389	0.921488	0.956975	WBSCR22	protein_coding	128	307	254	343	204	322	Williams Beuren syndrome chromosome region 22 [Source:HGNC Symbol;Acc:HGNC:16405]	22136	WBSCR22	protein_coding	0.788529	1.29996	0.946266	1.29771	0.875401	1.08827
ENSG00000071537	0.0246595	7.08155	0.0142627	0.904938	0.947589	SEL1L	protein_coding	912	998	1740	1659	1798	1876	sel-1 suppressor of lin-12-like (C. elegans) [Source:HGNC Symbol;Acc:HGNC:10717]	62312	SEL1L	protein_coding	1.99586	1.50124	2.3028	2.22975	2.7409	2.25238
ENSG00000071539	-2.2286	3.50134	46.6692	8.40392e-12	2.30806e-10	TRIP13	protein_coding	23	195	159	51	251	54	thyroid hormone receptor interactor 13 [Source:HGNC Symbol;Acc:HGNC:12307]	26714	TRIP13	protein_coding	0.117407	0.684206	0.490836	0.159887	0.892505	0.151229
ENSG00000071553	0.433026	4.10224	2.60927	0.10624	0.233751	ATP6AP1	protein_coding	124	181	174	286	127	236	ATPase, H+ transporting, lysosomal accessory protein 1 [Source:HGNC Symbol;Acc:HGNC:868]	7884	ATP6AP1	protein_coding	2.14478	2.1519	1.82004	3.03809	1.53015	2.23948
ENSG00000071564	-0.30307	5.29886	2.05989	0.151221	0.300368	TCF3	protein_coding	302	590	495	462	356	340	transcription factor 3 [Source:HGNC Symbol;Acc:HGNC:11633]	43315	TCF3	protein_coding	0.95077	1.27675	0.942422	0.893276	0.780706	0.587248
ENSG00000071575	0.471433	4.95304	3.45945	0.0628913	0.159886	TRIB2	protein_coding	288	306	247	496	297	360	tribbles pseudokinase 2 [Source:HGNC Symbol;Acc:HGNC:30809]	25845	TRIB2	protein_coding	1.51958	1.10978	0.788132	1.60726	1.09158	1.04209
ENSG00000071626	-0.813635	5.80659	16.2861	5.4461e-05	0.000466232	DAZAP1	protein_coding	326	865	882	525	626	441	DAZ associated protein 1 [Source:HGNC Symbol;Acc:HGNC:2683]	28118	DAZAP1	protein_coding	1.58103	2.88352	2.5868	1.56371	2.11478	1.17337
ENSG00000071655	0.19864	5.26513	0.831067	0.361964	0.543191	MBD3	protein_coding	355	472	449	625	256	315	methyl-CpG binding domain protein 3 [Source:HGNC Symbol;Acc:HGNC:6918]	19205	MBD3	protein_coding	2.5207	2.30366	1.92802	2.72551	1.2662	1.22709
ENSG00000071794	-0.418388	6.22631	3.20246	0.0735277	0.17917	HLTF	protein_coding	325	413	1103	624	1413	1167	helicase-like transcription factor [Source:HGNC Symbol;Acc:HGNC:11099]	56427	HLTF	protein_coding	0.785422	0.686047	1.61201	0.926146	2.37865	1.54727
ENSG00000071859	-0.234753	6.18616	1.2154	0.270264	0.447133	FAM50A	protein_coding	539	860	874	893	862	709	family with sequence similarity 50, member A [Source:HGNC Symbol;Acc:HGNC:18786]	6528	FAM50A	protein_coding	11.2594	12.3484	11.041	11.4565	12.543	8.12544
ENSG00000071889	0.471336	4.10888	2.93976	0.0864237	0.202234	FAM3A	protein_coding	164	233	186	252	79	194	family with sequence similarity 3, member A [Source:HGNC Symbol;Acc:HGNC:13749]	10083	FAM3A	protein_coding	2.218	2.16599	1.52125	2.09311	0.74424	1.43944
ENSG00000071894	0.398522	3.69106	2.11117	0.146227	0.293695	CPSF1	protein_coding	118	154	131	176	86	165	cleavage and polyadenylation specific factor 1, 160kDa [Source:HGNC Symbol;Acc:HGNC:2324]	16120	CPSF1	protein_coding	0.998214	0.895461	0.67017	0.914386	0.506768	0.765773
ENSG00000071967	-0.299151	8.59066	1.79806	0.179947	0.339911	CYBRD1	protein_coding	2489	3642	6990	6068	3570	2772	cytochrome b reductase 1 [Source:HGNC Symbol;Acc:HGNC:20797]	35886	CYBRD1	protein_coding	9.45816	9.51275	16.0631	14.1613	9.44972	5.77895
ENSG00000071994	0.476341	5.43974	4.62121	0.0315789	0.0963652	PDCD2	protein_coding	464	370	429	567	395	553	programmed cell death 2 [Source:HGNC Symbol;Acc:HGNC:8762]	9397	PDCD2	protein_coding	6.73342	3.69066	3.76484	5.05331	3.99286	4.40268
ENSG00000072041	-0.674816	2.35725	2.62627	0.105109	0.231877	SLC6A15	protein_coding	30	126	50	46	35	34	solute carrier family 6 (neutral amino acid transporter), member 15 [Source:HGNC Symbol;Acc:HGNC:13621]	54127	SLC6A15	protein_coding	0.0755813	0.218196	0.0761789	0.0711747	0.0614229	0.0469944
ENSG00000072042	0.91118	5.93427	20.3256	6.53203e-06	6.93325e-05	RDH11	protein_coding	526	455	536	1041	421	1070	retinol dehydrogenase 11 (all-trans/9-cis/11-cis) [Source:HGNC Symbol;Acc:HGNC:17964]	19013	RDH11	protein_coding	3.77261	2.24312	2.32484	4.58545	2.10333	4.21031
ENSG00000072062	-0.223282	4.07037	0.463374	0.496051	0.664428	PRKACA	protein_coding	146	199	186	242	190	104	protein kinase, cAMP-dependent, catalytic, alpha [Source:HGNC Symbol;Acc:HGNC:9380]	26396	PRKACA	protein_coding	0.754261	0.706653	0.581103	0.767819	0.683741	0.294765
ENSG00000072071	0.423486	2.67703	1.32992	0.248819	0.42383	LPHN1	protein_coding	46	82	49	88	48	98	latrophilin 1 [Source:HGNC Symbol;Acc:HGNC:20973]	58444	LPHN1	protein_coding	0.107331	0.131512	0.0691408	0.126103	0.0780148	0.125449
ENSG00000072110	-0.777644	7.25809	13.165	0.000285227	0.00194761	ACTN1	protein_coding	771	2224	2356	1882	1785	1098	actinin, alpha 1 [Source:HGNC Symbol;Acc:HGNC:163]	105297	ACTN1	protein_coding	0.998493	1.97975	1.84518	1.49687	1.61027	0.780131
ENSG00000072121	-0.193122	4.03129	0.43613	0.508996	0.675388	ZFYVE26	protein_coding	151	185	206	207	171	118	zinc finger, FYVE domain containing 26 [Source:HGNC Symbol;Acc:HGNC:20761]	89216	ZFYVE26	protein_coding	0.230803	0.194366	0.190416	0.194316	0.182066	0.098951
ENSG00000072133	-0.829177	3.99453	9.14217	0.00249784	0.0126187	RPS6KA6	protein_coding	73	246	198	108	219	203	ribosomal protein S6 kinase, 90kDa, polypeptide 6 [Source:HGNC Symbol;Acc:HGNC:10435]	129579	RPS6KA6	protein_coding	0.0768237	0.177947	0.126011	0.0698025	0.160541	0.117204
ENSG00000072134	-0.431048	3.22561	1.75482	0.185272	0.346539	EPN2	protein_coding	52	139	123	136	85	70	epsin 2 [Source:HGNC Symbol;Acc:HGNC:18639]	121100	EPN2	protein_coding	0.0585553	0.107587	0.0837605	0.0940538	0.0666731	0.0432449
ENSG00000072135	0.622895	4.25082	5.53618	0.0186272	0.0638297	PTPN18	protein_coding	179	165	166	330	158	229	protein tyrosine phosphatase, non-receptor type 18 (brain-derived) [Source:HGNC Symbol;Acc:HGNC:9649]	19402	PTPN18	protein_coding	1.25809	0.797129	0.70557	1.42446	0.773547	0.883019
ENSG00000072163	-0.155766	4.82494	0.483872	0.486674	0.656633	LIMS2	protein_coding	298	434	324	298	217	212	LIM and senescent cell antigen-like domains 2 [Source:HGNC Symbol;Acc:HGNC:16084]	43405	LIMS2	protein_coding	0.936232	0.937219	0.615579	0.574987	0.474893	0.365407
ENSG00000072195	-1.19799	3.47564	14.0765	0.00017552	0.00128752	SPEG	protein_coding	57	222	156	104	124	50	SPEG complex locus [Source:HGNC Symbol;Acc:HGNC:16901]	63441	SPEG	protein_coding	0.122521	0.328	0.202784	0.137292	0.185664	0.0589632
ENSG00000072201	-0.429697	0.8726	0.399088	0.52756	0.690738	LNX1	protein_coding	10	33	25	12	8	21	ligand of numb-protein X 1, E3 ubiquitin protein ligase [Source:HGNC Symbol;Acc:HGNC:6657]	242104	LNX1	protein_coding	0.00563255	0.0127762	0.00851563	0.00415108	0.0031388	0.00648931
ENSG00000072210	1.23023	4.80846	29.8049	4.77776e-08	7.58793e-07	ALDH3A2	protein_coding	339	199	221	511	136	383	aldehyde dehydrogenase 3 family, member A2 [Source:HGNC Symbol;Acc:HGNC:403]	29462	ALDH3A2	protein_coding	1.56908	0.633114	0.618598	1.45258	0.438483	0.972563
ENSG00000072274	0.853756	8.50986	16.0834	6.06121e-05	0.000510106	TFRC	protein_coding	2394	1588	3074	4814	4115	8860	transferrin receptor [Source:HGNC Symbol;Acc:HGNC:11763]	55006	TFRC	protein_coding	5.935	2.70602	4.60864	7.32956	7.10617	12.0505
ENSG00000072310	0.877883	4.13369	9.49887	0.00205598	0.0106936	SREBF1	protein_coding	229	124	182	326	92	146	sterol regulatory element binding transcription factor 1 [Source:HGNC Symbol;Acc:HGNC:11289]	26603	SREBF1	protein_coding	1.17385	0.4369	0.564182	1.02629	0.328498	0.410585
ENSG00000072364	-0.398065	6.90447	4.42583	0.0353989	0.104881	AFF4	protein_coding	1029	1969	1358	949	1173	1206	AF4/FMR2 family, member 4 [Source:HGNC Symbol;Acc:HGNC:17869]	88255	AFF4	protein_coding	1.58995	2.09121	1.26893	0.900552	1.26251	1.02233
ENSG00000072401	-0.0671714	4.86532	0.075593	0.783361	0.87331	UBE2D1	protein_coding	197	380	312	260	285	490	ubiquitin-conjugating enzyme E2D 1 [Source:HGNC Symbol;Acc:HGNC:12474]	35778	UBE2D1	protein_coding	0.750857	0.99554	0.719146	0.60861	0.756667	1.02462
ENSG00000072415	-0.864171	6.32088	17.9101	2.3159e-05	0.00021845	MPP5	protein_coding	351	1132	1162	686	1119	866	membrane protein, palmitoylated 5 (MAGUK p55 subfamily member 5) [Source:HGNC Symbol;Acc:HGNC:18669]	94710	MPP5	protein_coding	0.50538	1.12032	1.01179	0.606611	1.1223	0.684074
ENSG00000072422	-0.0139596	5.93986	0.00488466	0.944281	0.971043	RHOBTB1	protein_coding	584	799	806	730	451	569	Rho-related BTB domain containing 1 [Source:HGNC Symbol;Acc:HGNC:18738]	132002	RHOBTB1	protein_coding	0.603308	0.567358	0.503539	0.463153	0.324543	0.322487
ENSG00000072501	-0.677243	5.12592	7.88306	0.00499	0.0221213	SMC1A	protein_coding	173	275	492	276	677	413	structural maintenance of chromosomes 1A [Source:HGNC Symbol;Acc:HGNC:11111]	48579	SMC1A	protein_coding	0.485629	0.53061	0.835209	0.47582	1.32378	0.636037
ENSG00000072506	0.510002	4.72176	4.82738	0.0280112	0.0881104	HSD17B10	protein_coding	209	259	252	431	208	372	hydroxysteroid (17-beta) dehydrogenase 10 [Source:HGNC Symbol;Acc:HGNC:4800]	3115	HSD17B10	protein_coding	9.14945	7.7935	6.67146	11.5878	6.3428	8.93441
ENSG00000072518	-0.299769	3.78665	1.06426	0.302246	0.482622	MARK2	protein_coding	107	274	143	152	96	107	MAP/microtubule affinity-regulating kinase 2 [Source:HGNC Symbol;Acc:HGNC:3332]	72091	MARK2	protein_coding	0.2024	0.356255	0.163581	0.176581	0.126493	0.111041
ENSG00000072571	-1.84993	6.35749	66.6285	3.27806e-16	1.50882e-14	HMMR	protein_coding	198	870	1526	296	1836	761	hyaluronan-mediated motility receptor (RHAMM) [Source:HGNC Symbol;Acc:HGNC:5012]	31742	HMMR	protein_coding	0.850624	2.56907	3.96459	0.780979	5.49432	1.79362
ENSG00000072609	0.141078	4.54716	0.369731	0.543151	0.703948	CHFR	protein_coding	240	281	302	318	152	194	checkpoint with forkhead and ring finger domains, E3 ubiquitin protein ligase [Source:HGNC Symbol;Acc:HGNC:20455]	134117	CHFR	protein_coding	0.244025	0.196387	0.185696	0.198575	0.107655	0.108218
ENSG00000072682	0.50569	6.63965	5.97309	0.0145258	0.0523876	P4HA2	protein_coding	1037	814	1169	1547	753	1100	prolyl 4-hydroxylase, alpha polypeptide II [Source:HGNC Symbol;Acc:HGNC:8547]	103477	P4HA2	protein_coding	1.3666	0.737346	0.931642	1.25207	0.691237	0.795298
ENSG00000072736	0.531692	3.78651	3.86264	0.0493725	0.134556	NFATC3	protein_coding	142	127	124	190	118	179	nuclear factor of activated T-cells, cytoplasmic, calcineurin-dependent 3 [Source:HGNC Symbol;Acc:HGNC:7777]	144508	NFATC3	protein_coding	0.134	0.0823764	0.0707633	0.110114	0.077565	0.0926706
ENSG00000072756	-0.647136	5.41364	7.76202	0.00533562	0.0234236	TRNT1	protein_coding	149	496	592	433	605	600	tRNA nucleotidyl transferase, CCA-adding, 1 [Source:HGNC Symbol;Acc:HGNC:17341]	23963	TRNT1	protein_coding	0.847914	1.94013	2.03732	1.51331	2.39823	1.87323
ENSG00000072778	-0.0711714	6.19884	0.10327	0.74794	0.850803	ACADVL	protein_coding	546	592	1202	993	757	742	acyl-CoA dehydrogenase, very long chain [Source:HGNC Symbol;Acc:HGNC:92]	8148	ACADVL	protein_coding	9.13794	6.81023	12.1656	10.2066	8.82512	6.81293
ENSG00000072786	-0.771614	4.39913	8.12696	0.00436117	0.0198612	STK10	protein_coding	118	285	299	244	283	143	serine/threonine kinase 10 [Source:HGNC Symbol;Acc:HGNC:11388]	146313	STK10	protein_coding	0.109978	0.18258	0.168526	0.139665	0.18373	0.0731197
ENSG00000072803	-0.165053	6.38035	0.654879	0.418374	0.59853	FBXW11	protein_coding	657	859	1130	939	940	904	F-box and WD repeat domain containing 11 [Source:HGNC Symbol;Acc:HGNC:13607]	145324	FBXW11	protein_coding	0.616503	0.554047	0.641239	0.54114	0.614422	0.465385
ENSG00000072818	2.11336	1.15054	13.6991	0.00021456	0.00153317	ACAP1	protein_coding	29	12	7	34	7	44	ArfGAP with coiled-coil, ankyrin repeat and PH domains 1 [Source:HGNC Symbol;Acc:HGNC:16467]	14949	ACAP1	protein_coding	0.264541	0.075242	0.0386157	0.19048	0.0444797	0.220202
ENSG00000072832	-0.206165	1.94648	0.153332	0.695372	0.815899	CRMP1	protein_coding	45	38	48	53	36	13	collapsin response mediator protein 1 [Source:HGNC Symbol;Acc:HGNC:2365]	144974	CRMP1	protein_coding	0.0423281	0.0245688	0.0273042	0.0306173	0.0235878	0.00670864
ENSG00000072840	0.316753	5.78367	1.5786	0.208963	0.376725	EVC	protein_coding	637	463	746	841	387	414	Ellis van Creveld syndrome [Source:HGNC Symbol;Acc:HGNC:3497]	103108	EVC	protein_coding	0.842469	0.420901	0.596657	0.683102	0.356529	0.300392
ENSG00000072849	-0.376545	5.43569	3.26107	0.0709427	0.174422	DERL2	protein_coding	203	450	546	442	609	649	derlin 2 [Source:HGNC Symbol;Acc:HGNC:17943]	15560	DERL2	protein_coding	1.77907	2.71078	2.89375	2.379	3.71778	3.12044
ENSG00000072864	-1.08028	4.21506	17.0974	3.55104e-05	0.000318441	NDE1	protein_coding	109	381	298	174	153	82	nudE neurodevelopment protein 1 [Source:HGNC Symbol;Acc:HGNC:17619]	83086	NDE1	protein_coding	0.178898	0.429822	0.295779	0.175389	0.17492	0.0738358
ENSG00000072952	-0.978124	4.18176	13.2654	0.000270348	0.00186652	MRVI1	protein_coding	83	177	464	218	173	89	murine retrovirus integration site 1 homolog [Source:HGNC Symbol;Acc:HGNC:7237]	120897	MRVI1	protein_coding	0.0936202	0.13723	0.316505	0.151016	0.135927	0.0550751
ENSG00000072958	-0.395986	4.19106	1.91964	0.165896	0.3208	AP1M1	protein_coding	132	163	343	244	184	121	adaptor-related protein complex 1, mu 1 subunit [Source:HGNC Symbol;Acc:HGNC:13667]	48329	AP1M1	protein_coding	0.372454	0.316134	0.585282	0.422828	0.361648	0.187309
ENSG00000073008	0.391378	6.48177	3.85386	0.0496317	0.13509	PVR	protein_coding	1152	1092	1043	1139	430	724	poliovirus receptor [Source:HGNC Symbol;Acc:HGNC:9705]	19785	PVR	protein_coding	7.94005	5.17342	4.34737	4.82136	2.06447	2.73769
ENSG00000073050	0.0778789	3.14646	0.0612548	0.804524	0.885897	XRCC1	protein_coding	62	62	124	125	99	102	X-ray repair complementing defective repair in Chinese hamster cells 1 [Source:HGNC Symbol;Acc:HGNC:12828]	37433	XRCC1	protein_coding	0.225862	0.155249	0.273178	0.279664	0.251221	0.203857
ENSG00000073060	0.888987	2.20358	4.81443	0.0282224	0.0886192	SCARB1	protein_coding	53	31	64	92	14	32	scavenger receptor class B, member 1 [Source:HGNC Symbol;Acc:HGNC:1664]	105812	SCARB1	protein_coding	0.0683043	0.0274611	0.0498797	0.0728173	0.0125681	0.0226254
ENSG00000073111	-1.30176	3.87314	23.1753	1.47888e-06	1.78002e-05	MCM2	protein_coding	47	148	302	109	242	123	minichromosome maintenance complex component 2 [Source:HGNC Symbol;Acc:HGNC:6944]	24213	MCM2	protein_coding	0.264701	0.572933	1.02858	0.377016	0.949386	0.380047
ENSG00000073169	1.43209	2.09323	9.37945	0.00219431	0.0113074	SELO	protein_coding	38	37	37	98	7	53	selenoprotein O [Source:EntrezGene;Acc:83642]	16637	SELO	protein_coding	0.311469	0.208458	0.183402	0.493325	0.0399668	0.238332
ENSG00000073331	0.10989	4.06088	0.182225	0.669468	0.797306	ALPK1	protein_coding	146	181	187	168	159	237	alpha-kinase 1 [Source:HGNC Symbol;Acc:HGNC:20917]	157111	ALPK1	protein_coding	0.126722	0.107985	0.0981553	0.0895539	0.0961317	0.112856
ENSG00000073417	-0.167757	5.49782	0.614338	0.433159	0.611907	PDE8A	protein_coding	311	642	537	519	416	537	phosphodiesterase 8A [Source:HGNC Symbol;Acc:HGNC:8793]	158705	PDE8A	protein_coding	0.267225	0.379171	0.279037	0.273879	0.248988	0.253142
ENSG00000073464	0.507915	1.32961	0.748566	0.386931	0.568614	CLCN4	protein_coding	27	20	48	30	6	21	chloride channel, voltage-sensitive 4 [Source:HGNC Symbol;Acc:HGNC:2022]	80715	CLCN4	protein_coding	0.0456159	0.0232256	0.0490417	0.0311278	0.00706111	0.0194646
ENSG00000073536	0.0382061	3.56781	0.0188984	0.890658	0.937757	NLE1	protein_coding	97	159	129	148	98	130	notchless homolog 1 (Drosophila) [Source:HGNC Symbol;Acc:HGNC:19889]	13562	NLE1	protein_coding	0.975337	1.09892	0.784412	0.913944	0.686402	0.717135
ENSG00000073578	-0.0891557	4.4859	0.144091	0.704247	0.821466	SDHA	protein_coding	157	207	279	235	278	313	succinate dehydrogenase complex, subunit A, flavoprotein (Fp) [Source:HGNC Symbol;Acc:HGNC:10680]	38459	SDHA	protein_coding	0.556684	0.504503	0.598253	0.511743	0.68663	0.608874
ENSG00000073584	-0.121673	6.35241	0.344995	0.55696	0.714674	SMARCE1	protein_coding	510	916	1080	863	832	1246	SWI/SNF related, matrix associated, actin dependent regulator of chromatin, subfamily e, member 1 [Source:HGNC Symbol;Acc:HGNC:11109]	23546	SMARCE1	protein_coding	2.95366	3.64644	3.78255	3.06956	3.35647	3.95897
ENSG00000073614	0.188501	6.21809	0.753937	0.385233	0.566677	KDM5A	protein_coding	726	682	866	791	752	987	lysine (K)-specific demethylase 5A [Source:HGNC Symbol;Acc:HGNC:9886]	109325	KDM5A	protein_coding	0.905574	0.584731	0.653246	0.605953	0.653393	0.675427
ENSG00000073711	-1.19142	5.1798	29.2801	6.26373e-08	9.79482e-07	PPP2R3A	protein_coding	214	751	428	161	470	314	protein phosphatase 2, regulatory subunit B'', alpha [Source:HGNC Symbol;Acc:HGNC:9307]	182218	PPP2R3A	protein_coding	0.160151	0.386313	0.193701	0.0739974	0.245009	0.12892
ENSG00000073712	-0.282376	8.12117	2.01995	0.155245	0.306036	FERMT2	protein_coding	1169	2106	3695	3324	4378	4188	fermitin family member 2 [Source:HGNC Symbol;Acc:HGNC:15767]	95167	FERMT2	protein_coding	1.67508	2.07426	3.20189	2.92521	4.36984	3.29231
ENSG00000073756	-2.11756	4.39367	62.3903	2.81704e-15	1.19688e-13	PTGS2	protein_coding	85	406	514	112	210	47	prostaglandin-endoperoxide synthase 2 (prostaglandin G/H synthase and cyclooxygenase) [Source:HGNC Symbol;Acc:HGNC:9605]	8636	PTGS2	protein_coding	1.34219	4.40661	4.90828	1.08614	2.30984	0.407161
ENSG00000073792	-0.338098	4.53962	2.02552	0.154676	0.305163	IGF2BP2	protein_coding	177	313	301	272	239	198	insulin-like growth factor 2 mRNA binding protein 2 [Source:HGNC Symbol;Acc:HGNC:28867]	181317	IGF2BP2	protein_coding	0.133119	0.161807	0.136901	0.125635	0.125209	0.0816973
ENSG00000073803	-0.25477	4.32056	0.974453	0.323572	0.504355	MAP3K13	protein_coding	143	317	245	194	165	234	mitogen-activated protein kinase kinase kinase 13 [Source:HGNC Symbol;Acc:HGNC:6852]	206156	MAP3K13	protein_coding	0.0945904	0.14413	0.0980051	0.0788111	0.0760263	0.0849182
ENSG00000073905	0.417284	5.17338	3.85188	0.0496901	0.1352	VDAC1P1	processed_pseudogene	294	338	354	533	330	515	voltage-dependent anion channel 1 pseudogene 1 [Source:HGNC Symbol;Acc:HGNC:12671]	847	VDAC1P1	processed_pseudogene	47.3337	37.4045	34.4666	52.7018	37.0089	45.4888
ENSG00000073910	-0.296495	1.6057	0.310315	0.577487	0.72965	FRY	protein_coding	20	15	44	30	50	29	furry homolog (Drosophila) [Source:HGNC Symbol;Acc:HGNC:20367]	267822	FRY	protein_coding	0.0101833	0.00524972	0.0135483	0.00938117	0.0177337	0.00810089
ENSG00000073921	-0.404551	7.5142	4.36745	0.0366317	0.107834	PICALM	protein_coding	1210	2649	2490	2042	1812	1791	phosphatidylinositol binding clathrin assembly protein [Source:HGNC Symbol;Acc:HGNC:15514]	112198	PICALM	protein_coding	1.47064	2.21303	1.83018	1.52424	1.53408	1.19424
ENSG00000073969	0.094388	5.66354	0.210916	0.64605	0.781391	NSF	protein_coding	308	364	682	614	600	829	N-ethylmaleimide-sensitive factor [Source:HGNC Symbol;Acc:HGNC:8016]	166795	NSF	protein_coding	0.251811	0.204555	0.337194	0.308295	0.341699	0.371837
ENSG00000074047	-0.298817	4.35965	1.49041	0.222152	0.392323	GLI2	protein_coding	186	340	306	278	102	93	GLI family zinc finger 2 [Source:HGNC Symbol;Acc:HGNC:4318]	257030	GLI2	protein_coding	0.0986815	0.12399	0.0981784	0.0905822	0.0376957	0.0270695
ENSG00000074054	0.0952017	4.47691	0.160383	0.688804	0.811224	CLASP1	protein_coding	233	286	239	273	178	199	cytoplasmic linker associated protein 1 [Source:HGNC Symbol;Acc:HGNC:17088]	311811	CLASP1	protein_coding	0.101899	0.0859737	0.0632099	0.0733252	0.0542256	0.0477466
ENSG00000074071	0.351108	5.50866	2.86611	0.0904631	0.209129	MRPS34	protein_coding	394	520	526	724	295	504	mitochondrial ribosomal protein S34 [Source:HGNC Symbol;Acc:HGNC:16618]	1265	MRPS34	protein_coding	42.473	38.5304	34.2905	47.9325	22.1517	29.8072
ENSG00000074181	-1.27038	3.24737	14.0527	0.000177754	0.00130199	NOTCH3	protein_coding	61	131	143	39	156	74	notch 3 [Source:HGNC Symbol;Acc:HGNC:7883]	41943	NOTCH3	protein_coding	0.198325	0.292754	0.281161	0.077873	0.353298	0.131994
ENSG00000074201	0.0886652	6.85289	0.227154	0.633642	0.771514	CLNS1A	protein_coding	941	1325	1123	1151	1248	1771	chloride channel, nucleotide-sensitive, 1A [Source:HGNC Symbol;Acc:HGNC:2080]	122869	CLNS1A	protein_coding	1.04437	1.0108	0.75373	0.784539	0.964824	1.07834
ENSG00000074211	1.69542	1.12	6.92231	0.00851269	0.0341831	PPP2R2C	protein_coding	30	4	16	33	13	33	protein phosphatase 2, regulatory subunit B, gamma [Source:HGNC Symbol;Acc:HGNC:9306]	243022	PPP2R2C	protein_coding	0.0168338	0.00154279	0.00542941	0.0113723	0.00508129	0.010159
ENSG00000074219	0.0617237	4.70828	0.0773128	0.780973	0.87169	TEAD2	protein_coding	223	330	274	294	242	326	TEA domain family member 2 [Source:HGNC Symbol;Acc:HGNC:11715]	21862	TEAD2	protein_coding	1.39098	1.41487	1.03357	1.12626	1.05148	1.1156
ENSG00000074266	-0.35104	4.76271	2.50189	0.11371	0.245833	EED	protein_coding	156	305	380	279	322	354	embryonic ectoderm development [Source:HGNC Symbol;Acc:HGNC:3188]	34269	EED	protein_coding	0.620769	0.834237	0.914452	0.681843	0.892546	0.772828
ENSG00000074319	-0.573927	6.0485	8.07281	0.00449343	0.0203494	TSG101	protein_coding	297	728	795	598	1083	916	tumor susceptibility 101 [Source:HGNC Symbol;Acc:HGNC:15971]	58896	TSG101	protein_coding	0.687666	1.15861	1.11317	0.850349	1.7467	1.16357
ENSG00000074356	-0.0281064	5.14304	0.0176717	0.894245	0.940272	C17orf85	protein_coding	317	432	482	423	276	348	chromosome 17 open reading frame 85 [Source:HGNC Symbol;Acc:HGNC:24612]	34728	C17orf85	protein_coding	1.24476	1.16599	1.14458	1.0201	0.754928	0.749688
ENSG00000074410	1.07042	4.89427	20.0276	7.6331e-06	8.01072e-05	CA12	protein_coding	356	329	172	437	152	444	carbonic anhydrase XII [Source:HGNC Symbol;Acc:HGNC:1371]	60783	CA12	protein_coding	0.798683	0.507347	0.233359	0.602117	0.23754	0.54649
ENSG00000074416	-1.39775	6.90486	45.4974	1.52844e-11	4.02005e-10	MGLL	protein_coding	566	1891	2613	1097	1270	472	monoglyceride lipase [Source:HGNC Symbol;Acc:HGNC:17038]	134188	MGLL	protein_coding	0.575188	1.3209	1.60585	0.68466	0.899013	0.263154
ENSG00000074527	-1.53017	4.73769	36.4784	1.54364e-09	3.06936e-08	NTN4	protein_coding	57	212	936	235	249	136	netrin 4 [Source:HGNC Symbol;Acc:HGNC:13658]	133345	NTN4	protein_coding	0.0582915	0.149022	0.578865	0.147595	0.177378	0.0763033
ENSG00000074582	0.22674	4.06329	0.768018	0.380831	0.561754	BCS1L	protein_coding	131	189	181	248	138	199	BC1 (ubiquinol-cytochrome c reductase) synthesis-like [Source:HGNC Symbol;Acc:HGNC:1020]	4679	BCS1L	protein_coding	3.8179	3.78617	3.1901	4.43895	2.80157	3.18186
ENSG00000074590	-0.350874	5.51566	2.99868	0.0833325	0.196729	NUAK1	protein_coding	247	470	715	565	526	524	NUAK family, SNF1-like kinase, 1 [Source:HGNC Symbol;Acc:HGNC:14311]	76693	NUAK1	protein_coding	0.439186	0.574425	0.768827	0.616985	0.651487	0.51116
ENSG00000074603	-0.336233	6.22923	2.57668	0.108449	0.237523	DPP8	protein_coding	502	1074	884	627	808	1039	dipeptidyl-peptidase 8 [Source:HGNC Symbol;Acc:HGNC:16490]	75241	DPP8	protein_coding	0.909821	1.33795	0.968894	0.697903	1.02008	1.0331
ENSG00000074621	0.585472	4.70243	5.94205	0.0147838	0.0530064	SLC24A1	protein_coding	328	239	292	381	151	244	solute carrier family 24 (sodium/potassium/calcium exchanger), member 1 [Source:HGNC Symbol;Acc:HGNC:10975]	49629	SLC24A1	protein_coding	0.90125	0.451392	0.485206	0.642941	0.289013	0.36782
ENSG00000074657	-0.631494	4.98299	8.22943	0.00412166	0.018936	ZNF532	protein_coding	234	462	466	295	339	244	zinc finger protein 532 [Source:HGNC Symbol;Acc:HGNC:30940]	123880	ZNF532	protein_coding	0.257586	0.349568	0.310215	0.199436	0.259941	0.147357
ENSG00000074695	-0.0843969	8.25321	0.179046	0.672194	0.799197	LMAN1	protein_coding	1794	2644	3510	3025	4241	5230	lectin, mannose-binding, 1 [Source:HGNC Symbol;Acc:HGNC:6631]	32139	LMAN1	protein_coding	7.61197	7.71117	9.00644	7.8827	12.5346	12.1745
ENSG00000074696	-0.293567	7.32539	2.42913	0.119099	0.253732	PTPLAD1	protein_coding	866	1599	1905	1602	2341	2398	protein tyrosine phosphatase-like A domain containing 1 [Source:HGNC Symbol;Acc:HGNC:24175]	47934	PTPLAD1	protein_coding	2.46366	3.12677	3.2774	2.79899	4.6391	3.74271
ENSG00000074755	0.111361	3.90225	0.117389	0.731884	0.84023	ZZEF1	protein_coding	142	107	212	219	153	122	zinc finger, ZZ-type with EF-hand domain 1 [Source:HGNC Symbol;Acc:HGNC:29027]	138575	ZZEF1	protein_coding	0.139737	0.0723752	0.126162	0.132355	0.104878	0.0658652
ENSG00000074800	0.712058	9.45456	9.58196	0.00196499	0.0102965	ENO1	protein_coding	6313	5218	8136	12120	4657	9763	enolase 1, (alpha) [Source:HGNC Symbol;Acc:HGNC:3350]	18247	ENO1	protein_coding	47.1793	26.8042	36.7704	55.6279	24.2432	40.0288
ENSG00000074842	0.0883926	6.97108	0.173983	0.676596	0.802073	C19orf10	protein_coding	1056	1385	1533	2074	1049	1046	myeloid-derived growth factor [Source:HGNC Symbol;Acc:HGNC:16948]	28996	C19orf10	protein_coding	4.9663	4.47716	4.35996	5.99035	3.43648	2.69882
ENSG00000074855	0.342256	1.98655	0.592557	0.441432	0.618129	ANO8	protein_coding	34	63	44	64	12	29	anoctamin 8 [Source:HGNC Symbol;Acc:HGNC:29329]	11606	ANO8	protein_coding	0.399487	0.508802	0.312643	0.461827	0.0982143	0.186938
ENSG00000074935	-0.30415	6.66827	2.02629	0.154598	0.305084	TUBE1	protein_coding	556	1264	1263	921	1160	1646	tubulin, epsilon 1 [Source:HGNC Symbol;Acc:HGNC:20775]	16752	TUBE1	protein_coding	4.526	7.07248	6.21749	4.60442	6.5776	7.35096
ENSG00000074964	-0.441177	3.87157	1.88562	0.169697	0.3257	ARHGEF10L	protein_coding	120	137	276	120	152	139	Rho guanine nucleotide exchange factor (GEF) 10-like [Source:HGNC Symbol;Acc:HGNC:25540]	158039	ARHGEF10L	protein_coding	0.103544	0.0812545	0.14402	0.0635915	0.0913598	0.0658009
ENSG00000075089	-0.128929	6.37926	0.411717	0.521099	0.685106	ACTR6	protein_coding	424	815	1027	963	1017	1362	ARP6 actin-related protein 6 homolog (yeast) [Source:HGNC Symbol;Acc:HGNC:24025]	42743	ACTR6	protein_coding	1.35272	1.78724	1.98145	1.88687	2.26012	2.38393
ENSG00000075131	-0.970825	4.17133	13.5667	0.000230228	0.00162951	TIPIN	protein_coding	43	157	275	142	337	259	TIMELESS interacting protein [Source:HGNC Symbol;Acc:HGNC:30750]	50540	TIPIN	protein_coding	0.116022	0.291176	0.448721	0.235307	0.633389	0.383394
ENSG00000075142	-0.185038	7.01058	0.748585	0.386925	0.568614	SRI	protein_coding	814	1884	1358	1368	1324	1772	sorcin [Source:HGNC Symbol;Acc:HGNC:11292]	21875	SRI	protein_coding	5.07438	8.07279	5.11953	5.23745	5.74931	6.06034
ENSG00000075151	0.0278691	6.72717	0.0203795	0.886482	0.9356	EIF4G3	protein_coding	912	1083	1441	1290	981	1187	eukaryotic translation initiation factor 4 gamma, 3 [Source:HGNC Symbol;Acc:HGNC:3298]	370596	EIF4G3	protein_coding	0.335584	0.273917	0.320658	0.291522	0.251446	0.239624
ENSG00000075188	-0.306365	5.63217	2.16163	0.141495	0.286592	NUP37	protein_coding	233	472	723	542	618	754	nucleoporin 37kDa [Source:HGNC Symbol;Acc:HGNC:29929]	47021	NUP37	protein_coding	0.675726	0.940895	1.26802	0.96536	1.24845	1.19967
ENSG00000075213	-4.02506	1.40389	35.8426	2.13917e-09	4.16467e-08	SEMA3A	protein_coding	0	32	64	3	57	8	sema domain, immunoglobulin domain (Ig), short basic domain, secreted, (semaphorin) 3A [Source:HGNC Symbol;Acc:HGNC:10723]	536947	SEMA3A	protein_coding	0	0.00558611	0.0098294	0.00046792	0.0100837	0.00111465
ENSG00000075218	-1.76875	2.96568	27.0502	1.98237e-07	2.8209e-06	GTSE1	protein_coding	31	199	128	38	70	33	G-2 and S-phase expressed 1 [Source:HGNC Symbol;Acc:HGNC:13698]	34069	GTSE1	protein_coding	0.124082	0.547501	0.309834	0.0934127	0.195171	0.0724662
ENSG00000075223	0.31662	9.57545	1.37536	0.240894	0.414795	SEMA3C	protein_coding	4150	3368	15603	12782	6134	10088	sema domain, immunoglobulin domain (Ig), short basic domain, secreted, (semaphorin) 3C [Source:HGNC Symbol;Acc:HGNC:10725]	179821	SEMA3C	protein_coding	3.14713	1.75559	7.1556	5.95306	3.24026	4.19707
ENSG00000075234	0.441873	3.12502	1.6085	0.204702	0.371107	TTC38	protein_coding	71	60	91	168	86	84	tetratricopeptide repeat domain 38 [Source:HGNC Symbol;Acc:HGNC:26082]	26047	TTC38	protein_coding	0.371713	0.215916	0.288113	0.540174	0.313629	0.24127
ENSG00000075239	-0.857331	6.04134	18.553	1.65242e-05	0.000160994	ACAT1	protein_coding	280	746	953	496	1102	814	acetyl-CoA acetyltransferase 1 [Source:HGNC Symbol;Acc:HGNC:93]	26260	ACAT1	protein_coding	1.45402	2.66278	2.99279	1.58186	3.98623	2.31905
ENSG00000075240	0.842757	3.6308	8.80131	0.00301015	0.0146501	GRAMD4	protein_coding	109	100	110	246	79	159	GRAM domain containing 4 [Source:HGNC Symbol;Acc:HGNC:29113]	103778	GRAMD4	protein_coding	0.143228	0.0903204	0.087411	0.198523	0.0723099	0.114623
ENSG00000075292	-0.382454	7.63049	3.55396	0.0594034	0.153719	ZNF638	protein_coding	1132	1948	2772	1647	2705	3037	zinc finger protein 638 [Source:HGNC Symbol;Acc:HGNC:17894]	158508	ZNF638	protein_coding	0.973872	1.15194	1.44218	0.87021	1.62103	1.43342
ENSG00000075303	-0.86057	4.26388	9.35029	0.0022295	0.0114571	SLC25A40	protein_coding	107	235	299	103	272	245	solute carrier family 25, member 40 [Source:HGNC Symbol;Acc:HGNC:29680]	42789	SLC25A40	protein_coding	0.341003	0.514786	0.576259	0.201598	0.603827	0.428366
ENSG00000075336	-0.131825	6.47024	0.257867	0.611589	0.755207	TIMM21	protein_coding	354	1014	908	1010	1044	1717	translocase of inner mitochondrial membrane 21 homolog (yeast) [Source:HGNC Symbol;Acc:HGNC:25010]	12019	TIMM21	protein_coding	4.01644	7.90789	6.23011	7.03777	8.25103	10.6877
ENSG00000075391	-0.178389	5.15454	0.711826	0.398838	0.579687	RASAL2	protein_coding	287	497	465	450	293	310	RAS protein activator like 2 [Source:HGNC Symbol;Acc:HGNC:9874]	390006	RASAL2	protein_coding	0.10035	0.119447	0.0983241	0.0966325	0.0713629	0.0594664
ENSG00000075399	0.166084	2.77379	0.226574	0.634076	0.771796	VPS9D1	protein_coding	66	59	91	100	58	57	VPS9 domain containing 1 [Source:HGNC Symbol;Acc:HGNC:13526]	13852	VPS9D1	protein_coding	0.649738	0.399237	0.541761	0.604602	0.397733	0.307853
ENSG00000075407	-0.667072	6.18735	11.0531	0.0008854	0.00522723	ZNF37A	protein_coding	520	1040	991	585	918	668	zinc finger protein 37A [Source:HGNC Symbol;Acc:HGNC:13102]	31208	ZNF37A	protein_coding	2.27219	3.12362	2.6187	1.5699	2.79417	1.60137
ENSG00000075413	-0.152528	6.4752	0.627703	0.428199	0.607702	MARK3	protein_coding	811	1197	1175	971	739	826	MAP/microtubule affinity-regulating kinase 3 [Source:HGNC Symbol;Acc:HGNC:6897]	118439	MARK3	protein_coding	0.933755	0.947306	0.818129	0.686604	0.592687	0.521755
ENSG00000075415	0.526157	8.11263	6.64784	0.0099276	0.0384746	SLC25A3	protein_coding	3097	2616	3221	3946	1743	3086	solute carrier family 25 (mitochondrial carrier; phosphate carrier), member 3 [Source:HGNC Symbol;Acc:HGNC:10989]	12788	SLC25A3	protein_coding	33.0252	19.1746	20.7714	25.8426	12.947	18.054
ENSG00000075420	0.362273	7.11498	3.56229	0.0591062	0.153269	FNDC3B	protein_coding	1302	1573	1565	1855	945	1760	fibronectin type III domain containing 3B [Source:HGNC Symbol;Acc:HGNC:24670]	362037	FNDC3B	protein_coding	0.490416	0.407255	0.356484	0.429114	0.247945	0.363698
ENSG00000075426	1.46724	7.69668	55.7847	8.08566e-14	2.86417e-12	FOSL2	protein_coding	3252	1550	1427	3548	678	2361	FOS-like antigen 2 [Source:HGNC Symbol;Acc:HGNC:3798]	24864	FOSL2	protein_coding	17.8355	5.84321	4.73295	11.9507	2.59021	7.10405
ENSG00000075539	-0.511909	5.20416	5.3101	0.0212022	0.0708307	FRYL	protein_coding	278	446	515	306	467	375	FRY-like [Source:HGNC Symbol;Acc:HGNC:29127]	282961	FRYL	protein_coding	0.133975	0.14774	0.150093	0.0905684	0.156771	0.0991484
ENSG00000075568	0.0752341	4.31052	0.0903239	0.763766	0.860713	TMEM131	protein_coding	207	229	265	232	144	183	transmembrane protein 131 [Source:HGNC Symbol;Acc:HGNC:30366]	239558	TMEM131	protein_coding	0.117833	0.0896016	0.091225	0.0811071	0.0570989	0.0571507
ENSG00000075618	-0.0891843	5.11259	0.177269	0.673731	0.800075	FSCN1	protein_coding	273	453	483	479	255	304	fascin actin-bundling protein 1 [Source:HGNC Symbol;Acc:HGNC:11148]	13832	FSCN1	protein_coding	2.69144	3.06976	2.87966	2.90023	1.75118	1.64426
ENSG00000075624	-0.445479	10.8081	2.32165	0.127585	0.266071	ACTB	protein_coding	9337	22635	28932	31184	15504	11910	actin, beta [Source:HGNC Symbol;Acc:HGNC:132]	36633	ACTB	protein_coding	34.757	57.9161	65.1305	71.2921	40.202	24.3232
ENSG00000075643	-0.0248247	4.33545	0.00946419	0.922501	0.957626	MOCOS	protein_coding	148	173	283	286	219	208	molybdenum cofactor sulfurase [Source:HGNC Symbol;Acc:HGNC:18234]	84638	MOCOS	protein_coding	0.238453	0.19159	0.27574	0.282997	0.245785	0.183856
ENSG00000075651	0.444176	2.54825	1.58485	0.208064	0.375513	PLD1	protein_coding	57	47	44	56	68	97	phospholipase D1, phosphatidylcholine-specific [Source:HGNC Symbol;Acc:HGNC:9067]	210545	PLD1	protein_coding	0.0369179	0.020924	0.017234	0.0222754	0.0306789	0.0344673
ENSG00000075702	-2.29813	1.94094	19.8867	8.217e-06	8.60535e-05	WDR62	protein_coding	12	52	78	21	70	7	WD repeat domain 62 [Source:HGNC Symbol;Acc:HGNC:24502]	50225	WDR62	protein_coding	0.0325813	0.0970453	0.128072	0.0350172	0.13239	0.010427
ENSG00000075711	-1.15378	6.52319	30.7031	3.00681e-08	4.95476e-07	DLG1	protein_coding	409	1581	1480	604	1159	854	discs, large homolog 1 (Drosophila) [Source:HGNC Symbol;Acc:HGNC:2900]	256740	DLG1	protein_coding	0.217238	0.577204	0.475386	0.197027	0.428811	0.248854
ENSG00000075785	-0.804972	6.96414	6.62473	0.0100572	0.0388217	RAB7A	protein_coding	352	2063	1893	1558	1240	1361	RAB7A, member RAS oncogene family [Source:HGNC Symbol;Acc:HGNC:9788]	88674	RAB7A	protein_coding	0.541319	2.18069	1.76049	1.47148	1.32832	1.14827
ENSG00000075790	-0.900576	7.2496	22.4388	2.16942e-06	2.52276e-05	BCAP29	protein_coding	511	1476	2351	1309	2737	1872	B-cell receptor-associated protein 29 [Source:HGNC Symbol;Acc:HGNC:24131]	49193	BCAP29	protein_coding	1.41653	2.81238	3.94119	2.22853	5.28503	2.84697
ENSG00000075856	-0.15245	4.94809	0.43558	0.509263	0.67562	SART3	protein_coding	253	312	505	366	275	295	squamous cell carcinoma antigen recognized by T cells 3 [Source:HGNC Symbol;Acc:HGNC:16860]	38820	SART3	protein_coding	0.888734	0.753338	1.07279	0.7896	0.672904	0.568522
ENSG00000075914	0.476942	4.69435	4.4798	0.0342977	0.10244	EXOSC7	protein_coding	238	249	279	347	193	377	exosome component 7 [Source:HGNC Symbol;Acc:HGNC:28112]	60825	EXOSC7	protein_coding	0.533583	0.383715	0.378269	0.477781	0.301405	0.463703
ENSG00000075945	-0.64294	5.93418	9.09844	0.00255827	0.0128413	KIFAP3	protein_coding	300	592	1077	528	834	760	kinesin-associated protein 3 [Source:HGNC Symbol;Acc:HGNC:17060]	163882	KIFAP3	protein_coding	0.24963	0.338596	0.541955	0.269826	0.483405	0.346947
ENSG00000075975	0.333908	5.54305	2.53566	0.1113	0.241956	MKRN2	protein_coding	414	442	664	688	300	535	makorin ring finger protein 2 [Source:HGNC Symbol;Acc:HGNC:7113]	26699	MKRN2	protein_coding	2.11452	1.55174	2.05093	2.15812	1.06734	1.49913
ENSG00000076003	-1.11901	5.37267	24.0648	9.31463e-07	1.16828e-05	MCM6	protein_coding	80	304	561	224	934	719	minichromosome maintenance complex component 6 [Source:HGNC Symbol;Acc:HGNC:6949]	36800	MCM6	protein_coding	0.296448	0.774313	1.25717	0.509779	2.41088	1.46171
ENSG00000076043	-0.0554725	7.24235	0.0869975	0.76803	0.863447	REXO2	protein_coding	1451	2216	1556	1571	1334	1545	RNA exonuclease 2 [Source:HGNC Symbol;Acc:HGNC:17851]	10893	REXO2	protein_coding	18.1646	19.0684	11.7799	12.0784	11.6328	10.6111
ENSG00000076053	-1.00798	5.81398	17.5153	2.85001e-05	0.000262846	RBM7	protein_coding	269	1128	590	282	743	683	RNA binding motif protein 7 [Source:HGNC Symbol;Acc:HGNC:9904]	14173	RBM7	protein_coding	2.5882	7.45999	3.43296	1.66636	4.9797	3.60529
ENSG00000076067	-0.357281	4.30962	1.75192	0.185635	0.347028	RBMS2	protein_coding	181	228	335	197	174	153	RNA binding motif, single stranded interacting protein 2 [Source:HGNC Symbol;Acc:HGNC:9909]	74267	RBMS2	protein_coding	0.332345	0.28776	0.371987	0.222153	0.222551	0.154126
ENSG00000076108	-0.101997	4.40397	0.140471	0.707813	0.823941	BAZ2A	protein_coding	210	305	228	294	169	129	bromodomain adjacent to zinc finger domain, 2A [Source:HGNC Symbol;Acc:HGNC:962]	41220	BAZ2A	protein_coding	0.694733	0.693558	0.456148	0.597339	0.389453	0.234133
ENSG00000076201	0.179022	1.90389	0.148158	0.700302	0.818584	PTPN23	protein_coding	31	68	34	39	17	43	protein tyrosine phosphatase, non-receptor type 23 [Source:HGNC Symbol;Acc:HGNC:14406]	32430	PTPN23	protein_coding	0.130353	0.196541	0.0864591	0.100716	0.0497941	0.0991979
ENSG00000076242	-0.36182	6.19019	3.43135	0.0639698	0.161932	MLH1	protein_coding	417	786	854	643	1066	1080	mutL homolog 1 [Source:HGNC Symbol;Acc:HGNC:7127]	57586	MLH1	protein_coding	0.987475	1.27937	1.22298	0.935138	1.75839	1.4031
ENSG00000076248	0.482888	4.19849	3.53051	0.0602493	0.155101	UNG	protein_coding	163	133	232	283	148	235	uracil-DNA glycosylase [Source:HGNC Symbol;Acc:HGNC:12572]	13418	UNG	protein_coding	1.65656	0.929084	1.42587	1.76636	1.04773	1.31027
ENSG00000076258	-0.243775	1.05934	0.195547	0.65834	0.789531	FMO4	protein_coding	14	18	27	22	24	20	flavin containing monooxygenase 4 [Source:HGNC Symbol;Acc:HGNC:3772]	27876	FMO4	protein_coding	0.0684864	0.0605248	0.0798752	0.0660958	0.0817818	0.0536761
ENSG00000076321	-0.0156102	5.7126	0.00545038	0.941148	0.969359	KLHL20	protein_coding	355	551	666	545	530	835	kelch-like family member 20 [Source:HGNC Symbol;Acc:HGNC:25056]	71761	KLHL20	protein_coding	0.674601	0.719704	0.765357	0.636048	0.701558	0.870521
ENSG00000076356	1.15358	4.87374	22.1964	2.46141e-06	2.83233e-05	PLXNA2	protein_coding	358	266	277	788	47	111	plexin A2 [Source:HGNC Symbol;Acc:HGNC:9100]	222078	PLXNA2	protein_coding	0.219829	0.112271	0.102861	0.297168	0.0201033	0.0373937
ENSG00000076382	-1.8919	4.45914	55.6137	8.82046e-14	3.11705e-12	SPAG5	protein_coding	67	309	311	89	515	142	sperm associated antigen 5 [Source:HGNC Symbol;Acc:HGNC:13452]	21714	SPAG5	protein_coding	0.420767	1.33386	1.18113	0.343267	2.25291	0.489249
ENSG00000076513	-0.725151	6.7923	15.0367	0.000105439	0.000824984	ANKRD13A	protein_coding	658	1584	1569	946	1430	1086	ankyrin repeat domain 13A [Source:HGNC Symbol;Acc:HGNC:21268]	40577	ANKRD13A	protein_coding	2.21133	3.65903	3.18876	1.95251	3.34759	2.00231
ENSG00000076554	1.6814	1.55051	10.4213	0.00124572	0.00698136	TPD52	protein_coding	32	14	3	15	28	90	tumor protein D52 [Source:HGNC Symbol;Acc:HGNC:12005]	196364	TPD52	protein_coding	0.0222226	0.00668278	0.00125991	0.00639751	0.0135448	0.0342895
ENSG00000076555	2.03775	2.36377	24.9091	6.00972e-07	7.83417e-06	ACACB	protein_coding	84	19	30	97	16	68	acetyl-CoA carboxylase beta [Source:HGNC Symbol;Acc:HGNC:85]	151631	ACACB	protein_coding	0.0755437	0.0117451	0.0163159	0.0535754	0.0100232	0.0335507
ENSG00000076604	-0.0628804	3.78919	0.0466059	0.829078	0.900261	TRAF4	protein_coding	111	171	135	181	154	133	TNF receptor-associated factor 4 [Source:HGNC Symbol;Acc:HGNC:12034]	6974	TRAF4	protein_coding	2.17044	2.29829	1.59636	2.17359	2.09756	1.42676
ENSG00000076641	0.778146	2.02495	3.46759	0.0625823	0.159378	PAG1	protein_coding	43	34	30	65	31	49	phosphoprotein membrane anchor with glycosphingolipid microdomains 1 [Source:HGNC Symbol;Acc:HGNC:30043]	144258	PAG1	protein_coding	0.0406476	0.0220917	0.0171498	0.0377359	0.0204126	0.0254119
ENSG00000076650	-0.78631	2.79873	5.58965	0.0180669	0.0623107	GPATCH1	protein_coding	23	54	118	58	113	91	G patch domain containing 1 [Source:HGNC Symbol;Acc:HGNC:24658]	49662	GPATCH1	protein_coding	0.0631554	0.10192	0.195946	0.0978105	0.216138	0.137088
ENSG00000076685	-1.1382	5.1641	26.8961	2.14693e-07	3.0348e-06	NT5C2	protein_coding	156	460	614	228	558	357	5'-nucleotidase, cytosolic II [Source:HGNC Symbol;Acc:HGNC:8022]	105289	NT5C2	protein_coding	0.202045	0.409511	0.48091	0.181357	0.503416	0.253668
ENSG00000076706	0.634341	2.2504	1.26366	0.26096	0.436194	MCAM	protein_coding	30	42	22	124	45	39	melanoma cell adhesion molecule [Source:HGNC Symbol;Acc:HGNC:6934]	12992	MCAM	protein_coding	0.314885	0.303015	0.139645	0.799332	0.329013	0.224579
ENSG00000076716	1.31054	4.13413	22.3631	2.25669e-06	2.61899e-05	GPC4	protein_coding	251	187	104	233	58	262	glypican 4 [Source:HGNC Symbol;Acc:HGNC:4452]	115387	GPC4	protein_coding	0.296636	0.151906	0.0743284	0.169114	0.0477471	0.169873
ENSG00000076770	-0.638424	3.07175	3.28373	0.0699696	0.17259	MBNL3	protein_coding	46	173	69	70	97	82	muscleblind-like splicing regulator 3 [Source:HGNC Symbol;Acc:HGNC:20564]	120651	MBNL3	protein_coding	0.0519917	0.134402	0.0471625	0.0485902	0.0763689	0.0508468
ENSG00000076864	-2.27266	-0.0421922	5.40674	0.0200591	0.0676333	RAP1GAP	protein_coding	3	11	16	0	15	7	RAP1 GTPase activating protein [Source:HGNC Symbol;Acc:HGNC:9858]	73148	RAP1GAP	protein_coding	0.00559275	0.0140955	0.0180383	0	0.0194789	0.0071594
ENSG00000076924	0.294404	3.53774	1.01575	0.31353	0.493997	XAB2	protein_coding	85	125	113	186	102	143	XPA binding protein 2 [Source:HGNC Symbol;Acc:HGNC:14089]	10040	XAB2	protein_coding	1.15449	1.16699	0.928161	1.55153	0.965034	1.06557
ENSG00000076928	0.383167	4.62466	2.6608	0.102849	0.228242	ARHGEF1	protein_coding	212	236	271	418	196	268	Rho guanine nucleotide exchange factor (GEF) 1 [Source:HGNC Symbol;Acc:HGNC:681]	46989	ARHGEF1	protein_coding	0.615243	0.470768	0.475611	0.74501	0.396219	0.426697
ENSG00000076944	-1.28927	0.697216	3.49336	0.0616155	0.157665	STXBP2	protein_coding	12	27	23	12	16	3	syntaxin binding protein 2 [Source:HGNC Symbol;Acc:HGNC:11445]	10992	STXBP2	protein_coding	0.148871	0.230239	0.172556	0.0914295	0.138267	0.0204186
ENSG00000076984	-0.414438	2.69919	1.19311	0.274704	0.452314	MAP2K7	protein_coding	45	89	80	97	64	36	mitogen-activated protein kinase kinase 7 [Source:HGNC Symbol;Acc:HGNC:6847]	10635	MAP2K7	protein_coding	0.577008	0.784411	0.620342	0.763864	0.571634	0.253248
ENSG00000077044	1.05187	3.39659	11.5207	0.000688264	0.00420315	DGKD	protein_coding	128	72	80	189	69	125	diacylglycerol kinase, delta 130kDa [Source:HGNC Symbol;Acc:HGNC:2851]	117597	DGKD	protein_coding	0.14843	0.0573888	0.0561012	0.134601	0.0557351	0.0795234
ENSG00000077092	-1.49305	3.65159	21.156	4.23373e-06	4.66994e-05	RARB	protein_coding	55	234	397	107	19	15	retinoic acid receptor, beta [Source:HGNC Symbol;Acc:HGNC:9865]	423600	RARB	protein_coding	0.0177057	0.0517787	0.0772882	0.0211548	0.00426063	0.00264921
ENSG00000077097	-0.343312	6.68027	2.94522	0.0861321	0.201837	TOP2B	protein_coding	789	1500	1429	925	911	1127	topoisomerase (DNA) II beta 180kDa [Source:HGNC Symbol;Acc:HGNC:11990]	67002	TOP2B	protein_coding	1.60582	2.09843	1.75883	1.15621	1.29154	1.2584
ENSG00000077147	-0.202845	8.42247	0.93536	0.333474	0.514623	TM9SF3	protein_coding	2229	4577	3998	3880	3638	4334	transmembrane 9 superfamily member 3 [Source:HGNC Symbol;Acc:HGNC:21529]	69343	TM9SF3	protein_coding	4.38343	6.18685	4.75465	4.68609	4.98352	4.67592
ENSG00000077150	0.825851	3.02213	5.97874	0.0144794	0.0522456	NFKB2	protein_coding	89	47	101	132	49	98	nuclear factor of kappa light polypeptide gene enhancer in B-cells 2 (p49/p100) [Source:HGNC Symbol;Acc:HGNC:7795]	8419	NFKB2	protein_coding	1.44157	0.523273	0.989326	1.31309	0.552855	0.870856
ENSG00000077152	-1.18237	5.12007	26.5745	2.53575e-07	3.53748e-06	UBE2T	protein_coding	89	369	474	202	711	493	ubiquitin-conjugating enzyme E2T [Source:HGNC Symbol;Acc:HGNC:25009]	10323	UBE2T	protein_coding	1.17568	3.35051	3.78661	1.6388	6.54244	3.57291
ENSG00000077157	0.180685	3.4345	0.382196	0.53643	0.698244	PPP1R12B	protein_coding	119	141	108	140	79	89	protein phosphatase 1, regulatory subunit 12B [Source:HGNC Symbol;Acc:HGNC:7619]	244007	PPP1R12B	protein_coding	0.0665046	0.0541636	0.0365006	0.0480516	0.0307539	0.0272878
ENSG00000077232	-0.143925	9.37006	0.367992	0.544101	0.704598	DNAJC10	protein_coding	4527	9158	6604	6082	7211	10085	DnaJ (Hsp40) homolog, subfamily C, member 10 [Source:HGNC Symbol;Acc:HGNC:24637]	78423	DNAJC10	protein_coding	7.8718	10.9458	6.94452	6.49508	8.7343	9.62085
ENSG00000077235	0.161164	4.3752	0.459549	0.497835	0.665766	GTF3C1	protein_coding	154	193	271	311	186	244	general transcription factor IIIC, polypeptide 1, alpha 220kDa [Source:HGNC Symbol;Acc:HGNC:4664]	90358	GTF3C1	protein_coding	0.232413	0.200208	0.247333	0.288254	0.195534	0.202025
ENSG00000077238	-0.246963	5.15189	1.2836	0.257232	0.432529	IL4R	protein_coding	270	391	572	476	320	286	interleukin 4 receptor [Source:HGNC Symbol;Acc:HGNC:6015]	51110	IL4R	protein_coding	0.720385	0.717071	0.92293	0.779979	0.59473	0.41864
ENSG00000077254	0.533266	7.21467	7.49175	0.00619823	0.0263721	USP33	protein_coding	1581	1336	1258	1652	1395	2340	ubiquitin specific peptidase 33 [Source:HGNC Symbol;Acc:HGNC:20059]	63865	USP33	protein_coding	3.37579	1.96081	1.62441	2.16635	2.07485	2.74116
ENSG00000077312	0.373841	4.3655	2.23714	0.13473	0.276562	SNRPA	protein_coding	183	169	275	367	149	192	small nuclear ribonucleoprotein polypeptide A [Source:HGNC Symbol;Acc:HGNC:11151]	14752	SNRPA	protein_coding	1.69164	1.07381	1.53731	2.08352	0.959426	0.973714
ENSG00000077348	0.400137	2.52759	1.19495	0.274333	0.451859	EXOSC5	protein_coding	48	44	63	100	52	59	exosome component 5 [Source:HGNC Symbol;Acc:HGNC:24662]	11105	EXOSC5	protein_coding	0.589426	0.371386	0.467843	0.75416	0.444796	0.397479
ENSG00000077380	-0.4943	6.67641	6.79779	0.00912707	0.0360469	DYNC1I2	protein_coding	430	948	1504	1060	1511	1449	dynein, cytoplasmic 1, intermediate chain 2 [Source:HGNC Symbol;Acc:HGNC:2964]	61011	DYNC1I2	protein_coding	0.961097	1.45644	2.03291	1.45506	2.35251	1.77681
ENSG00000077420	-1.15926	3.56211	17.0055	3.72709e-05	0.000332827	APBB1IP	protein_coding	50	176	220	99	142	85	amyloid beta (A4) precursor protein-binding, family B, member 1 interacting protein [Source:HGNC Symbol;Acc:HGNC:17379]	129600	APBB1IP	protein_coding	0.0526104	0.127291	0.13999	0.0639752	0.104078	0.0490676
ENSG00000077458	-0.765607	4.98019	10.5244	0.00117808	0.00667248	FAM76B	protein_coding	199	385	403	174	504	393	family with sequence similarity 76, member B [Source:HGNC Symbol;Acc:HGNC:28492]	21467	FAM76B	protein_coding	1.26412	1.68105	1.54815	0.678828	2.23016	1.36963
ENSG00000077463	-0.232824	2.63203	0.411299	0.521311	0.685203	SIRT6	protein_coding	38	92	78	95	46	47	sirtuin 6 [Source:HGNC Symbol;Acc:HGNC:14934]	8495	SIRT6	protein_coding	0.609996	1.01512	0.757199	0.936574	0.514364	0.413919
ENSG00000077514	-1.07995	5.05292	23.3251	1.36806e-06	1.65734e-05	POLD3	protein_coding	110	291	577	227	629	389	polymerase (DNA-directed), delta 3, accessory subunit [Source:HGNC Symbol;Acc:HGNC:20932]	175266	POLD3	protein_coding	0.0855858	0.155627	0.271492	0.10847	0.340902	0.166048
ENSG00000077549	-0.351013	7.13645	2.26151	0.132625	0.273673	CAPZB	protein_coding	792	2197	1806	2050	1223	1233	capping protein (actin filament) muscle Z-line, beta [Source:HGNC Symbol;Acc:HGNC:1491]	146763	CAPZB	protein_coding	0.735894	1.40315	1.0148	1.16982	0.791564	0.628532
ENSG00000077585	1.11267	3.341	10.1077	0.00147653	0.00801586	GPR137B	protein_coding	115	68	94	111	49	216	G protein-coupled receptor 137B [Source:HGNC Symbol;Acc:HGNC:11862]	79360	GPR137B	protein_coding	0.197607	0.0803153	0.0976798	0.117139	0.0586503	0.203626
ENSG00000077684	0.0082411	7.39215	0.0015778	0.968315	0.983073	JADE1	protein_coding	1380	1515	2595	2409	1513	1567	jade family PHD finger 1 [Source:HGNC Symbol;Acc:HGNC:30027]	65601	JADE1	protein_coding	2.86864	2.16468	3.26216	3.07545	2.19081	1.78706
ENSG00000077713	-0.552432	4.41726	5.4274	0.0198232	0.0670196	SLC25A43	protein_coding	135	312	322	244	207	171	solute carrier family 25, member 43 [Source:HGNC Symbol;Acc:HGNC:30557]	55418	SLC25A43	protein_coding	0.332192	0.527709	0.479163	0.36874	0.35481	0.230848
ENSG00000077721	-0.420693	6.81847	4.67756	0.0305591	0.0941392	UBE2A	protein_coding	656	1448	1532	1350	1305	1169	ubiquitin-conjugating enzyme E2A [Source:HGNC Symbol;Acc:HGNC:12472]	9880	UBE2A	protein_coding	9.05428	13.7373	12.7873	11.4435	12.5467	8.85194
ENSG00000077782	1.55014	7.4404	63.2361	1.83358e-15	7.97206e-14	FGFR1	protein_coding	2449	1156	1129	3383	639	2170	fibroblast growth factor receptor 1 [Source:HGNC Symbol;Acc:HGNC:3688]	57696	FGFR1	protein_coding	5.78828	1.87803	1.61371	4.91064	1.05204	2.81381
ENSG00000077942	0.420817	6.03743	3.6835	0.0549535	0.145421	FBLN1	protein_coding	278	373	1079	1899	340	525	fibulin 1 [Source:HGNC Symbol;Acc:HGNC:3600]	98897	FBLN1	protein_coding	0.383326	0.353522	0.89974	1.60814	0.326567	0.397152
ENSG00000077943	-0.461933	2.54504	1.32927	0.248935	0.423883	ITGA8	protein_coding	3	12	37	31	153	155	integrin, alpha 8 [Source:HGNC Symbol;Acc:HGNC:6144]	206176	ITGA8	protein_coding	0.00198422	0.00545549	0.0147993	0.0125923	0.0704903	0.0562438
ENSG00000078018	3.77259	1.63281	28.3249	1.02566e-07	1.54502e-06	MAP2	protein_coding	38	0	12	51	4	90	microtubule-associated protein 2 [Source:HGNC Symbol;Acc:HGNC:6839]	310060	MAP2	protein_coding	0.0167126	0	0.00319164	0.0137755	0.00122543	0.0217159
ENSG00000078043	-0.215503	5.06469	0.741876	0.38906	0.570676	PIAS2	protein_coding	233	576	337	290	291	458	protein inhibitor of activated STAT, 2 [Source:HGNC Symbol;Acc:HGNC:17311]	111770	PIAS2	protein_coding	0.284274	0.483046	0.248647	0.217297	0.247311	0.306564
ENSG00000078053	1.24163	1.62474	6.22366	0.0126054	0.0467158	AMPH	protein_coding	40	29	5	22	27	64	amphiphysin [Source:HGNC Symbol;Acc:HGNC:471]	247863	AMPH	protein_coding	0.0220067	0.0109667	0.00166355	0.00743349	0.0103473	0.0193174
ENSG00000078061	-0.282009	4.77866	1.55933	0.211763	0.380056	ARAF	protein_coding	202	418	386	350	203	221	A-Raf proto-oncogene, serine/threonine kinase [Source:HGNC Symbol;Acc:HGNC:646]	10820	ARAF	protein_coding	2.54584	3.6211	2.94197	2.70908	1.78215	1.52808
ENSG00000078070	-0.091262	4.33473	0.141989	0.706311	0.822908	MCCC1	protein_coding	128	178	254	209	255	308	methylcrotonoyl-CoA carboxylase 1 (alpha) [Source:HGNC Symbol;Acc:HGNC:6936]	100857	MCCC1	protein_coding	0.173066	0.165426	0.207686	0.173549	0.240165	0.228468
ENSG00000078098	-0.673681	7.48193	11.877	0.000568325	0.0035656	FAP	protein_coding	665	1466	3519	1874	2464	2162	fibroblast activation protein, alpha [Source:HGNC Symbol;Acc:HGNC:3590]	74467	FAP	protein_coding	1.21777	1.84528	3.89703	2.1076	3.14306	2.17207
ENSG00000078114	2.81224	2.88788	51.4729	7.25913e-13	2.29355e-11	NEBL	protein_coding	106	14	34	142	15	158	nebulette [Source:HGNC Symbol;Acc:HGNC:16932]	394214	NEBL	protein_coding	0.0366674	0.00332879	0.00711255	0.0301674	0.00361439	0.0299851
ENSG00000078124	-0.233054	4.95282	1.1581	0.281861	0.460746	ACER3	protein_coding	241	378	337	284	385	380	alkaline ceramidase 3 [Source:HGNC Symbol;Acc:HGNC:16066]	165930	ACER3	protein_coding	0.198061	0.21353	0.167488	0.143343	0.2204	0.171332
ENSG00000078140	-0.511901	6.8128	4.55132	0.0328933	0.0993875	UBE2K	protein_coding	578	1963	1184	969	1245	1516	ubiquitin-conjugating enzyme E2K [Source:HGNC Symbol;Acc:HGNC:4914]	84748	UBE2K	protein_coding	0.930048	2.17111	1.15213	0.957582	1.39546	1.33829
ENSG00000078142	-0.47655	6.69061	6.12347	0.0133399	0.0489316	PIK3C3	protein_coding	553	1103	1550	968	1348	1373	phosphatidylinositol 3-kinase, catalytic subunit type 3 [Source:HGNC Symbol;Acc:HGNC:8974]	132624	PIK3C3	protein_coding	0.568604	0.779551	0.963803	0.611273	0.965481	0.774514
ENSG00000078177	-1.20294	4.18678	20.8049	5.08537e-06	5.48756e-05	N4BP2	protein_coding	112	292	216	80	312	154	NEDD4 binding protein 2 [Source:HGNC Symbol;Acc:HGNC:29851]	101426	N4BP2	protein_coding	0.150583	0.269851	0.175624	0.0660576	0.292201	0.113593
ENSG00000078237	-0.0248067	5.27687	0.00922929	0.923466	0.958099	C12orf5	protein_coding	176	441	390	483	433	696	chromosome 12 open reading frame 5 [Source:HGNC Symbol;Acc:HGNC:1185]	33388	C12orf5	protein_coding	0.718835	1.23805	0.96328	1.21154	1.23189	1.55955
ENSG00000078246	-0.863913	5.21638	15.1983	9.67888e-05	0.000767364	TULP3	protein_coding	190	590	650	326	371	327	tubby like protein 3 [Source:HGNC Symbol;Acc:HGNC:12425]	63917	TULP3	protein_coding	0.405363	0.86522	0.83864	0.427153	0.551358	0.382748
ENSG00000078269	-2.10574	4.90362	72.9139	1.3543e-17	7.1874e-16	SYNJ2	protein_coding	104	676	601	109	340	131	synaptojanin 2 [Source:HGNC Symbol;Acc:HGNC:11504]	117289	SYNJ2	protein_coding	0.120916	0.540232	0.422567	0.0778307	0.275358	0.0835593
ENSG00000078304	-0.411889	6.95156	4.52501	0.0334028	0.100471	PPP2R5C	protein_coding	859	1855	1365	1183	1466	1333	protein phosphatase 2, regulatory subunit B', gamma [Source:HGNC Symbol;Acc:HGNC:9311]	166191	PPP2R5C	protein_coding	0.704843	1.04623	0.677335	0.596155	0.83792	0.600072
ENSG00000078319	-0.167252	4.27067	0.423247	0.515321	0.68069	PMS2P1	unprocessed_pseudogene	132	285	207	208	185	240	postmeiotic segregation increased 2 pseudogene 1 [Source:HGNC Symbol;Acc:HGNC:9123]	20916	PMS2P1	unprocessed_pseudogene	0.860602	1.2772	0.81615	0.832849	0.840174	0.858447
ENSG00000078369	-0.475737	7.85573	4.93928	0.0262529	0.0838889	GNB1	protein_coding	1493	3962	3013	2758	2036	1884	guanine nucleotide binding protein (G protein), beta polypeptide 1 [Source:HGNC Symbol;Acc:HGNC:4396]	105832	GNB1	protein_coding	1.92375	3.50904	2.3478	2.18252	1.82741	1.33182
ENSG00000078399	-0.0667739	2.92461	0.0380573	0.845328	0.909128	HOXA9	protein_coding	70	71	114	74	70	83	homeobox A9 [Source:HGNC Symbol;Acc:HGNC:5109]	12745	HOXA9	protein_coding	0.748971	0.522167	0.737638	0.486266	0.521716	0.487213
ENSG00000078401	0.22219	3.2062	0.443739	0.505323	0.672007	EDN1	protein_coding	90	66	114	104	100	113	endothelin 1 [Source:HGNC Symbol;Acc:HGNC:3176]	6831	EDN1	protein_coding	1.79666	0.90563	1.37626	1.27506	1.39057	1.23759
ENSG00000078403	-0.372857	4.88804	2.88622	0.0893401	0.207205	MLLT10	protein_coding	247	500	373	284	240	253	myeloid/lymphoid or mixed-lineage leukemia (trithorax homolog, Drosophila); translocated to, 10 [Source:HGNC Symbol;Acc:HGNC:16063]	209465	MLLT10	protein_coding	0.160802	0.223743	0.146851	0.11355	0.108837	0.0903629
ENSG00000078487	0.429572	2.84918	1.7174	0.190028	0.352692	ZCWPW1	protein_coding	64	61	68	103	70	93	zinc finger, CW type with PWWP domain 1 [Source:HGNC Symbol;Acc:HGNC:23486]	28166	ZCWPW1	protein_coding	0.309857	0.203	0.199096	0.306263	0.236074	0.247024
ENSG00000078596	-0.0699923	3.76188	0.0688915	0.792958	0.878676	ITM2A	protein_coding	90	149	180	181	129	157	integral membrane protein 2A [Source:HGNC Symbol;Acc:HGNC:6173]	7283	ITM2A	protein_coding	1.68515	1.91764	2.03817	2.08137	1.6825	1.61276
ENSG00000078618	-0.395138	7.38996	3.32574	0.0682031	0.169811	NRD1	protein_coding	850	2313	2011	1810	1972	2240	nardilysin (N-arginine dibasic convertase) [Source:HGNC Symbol;Acc:HGNC:7995]	89746	NRD1	protein_coding	1.29155	2.41575	1.84789	1.68906	2.08722	1.8673
ENSG00000078668	-0.577072	7.13624	7.10122	0.00770313	0.0315249	VDAC3	protein_coding	550	1705	1906	1471	1903	1960	voltage-dependent anion channel 3 [Source:HGNC Symbol;Acc:HGNC:12674]	14273	VDAC3	protein_coding	5.25478	11.197	11.0125	8.63136	12.6648	10.2736
ENSG00000078674	-0.439232	7.48963	4.52287	0.0334446	0.100577	PCM1	protein_coding	1258	2052	2446	1365	2333	2349	pericentriolar material 1 [Source:HGNC Symbol;Acc:HGNC:8727]	107104	PCM1	protein_coding	1.6017	1.79582	1.88334	1.06735	2.06912	1.64081
ENSG00000078687	0.0253547	2.14663	0.00366257	0.951742	0.974281	TNRC6C	protein_coding	41	37	49	49	54	45	trinucleotide repeat containing 6C [Source:HGNC Symbol;Acc:HGNC:29318]	104667	TNRC6C	protein_coding	0.0534172	0.0331347	0.0386069	0.0392074	0.0490072	0.032165
ENSG00000078699	0.323541	2.79807	0.724117	0.394797	0.57603	CBFA2T2	protein_coding	69	51	73	108	74	62	core-binding factor, runt domain, alpha subunit 2; translocated to, 2 [Source:HGNC Symbol;Acc:HGNC:1536]	159961	CBFA2T2	protein_coding	0.0588223	0.0298846	0.0376346	0.0565446	0.0439434	0.0289974
ENSG00000078725	3.16062	2.12442	35.3106	2.81104e-09	5.37449e-08	BRINP1	protein_coding	41	4	7	114	19	95	bone morphogenetic protein/retinoic acid inducible neural-specific 1 [Source:HGNC Symbol;Acc:HGNC:2687]	216009	BRINP1	protein_coding	0.0258833	0.00173572	0.00267242	0.0441992	0.00835522	0.0329028
ENSG00000078747	-0.639428	7.8504	10.8515	0.000987155	0.00573711	ITCH	protein_coding	1517	3502	2982	1777	2821	2484	itchy E3 ubiquitin protein ligase [Source:HGNC Symbol;Acc:HGNC:13890]	148158	ITCH	protein_coding	1.39626	2.21555	1.65982	1.00449	1.80865	1.25432
ENSG00000078804	0.490797	2.63853	1.91695	0.166193	0.321207	TP53INP2	protein_coding	86	67	72	76	29	51	tumor protein p53 inducible nuclear protein 2 [Source:HGNC Symbol;Acc:HGNC:16104]	9149	TP53INP2	protein_coding	1.28183	0.686424	0.648989	0.6957	0.301093	0.41704
ENSG00000078808	0.713334	7.4831	11.7425	0.000610887	0.00378918	SDF4	protein_coding	1939	1390	1990	3371	1079	1726	stromal cell derived factor 4 [Source:HGNC Symbol;Acc:HGNC:24188]	15123	SDF4	protein_coding	17.4842	8.61525	10.8516	18.6682	6.77734	8.53854
ENSG00000078902	0.303542	4.23531	1.43869	0.230352	0.402676	TOLLIP	protein_coding	134	191	261	363	109	179	toll interacting protein [Source:HGNC Symbol;Acc:HGNC:16476]	35283	TOLLIP	protein_coding	0.5179	0.50741	0.610033	0.861634	0.293452	0.37955
ENSG00000078967	-0.217357	2.80885	0.333894	0.563375	0.719667	UBE2D4	protein_coding	55	48	117	77	85	65	ubiquitin-conjugating enzyme E2D 4 (putative) [Source:HGNC Symbol;Acc:HGNC:21647]	29698	UBE2D4	protein_coding	0.252547	0.151497	0.324891	0.217143	0.271874	0.163745
ENSG00000079102	-0.108994	3.12194	0.131579	0.7168	0.829602	RUNX1T1	protein_coding	90	136	80	74	77	86	runt-related transcription factor 1; translocated to, 1 (cyclin D-related) [Source:HGNC Symbol;Acc:HGNC:1535]	148319	RUNX1T1	protein_coding	0.0827471	0.0859475	0.0444807	0.0417846	0.049314	0.0433793
ENSG00000079134	-0.550788	5.79939	5.69117	0.0170504	0.0594235	THOC1	protein_coding	220	617	818	501	722	893	THO complex 1 [Source:HGNC Symbol;Acc:HGNC:19070]	53530	THOC1	protein_coding	0.560444	1.08039	1.26019	0.783831	1.2812	1.24806
ENSG00000079150	0.706086	6.09667	9.88988	0.0016619	0.00888909	FKBP7	protein_coding	464	587	532	939	574	1523	FK506 binding protein 7 [Source:HGNC Symbol;Acc:HGNC:3723]	14936	FKBP7	protein_coding	4.23634	3.68379	2.93735	5.26518	3.65051	7.62863
ENSG00000079156	-0.749234	4.15245	8.95632	0.00276512	0.013677	OSBPL6	protein_coding	98	229	277	155	230	174	oxysterol binding protein-like 6 [Source:HGNC Symbol;Acc:HGNC:16388]	204952	OSBPL6	protein_coding	0.065205	0.104731	0.111457	0.0633376	0.106599	0.0635153
ENSG00000079215	0.921831	3.53516	5.94339	0.0147725	0.0529829	SLC1A3	protein_coding	71	83	142	181	46	259	solute carrier family 1 (glial high affinity glutamate transporter), member 3 [Source:HGNC Symbol;Acc:HGNC:10941]	81979	SLC1A3	protein_coding	0.118103	0.0949001	0.142845	0.184909	0.0533005	0.236362
ENSG00000079246	-0.501659	8.91323	5.19774	0.0226162	0.0745197	XRCC5	protein_coding	1750	3034	6865	4273	9129	7712	X-ray repair complementing defective repair in Chinese hamster cells 5 (double-strand-break rejoining) [Source:HGNC Symbol;Acc:HGNC:12833]	98839	XRCC5	protein_coding	2.41444	2.87725	5.72784	3.62065	8.77346	5.8374
ENSG00000079257	-0.987299	4.67239	5.89	0.0152271	0.0542221	LXN	protein_coding	98	676	355	158	144	251	latexin [Source:HGNC Symbol;Acc:HGNC:13347]	26871	LXN	protein_coding	0.497335	2.35805	1.08949	0.492442	0.509043	0.698829
ENSG00000079263	1.04463	0.085021	1.00386	0.316378	0.496751	SP140	protein_coding	10	2	4	17	17	7	SP140 nuclear body protein [Source:HGNC Symbol;Acc:HGNC:17133]	110105	SP140	protein_coding	0.0123851	0.00170261	0.00299593	0.0129307	0.0146662	0.00475633
ENSG00000079277	0.367517	3.56734	1.72673	0.188829	0.351343	MKNK1	protein_coding	117	152	123	177	69	115	MAP kinase interacting serine/threonine kinase 1 [Source:HGNC Symbol;Acc:HGNC:7110]	59435	MKNK1	protein_coding	0.268442	0.239713	0.170664	0.249409	0.110276	0.144756
ENSG00000079308	-0.282566	6.07508	1.8592	0.172717	0.329714	TNS1	protein_coding	631	1069	842	802	512	432	tensin 1 [Source:HGNC Symbol;Acc:HGNC:11973]	203206	TNS1	protein_coding	0.423448	0.493097	0.341707	0.330537	0.239337	0.159048
ENSG00000079313	-0.199741	3.96278	0.454605	0.500156	0.667815	REXO1	protein_coding	122	201	191	245	141	100	REX1, RNA exonuclease 1 homolog (S. cerevisiae) [Source:HGNC Symbol;Acc:HGNC:24616]	33217	REXO1	protein_coding	0.500848	0.567188	0.474189	0.617714	0.403213	0.225227
ENSG00000079332	-0.122598	8.46481	0.355952	0.550763	0.710083	SAR1A	protein_coding	2442	4282	3459	3567	4454	5044	secretion associated, Ras related GTPase 1A [Source:HGNC Symbol;Acc:HGNC:10534]	23234	SAR1A	protein_coding	14.3327	17.2748	12.2774	12.8576	18.2097	16.2417
ENSG00000079335	-0.609604	2.0746	2.35161	0.125154	0.262464	CDC14A	protein_coding	23	56	57	37	49	44	cell division cycle 14A [Source:HGNC Symbol;Acc:HGNC:1718]	168543	CDC14A	protein_coding	0.018609	0.0311436	0.0278896	0.0183854	0.027616	0.0195309
ENSG00000079387	-1.00885	5.48688	23.6719	1.14241e-06	1.40916e-05	SENP1	protein_coding	254	687	656	289	632	409	SUMO1/sentrin specific peptidase 1 [Source:HGNC Symbol;Acc:HGNC:17927]	63410	SENP1	protein_coding	0.546239	1.01552	0.853148	0.3817	0.94675	0.482555
ENSG00000079432	-0.556258	4.49653	5.16258	0.0230786	0.075726	CIC	protein_coding	173	422	293	253	172	130	capicua transcriptional repressor [Source:HGNC Symbol;Acc:HGNC:14214]	27260	CIC	protein_coding	0.86542	1.45103	0.886381	0.777278	0.599347	0.356778
ENSG00000079459	0.724476	6.16672	12.878	0.000332476	0.00223243	FDFT1	protein_coding	777	627	576	1019	584	1033	farnesyl-diphosphate farnesyltransferase 1 [Source:HGNC Symbol;Acc:HGNC:3629]	43736	FDFT1	protein_coding	2.42264	1.34375	1.08608	1.95127	1.26838	1.76702
ENSG00000079462	-1.50365	1.28651	7.86182	0.00504896	0.0223229	PAFAH1B3	protein_coding	16	54	39	12	18	7	platelet-activating factor acetylhydrolase 1b, catalytic subunit 3 (29kDa) [Source:HGNC Symbol;Acc:HGNC:8576]	6513	PAFAH1B3	protein_coding	0.335001	0.777148	0.493812	0.154306	0.262523	0.0804078
ENSG00000079482	0.465838	3.60008	2.82311	0.0929163	0.21308	OPHN1	protein_coding	138	130	142	191	63	99	oligophrenin 1 [Source:HGNC Symbol;Acc:HGNC:8148]	391569	OPHN1	protein_coding	0.0480593	0.031119	0.029906	0.0408514	0.015283	0.0189151
ENSG00000079616	-1.6159	3.67015	24.1227	9.0389e-07	1.13945e-05	KIF22	protein_coding	46	141	240	93	249	59	kinesin family member 22 [Source:HGNC Symbol;Acc:HGNC:6391]	14666	KIF22	protein_coding	0.427714	0.901153	1.34952	0.531072	1.61274	0.300969
ENSG00000079691	1.57855	4.87126	38.7915	4.71574e-10	1.01188e-08	LRRC16A	protein_coding	485	170	207	594	89	243	leucine rich repeat containing 16A [Source:HGNC Symbol;Acc:HGNC:21581]	341452	LRRC16A	protein_coding	0.193695	0.046667	0.0499942	0.145693	0.0247592	0.0532424
ENSG00000079739	0.710682	5.80051	10.9248	0.000948867	0.00554485	PGM1	protein_coding	506	355	722	953	373	753	phosphoglucomutase 1 [Source:HGNC Symbol;Acc:HGNC:8905]	66969	PGM1	protein_coding	1.03035	0.496873	0.889082	1.19179	0.529067	0.841206
ENSG00000079785	-0.508991	7.25307	5.45371	0.0195269	0.0661978	DDX1	protein_coding	459	1363	1811	1406	2545	2866	DEAD (Asp-Glu-Ala-Asp) box helicase 1 [Source:HGNC Symbol;Acc:HGNC:2734]	39933	DDX1	protein_coding	1.56743	3.1993	3.73994	2.94873	6.05385	5.36939
ENSG00000079805	-0.288166	5.19311	1.24184	0.265117	0.441457	DNM2	protein_coding	265	349	504	495	469	295	dynamin 2 [Source:HGNC Symbol;Acc:HGNC:2974]	115409	DNM2	protein_coding	0.313122	0.28345	0.360138	0.359209	0.386019	0.191233
ENSG00000079819	-0.621614	5.04592	7.21149	0.00724383	0.0299327	EPB41L2	protein_coding	221	406	431	304	482	297	erythrocyte membrane protein band 4.1-like 2 [Source:HGNC Symbol;Acc:HGNC:3379]	223975	EPB41L2	protein_coding	0.134555	0.169909	0.158692	0.113673	0.20442	0.099206
ENSG00000079841	-0.320144	4.29921	1.64879	0.199124	0.364557	RIMS1	protein_coding	102	151	237	180	337	296	regulating synaptic membrane exocytosis 1 [Source:HGNC Symbol;Acc:HGNC:17282]	516440	RIMS1	protein_coding	0.0269331	0.0274062	0.0378449	0.02919	0.0619849	0.0428798
ENSG00000079931	0.520405	4.74811	4.49689	0.0339565	0.101775	MOXD1	protein_coding	334	261	328	485	120	156	monooxygenase, DBH-like 1 [Source:HGNC Symbol;Acc:HGNC:21063]	105490	MOXD1	protein_coding	0.43176	0.23191	0.256414	0.385046	0.108055	0.110635
ENSG00000079950	-0.227157	7.82638	1.02148	0.312168	0.492839	STX7	protein_coding	1307	3276	2363	2393	2478	3270	syntaxin 7 [Source:HGNC Symbol;Acc:HGNC:11442]	67331	STX7	protein_coding	2.64708	4.56058	2.89419	2.97652	3.49593	3.6334
ENSG00000079974	0.0497914	2.6895	0.0203937	0.886443	0.9356	RABL2B	protein_coding	61	68	80	90	55	51	RAB, member of RAS oncogene family-like 2B [Source:HGNC Symbol;Acc:HGNC:9800]	16162	RABL2B	protein_coding	0.514685	0.394371	0.4082	0.466368	0.323254	0.236078
ENSG00000079999	0.364465	5.99518	3.41139	0.064748	0.163382	KEAP1	protein_coding	579	649	808	1068	407	632	kelch-like ECH-associated protein 1 [Source:HGNC Symbol;Acc:HGNC:23177]	17621	KEAP1	protein_coding	4.48079	3.45227	3.78146	5.07601	2.19402	2.68329
ENSG00000080031	-3.22495	2.93396	49.6622	1.82632e-12	5.55834e-11	PTPRH	protein_coding	17	97	253	24	103	5	protein tyrosine phosphatase, receptor type, H [Source:HGNC Symbol;Acc:HGNC:9672]	28258	PTPRH	protein_coding	0.0820379	0.321752	0.738342	0.0711298	0.346236	0.0132376
ENSG00000080189	0.0717283	4.58774	0.0727914	0.787315	0.875888	SLC35C2	protein_coding	283	277	275	306	194	167	solute carrier family 35 (GDP-fucose transporter), member C2 [Source:HGNC Symbol;Acc:HGNC:17117]	18478	SLC35C2	protein_coding	2.08852	1.40513	1.22732	1.38691	0.997293	0.676149
ENSG00000080200	0.1877	5.44332	0.780972	0.376844	0.557749	CRYBG3	protein_coding	281	317	484	442	540	849	beta-gamma crystallin domain containing 3 [Source:HGNC Symbol;Acc:HGNC:34427]	122923	CRYBG3	protein_coding	0.311731	0.241723	0.324706	0.301142	0.417289	0.51672
ENSG00000080298	-0.0678425	1.16864	0.0138427	0.906341	0.948516	RFX3	protein_coding	22	16	19	11	34	32	regulatory factor X, 3 (influences HLA class II expression) [Source:HGNC Symbol;Acc:HGNC:9984]	307707	RFX3	protein_coding	0.00974972	0.00487387	0.00509207	0.0029939	0.0104958	0.00778025
ENSG00000080345	-1.17516	6.97638	30.0505	4.20943e-08	6.72832e-07	RIF1	protein_coding	468	1403	1945	619	2352	1646	replication timing regulatory factor 1 [Source:HGNC Symbol;Acc:HGNC:23207]	98130	RIF1	protein_coding	0.650356	1.34013	1.63454	0.528288	2.27673	1.2549
ENSG00000080371	-0.216398	6.51589	1.12344	0.289178	0.468802	RAB21	protein_coding	605	1295	1267	1118	751	997	RAB21, member RAS oncogene family [Source:HGNC Symbol;Acc:HGNC:18263]	45411	RAB21	protein_coding	1.81677	2.673	2.30088	2.06188	1.57092	1.64254
ENSG00000080493	-3.07718	4.13392	83.2172	7.35138e-20	4.78739e-18	SLC4A4	protein_coding	25	460	433	40	158	44	solute carrier family 4 (sodium bicarbonate cotransporter), member 4 [Source:HGNC Symbol;Acc:HGNC:11030]	384801	SLC4A4	protein_coding	0.00885953	0.11205	0.0927962	0.00870574	0.0390029	0.00855456
ENSG00000080503	-0.165676	6.32166	0.719707	0.39624	0.577232	SMARCA2	protein_coding	547	822	1209	1017	806	878	SWI/SNF related, matrix associated, actin dependent regulator of chromatin, subfamily a, member 2 [Source:HGNC Symbol;Acc:HGNC:11098]	178405	SMARCA2	protein_coding	0.418107	0.431873	0.558853	0.477415	0.429145	0.368187
ENSG00000080546	2.14045	5.26773	88.3582	5.46141e-21	4.0723e-19	SESN1	protein_coding	617	192	206	737	86	560	sestrin 1 [Source:HGNC Symbol;Acc:HGNC:21595]	108382	SESN1	protein_coding	0.776309	0.166049	0.156743	0.569498	0.0753732	0.386556
ENSG00000080561	-0.123282	3.20505	0.156989	0.691944	0.813029	MID2	protein_coding	91	105	121	85	86	94	midline 2 [Source:HGNC Symbol;Acc:HGNC:7096]	101438	MID2	protein_coding	0.122334	0.0970241	0.0983701	0.0701778	0.080533	0.0693279
ENSG00000080573	-0.735309	4.47609	6.25653	0.0123736	0.0460285	COL5A3	protein_coding	89	116	326	155	510	279	collagen, type V, alpha 3 [Source:HGNC Symbol;Acc:HGNC:14864]	50910	COL5A3	protein_coding	0.238393	0.213573	0.528072	0.254983	0.951575	0.409998
ENSG00000080603	0.177793	3.89461	0.451888	0.50144	0.66881	SRCAP	protein_coding	162	177	191	199	91	118	Snf2-related CREBBP activator protein [Source:HGNC Symbol;Acc:HGNC:16974]	46985	SRCAP	protein_coding	0.470178	0.353106	0.335238	0.354712	0.183975	0.18789
ENSG00000080608	-0.472164	6.3198	5.20374	0.0225383	0.0743286	KIAA0020	protein_coding	302	763	1030	868	1246	1191	KIAA0020 [Source:HGNC Symbol;Acc:HGNC:29676]	123772	KIAA0020	protein_coding	0.33273	0.577821	0.686267	0.587326	0.95625	0.719897
ENSG00000080802	0.0690588	3.53463	0.0577032	0.810164	0.888903	CNOT4	protein_coding	87	151	142	144	84	143	CCR4-NOT transcription complex, subunit 4 [Source:HGNC Symbol;Acc:HGNC:7880]	148332	CNOT4	protein_coding	0.0799818	0.0954186	0.0789463	0.0813035	0.0537923	0.0721244
ENSG00000080815	0.123824	6.53668	0.405052	0.524492	0.688244	PSEN1	protein_coding	777	963	989	1146	991	1179	presenilin 1 [Source:HGNC Symbol;Acc:HGNC:9508]	87273	PSEN1	protein_coding	1.21408	1.03428	0.934534	1.09973	1.07862	1.01068
ENSG00000080819	0.847573	4.06403	10.2	0.00140444	0.007686	CPOX	protein_coding	147	113	216	310	83	227	coproporphyrinogen oxidase [Source:HGNC Symbol;Acc:HGNC:2321]	72591	CPOX	protein_coding	0.276148	0.145911	0.245386	0.357652	0.10861	0.233951
ENSG00000080822	0.00273737	6.76806	0.000121531	0.991204	0.99494	CLDND1	protein_coding	562	1396	984	1261	1182	1952	claudin domain containing 1 [Source:HGNC Symbol;Acc:HGNC:1322]	25154	CLDND1	protein_coding	3.04674	5.20199	3.22602	4.19846	4.46361	5.80569
ENSG00000080823	-1.62319	3.22779	25.3339	4.82169e-07	6.42016e-06	MOK	protein_coding	30	151	253	68	73	41	MOK protein kinase [Source:HGNC Symbol;Acc:HGNC:9833]	80700	MOK	protein_coding	0.0506938	0.175386	0.258539	0.0705695	0.0859261	0.0380094
ENSG00000080824	-0.992807	9.3227	10.1584	0.00143647	0.00782969	HSP90AA1	protein_coding	1448	7396	8642	4070	10328	12231	heat shock protein 90kDa alpha (cytosolic), class A member 1 [Source:HGNC Symbol;Acc:HGNC:5253]	58961	HSP90AA1	protein_coding	3.34896	11.7577	12.0873	5.78111	16.639	15.5195
ENSG00000080839	-1.69243	4.8399	52.6144	4.05902e-13	1.32456e-11	RBL1	protein_coding	82	365	525	135	551	242	retinoblastoma-like 1 [Source:HGNC Symbol;Acc:HGNC:9893]	99646	RBL1	protein_coding	0.112218	0.34334	0.434488	0.113463	0.525252	0.181692
ENSG00000080845	-0.181216	3.72997	0.449082	0.502771	0.669688	DLGAP4	protein_coding	99	151	230	184	92	104	discs, large (Drosophila) homolog-associated protein 4 [Source:HGNC Symbol;Acc:HGNC:24476]	222301	DLGAP4	protein_coding	0.0607296	0.0636688	0.0853228	0.0693199	0.0393117	0.0350004
ENSG00000080947	-0.19987	0.528331	0.0833788	0.77277	0.865904	CROCCP3	transcribed_unprocessed_pseudogene	20	21	16	14	6	3	ciliary rootlet coiled-coil, rootletin pseudogene 3 [Source:HGNC Symbol;Acc:HGNC:29405]	31821	CROCCP3	transcribed_unprocessed_pseudogene	0.0857083	0.0618581	0.0414653	0.0368465	0.0179107	0.00705324
ENSG00000080986	-1.98711	6.89785	61.5212	4.37998e-15	1.81441e-13	NDC80	protein_coding	190	1603	1922	421	2567	1339	NDC80 kinetochore complex component [Source:HGNC Symbol;Acc:HGNC:16909]	45124	NDC80	protein_coding	0.574186	3.32979	3.51256	0.781369	5.40374	2.22001
ENSG00000081014	-0.911395	5.8026	19.1659	1.19838e-05	0.000120916	AP4E1	protein_coding	398	920	788	394	684	408	adaptor-related protein complex 4, epsilon 1 subunit [Source:HGNC Symbol;Acc:HGNC:573]	97228	AP4E1	protein_coding	0.558211	0.886926	0.668365	0.33938	0.668253	0.313942
ENSG00000081019	-0.0490067	3.74451	0.0289494	0.864896	0.921431	RSBN1	protein_coding	104	113	170	158	167	154	round spermatid basic protein 1 [Source:HGNC Symbol;Acc:HGNC:25642]	50644	RSBN1	protein_coding	0.280035	0.209142	0.276821	0.261283	0.313231	0.227496
ENSG00000081026	-0.299116	3.74535	1.21841	0.269672	0.446499	MAGI3	protein_coding	115	186	166	115	132	142	membrane associated guanylate kinase, WW and PDZ domain containing 3 [Source:HGNC Symbol;Acc:HGNC:29647]	295174	MAGI3	protein_coding	0.0531284	0.0590644	0.0463776	0.0326288	0.0424788	0.0359908
ENSG00000081041	-1.83471	1.48487	10.2001	0.0014043	0.007686	CXCL2	protein_coding	7	82	45	18	13	7	chemokine (C-X-C motif) ligand 2 [Source:HGNC Symbol;Acc:HGNC:4603]	2258	CXCL2	protein_coding	0.422747	3.40393	1.64349	0.667622	0.546884	0.231929
ENSG00000081059	-3.83939	2.22012	61.4431	4.55716e-15	1.88257e-13	TCF7	protein_coding	4	121	103	10	54	4	transcription factor 7 (T-cell specific, HMG-box) [Source:HGNC Symbol;Acc:HGNC:11639]	37154	TCF7	protein_coding	0.0146812	0.305261	0.228618	0.0225412	0.138059	0.00805444
ENSG00000081087	0.365112	7.17994	3.7723	0.0521079	0.140167	OSTM1	protein_coding	1172	1377	1304	1735	1513	2453	osteopetrosis associated transmembrane protein 1 [Source:HGNC Symbol;Acc:HGNC:21652]	124445	OSTM1	protein_coding	1.28427	1.03716	0.864129	1.16763	1.15488	1.47469
ENSG00000081154	-0.446623	8.08401	2.67401	0.101999	0.227028	PCNP	protein_coding	1160	4289	2940	2915	3083	3837	PEST proteolytic signal containing nuclear protein [Source:HGNC Symbol;Acc:HGNC:30023]	20342	PCNP	protein_coding	7.77627	19.763	11.9188	12.0013	14.3965	14.1117
ENSG00000081177	-0.112215	4.15495	0.167412	0.682422	0.806927	EXD2	protein_coding	146	182	180	191	246	198	exonuclease 3'-5' domain containing 2 [Source:HGNC Symbol;Acc:HGNC:20217]	52509	EXD2	protein_coding	0.379163	0.324884	0.282694	0.304636	0.445018	0.282106
ENSG00000081189	-1.85444	4.6301	55.8539	7.80614e-14	2.785e-12	MEF2C	protein_coding	97	550	421	96	310	139	myocyte enhancer factor 2C [Source:HGNC Symbol;Acc:HGNC:6996]	185947	MEF2C	protein_coding	0.071136	0.277246	0.186712	0.0432378	0.158361	0.0559251
ENSG00000081307	-0.0947999	5.30647	0.148639	0.69984	0.81848	UBA5	protein_coding	235	564	442	456	354	575	ubiquitin-like modifier activating enzyme 5 [Source:HGNC Symbol;Acc:HGNC:23230]	23651	UBA5	protein_coding	1.35496	2.23522	1.54117	1.61472	1.42177	1.81886
ENSG00000081320	2.24179	7.89749	109.487	1.26962e-25	1.50269e-23	STK17B	protein_coding	3665	1198	715	4132	860	4432	serine/threonine kinase 17b [Source:HGNC Symbol;Acc:HGNC:11396]	42937	STK17B	protein_coding	11.6399	2.61527	1.37326	8.05954	1.90258	7.72234
ENSG00000081377	-0.303562	4.83396	1.5133	0.218636	0.388712	CDC14B	protein_coding	218	564	272	271	231	275	cell division cycle 14B [Source:HGNC Symbol;Acc:HGNC:1719]	129589	CDC14B	protein_coding	0.229401	0.407945	0.173093	0.175139	0.169324	0.158762
ENSG00000081386	0.043711	5.30732	0.0289963	0.864788	0.921381	ZNF510	protein_coding	241	541	414	438	337	667	zinc finger protein 510 [Source:HGNC Symbol;Acc:HGNC:29161]	22264	ZNF510	protein_coding	1.47612	2.27764	1.53347	1.6476	1.43781	2.24132
ENSG00000081665	0.0711697	4.16554	0.0729373	0.787107	0.875784	ZNF506	protein_coding	111	207	156	187	207	317	zinc finger protein 506 [Source:HGNC Symbol;Acc:HGNC:23780]	35912	ZNF506	protein_coding	0.421493	0.540284	0.358231	0.436098	0.547528	0.66039
ENSG00000081692	-0.201822	2.90048	0.392028	0.531235	0.693877	JMJD4	protein_coding	50	98	100	104	62	65	jumonji domain containing 4 [Source:HGNC Symbol;Acc:HGNC:25724]	4986	JMJD4	protein_coding	1.36749	1.84232	1.65396	1.74688	1.18118	0.975309
ENSG00000081721	-0.264762	4.58049	1.26419	0.26086	0.43619	DUSP12	protein_coding	223	315	295	216	243	232	dual specificity phosphatase 12 [Source:HGNC Symbol;Acc:HGNC:3067]	7480	DUSP12	protein_coding	4.06546	3.9473	3.25236	2.41843	3.08589	2.32042
ENSG00000081760	1.71567	4.80284	44.1782	2.99804e-11	7.61665e-10	AACS	protein_coding	440	188	130	574	99	287	acetoacetyl-CoA synthetase [Source:HGNC Symbol;Acc:HGNC:21298]	77954	AACS	protein_coding	0.769699	0.226053	0.137526	0.616673	0.120635	0.275438
ENSG00000081791	0.475211	4.08073	3.41223	0.064715	0.163326	KIAA0141	protein_coding	199	197	170	256	96	144	KIAA0141 [Source:HGNC Symbol;Acc:HGNC:28969]	18239	KIAA0141	protein_coding	1.48785	1.01241	0.768646	1.17549	0.499973	0.590667
ENSG00000081803	0.888169	3.37033	6.42712	0.0112391	0.0425942	CADPS2	protein_coding	102	146	59	171	48	132	Ca++-dependent secretion activator 2 [Source:HGNC Symbol;Acc:HGNC:16018]	568334	CADPS2	protein_coding	0.0244739	0.0240791	0.00856105	0.0251985	0.00802257	0.0173761
ENSG00000081853	0.253646	0.214512	0.0870218	0.767998	0.863447	PCDHGA2	protein_coding	11	26	9	16	0	1	protocadherin gamma subfamily A, 2 [Source:HGNC Symbol;Acc:HGNC:8700]	174219	PCDHGA2	protein_coding	0.00861002	0.0139884	0.00426016	0.00769142	0	0.000429423
ENSG00000081870	-0.736351	5.70807	13.0692	0.000300188	0.00203579	HSPB11	protein_coding	219	579	752	431	819	698	heat shock protein family B (small), member 11 [Source:HGNC Symbol;Acc:HGNC:25019]	29355	HSPB11	protein_coding	1.01735	1.84879	2.11259	1.22964	2.65019	1.77891
ENSG00000081913	-2.11877	2.00725	17.4768	2.90841e-05	0.000267405	PHLPP1	protein_coding	22	82	93	24	27	2	PH domain and leucine rich repeat protein phosphatase 1 [Source:HGNC Symbol;Acc:HGNC:20610]	264983	PHLPP1	protein_coding	0.0113217	0.0290059	0.028943	0.00758534	0.0096788	0.000564668
ENSG00000081923	-2.87413	5.15344	135.25	2.91157e-31	5.16907e-29	ATP8B1	protein_coding	79	695	800	80	582	111	ATPase, aminophospholipid transporter, class I, type 8B, member 1 [Source:HGNC Symbol;Acc:HGNC:3706]	156675	ATP8B1	protein_coding	0.0687597	0.415792	0.421084	0.0427634	0.352857	0.0530035
ENSG00000082014	0.880273	4.23167	7.06578	0.00785702	0.0320492	SMARCD3	protein_coding	221	88	219	360	131	174	SWI/SNF related, matrix associated, actin dependent regulator of chromatin, subfamily d, member 3 [Source:HGNC Symbol;Acc:HGNC:11108]	39132	SMARCD3	protein_coding	0.770135	0.210786	0.46152	0.770464	0.317991	0.332658
ENSG00000082068	0.118964	5.1483	0.269054	0.603967	0.750018	WDR70	protein_coding	281	278	447	379	410	532	WD repeat domain 70 [Source:HGNC Symbol;Acc:HGNC:25495]	374223	WDR70	protein_coding	0.102396	0.0696314	0.0985044	0.0848185	0.104071	0.106356
ENSG00000082146	0.0990492	3.60077	0.121379	0.727543	0.83671	STRADB	protein_coding	110	159	100	137	125	140	STE20-related kinase adaptor beta [Source:HGNC Symbol;Acc:HGNC:13205]	92988	STRADB	protein_coding	0.161314	0.160273	0.0886853	0.123389	0.127691	0.112637
ENSG00000082153	-0.330275	8.5263	2.6272	0.105047	0.231775	BZW1	protein_coding	1919	3717	5142	4233	4806	4888	basic leucine zipper and W2 domains 1 [Source:HGNC Symbol;Acc:HGNC:18380]	13252	BZW1	protein_coding	19.747	26.2907	31.9985	26.7515	34.4491	27.595
ENSG00000082196	0.370058	2.76627	0.842591	0.358657	0.539831	C1QTNF3	protein_coding	29	13	164	142	46	58	C1q and tumor necrosis factor related protein 3 [Source:HGNC Symbol;Acc:HGNC:14326]	24384	C1QTNF3	protein_coding	0.162181	0.0499723	0.554648	0.487714	0.179196	0.177952
ENSG00000082212	-0.45569	4.62006	3.93128	0.0473959	0.130626	ME2	protein_coding	157	284	269	203	382	307	malic enzyme 2, NAD(+)-dependent, mitochondrial [Source:HGNC Symbol;Acc:HGNC:6984]	75208	ME2	protein_coding	0.28467	0.353953	0.294962	0.226055	0.482476	0.30539
ENSG00000082213	-0.597154	5.61898	8.5882	0.00338349	0.0160899	C5orf22	protein_coding	273	653	585	417	713	593	chromosome 5 open reading frame 22 [Source:HGNC Symbol;Acc:HGNC:25639]	22792	C5orf22	protein_coding	1.63338	2.68548	2.11666	1.53227	2.97155	1.94649
ENSG00000082258	-0.428019	5.99739	4.24289	0.0394151	0.113782	CCNT2	protein_coding	366	778	851	543	786	921	cyclin T2 [Source:HGNC Symbol;Acc:HGNC:1600]	41107	CCNT2	protein_coding	1.21415	1.774	1.70723	1.10628	1.81628	1.6762
ENSG00000082269	-0.625594	4.05588	5.2849	0.0215112	0.0715903	FAM135A	protein_coding	113	327	190	118	154	168	family with sequence similarity 135, member A [Source:HGNC Symbol;Acc:HGNC:21084]	148233	FAM135A	protein_coding	0.103954	0.206773	0.105703	0.0666682	0.0986851	0.0847902
ENSG00000082397	-0.164918	6.19537	0.636463	0.424994	0.604901	EPB41L3	protein_coding	695	977	816	771	742	672	erythrocyte membrane protein band 4.1-like 3 [Source:HGNC Symbol;Acc:HGNC:3380]	238319	EPB41L3	protein_coding	0.397679	0.384262	0.282364	0.270943	0.295748	0.210956
ENSG00000082438	-1.56481	5.18675	46.2131	1.06064e-11	2.87064e-10	COBLL1	protein_coding	128	605	646	279	545	196	cordon-bleu WH2 repeat protein-like 1 [Source:HGNC Symbol;Acc:HGNC:23571]	190055	COBLL1	protein_coding	0.0918412	0.298378	0.280306	0.122944	0.272391	0.0771539
ENSG00000082458	-0.995293	3.78885	13.3138	0.000263461	0.00182489	DLG3	protein_coding	69	209	231	101	167	125	discs, large homolog 3 (Drosophila) [Source:HGNC Symbol;Acc:HGNC:2902]	60629	DLG3	protein_coding	0.155194	0.323115	0.314203	0.139516	0.261645	0.154245
ENSG00000082482	-1.45727	8.24976	48.671	3.02706e-12	8.99255e-11	KCNK2	protein_coding	1386	6411	5282	2195	3210	1482	potassium channel, two pore domain subfamily K, member 2 [Source:HGNC Symbol;Acc:HGNC:6277]	231318	KCNK2	protein_coding	0.817073	2.59781	1.88307	0.794707	1.31817	0.479314
ENSG00000082497	-3.12135	2.5909	28.3428	1.01626e-07	1.53373e-06	SERTAD4	protein_coding	6	14	164	18	179	8	SERTA domain containing 4 [Source:HGNC Symbol;Acc:HGNC:25236]	13832	SERTAD4	protein_coding	0.0591525	0.0948711	0.977772	0.108986	1.22926	0.0432699
ENSG00000082512	-0.0691537	3.1071	0.0425951	0.83649	0.904282	TRAF5	protein_coding	68	126	56	85	109	102	TNF receptor-associated factor 5 [Source:HGNC Symbol;Acc:HGNC:12035]	48331	TRAF5	protein_coding	0.191862	0.244363	0.0955522	0.147291	0.214228	0.15789
ENSG00000082515	-0.399663	4.84399	1.54795	0.213438	0.381792	MRPL22	protein_coding	92	388	266	252	371	582	mitochondrial ribosomal protein L22 [Source:HGNC Symbol;Acc:HGNC:14480]	28341	MRPL22	protein_coding	0.442669	1.28324	0.774007	0.744676	1.24347	1.53635
ENSG00000082516	0.734237	3.1026	5.32324	0.0210428	0.070393	GEMIN5	protein_coding	108	70	86	115	54	104	gem (nuclear organelle) associated protein 5 [Source:HGNC Symbol;Acc:HGNC:20043]	50793	GEMIN5	protein_coding	0.289952	0.129177	0.139628	0.189616	0.100987	0.153183
ENSG00000082641	0.186798	8.22089	0.695977	0.404139	0.584457	NFE2L1	protein_coding	3168	3235	3653	4572	2151	2216	nuclear factor, erythroid 2-like 1 [Source:HGNC Symbol;Acc:HGNC:7781]	13158	NFE2L1	protein_coding	32.8324	23.0449	22.8949	29.1003	15.5284	12.5997
ENSG00000082701	0.11064	6.25836	0.278648	0.597588	0.745261	GSK3B	protein_coding	872	957	898	978	535	580	glycogen synthase kinase 3 beta [Source:HGNC Symbol;Acc:HGNC:4617]	273094	GSK3B	protein_coding	0.435423	0.328466	0.271171	0.299922	0.186088	0.15889
ENSG00000082781	0.583122	8.49877	8.14578	0.00431614	0.019696	ITGB5	protein_coding	3711	3683	4342	6883	1667	3014	integrin, beta 5 [Source:HGNC Symbol;Acc:HGNC:6160]	139470	ITGB5	protein_coding	3.62842	2.47521	2.56736	4.13313	1.13535	1.61675
ENSG00000082805	-0.468639	5.21317	4.06609	0.0437525	0.123322	ERC1	protein_coding	257	484	513	469	412	273	ELKS/RAB6-interacting/CAST family member 1 [Source:HGNC Symbol;Acc:HGNC:17072]	505424	ERC1	protein_coding	0.06934	0.0897595	0.0837028	0.0777139	0.0774314	0.0404099
ENSG00000082898	-0.295616	7.61295	2.2956	0.129741	0.269438	XPO1	protein_coding	1408	2176	2688	2062	2321	2175	exportin 1 [Source:HGNC Symbol;Acc:HGNC:12825]	60777	XPO1	protein_coding	3.15915	3.35591	3.64728	2.84139	3.62754	2.67732
ENSG00000082996	0.204036	6.44693	1.11573	0.290839	0.47083	RNF13	protein_coding	672	807	1094	1120	813	1254	ring finger protein 13 [Source:HGNC Symbol;Acc:HGNC:10057]	149431	RNF13	protein_coding	0.613247	0.506202	0.603747	0.62771	0.516804	0.627824
ENSG00000083093	-0.374537	4.88036	2.50453	0.11352	0.245635	PALB2	protein_coding	170	327	309	307	463	355	partner and localizer of BRCA2 [Source:HGNC Symbol;Acc:HGNC:26144]	38150	PALB2	protein_coding	0.607661	0.803423	0.667948	0.673947	1.15282	0.696169
ENSG00000083097	-0.466377	4.75986	4.30773	0.0379396	0.110648	DOPEY1	protein_coding	173	325	317	196	384	379	dopey family member 1 [Source:HGNC Symbol;Acc:HGNC:21194]	103684	DOPEY1	protein_coding	0.227531	0.293807	0.252131	0.158316	0.3518	0.273469
ENSG00000083099	-0.446091	6.1179	3.77326	0.0520782	0.140137	LYRM2	protein_coding	453	955	874	464	784	1054	LYR motif containing 2 [Source:HGNC Symbol;Acc:HGNC:25229]	70609	LYRM2	protein_coding	0.874873	1.26775	1.02077	0.550351	1.05471	1.11676
ENSG00000083123	-0.0222973	3.54327	0.00439425	0.947148	0.972314	BCKDHB	protein_coding	66	174	137	141	81	168	branched chain keto acid dehydrogenase E1, beta polypeptide [Source:HGNC Symbol;Acc:HGNC:987]	239623	BCKDHB	protein_coding	0.0375597	0.0680631	0.0471488	0.0492802	0.0321094	0.052452
ENSG00000083168	-0.353126	5.19998	2.5025	0.113666	0.245773	KAT6A	protein_coding	259	501	551	346	330	420	K(lysine) acetyltransferase 6A [Source:HGNC Symbol;Acc:HGNC:13013]	122511	KAT6A	protein_coding	0.288291	0.383313	0.370898	0.236528	0.255867	0.256481
ENSG00000083223	-0.122268	6.50019	0.367909	0.544146	0.704598	ZCCHC6	protein_coding	555	967	1145	910	1004	1464	zinc finger, CCHC domain containing 6 [Source:HGNC Symbol;Acc:HGNC:25817]	66721	ZCCHC6	protein_coding	1.13432	1.35849	1.41521	1.14225	1.42938	1.64157
ENSG00000083290	-0.0530167	5.11923	0.0565442	0.812044	0.890344	ULK2	protein_coding	339	464	522	393	210	296	unc-51 like autophagy activating kinase 2 [Source:HGNC Symbol;Acc:HGNC:13480]	97107	ULK2	protein_coding	0.476054	0.447877	0.443301	0.338941	0.205421	0.228046
ENSG00000083312	0.309432	8.93675	2.01131	0.15613	0.307457	TNPO1	protein_coding	3330	3438	4994	5417	6133	9551	transportin 1 [Source:HGNC Symbol;Acc:HGNC:6401]	100421	TNPO1	protein_coding	4.52196	3.20902	4.10112	4.51769	5.80129	7.1155
ENSG00000083444	1.02897	6.56888	19.7757	8.70807e-06	9.03084e-05	PLOD1	protein_coding	1007	540	840	1925	676	1152	procollagen-lysine, 2-oxoglutarate 5-dioxygenase 1 [Source:HGNC Symbol;Acc:HGNC:9081]	41333	PLOD1	protein_coding	3.3223	1.22458	1.67595	3.90046	1.55355	2.08515
ENSG00000083457	0.215394	6.0723	1.16966	0.27947	0.458044	ITGAE	protein_coding	545	645	901	906	551	874	integrin, alpha E (antigen CD103, human mucosal lymphocyte antigen 1; alpha polypeptide) [Source:HGNC Symbol;Acc:HGNC:6147]	86615	ITGAE	protein_coding	0.858045	0.698004	0.857848	0.876026	0.604275	0.754917
ENSG00000083520	-0.227122	6.20147	1.12834	0.288131	0.467613	DIS3	protein_coding	478	660	964	617	1003	1161	DIS3 exosome endoribonuclease and 3'-5' exoribonuclease [Source:HGNC Symbol;Acc:HGNC:20604]	29927	DIS3	protein_coding	2.17807	2.06715	2.65639	1.72665	3.18356	2.90235
ENSG00000083535	-0.347128	4.95004	2.48331	0.11506	0.247775	PIBF1	protein_coding	198	317	434	293	397	395	progesterone immunomodulatory binding factor 1 [Source:HGNC Symbol;Acc:HGNC:23352]	234402	PIBF1	protein_coding	0.115189	0.126762	0.152689	0.104686	0.160881	0.126071
ENSG00000083544	-0.703692	5.32096	9.57962	0.00196749	0.010306	TDRD3	protein_coding	179	558	549	329	519	530	tudor domain containing 3 [Source:HGNC Symbol;Acc:HGNC:20612]	177421	TDRD3	protein_coding	0.13758	0.294795	0.25518	0.1553	0.277868	0.223487
ENSG00000083635	-0.723248	3.03101	4.92115	0.0265299	0.0846213	NUFIP1	protein_coding	58	135	105	82	88	49	nuclear fragile X mental retardation protein interacting protein 1 [Source:HGNC Symbol;Acc:HGNC:8057]	50234	NUFIP1	protein_coding	0.157448	0.251899	0.172373	0.136709	0.166403	0.0729759
ENSG00000083642	-0.252417	5.42244	1.33	0.248806	0.42383	PDS5B	protein_coding	264	455	518	338	546	729	PDS5 cohesin associated factor B [Source:HGNC Symbol;Acc:HGNC:20418]	191592	PDS5B	protein_coding	0.187903	0.2226	0.222962	0.147748	0.270702	0.284663
ENSG00000083720	-0.656852	5.86009	10.1405	0.00145048	0.00789742	OXCT1	protein_coding	250	570	789	570	1000	693	3-oxoacid CoA transferase 1 [Source:HGNC Symbol;Acc:HGNC:8527]	140454	OXCT1	protein_coding	0.242724	0.380392	0.463256	0.339878	0.676304	0.369131
ENSG00000083750	0.61209	4.38707	5.44842	0.019586	0.0663078	RRAGB	protein_coding	216	249	207	264	107	302	Ras-related GTP binding B [Source:HGNC Symbol;Acc:HGNC:19901]	41035	RRAGB	protein_coding	0.717804	0.568769	0.416001	0.538805	0.247688	0.550597
ENSG00000083799	-1.98524	5.78372	85.3774	2.46519e-20	1.70993e-18	CYLD	protein_coding	212	1043	932	207	920	282	cylindromatosis (turban tumor syndrome) [Source:HGNC Symbol;Acc:HGNC:2584]	59885	CYLD	protein_coding	0.482753	1.63252	1.28344	0.28949	1.4593	0.3523
ENSG00000083807	2.07037	0.83334	9.64945	0.00189408	0.00995997	SLC27A5	protein_coding	25	4	10	28	7	30	solute carrier family 27 (fatty acid transporter), member 5 [Source:HGNC Symbol;Acc:HGNC:10999]	32901	SLC27A5	protein_coding	0.103619	0.0113957	0.0250651	0.0712739	0.0202099	0.0682171
ENSG00000083812	0.558736	2.48525	2.44653	0.117785	0.252013	ZNF324	protein_coding	52	44	58	90	44	66	zinc finger protein 324 [Source:HGNC Symbol;Acc:HGNC:14096]	8391	ZNF324	protein_coding	0.845077	0.491507	0.570024	0.898278	0.498098	0.588452
ENSG00000083814	0.571262	2.04285	1.58398	0.208188	0.375646	ZNF671	protein_coding	55	32	67	64	12	21	zinc finger protein 671 [Source:HGNC Symbol;Acc:HGNC:26279]	7873	ZNF671	protein_coding	0.952641	0.380979	0.7018	0.680803	0.144783	0.199554
ENSG00000083817	-0.132373	2.03964	0.0817057	0.774999	0.867558	ZNF416	protein_coding	27	54	65	37	23	55	zinc finger protein 416 [Source:HGNC Symbol;Acc:HGNC:20645]	7361	ZNF416	protein_coding	0.500189	0.687619	0.728207	0.420966	0.296802	0.558994
ENSG00000083828	-0.0879286	3.15404	0.0790201	0.77863	0.869979	ZNF586	protein_coding	49	104	118	118	78	116	zinc finger protein 586 [Source:HGNC Symbol;Acc:HGNC:25949]	50284	ZNF586	protein_coding	0.132884	0.193863	0.193522	0.196532	0.147347	0.172587
ENSG00000083838	0.47177	1.38535	0.81769	0.365856	0.546983	ZNF446	protein_coding	19	21	23	50	22	25	zinc finger protein 446 [Source:HGNC Symbol;Acc:HGNC:21036]	7213	ZNF446	protein_coding	0.359207	0.272894	0.26296	0.580545	0.289723	0.259302
ENSG00000083844	0.117328	4.14408	0.121342	0.727584	0.83671	ZNF264	protein_coding	187	151	207	269	181	120	zinc finger protein 264 [Source:HGNC Symbol;Acc:HGNC:13057]	31346	ZNF264	protein_coding	0.813516	0.451529	0.544586	0.718707	0.548495	0.286405
ENSG00000083845	0.511635	8.11242	6.10766	0.0134597	0.0492576	RPS5	protein_coding	2762	2350	2701	3826	2511	3757	ribosomal protein S5 [Source:HGNC Symbol;Acc:HGNC:10426]	8406	RPS5	protein_coding	44.8065	26.2041	26.498	38.1186	28.3748	33.4374
ENSG00000083857	0.191513	8.12977	0.904131	0.341676	0.522232	FAT1	protein_coding	2224	2481	2643	2995	3565	4495	FAT atypical cadherin 1 [Source:HGNC Symbol;Acc:HGNC:3595]	138939	FAT1	protein_coding	2.18282	1.67376	1.56874	1.80532	2.43731	2.4204
ENSG00000083896	-0.115985	6.45044	0.320757	0.571153	0.724656	YTHDC1	protein_coding	718	886	1057	885	1070	1068	YTH domain containing 1 [Source:HGNC Symbol;Acc:HGNC:30626]	39702	YTHDC1	protein_coding	2.46615	2.09176	2.19554	1.86686	2.56004	2.01252
ENSG00000083937	-0.0279395	6.28455	0.0196248	0.88859	0.936625	CHMP2B	protein_coding	640	985	977	845	669	966	charged multivesicular body protein 2B [Source:HGNC Symbol;Acc:HGNC:24537]	28277	CHMP2B	protein_coding	3.08641	3.26508	2.84931	2.50268	2.24734	2.55579
ENSG00000084070	-0.651961	3.8683	5.98558	0.0144233	0.0520812	SMAP2	protein_coding	88	227	190	114	169	160	small ArfGAP2 [Source:HGNC Symbol;Acc:HGNC:25082]	78476	SMAP2	protein_coding	0.152916	0.271132	0.199662	0.121661	0.204562	0.152533
ENSG00000084072	0.502874	4.94215	5.3944	0.0202014	0.0680046	PPIE	protein_coding	227	218	288	399	336	572	peptidylprolyl isomerase E (cyclophilin E) [Source:HGNC Symbol;Acc:HGNC:9258]	71732	PPIE	protein_coding	0.431539	0.284862	0.331099	0.465845	0.444941	0.596574
ENSG00000084073	-0.466604	7.41107	4.97016	0.0257883	0.0827056	ZMPSTE24	protein_coding	807	2191	2134	1720	2176	2375	zinc metallopeptidase STE24 [Source:HGNC Symbol;Acc:HGNC:12877]	36077	ZMPSTE24	protein_coding	3.05035	5.6925	4.87801	3.99282	5.72934	4.92509
ENSG00000084090	-0.154653	7.82261	0.590291	0.442307	0.618715	STARD7	protein_coding	1851	2575	3084	2863	2242	2092	StAR-related lipid transfer (START) domain containing 7 [Source:HGNC Symbol;Acc:HGNC:18063]	23966	STARD7	protein_coding	10.5322	10.071	10.612	10.0048	8.8862	6.53051
ENSG00000084092	1.00182	4.62083	17.5419	2.81046e-05	0.000259841	NOA1	protein_coding	334	244	218	354	94	297	nitric oxide associated 1 [Source:HGNC Symbol;Acc:HGNC:28473]	15453	NOA1	protein_coding	2.94741	1.48002	1.16338	1.91855	0.577818	1.43789
ENSG00000084093	-0.231965	6.12182	1.24123	0.265234	0.441551	REST	protein_coding	616	843	887	726	744	660	RE1-silencing transcription factor [Source:HGNC Symbol;Acc:HGNC:9966]	27968	REST	protein_coding	3.00349	2.82525	2.61542	2.17399	2.5269	1.76548
ENSG00000084112	-0.169215	5.63224	0.546214	0.459869	0.63336	SSH1	protein_coding	385	816	583	717	345	358	slingshot protein phosphatase 1 [Source:HGNC Symbol;Acc:HGNC:30579]	79398	SSH1	protein_coding	0.661238	0.963322	0.605533	0.756295	0.412748	0.33733
ENSG00000084207	0.522539	7.5608	5.16256	0.0230788	0.075726	GSTP1	protein_coding	1877	1674	1796	3363	1562	1886	glutathione S-transferase pi 1 [Source:HGNC Symbol;Acc:HGNC:4638]	3065	GSTP1	protein_coding	83.5104	51.1936	48.3231	91.8921	48.409	46.0354
ENSG00000084234	-0.191106	8.30674	0.811876	0.367566	0.547877	APLP2	protein_coding	1738	2381	4551	4049	4480	3989	amyloid beta (A4) precursor-like protein 2 [Source:HGNC Symbol;Acc:HGNC:598]	74974	APLP2	protein_coding	3.16116	2.97673	5.00581	4.52292	5.67601	3.98047
ENSG00000084444	0.420956	2.0639	0.568976	0.450666	0.625902	KIAA1467	protein_coding	48	16	44	52	58	38	KIAA1467 [Source:HGNC Symbol;Acc:HGNC:29288]	98237	KIAA1467	protein_coding	0.0666305	0.0152664	0.0369365	0.0443313	0.0560827	0.0289394
ENSG00000084463	-0.0220231	5.23342	0.00935915	0.922931	0.957939	WBP11	protein_coding	335	374	516	495	361	345	WW domain binding protein 11 [Source:HGNC Symbol;Acc:HGNC:16461]	18961	WBP11	protein_coding	2.4093	1.84885	2.24423	2.18638	1.80851	1.36125
ENSG00000084623	0.283494	7.09328	1.99431	0.157891	0.30997	EIF3I	protein_coding	1151	1145	1523	1886	1437	1791	eukaryotic translation initiation factor 3, subunit I [Source:HGNC Symbol;Acc:HGNC:3272]	9676	EIF3I	protein_coding	16.2213	11.0918	12.9802	16.324	14.1071	13.8478
ENSG00000084636	0.262928	7.62939	1.33263	0.248338	0.423447	COL16A1	protein_coding	1575	1327	2500	2934	2263	2419	collagen, type XVI, alpha 1 [Source:HGNC Symbol;Acc:HGNC:2193]	52072	COL16A1	protein_coding	4.12461	2.38868	3.95926	4.71887	4.12816	3.47546
ENSG00000084652	-0.145369	6.36465	0.41825	0.517811	0.682371	TXLNA	protein_coding	622	836	1258	1363	732	572	taxilin alpha [Source:HGNC Symbol;Acc:HGNC:30685]	18599	TXLNA	protein_coding	4.56045	4.21316	5.57789	6.13745	3.7385	2.30085
ENSG00000084676	0.294202	4.50843	1.57624	0.209303	0.377212	NCOA1	protein_coding	274	288	220	260	159	223	nuclear receptor coactivator 1 [Source:HGNC Symbol;Acc:HGNC:7668]	278788	NCOA1	protein_coding	0.134024	0.0968299	0.0650769	0.0781054	0.054175	0.0598428
ENSG00000084693	-0.47799	3.80567	2.95261	0.0857389	0.201136	AGBL5	protein_coding	133	232	178	142	115	78	ATP/GTP binding protein-like 5 [Source:HGNC Symbol;Acc:HGNC:26147]	28258	AGBL5	protein_coding	0.641826	0.769551	0.519466	0.420851	0.386574	0.206507
ENSG00000084710	0.554595	0.872304	0.783272	0.376142	0.55705	EFR3B	protein_coding	12	22	17	32	7	19	EFR3 homolog B (S. cerevisiae) [Source:HGNC Symbol;Acc:HGNC:29155]	117007	EFR3B	protein_coding	0.0139854	0.0176239	0.0119816	0.0229045	0.0056828	0.0121485
ENSG00000084731	0.29524	4.98508	1.41174	0.234767	0.407387	KIF3C	protein_coding	343	426	260	457	241	269	kinesin family member 3C [Source:HGNC Symbol;Acc:HGNC:6321]	56153	KIF3C	protein_coding	0.832967	0.711095	0.381838	0.681593	0.407681	0.358394
ENSG00000084733	0.429482	7.9709	4.8516	0.0276206	0.0870836	RAB10	protein_coding	2427	2692	2922	3886	1570	2749	RAB10, member RAS oncogene family [Source:HGNC Symbol;Acc:HGNC:9759]	103347	RAB10	protein_coding	3.20242	2.44156	2.33164	3.1491	1.44304	1.99002
ENSG00000084754	0.360578	5.82328	2.68726	0.101154	0.225743	HADHA	protein_coding	549	458	609	641	576	835	hydroxyacyl-CoA dehydrogenase/3-ketoacyl-CoA thiolase/enoyl-CoA hydratase (trifunctional protein), alpha subunit [Source:HGNC Symbol;Acc:HGNC:4801]	54091	HADHA	protein_coding	1.38406	0.793655	0.928476	0.992464	1.01152	1.15489
ENSG00000084764	-0.278629	0.689582	0.155698	0.693149	0.814059	MAPRE3	protein_coding	8	22	13	27	15	9	microtubule-associated protein, RP/EB family, member 3 [Source:HGNC Symbol;Acc:HGNC:6892]	56584	MAPRE3	protein_coding	0.0192798	0.0364435	0.0189465	0.0399624	0.025181	0.0118995
ENSG00000084774	0.139995	3.95026	0.277823	0.598132	0.745689	CAD	protein_coding	109	152	182	246	147	173	carbamoyl-phosphate synthetase 2, aspartate transcarbamylase, and dihydroorotase [Source:HGNC Symbol;Acc:HGNC:1424]	26553	CAD	protein_coding	0.559783	0.536563	0.565244	0.775896	0.525872	0.487431
ENSG00000085063	-0.324866	11.3173	1.299	0.254396	0.429446	CD59	protein_coding	17450	29530	38834	25270	26902	30583	CD59 molecule, complement regulatory protein [Source:HGNC Symbol;Acc:HGNC:1689]	38184	CD59	protein_coding	62.3191	72.4892	83.8705	55.425	66.9236	59.9211
ENSG00000085185	-0.0028654	1.89017	4.63367e-05	0.994569	0.996648	BCORL1	protein_coding	29	45	40	38	33	46	BCL6 corepressor-like 1 [Source:HGNC Symbol;Acc:HGNC:25657]	76976	BCORL1	protein_coding	0.0513747	0.0547959	0.0428532	0.0413438	0.0407225	0.0447078
ENSG00000085224	-0.303357	7.28707	2.39388	0.121811	0.257851	ATRX	protein_coding	904	1637	1822	1243	2180	2642	alpha thalassemia/mental retardation syndrome X-linked [Source:HGNC Symbol;Acc:HGNC:886]	281391	ATRX	protein_coding	0.438092	0.545292	0.53397	0.36995	0.735906	0.702431
ENSG00000085231	-0.169774	7.25372	0.667691	0.413858	0.594549	TAF9	protein_coding	875	1922	1521	1494	1863	2505	TAF9 RNA polymerase II, TATA box binding protein (TBP)-associated factor, 32kDa [Source:HGNC Symbol;Acc:HGNC:11542]	19029	TAF9	protein_coding	6.27045	9.46735	6.59161	6.57531	9.29978	9.84856
ENSG00000085274	-0.375377	5.73213	2.90695	0.0881985	0.205292	MYNN	protein_coding	307	709	741	507	545	722	myoneurin [Source:HGNC Symbol;Acc:HGNC:14955]	16885	MYNN	protein_coding	2.47939	3.93583	3.61906	2.51471	3.06599	3.19902
ENSG00000085365	-0.260838	7.47485	1.41933	0.233514	0.405969	SCAMP1	protein_coding	1070	2448	2148	1645	1819	2714	secretory carrier membrane protein 1 [Source:HGNC Symbol;Acc:HGNC:10563]	118488	SCAMP1	protein_coding	1.23145	1.93655	1.49499	1.16272	1.45826	1.71363
ENSG00000085377	-0.0405581	4.47631	0.028481	0.865983	0.921937	PREP	protein_coding	175	321	251	286	179	227	prolyl endopeptidase [Source:HGNC Symbol;Acc:HGNC:9358]	125519	PREP	protein_coding	0.190123	0.23971	0.164908	0.190826	0.135463	0.1353
ENSG00000085382	-0.558172	4.5704	5.73273	0.0166516	0.058347	HACE1	protein_coding	148	369	323	217	247	246	HECT domain and ankyrin repeat containing E3 ubiquitin protein ligase 1 [Source:HGNC Symbol;Acc:HGNC:21033]	131826	HACE1	protein_coding	0.153097	0.262371	0.20206	0.137861	0.17798	0.13961
ENSG00000085415	-0.773728	5.7303	10.5195	0.0011812	0.00668764	SEH1L	protein_coding	224	790	565	480	850	603	SEH1-like (S. cerevisiae) [Source:HGNC Symbol;Acc:HGNC:30379]	40403	SEH1L	protein_coding	0.756034	1.83276	1.15322	0.994969	1.99839	1.11657
ENSG00000085433	-0.158609	4.75456	0.506485	0.476665	0.647476	WDR47	protein_coding	224	323	276	233	333	352	WD repeat domain 47 [Source:HGNC Symbol;Acc:HGNC:29141]	71899	WDR47	protein_coding	0.424846	0.421086	0.316566	0.271403	0.439944	0.36627
ENSG00000085449	-1.00154	6.78562	27.5294	1.54724e-07	2.24673e-06	WDFY1	protein_coding	627	1718	1763	784	1408	929	WD repeat and FYVE domain containing 1 [Source:HGNC Symbol;Acc:HGNC:20451]	89671	WDFY1	protein_coding	0.953504	1.79582	1.62136	0.732227	1.49151	0.775077
ENSG00000085491	-0.836992	6.62292	18.7475	1.49216e-05	0.000147076	SLC25A24	protein_coding	496	1214	1333	650	1612	1219	solute carrier family 25 (mitochondrial carrier; phosphate carrier), member 24 [Source:HGNC Symbol;Acc:HGNC:20662]	66813	SLC25A24	protein_coding	1.01234	1.70313	1.64531	0.814768	2.29182	1.36497
ENSG00000085511	0.104327	5.29213	0.243837	0.621448	0.761392	MAP3K4	protein_coding	405	502	446	403	301	441	mitogen-activated protein kinase kinase kinase 4 [Source:HGNC Symbol;Acc:HGNC:6856]	125658	MAP3K4	protein_coding	0.439513	0.374459	0.2927	0.268594	0.227537	0.262561
ENSG00000085644	0.256554	2.05304	0.310484	0.577383	0.729581	ZNF213	protein_coding	30	51	40	90	24	25	zinc finger protein 213 [Source:HGNC Symbol;Acc:HGNC:13005]	13028	ZNF213	protein_coding	0.314015	0.36693	0.253198	0.578558	0.174988	0.143563
ENSG00000085662	-0.00418477	4.78694	0.000298783	0.986209	0.993001	AKR1B1	protein_coding	167	321	331	439	255	311	aldo-keto reductase family 1, member B1 (aldose reductase) [Source:HGNC Symbol;Acc:HGNC:381]	16934	AKR1B1	protein_coding	1.34482	1.77679	1.61193	2.17113	1.4304	1.37398
ENSG00000085719	0.0162992	6.52625	0.00741543	0.931377	0.963803	CPNE3	protein_coding	696	1011	997	1026	1028	1290	copine III [Source:HGNC Symbol;Acc:HGNC:2316]	76668	CPNE3	protein_coding	1.23795	1.23603	1.07241	1.12077	1.27366	1.2588
ENSG00000085721	-0.233034	6.07983	1.27489	0.258851	0.434053	RRN3	protein_coding	384	558	675	590	1208	1071	RRN3 RNA polymerase I transcription factor homolog (S. cerevisiae) [Source:HGNC Symbol;Acc:HGNC:30346]	34295	RRN3	protein_coding	1.52689	1.52509	1.62312	1.4408	3.34589	2.33636
ENSG00000085733	-0.327518	8.08167	2.69395	0.10073	0.225249	CTTN	protein_coding	2338	3858	4109	3234	2050	1868	cortactin [Source:HGNC Symbol;Acc:HGNC:3338]	38180	CTTN	protein_coding	8.35056	9.47147	8.87521	7.09391	5.10028	3.66034
ENSG00000085741	0.749259	1.49826	1.87384	0.171036	0.327388	WNT11	protein_coding	41	23	23	52	15	13	wingless-type MMTV integration site family, member 11 [Source:HGNC Symbol;Acc:HGNC:12776]	24411	WNT11	protein_coding	0.229037	0.0883148	0.0777	0.178402	0.0583689	0.0398418
ENSG00000085760	0.138087	7.80615	0.48291	0.487107	0.656923	MTIF2	protein_coding	1684	2465	2300	2297	2263	3797	mitochondrial translational initiation factor 2 [Source:HGNC Symbol;Acc:HGNC:7441]	32752	MTIF2	protein_coding	7.0115	7.05456	5.7912	5.87361	6.56331	8.67329
ENSG00000085788	-0.16233	5.43035	0.605524	0.436478	0.614539	DDHD2	protein_coding	406	588	520	389	392	465	DDHD domain containing 2 [Source:HGNC Symbol;Acc:HGNC:29106]	50340	DDHD2	protein_coding	1.09982	1.09485	0.851861	0.64717	0.739688	0.691068
ENSG00000085832	-0.32441	8.00003	2.65805	0.103027	0.228535	EPS15	protein_coding	1603	3265	3320	2588	2879	3291	epidermal growth factor receptor pathway substrate 15 [Source:HGNC Symbol;Acc:HGNC:3419]	165065	EPS15	protein_coding	1.3243	1.85404	1.65868	1.31308	1.65677	1.49161
ENSG00000085840	0.133471	2.16048	0.0918716	0.761811	0.859241	ORC1	protein_coding	34	22	54	50	65	57	origin recognition complex, subunit 1 [Source:HGNC Symbol;Acc:HGNC:8487]	31630	ORC1	protein_coding	0.146584	0.065195	0.14079	0.132389	0.195205	0.134821
ENSG00000085871	0.78519	3.62274	7.79622	0.00523557	0.0230319	MGST2	protein_coding	81	83	97	195	113	250	microsomal glutathione S-transferase 2 [Source:HGNC Symbol;Acc:HGNC:7063]	74977	MGST2	protein_coding	0.147321	0.103763	0.10669	0.217815	0.143162	0.249455
ENSG00000085872	0.0762315	0.560424	0.0107324	0.917489	0.955025	CHERP	protein_coding	7	4	27	31	11	6	calcium homeostasis endoplasmic reticulum protein [Source:HGNC Symbol;Acc:HGNC:16930]	24641	CHERP	protein_coding	0.0387388	0.0152157	0.0903616	0.105362	0.0424043	0.0182169
ENSG00000085978	0.21267	4.91494	0.927176	0.335598	0.516702	ATG16L1	protein_coding	282	322	405	402	211	326	autophagy related 16-like 1 (S. cerevisiae) [Source:HGNC Symbol;Acc:HGNC:21498]	85623	ATG16L1	protein_coding	0.449123	0.352498	0.390071	0.393204	0.234082	0.284845
ENSG00000085982	-0.0807142	6.01419	0.156724	0.692191	0.813254	USP40	protein_coding	616	799	850	704	550	626	ubiquitin specific peptidase 40 [Source:HGNC Symbol;Acc:HGNC:20069]	91262	USP40	protein_coding	0.920444	0.820631	0.768082	0.646048	0.572465	0.513175
ENSG00000085998	0.534018	6.49237	6.88795	0.00867785	0.0347137	POMGNT1	protein_coding	902	861	890	1506	665	976	protein O-linked mannose N-acetylglucosaminyltransferase 1 (beta 1,2-) [Source:HGNC Symbol;Acc:HGNC:19139]	31623	POMGNT1	protein_coding	3.88965	2.55206	2.32095	3.98845	1.99754	2.30902
ENSG00000085999	-0.97042	0.997905	2.50052	0.113809	0.246011	RAD54L	protein_coding	5	15	30	9	31	32	RAD54-like (S. cerevisiae) [Source:HGNC Symbol;Acc:HGNC:9826]	30785	RAD54L	protein_coding	0.0221482	0.0456713	0.0803638	0.0244842	0.095653	0.0777664
ENSG00000086015	-0.125075	4.60106	0.198912	0.655601	0.787894	MAST2	protein_coding	162	363	249	382	215	207	microtubule associated serine/threonine kinase 2 [Source:HGNC Symbol;Acc:HGNC:19035]	249137	MAST2	protein_coding	0.0886714	0.136571	0.0824213	0.128412	0.081974	0.0621603
ENSG00000086061	-0.791515	8.42573	13.7586	0.000207862	0.00149246	DNAJA1	protein_coding	1261	3802	4941	3482	5639	3993	DnaJ (Hsp40) homolog, subfamily A, member 1 [Source:HGNC Symbol;Acc:HGNC:5229]	14696	DNAJA1	protein_coding	11.701	24.2496	27.7264	19.8432	36.4484	20.3274
ENSG00000086062	0.958414	6.86262	19.5088	1.00139e-05	0.000102779	B4GALT1	protein_coding	1283	1369	930	2184	435	1248	UDP-Gal:betaGlcNAc beta 1,4- galactosyltransferase, polypeptide 1 [Source:HGNC Symbol;Acc:HGNC:924]	63274	B4GALT1	protein_coding	2.76508	2.02801	1.21209	2.89074	0.65304	1.47561
ENSG00000086065	-0.166265	8.12126	0.712472	0.398624	0.579517	CHMP5	protein_coding	1713	3013	3708	3280	3090	3735	charged multivesicular body protein 5 [Source:HGNC Symbol;Acc:HGNC:26942]	17190	CHMP5	protein_coding	13.589	16.4291	17.7886	15.9801	17.0749	16.2553
ENSG00000086102	-0.366603	5.11386	2.86551	0.0904973	0.209141	NFX1	protein_coding	199	420	403	361	463	436	nuclear transcription factor, X-box binding 1 [Source:HGNC Symbol;Acc:HGNC:7803]	80646	NFX1	protein_coding	0.336494	0.488155	0.412098	0.374892	0.545348	0.404468
ENSG00000086189	-0.284722	5.58896	1.84299	0.174601	0.332463	DIMT1	protein_coding	257	549	691	581	516	619	DIM1 dimethyladenosine transferase 1 homolog (S. cerevisiae) [Source:HGNC Symbol;Acc:HGNC:30217]	16685	DIMT1	protein_coding	2.10046	3.08416	3.41531	2.9163	2.93765	2.77553
ENSG00000086200	-0.688306	5.50726	11.3321	0.000761785	0.00458639	IPO11	protein_coding	187	426	604	374	824	624	importin 11 [Source:HGNC Symbol;Acc:HGNC:20628]	224610	IPO11	protein_coding	0.113532	0.177775	0.221762	0.139452	0.348477	0.207844
ENSG00000086232	0.00045879	5.85388	4.5023e-06	0.998307	0.998709	EIF2AK1	protein_coding	427	845	537	693	549	723	eukaryotic translation initiation factor 2-alpha kinase 1 [Source:HGNC Symbol;Acc:HGNC:24921]	36986	EIF2AK1	protein_coding	1.57434	2.14146	1.19733	1.5692	1.40997	1.46245
ENSG00000086289	1.32097	6.29976	39.4354	3.39088e-10	7.41468e-09	EPDR1	protein_coding	755	538	523	1570	432	1372	ependymin related 1 [Source:HGNC Symbol;Acc:HGNC:17572]	268098	EPDR1	protein_coding	0.384026	0.188096	0.160874	0.490442	0.153062	0.382861
ENSG00000086475	-0.600999	4.74237	6.88528	0.00869084	0.0347377	SEPHS1	protein_coding	155	382	296	233	384	296	selenophosphate synthetase 1 [Source:HGNC Symbol;Acc:HGNC:19685]	30874	SEPHS1	protein_coding	0.684614	1.15974	0.790637	0.63204	1.18145	0.717265
ENSG00000086504	-0.293604	4.89021	1.60585	0.205077	0.371605	MRPL28	protein_coding	230	470	350	363	259	237	mitochondrial ribosomal protein L28 [Source:HGNC Symbol;Acc:HGNC:14484]	3143	MRPL28	protein_coding	9.97907	14.0167	9.18337	9.67262	7.82765	5.64138
ENSG00000086544	1.26457	3.95164	22.954	1.65929e-06	1.97486e-05	ITPKC	protein_coding	123	67	148	343	90	255	inositol-trisphosphate 3-kinase C [Source:HGNC Symbol;Acc:HGNC:14897]	23757	ITPKC	protein_coding	0.706025	0.264347	0.513746	1.20916	0.359854	0.803026
ENSG00000086589	-0.304183	4.3743	1.63797	0.200604	0.36619	RBM22	protein_coding	153	283	289	246	187	185	RNA binding motif protein 22 [Source:HGNC Symbol;Acc:HGNC:25503]	10313	RBM22	protein_coding	2.02308	2.57213	2.31095	1.99771	1.72239	1.34205
ENSG00000086598	-0.128938	8.82425	0.347497	0.555533	0.713458	TMED2	protein_coding	3179	5075	5419	5815	5207	5091	transmembrane emp24 domain trafficking protein 2 [Source:HGNC Symbol;Acc:HGNC:16996]	14046	TMED2	protein_coding	30.8635	33.8668	31.816	34.672	35.2136	27.1164
ENSG00000086619	0.121425	3.53693	0.190505	0.662496	0.792726	ERO1LB	protein_coding	86	119	97	120	147	183	ERO1-like beta (S. cerevisiae) [Source:HGNC Symbol;Acc:HGNC:14355]	66430	ERO1LB	protein_coding	0.176539	0.167909	0.120417	0.151286	0.210198	0.206095
ENSG00000086666	0.198999	6.81731	1.04991	0.305528	0.486166	ZFAND6	protein_coding	767	1168	1201	1442	1108	1822	zinc finger, AN1-type domain 6 [Source:HGNC Symbol;Acc:HGNC:30164]	78825	ZFAND6	protein_coding	1.3269	1.3889	1.25649	1.53209	1.33522	1.72928
ENSG00000086712	-0.178454	5.18244	0.668248	0.413663	0.594454	TXLNG	protein_coding	244	328	458	391	497	468	taxilin gamma [Source:HGNC Symbol;Acc:HGNC:18578]	58092	TXLNG	protein_coding	0.57277	0.529235	0.650171	0.563692	0.812673	0.602713
ENSG00000086758	0.0424049	6.15619	0.0430416	0.835647	0.90383	HUWE1	protein_coding	780	913	870	855	516	575	HECT, UBA and WWE domain containing 1, E3 ubiquitin protein ligase [Source:HGNC Symbol;Acc:HGNC:30892]	154633	HUWE1	protein_coding	0.687859	0.553426	0.463976	0.463069	0.316974	0.278193
ENSG00000086827	-0.590327	4.95781	7.22305	0.00719732	0.0298066	ZW10	protein_coding	123	263	479	280	492	453	zw10 kinetochore protein [Source:HGNC Symbol;Acc:HGNC:13194]	40624	ZW10	protein_coding	0.412885	0.606826	0.97237	0.577241	1.15043	0.834251
ENSG00000086848	-0.488856	2.29547	1.67915	0.195038	0.359442	ALG9	protein_coding	45	92	46	27	45	48	ALG9, alpha-1,2-mannosyltransferase [Source:HGNC Symbol;Acc:HGNC:15672]	89386	ALG9	protein_coding	0.0686515	0.0964738	0.0424392	0.0252974	0.047821	0.0401747
ENSG00000086991	0.080255	-0.123873	0.0045788	0.946051	0.971657	NOX4	protein_coding	7	0	13	12	14	2	NADPH oxidase 4 [Source:HGNC Symbol;Acc:HGNC:7891]	173831	NOX4	protein_coding	0.00549133	0	0.00616729	0.00578144	0.00765027	0.000860763
ENSG00000087008	0.849086	3.10098	7.61997	0.00577255	0.024912	ACOX3	protein_coding	89	63	75	134	62	124	acyl-CoA oxidase 3, pristanoyl [Source:HGNC Symbol;Acc:HGNC:121]	74441	ACOX3	protein_coding	0.163036	0.0793267	0.083086	0.150756	0.0791144	0.124621
ENSG00000087053	-0.966615	6.83113	15.04	0.000105256	0.000823981	MTMR2	protein_coding	490	2373	1280	767	1361	1251	myotubularin related protein 2 [Source:HGNC Symbol;Acc:HGNC:7450]	92433	MTMR2	protein_coding	0.722896	2.40637	1.14199	0.694944	1.39864	1.01254
ENSG00000087074	-0.797725	7.39808	13.4621	0.000243428	0.00170835	PPP1R15A	protein_coding	1340	2572	3090	1268	1487	1137	protein phosphatase 1, regulatory subunit 15A [Source:HGNC Symbol;Acc:HGNC:14375]	3665	PPP1R15A	protein_coding	49.8583	65.7791	69.5285	28.9752	38.5401	23.2096
ENSG00000087076	-1.31684	0.316745	2.33922	0.126153	0.264008	HSD17B14	protein_coding	3	20	13	17	14	3	hydroxysteroid (17-beta) dehydrogenase 14 [Source:HGNC Symbol;Acc:HGNC:23238]	23661	HSD17B14	protein_coding	0.01729	0.0792297	0.0453094	0.0601724	0.0562045	0.0094857
ENSG00000087077	0.127793	5.39361	0.385413	0.534721	0.696452	TRIP6	protein_coding	334	429	627	714	285	359	thyroid hormone receptor interactor 6 [Source:HGNC Symbol;Acc:HGNC:12311]	6316	TRIP6	protein_coding	7.21126	6.36658	8.18661	9.46756	4.28626	4.25239
ENSG00000087086	0.345271	7.99189	3.12122	0.0772787	0.185903	FTL	protein_coding	2190	2554	3061	4058	1878	2910	ferritin, light polypeptide [Source:HGNC Symbol;Acc:HGNC:3999]	1577	FTL	protein_coding	189.374	151.803	160.07	215.507	113.12	138.052
ENSG00000087087	-0.444663	4.57438	3.61935	0.0571111	0.149342	SRRT	protein_coding	136	311	372	318	226	204	serrate, RNA effector molecule [Source:HGNC Symbol;Acc:HGNC:24101]	13553	SRRT	protein_coding	1.36839	2.15088	2.26353	1.96505	1.58398	1.1261
ENSG00000087088	0.612441	5.32603	6.07214	0.013733	0.0501225	BAX	protein_coding	523	429	329	663	247	303	BCL2-associated X protein [Source:HGNC Symbol;Acc:HGNC:959]	6983	BAX	protein_coding	10.2133	5.75846	3.88537	7.95158	3.35993	3.24625
ENSG00000087095	0.0808683	3.34924	0.0719484	0.788521	0.876316	NLK	protein_coding	78	145	126	146	61	100	nemo-like kinase [Source:HGNC Symbol;Acc:HGNC:29858]	154644	NLK	protein_coding	0.068781	0.0878873	0.0671918	0.0790681	0.0374691	0.048378
ENSG00000087111	0.596513	4.51956	5.30481	0.0212666	0.0710256	PIGS	protein_coding	227	251	214	456	127	193	phosphatidylinositol glycan anchor biosynthesis, class S [Source:HGNC Symbol;Acc:HGNC:14937]	18489	PIGS	protein_coding	1.67425	1.27248	0.954506	2.06554	0.652479	0.780953
ENSG00000087116	0.728165	7.84317	11.7266	0.000616145	0.00381902	ADAMTS2	protein_coding	2642	1937	2116	3847	1593	2504	ADAM metallopeptidase with thrombospondin type 1 motif, 2 [Source:HGNC Symbol;Acc:HGNC:218]	234579	ADAMTS2	protein_coding	1.53586	0.773983	0.743884	1.37346	0.645064	0.798594
ENSG00000087152	0.0120349	6.32693	0.00292524	0.956867	0.977046	ATXN7L3	protein_coding	812	1035	905	1123	645	579	ataxin 7-like 3 [Source:HGNC Symbol;Acc:HGNC:25416]	8308	ATXN7L3	protein_coding	13.328	11.6771	8.98319	11.3205	7.37461	5.2139
ENSG00000087157	-0.166697	2.91963	0.249848	0.617182	0.758283	PGS1	protein_coding	55	106	112	132	40	38	phosphatidylglycerophosphate synthase 1 [Source:HGNC Symbol;Acc:HGNC:30029]	46474	PGS1	protein_coding	0.161384	0.21379	0.198741	0.237873	0.0817572	0.0611723
ENSG00000087191	-0.0687751	6.11369	0.071984	0.78847	0.876316	PSMC5	protein_coding	398	1048	788	1030	537	795	proteasome (prosome, macropain) 26S subunit, ATPase, 5 [Source:HGNC Symbol;Acc:HGNC:9552]	4874	PSMC5	protein_coding	11.1354	20.1543	13.3327	17.6984	10.4656	12.2029
ENSG00000087206	-0.0905063	5.77646	0.199053	0.655487	0.787863	UIMC1	protein_coding	430	743	639	592	501	665	ubiquitin interaction motif containing 1 [Source:HGNC Symbol;Acc:HGNC:30298]	117628	UIMC1	protein_coding	0.498499	0.592065	0.44799	0.421495	0.404579	0.422953
ENSG00000087245	0.251343	8.34346	1.48783	0.222553	0.39282	MMP2	protein_coding	2636	3540	4361	6048	1953	2739	matrix metallopeptidase 2 (gelatinase A, 72kDa gelatinase, 72kDa type IV collagenase) [Source:HGNC Symbol;Acc:HGNC:7166]	116991	MMP2	protein_coding	3.07256	2.83623	3.07406	4.32953	1.58572	1.75154
ENSG00000087253	-1.01103	3.51873	10.68	0.00108299	0.00621893	LPCAT2	protein_coding	79	182	189	60	128	96	lysophosphatidylcholine acyltransferase 2 [Source:HGNC Symbol;Acc:HGNC:26032]	77672	LPCAT2	protein_coding	0.138698	0.219633	0.200667	0.0646947	0.156539	0.0924672
ENSG00000087263	-0.26314	6.22039	1.73817	0.187371	0.349362	OGFOD1	protein_coding	531	837	847	714	1007	938	2-oxoglutarate and iron-dependent oxygenase domain containing 1 [Source:HGNC Symbol;Acc:HGNC:25585]	27610	OGFOD1	protein_coding	2.62262	2.84152	2.52985	2.16578	3.46449	2.54166
ENSG00000087266	-0.307812	4.22147	1.30234	0.253786	0.429008	SH3BP2	protein_coding	181	269	182	172	216	153	SH3-domain binding protein 2 [Source:HGNC Symbol;Acc:HGNC:10825]	48075	SH3BP2	protein_coding	0.513412	0.524474	0.312198	0.299634	0.426786	0.238097
ENSG00000087269	0.198412	4.82936	0.769454	0.380386	0.561224	NOP14	protein_coding	234	272	329	413	273	328	NOP14 nucleolar protein [Source:HGNC Symbol;Acc:HGNC:16821]	25452	NOP14	protein_coding	1.25372	1.0017	1.06599	1.35897	1.01887	0.964124
ENSG00000087274	0.162315	6.86438	0.664035	0.415139	0.595629	ADD1	protein_coding	1014	1181	1592	1997	845	941	adducin 1 (alpha) [Source:HGNC Symbol;Acc:HGNC:243]	86219	ADD1	protein_coding	1.60377	1.28392	1.52271	1.9398	0.930957	0.816522
ENSG00000087299	0.522331	1.42399	1.02293	0.311824	0.492662	L2HGDH	protein_coding	21	25	31	31	14	44	L-2-hydroxyglutarate dehydrogenase [Source:HGNC Symbol;Acc:HGNC:20499]	74985	L2HGDH	protein_coding	0.0381902	0.0312505	0.034093	0.0346233	0.0177349	0.0438995
ENSG00000087301	0.223627	3.54355	0.592982	0.441268	0.618074	TXNDC16	protein_coding	77	129	106	153	116	182	thioredoxin domain containing 16 [Source:HGNC Symbol;Acc:HGNC:19965]	121932	TXNDC16	protein_coding	0.0861152	0.0991661	0.0716913	0.105089	0.0903683	0.11167
ENSG00000087302	-0.0204199	7.41256	0.0104962	0.918399	0.955247	C14orf166	protein_coding	978	1762	1854	1834	2010	3007	chromosome 14 open reading frame 166 [Source:HGNC Symbol;Acc:HGNC:23169]	21216	C14orf166	protein_coding	6.28611	7.78455	7.20651	7.23965	8.9993	10.6035
ENSG00000087303	1.0642	4.27398	17.7354	2.53861e-05	0.000237505	NID2	protein_coding	237	143	148	317	119	263	nidogen 2 (osteonidogen) [Source:HGNC Symbol;Acc:HGNC:13389]	64425	NID2	protein_coding	0.50165	0.208052	0.189446	0.412085	0.175456	0.305409
ENSG00000087338	-0.168086	4.30549	0.460988	0.497163	0.665384	GMCL1	protein_coding	137	267	228	199	196	264	germ cell-less, spermatogenesis associated 1 [Source:HGNC Symbol;Acc:HGNC:23843]	51754	GMCL1	protein_coding	0.36098	0.483569	0.363303	0.322026	0.359739	0.381629
ENSG00000087365	-0.113026	6.84733	0.364102	0.546237	0.706508	SF3B2	protein_coding	943	1474	1579	1545	929	1007	splicing factor 3b, subunit 2, 145kDa [Source:HGNC Symbol;Acc:HGNC:10769]	18579	SF3B2	protein_coding	6.92144	7.43646	7.00871	6.96447	4.74973	4.05497
ENSG00000087448	-0.198524	5.29372	0.832811	0.361461	0.54295	KLHL42	protein_coding	322	449	519	464	414	367	kelch-like family member 42 [Source:HGNC Symbol;Acc:HGNC:29252]	23020	KLHL42	protein_coding	1.90747	1.82824	1.85926	1.68809	1.70833	1.19273
ENSG00000087460	-0.229414	8.98962	1.0253	0.311264	0.49209	GNAS	protein_coding	3641	6778	6701	7121	4658	4353	GNAS complex locus [Source:HGNC Symbol;Acc:HGNC:4392]	71474	GNAS	protein_coding	6.94671	8.88883	7.73161	8.34401	6.19052	4.5564
ENSG00000087470	-0.347013	7.727	3.18295	0.0744102	0.180612	DNM1L	protein_coding	1194	2473	2475	2173	2901	2856	dynamin 1-like [Source:HGNC Symbol;Acc:HGNC:2973]	66450	DNM1L	protein_coding	2.45028	3.48835	3.07156	2.73871	4.14695	3.21547
ENSG00000087502	-0.620621	7.69319	8.82691	0.00296821	0.0144893	ERGIC2	protein_coding	928	2705	2596	1725	2912	3009	ERGIC and golgi 2 [Source:HGNC Symbol;Acc:HGNC:30208]	43837	ERGIC2	protein_coding	2.88678	5.78386	4.88363	3.29557	6.30996	5.13526
ENSG00000087586	-2.0061	4.75332	73.5315	9.90425e-18	5.3322e-16	AURKA	protein_coding	88	555	401	107	461	144	aurora kinase A [Source:HGNC Symbol;Acc:HGNC:11393]	22948	AURKA	protein_coding	0.522931	2.26694	1.44105	0.3905	1.90824	0.46946
ENSG00000087842	1.78139	3.9868	38.3013	6.06218e-10	1.27152e-08	PIR	protein_coding	107	65	96	398	68	338	pirin (iron-binding nuclear protein) [Source:HGNC Symbol;Acc:HGNC:30048]	108765	PIR	protein_coding	0.134153	0.0560164	0.0727881	0.306461	0.0593876	0.232492
ENSG00000087884	0.360371	3.22015	1.45301	0.228046	0.39963	AAMDC	protein_coding	84	92	95	101	79	148	adipogenesis associated, Mth938 domain containing [Source:HGNC Symbol;Acc:HGNC:30205]	97323	AAMDC	protein_coding	0.117698	0.088606	0.0804983	0.0869136	0.0771059	0.11377
ENSG00000087903	-0.64438	3.24719	3.35054	0.067183	0.167891	RFX2	protein_coding	45	178	147	93	65	91	regulatory factor X, 2 (influences HLA class II expression) [Source:HGNC Symbol;Acc:HGNC:9983]	206408	RFX2	protein_coding	0.0297299	0.0808322	0.0587313	0.0377345	0.0299132	0.0329834
ENSG00000087995	0.014709	4.12564	0.00340656	0.953457	0.975033	METTL2A	protein_coding	125	183	191	215	197	227	methyltransferase like 2A [Source:HGNC Symbol;Acc:HGNC:25755]	26955	METTL2A	protein_coding	0.632379	0.63636	0.584349	0.668007	0.694229	0.630039
ENSG00000088035	0.0891491	4.43883	0.144586	0.703763	0.82103	ALG6	protein_coding	105	156	249	264	282	405	ALG6, alpha-1,3-glucosyltransferase [Source:HGNC Symbol;Acc:HGNC:23157]	70972	ALG6	protein_coding	0.201748	0.206029	0.289328	0.311529	0.377431	0.426922
ENSG00000088038	-0.0384857	2.51132	0.0102108	0.919512	0.955854	CNOT3	protein_coding	32	75	82	82	34	63	CCR4-NOT transcription complex, subunit 3 [Source:HGNC Symbol;Acc:HGNC:7879]	17953	CNOT3	protein_coding	0.243064	0.391575	0.376665	0.382524	0.179894	0.262533
ENSG00000088179	-0.377079	4.74641	2.71764	0.0992444	0.222995	PTPN4	protein_coding	172	375	356	256	275	326	protein tyrosine phosphatase, non-receptor type 4 (megakaryocyte) [Source:HGNC Symbol;Acc:HGNC:9656]	224187	PTPN4	protein_coding	0.104622	0.156788	0.130954	0.0956338	0.116519	0.10879
ENSG00000088205	-0.485263	7.00488	5.69984	0.0169664	0.0592087	DDX18	protein_coding	589	976	1874	1051	2157	2004	DEAD (Asp-Glu-Ala-Asp) box polypeptide 18 [Source:HGNC Symbol;Acc:HGNC:2741]	17729	DDX18	protein_coding	4.53041	5.16008	8.71694	4.96478	11.5569	8.45658
ENSG00000088247	-0.259789	5.27966	1.47141	0.225124	0.395988	KHSRP	protein_coding	323	508	539	482	347	304	KH-type splicing regulatory protein [Source:HGNC Symbol;Acc:HGNC:6316]	11446	KHSRP	protein_coding	3.84818	4.16007	3.88341	3.52675	2.87973	1.98701
ENSG00000088256	0.535829	6.02352	6.0153	0.0141823	0.051363	GNA11	protein_coding	606	586	786	1420	343	475	guanine nucleotide binding protein (G protein), alpha 11 (Gq class) [Source:HGNC Symbol;Acc:HGNC:4379]	29594	GNA11	protein_coding	2.79239	1.85603	2.19027	4.01852	1.10095	1.2008
ENSG00000088280	0.688912	5.00161	9.48338	0.00207341	0.0107663	ASAP3	protein_coding	343	255	412	573	162	313	ArfGAP with SH3 domain, ankyrin repeat and PH domain 3 [Source:HGNC Symbol;Acc:HGNC:14987]	56005	ASAP3	protein_coding	0.835169	0.42678	0.606665	0.856859	0.274767	0.418118
ENSG00000088298	1.34063	5.53525	28.0506	1.18184e-07	1.76778e-06	EDEM2	protein_coding	574	249	351	1059	240	476	ER degradation enhancer, mannosidase alpha-like 2 [Source:HGNC Symbol;Acc:HGNC:15877]	32007	EDEM2	protein_coding	2.44553	0.729198	0.904359	2.77098	0.712266	1.11261
ENSG00000088305	-2.42154	1.00339	10.7855	0.00102297	0.00591761	DNMT3B	protein_coding	1	52	38	11	13	6	DNA (cytosine-5-)-methyltransferase 3 beta [Source:HGNC Symbol;Acc:HGNC:2979]	46971	DNMT3B	protein_coding	0.0029032	0.103768	0.0667164	0.019613	0.0262899	0.00955658
ENSG00000088325	-2.11551	6.1968	102.322	4.71806e-24	4.6907e-22	TPX2	protein_coding	214	1333	1339	339	1275	331	TPX2, microtubule-associated [Source:HGNC Symbol;Acc:HGNC:1249]	62534	TPX2	protein_coding	0.466664	1.99804	1.76581	0.45401	1.93673	0.395998
ENSG00000088356	-0.391827	3.216	1.65225	0.198652	0.363855	PDRG1	protein_coding	43	99	106	101	136	123	p53 and DNA-damage regulated 1 [Source:HGNC Symbol;Acc:HGNC:16119]	7750	PDRG1	protein_coding	0.756613	1.19736	1.12793	1.09144	1.66691	1.18737
ENSG00000088367	-0.0330399	3.57871	0.0093929	0.922792	0.957862	EPB41L1	protein_coding	83	134	120	210	129	94	erythrocyte membrane protein band 4.1-like 1 [Source:HGNC Symbol;Acc:HGNC:3378]	141295	EPB41L1	protein_coding	0.0801047	0.0888933	0.0700379	0.124473	0.0867239	0.0497717
ENSG00000088387	-0.123676	3.77077	0.202958	0.652344	0.785943	DOCK9	protein_coding	109	148	179	175	139	128	dedicator of cytokinesis 9 [Source:HGNC Symbol;Acc:HGNC:14132]	293138	DOCK9	protein_coding	0.0507062	0.0473239	0.050357	0.0499974	0.0450421	0.0326677
ENSG00000088448	0.752251	4.07455	6.04806	0.0139216	0.050699	ANKRD10	protein_coding	275	146	130	209	111	148	ankyrin repeat domain 10 [Source:HGNC Symbol;Acc:HGNC:20265]	36529	ANKRD10	protein_coding	1.0266	0.374633	0.293484	0.479171	0.288643	0.303113
ENSG00000088451	-0.445943	4.72555	2.64268	0.104028	0.230119	TGDS	protein_coding	129	415	319	239	270	387	TDP-glucose 4,6-dehydratase [Source:HGNC Symbol;Acc:HGNC:20324]	22206	TGDS	protein_coding	0.792184	1.75174	1.18467	0.901383	1.15497	1.30383
ENSG00000088543	1.15802	4.02125	18.0726	2.12637e-05	0.000201593	C3orf18	protein_coding	237	133	142	240	61	196	chromosome 3 open reading frame 18 [Source:HGNC Symbol;Acc:HGNC:24837]	13002	C3orf18	protein_coding	2.48568	0.95881	0.900651	1.54591	0.445652	1.12779
ENSG00000088682	0.278666	3.98178	0.681116	0.409203	0.589551	COQ9	protein_coding	157	108	197	265	157	122	coenzyme Q9 [Source:HGNC Symbol;Acc:HGNC:25302]	13850	COQ9	protein_coding	1.54581	0.730912	1.17299	1.60243	1.07678	0.659009
ENSG00000088727	0.50565	2.18857	1.62388	0.202552	0.368722	KIF9	protein_coding	29	27	45	47	46	101	kinesin family member 9 [Source:HGNC Symbol;Acc:HGNC:16666]	55425	KIF9	protein_coding	0.0713508	0.0456614	0.0669554	0.0710189	0.0788366	0.136332
ENSG00000088756	-0.774551	2.62793	3.8548	0.0496039	0.13504	ARHGAP28	protein_coding	35	89	114	38	53	69	Rho GTPase activating protein 28 [Source:HGNC Symbol;Acc:HGNC:25509]	185998	ARHGAP28	protein_coding	0.0256606	0.0448511	0.0505446	0.0171103	0.0270672	0.0277538
ENSG00000088766	0.321	5.35868	2.21684	0.136512	0.278953	CRLS1	protein_coding	355	327	426	476	458	637	cardiolipin synthase 1 [Source:HGNC Symbol;Acc:HGNC:16148]	33963	CRLS1	protein_coding	1.42537	0.90247	1.03438	1.17377	1.28096	1.40318
ENSG00000088808	0.242032	1.02427	0.159451	0.689663	0.811755	PPP1R13B	protein_coding	15	34	20	34	6	12	protein phosphatase 1, regulatory subunit 13B [Source:HGNC Symbol;Acc:HGNC:14950]	113838	PPP1R13B	protein_coding	0.0179685	0.0279951	0.0144884	0.0250134	0.00500657	0.00788633
ENSG00000088812	0.290345	4.748	1.63789	0.200615	0.36619	ATRN	protein_coding	246	333	332	386	154	284	attractin [Source:HGNC Symbol;Acc:HGNC:885]	180082	ATRN	protein_coding	0.186282	0.173326	0.152036	0.179514	0.0812319	0.117986
ENSG00000088826	1.59449	4.1907	27.8274	1.32632e-07	1.96419e-06	SMOX	protein_coding	309	88	107	225	93	301	spermine oxidase [Source:HGNC Symbol;Acc:HGNC:15862]	66767	SMOX	protein_coding	0.631108	0.123541	0.13216	0.28223	0.132311	0.337276
ENSG00000088832	-0.115284	6.32822	0.338426	0.560739	0.717794	FKBP1A	protein_coding	838	1175	925	746	647	760	FK506 binding protein 1A, 12kDa [Source:HGNC Symbol;Acc:HGNC:3711]	24194	FKBP1A	protein_coding	4.72327	4.5522	3.15292	2.58234	2.54023	2.3501
ENSG00000088833	-0.448322	4.51778	2.62733	0.105038	0.231775	NSFL1C	protein_coding	76	255	367	336	236	278	NSFL1 (p97) cofactor (p47) [Source:HGNC Symbol;Acc:HGNC:15912]	31680	NSFL1C	protein_coding	0.327141	0.754477	0.955343	0.888251	0.707624	0.656509
ENSG00000088854	0.303774	5.12582	2.01492	0.155759	0.306888	C20orf194	protein_coding	353	361	385	442	286	412	chromosome 20 open reading frame 194 [Source:HGNC Symbol;Acc:HGNC:17721]	158320	C20orf194	protein_coding	0.304051	0.213729	0.200541	0.233813	0.171596	0.194689
ENSG00000088876	-0.272307	3.87124	0.882112	0.347624	0.528291	ZNF343	protein_coding	125	157	196	169	168	119	zinc finger protein 343 [Source:HGNC Symbol;Acc:HGNC:16017]	42885	ZNF343	protein_coding	0.397476	0.343151	0.376903	0.330037	0.372117	0.207598
ENSG00000088888	0.389908	6.24305	3.55979	0.0591952	0.153447	MAVS	protein_coding	826	773	923	1234	456	614	mitochondrial antiviral signaling protein [Source:HGNC Symbol;Acc:HGNC:29233]	29324	MAVS	protein_coding	3.84117	2.47086	2.59572	3.52431	1.47713	1.56648
ENSG00000088899	0.349959	3.42429	1.32393	0.249888	0.424863	LZTS3	protein_coding	124	120	149	134	50	98	Leucine zipper putative tumor suppressor 3 [Source:UniProtKB/Swiss-Prot;Acc:O60299]	10975	LZTS3	protein_coding	1.54072	1.02487	1.11959	1.02254	0.432754	0.66804
ENSG00000088930	0.101087	6.01066	0.221736	0.63772	0.774645	XRN2	protein_coding	523	570	814	661	687	980	5'-3' exoribonuclease 2 [Source:HGNC Symbol;Acc:HGNC:12836]	86523	XRN2	protein_coding	0.824284	0.617496	0.775839	0.639811	0.754225	0.847375
ENSG00000088970	-0.0971601	5.88284	0.169242	0.680786	0.805503	KIZ	protein_coding	428	671	663	423	634	1087	kizuna centrosomal protein [Source:HGNC Symbol;Acc:HGNC:15865]	120639	KIZ	protein_coding	0.483797	0.521346	0.453215	0.293653	0.499203	0.674098
ENSG00000088986	-0.732008	8.35551	7.01216	0.00809578	0.0328971	DYNLL1	protein_coding	1135	5093	4074	3509	4205	4041	dynein, light chain, LC8-type 1 [Source:HGNC Symbol;Acc:HGNC:15476]	28643	DYNLL1	protein_coding	5.40361	16.6666	11.7295	10.26	13.9452	10.5548
ENSG00000089006	-0.498596	6.44782	6.26253	0.0123318	0.0459049	SNX5	protein_coding	462	1144	993	769	1229	1193	sorting nexin 5 [Source:HGNC Symbol;Acc:HGNC:14969]	27383	SNX5	protein_coding	2.30074	3.91594	2.99052	2.35194	4.26331	3.25942
ENSG00000089009	0.132271	9.00955	0.362625	0.547052	0.707071	RPL6	protein_coding	3996	5727	5587	6980	5020	6516	ribosomal protein L6 [Source:HGNC Symbol;Acc:HGNC:10362]	13648	RPL6	protein_coding	39.9267	39.3323	33.7589	42.832	34.939	35.7185
ENSG00000089022	-0.360499	4.49495	2.02942	0.154279	0.304535	MAPKAPK5	protein_coding	188	299	292	268	233	162	mitogen-activated protein kinase-activated protein kinase 5 [Source:HGNC Symbol;Acc:HGNC:6889]	54561	MAPKAPK5	protein_coding	0.469875	0.513665	0.441346	0.411372	0.405648	0.222133
ENSG00000089048	-0.518862	6.40057	5.66937	0.0172637	0.0600124	ESF1	protein_coding	297	832	1171	800	1217	1439	ESF1, nucleolar pre-rRNA processing protein, homolog (S. cerevisiae) [Source:HGNC Symbol;Acc:HGNC:15898]	70564	ESF1	protein_coding	0.573958	1.10518	1.36852	0.949486	1.63826	1.52566
ENSG00000089050	-0.329795	5.1879	2.38356	0.122618	0.25884	RBBP9	protein_coding	277	544	454	327	350	413	retinoblastoma binding protein 9 [Source:HGNC Symbol;Acc:HGNC:9892]	10703	RBBP9	protein_coding	3.52924	4.76414	3.49807	2.55873	3.10626	2.88686
ENSG00000089053	0.288926	6.53971	1.87363	0.171059	0.327388	ANAPC5	protein_coding	885	926	983	1407	837	956	anaphase promoting complex subunit 5 [Source:HGNC Symbol;Acc:HGNC:15713]	91651	ANAPC5	protein_coding	1.31678	0.947032	0.884494	1.2857	0.867489	0.780372
ENSG00000089057	0.440374	3.27063	2.26349	0.132455	0.27367	SLC23A2	protein_coding	89	96	101	149	71	111	solute carrier family 23 (ascorbic acid transporter), member 2 [Source:HGNC Symbol;Acc:HGNC:10973]	157937	SLC23A2	protein_coding	0.0768445	0.0569742	0.0527371	0.0790104	0.0427022	0.0525799
ENSG00000089060	-0.271253	4.30029	1.23823	0.265812	0.442319	SLC8B1	protein_coding	139	217	357	282	148	143	solute carrier family 8 (sodium/lithium/calcium exchanger), member B1 [Source:HGNC Symbol;Acc:HGNC:26175]	60734	SLC8B1	protein_coding	0.312097	0.334903	0.484747	0.388865	0.231476	0.176151
ENSG00000089063	0.274403	6.63136	2.08954	0.148311	0.296765	TMEM230	protein_coding	1005	1145	1163	1267	690	1098	transmembrane protein 230 [Source:HGNC Symbol;Acc:HGNC:15876]	44871	TMEM230	protein_coding	3.05427	2.39183	2.13743	2.36479	1.46069	1.8307
ENSG00000089091	0.925356	0.423076	1.37537	0.240892	0.414795	DZANK1	protein_coding	14	13	15	13	2	19	double zinc ribbon and ankyrin repeat domains 1 [Source:HGNC Symbol;Acc:HGNC:15858]	83914	DZANK1	protein_coding	0.022751	0.0145211	0.0147413	0.0129745	0.00226397	0.0169395
ENSG00000089094	0.305376	3.78472	1.23541	0.266357	0.442928	KDM2B	protein_coding	125	175	122	188	110	162	lysine (K)-specific demethylase 2B [Source:HGNC Symbol;Acc:HGNC:13610]	151918	KDM2B	protein_coding	0.112204	0.107974	0.0662261	0.103641	0.0687796	0.0797787
ENSG00000089123	0.878728	3.8251	10.2552	0.00136297	0.0075059	TASP1	protein_coding	127	81	115	176	132	298	taspase, threonine aspartase, 1 [Source:HGNC Symbol;Acc:HGNC:15859]	249548	TASP1	protein_coding	0.0693995	0.0304244	0.0380034	0.0590664	0.0502453	0.0893394
ENSG00000089154	0.315015	4.96686	2.06432	0.150782	0.299656	GCN1L1	protein_coding	286	314	341	454	265	361	GCN1 general control of amino-acid synthesis 1-like 1 (yeast) [Source:HGNC Symbol;Acc:HGNC:4199]	67507	GCN1L1	protein_coding	0.577729	0.435985	0.416566	0.563234	0.372883	0.400073
ENSG00000089157	0.281761	7.88009	1.7744	0.182838	0.343452	RPLP0	protein_coding	2495	2286	2572	2936	2132	2644	ribosomal protein, large, P0 [Source:HGNC Symbol;Acc:HGNC:10371]	4549	RPLP0	protein_coding	74.7931	47.1033	46.6266	54.0533	44.5192	43.4837
ENSG00000089159	-0.210107	5.8451	0.967573	0.325286	0.506211	PXN	protein_coding	502	828	810	845	378	328	paxillin [Source:HGNC Symbol;Acc:HGNC:9718]	55332	PXN	protein_coding	1.23718	1.40264	1.20722	1.27898	0.64892	0.443485
ENSG00000089177	-0.507661	3.31796	2.77536	0.0957251	0.217548	KIF16B	protein_coding	73	109	142	84	131	100	kinesin family member 16B [Source:HGNC Symbol;Acc:HGNC:15869]	301329	KIF16B	protein_coding	0.0330361	0.033906	0.0388621	0.0233464	0.0412958	0.0248279
ENSG00000089195	-0.424466	4.98729	3.77081	0.0521545	0.140216	TRMT6	protein_coding	172	385	383	308	428	421	tRNA methyltransferase 6 [Source:HGNC Symbol;Acc:HGNC:20900]	13323	TRMT6	protein_coding	1.76049	2.70863	2.37069	1.93611	3.05153	2.36407
ENSG00000089220	0.476493	7.73475	4.11517	0.0425003	0.120649	PEBP1	protein_coding	2938	1965	2297	2623	1442	1963	phosphatidylethanolamine binding protein 1 [Source:HGNC Symbol;Acc:HGNC:8630]	9726	PEBP1	protein_coding	41.1931	18.9374	19.4762	22.5863	14.0834	15.0997
ENSG00000089234	0.181533	4.68418	0.649272	0.420373	0.600226	BRAP	protein_coding	218	293	271	339	232	312	BRCA1 associated protein [Source:HGNC Symbol;Acc:HGNC:1099]	43840	BRAP	protein_coding	0.678098	0.626452	0.509774	0.647606	0.502682	0.532433
ENSG00000089248	0.455976	7.04365	4.85749	0.0275264	0.0869001	ERP29	protein_coding	1335	1075	1551	1966	1074	1516	endoplasmic reticulum protein 29 [Source:HGNC Symbol;Acc:HGNC:13799]	10135	ERP29	protein_coding	17.9624	9.94205	12.6202	16.2458	10.066	11.1907
ENSG00000089280	-1.22708	3.00138	14.7372	0.000123581	0.00094366	FUS	protein_coding	50	192	95	44	79	44	FUS RNA binding protein [Source:HGNC Symbol;Acc:HGNC:4010]	14761	FUS	protein_coding	0.461914	1.2192	0.530746	0.249643	0.508379	0.223007
ENSG00000089289	0.530788	6.34222	6.97057	0.00828613	0.0334699	IGBP1	protein_coding	895	752	733	960	696	1158	immunoglobulin (CD79A) binding protein 1 [Source:HGNC Symbol;Acc:HGNC:5461]	32875	IGBP1	protein_coding	3.71248	2.14409	1.83872	2.44561	2.01103	2.63526
ENSG00000089327	-0.601588	6.09899	8.91608	0.00282671	0.0139216	FXYD5	protein_coding	537	1115	957	682	651	465	FXYD domain containing ion transport regulator 5 [Source:HGNC Symbol;Acc:HGNC:4029]	15153	FXYD5	protein_coding	4.83262	6.89711	5.20825	3.76936	4.08092	2.29581
ENSG00000089335	0.115888	6.19249	0.272974	0.601343	0.748068	ZNF302	protein_coding	400	614	1002	869	709	1370	zinc finger protein 302 [Source:HGNC Symbol;Acc:HGNC:13848]	8758	ZNF302	protein_coding	6.22819	6.57135	9.43499	8.30992	7.68984	11.703
ENSG00000089351	0.80878	3.34104	5.71313	0.0168385	0.0587947	GRAMD1A	protein_coding	104	126	64	191	54	102	GRAM domain containing 1A [Source:HGNC Symbol;Acc:HGNC:29305]	31687	GRAMD1A	protein_coding	0.447568	0.372718	0.166563	0.504817	0.161878	0.240824
ENSG00000089472	0.77647	2.61188	4.08221	0.043337	0.122402	HEPH	protein_coding	63	84	58	97	17	65	hephaestin [Source:HGNC Symbol;Acc:HGNC:4866]	106318	HEPH	protein_coding	0.0808054	0.0740566	0.0449883	0.0764094	0.0151886	0.0457391
ENSG00000089486	-0.600855	3.1004	3.47293	0.0623808	0.158969	CDIP1	protein_coding	28	54	123	60	154	151	cell death-inducing p53 target 1 [Source:HGNC Symbol;Acc:HGNC:13234]	28153	CDIP1	protein_coding	0.135625	0.179788	0.360296	0.178488	0.519603	0.401267
ENSG00000089505	0.552317	1.17225	0.89738	0.343485	0.524137	CMTM1	protein_coding	19	34	21	43	5	13	CKLF-like MARVEL transmembrane domain containing 1 [Source:HGNC Symbol;Acc:HGNC:19172]	12744	CMTM1	protein_coding	0.203308	0.250071	0.135891	0.282582	0.0372684	0.0763165
ENSG00000089597	0.117691	6.3491	0.280354	0.596469	0.744422	GANAB	protein_coding	545	594	1001	1248	1024	984	glucosidase, alpha; neutral AB [Source:HGNC Symbol;Acc:HGNC:4138]	21900	GANAB	protein_coding	3.39359	2.54234	3.76937	4.77257	4.44152	3.36149
ENSG00000089639	-0.133262	1.66884	0.0648251	0.799026	0.881939	GMIP	protein_coding	14	51	38	42	18	37	GEM interacting protein [Source:HGNC Symbol;Acc:HGNC:24852]	14191	GMIP	protein_coding	0.134531	0.336859	0.220825	0.247867	0.120486	0.195061
ENSG00000089682	-0.658575	4.90417	8.30389	0.00395602	0.0183047	RBM41	protein_coding	149	385	404	227	411	409	RNA binding motif protein 41 [Source:HGNC Symbol;Acc:HGNC:25617]	54403	RBM41	protein_coding	0.373482	0.663329	0.612403	0.34945	0.717621	0.562447
ENSG00000089685	-1.76414	5.84682	60.2229	8.46999e-15	3.42312e-13	BIRC5	protein_coding	246	955	942	288	1030	287	baculoviral IAP repeat containing 5 [Source:HGNC Symbol;Acc:HGNC:593]	11450	BIRC5	protein_coding	2.92979	7.81788	6.7846	2.10654	8.54491	1.87524
ENSG00000089693	0.27556	6.98235	2.13275	0.144182	0.290645	MLF2	protein_coding	1255	1549	1249	1623	997	1443	myeloid leukemia factor 2 [Source:HGNC Symbol;Acc:HGNC:7126]	19479	MLF2	protein_coding	8.78585	7.45377	5.28779	6.97804	4.86188	5.54218
ENSG00000089723	-1.5625	0.613422	4.8711	0.0273101	0.086365	OTUB2	protein_coding	4	23	26	16	16	4	OTU deubiquitinase, ubiquitin aldehyde binding 2 [Source:HGNC Symbol;Acc:HGNC:20351]	22601	OTUB2	protein_coding	0.0241345	0.0953874	0.094869	0.059289	0.0672463	0.0132408
ENSG00000089737	-0.274489	5.68274	1.37737	0.24055	0.414528	DDX24	protein_coding	351	413	762	547	720	581	DEAD (Asp-Glu-Ala-Asp) box helicase 24 [Source:HGNC Symbol;Acc:HGNC:13266]	32954	DDX24	protein_coding	1.45247	1.17472	1.90689	1.39015	2.07539	1.31901
ENSG00000089775	1.19039	3.92656	20.1219	7.26589e-06	7.64688e-05	ZBTB25	protein_coding	226	136	103	245	64	164	zinc finger and BTB domain containing 25 [Source:HGNC Symbol;Acc:HGNC:13112]	56107	ZBTB25	protein_coding	0.549286	0.227202	0.151391	0.365705	0.108352	0.218679
ENSG00000089818	0.0184023	4.2944	0.00464532	0.945661	0.971502	NECAP1	protein_coding	140	137	253	243	264	246	NECAP endocytosis associated 1 [Source:HGNC Symbol;Acc:HGNC:24539]	15560	NECAP1	protein_coding	1.22695	0.825281	1.34088	1.30791	1.61165	1.18279
ENSG00000089876	0.234917	5.5373	1.19406	0.274513	0.452104	DHX32	protein_coding	414	399	483	499	529	695	DEAH (Asp-Glu-Ala-His) box polypeptide 32 [Source:HGNC Symbol;Acc:HGNC:16717]	60099	DHX32	protein_coding	0.939377	0.622296	0.662763	0.695369	0.836112	0.865164
ENSG00000089902	-0.128488	4.70607	0.329475	0.565968	0.720899	RCOR1	protein_coding	250	364	312	258	222	257	REST corepressor 1 [Source:HGNC Symbol;Acc:HGNC:17441]	137915	RCOR1	protein_coding	0.247193	0.247389	0.186561	0.156671	0.152903	0.139413
ENSG00000089916	0.223984	5.57382	1.03585	0.308788	0.489732	GPATCH2L	protein_coding	506	472	541	554	429	536	G patch domain containing 2-like [Source:HGNC Symbol;Acc:HGNC:20210]	102426	GPATCH2L	protein_coding	0.67367	0.431939	0.435578	0.452982	0.397853	0.391503
ENSG00000090006	-0.446532	0.55012	0.42954	0.512215	0.678217	LTBP4	protein_coding	5	15	14	18	19	14	latent transforming growth factor beta binding protein 4 [Source:HGNC Symbol;Acc:HGNC:6717]	36935	LTBP4	protein_coding	0.0184603	0.0380666	0.0312585	0.0408147	0.0488643	0.0283577
ENSG00000090013	-0.813018	3.33683	7.40436	0.00650661	0.0274726	BLVRB	protein_coding	58	133	224	103	77	62	biliverdin reductase B [Source:HGNC Symbol;Acc:HGNC:1063]	18051	BLVRB	protein_coding	0.438161	0.690624	1.02335	0.477879	0.405196	0.256964
ENSG00000090020	0.238202	2.23286	0.370461	0.542753	0.703588	SLC9A1	protein_coding	42	38	68	77	33	37	solute carrier family 9, subfamily A (NHE1, cation proton antiporter 1), member 1 [Source:HGNC Symbol;Acc:HGNC:11071]	68166	SLC9A1	protein_coding	0.0840211	0.0522525	0.0822659	0.094603	0.0459856	0.0406083
ENSG00000090054	0.0561072	7.17586	0.0815456	0.775214	0.867558	SPTLC1	protein_coding	779	927	1889	1620	1951	2623	serine palmitoyltransferase, long chain base subunit 1 [Source:HGNC Symbol;Acc:HGNC:11277]	83385	SPTLC1	protein_coding	1.27396	1.04204	1.8682	1.62708	2.22252	2.35338
ENSG00000090060	-0.621892	7.7575	4.32979	0.0374509	0.109683	PAPOLA	protein_coding	889	4265	2017	1827	2458	2983	poly(A) polymerase alpha [Source:HGNC Symbol;Acc:HGNC:14981]	65678	PAPOLA	protein_coding	1.84582	6.08682	2.53259	2.3297	3.55499	3.39793
ENSG00000090061	-0.451511	2.86197	1.17566	0.278241	0.456832	CCNK	protein_coding	37	169	67	60	50	84	cyclin K [Source:HGNC Symbol;Acc:HGNC:1596]	53875	CCNK	protein_coding	0.0936529	0.294029	0.102557	0.0932708	0.0881574	0.116647
ENSG00000090097	-0.416131	3.31206	1.98715	0.158639	0.311206	PCBP4	protein_coding	86	154	111	92	103	80	poly(rC) binding protein 4 [Source:HGNC Symbol;Acc:HGNC:8652]	10956	PCBP4	protein_coding	1.07042	1.31753	0.835506	0.703263	0.89302	0.546285
ENSG00000090238	0.292783	4.63033	1.41007	0.235045	0.407726	YPEL3	protein_coding	290	251	355	358	131	177	yippee-like 3 (Drosophila) [Source:HGNC Symbol;Acc:HGNC:18327]	4601	YPEL3	protein_coding	8.59513	5.11343	6.36289	6.51647	2.70455	2.87807
ENSG00000090263	0.229272	6.74067	1.09978	0.294315	0.474478	MRPS33	protein_coding	771	1388	1015	1393	890	1609	mitochondrial ribosomal protein S33 [Source:HGNC Symbol;Acc:HGNC:16634]	9174	MRPS33	protein_coding	11.4605	14.1815	9.12401	12.7167	9.21525	13.1213
ENSG00000090266	0.563666	7.14934	8.32285	0.00391494	0.0181654	NDUFB2	protein_coding	1313	1103	1194	1731	1508	2429	NADH dehydrogenase (ubiquinone) 1 beta subcomplex, 2, 8kDa [Source:HGNC Symbol;Acc:HGNC:7697]	32013	NDUFB2	protein_coding	5.593	3.22954	3.07579	4.52848	4.47457	5.67652
ENSG00000090273	-0.524072	4.79351	2.68596	0.101236	0.225806	NUDC	protein_coding	81	367	413	464	263	287	nudC nuclear distribution protein [Source:HGNC Symbol;Acc:HGNC:8045]	46624	NUDC	protein_coding	0.236909	0.737815	0.730498	0.83347	0.535824	0.460525
ENSG00000090316	-0.0401509	4.72726	0.0272638	0.868851	0.923995	MAEA	protein_coding	154	320	390	413	190	292	macrophage erythroblast attacher [Source:HGNC Symbol;Acc:HGNC:13731]	50296	MAEA	protein_coding	0.417536	0.596359	0.639455	0.687699	0.358836	0.434341
ENSG00000090339	-0.487624	1.22203	0.824783	0.363786	0.544911	ICAM1	protein_coding	6	10	35	21	38	35	intercellular adhesion molecule 1 [Source:HGNC Symbol;Acc:HGNC:5344]	15780	ICAM1	protein_coding	0.0518503	0.0593997	0.182911	0.111454	0.228745	0.165937
ENSG00000090372	-0.0930307	5.86154	0.178516	0.672652	0.799367	STRN4	protein_coding	435	757	674	850	541	527	striatin, calmodulin binding protein 4 [Source:HGNC Symbol;Acc:HGNC:15721]	27487	STRN4	protein_coding	2.15809	2.58143	2.02214	2.58984	1.86959	1.43438
ENSG00000090376	1.00537	4.45635	11.9454	0.000547829	0.00345153	IRAK3	protein_coding	286	122	190	349	165	270	interleukin-1 receptor-associated kinase 3 [Source:HGNC Symbol;Acc:HGNC:17020]	65743	IRAK3	protein_coding	0.59323	0.173941	0.238332	0.444588	0.238402	0.307252
ENSG00000090432	0.717278	5.12796	9.04059	0.00264051	0.0131699	MUL1	protein_coding	339	245	386	731	230	332	mitochondrial E3 ubiquitin protein ligase 1 [Source:HGNC Symbol;Acc:HGNC:25762]	8713	MUL1	protein_coding	5.30565	2.63566	3.65341	7.02638	2.50747	2.8507
ENSG00000090447	0.499313	1.95733	1.38688	0.238932	0.412503	TFAP4	protein_coding	30	42	42	68	20	42	transcription factor AP-4 (activating enhancer binding protein 4) [Source:HGNC Symbol;Acc:HGNC:11745]	15889	TFAP4	protein_coding	0.257473	0.247767	0.217987	0.358422	0.119566	0.197758
ENSG00000090470	0.304742	4.28792	1.35139	0.245036	0.419687	PDCD7	protein_coding	193	163	289	288	135	187	programmed cell death 7 [Source:HGNC Symbol;Acc:HGNC:8767]	16457	PDCD7	protein_coding	1.59924	0.928385	1.44819	1.46563	0.779218	0.850104
ENSG00000090487	0.0845519	6.1607	0.153921	0.694816	0.815504	SPG21	protein_coding	553	1026	728	918	577	868	spastic paraplegia 21 (autosomal recessive, Mast syndrome) [Source:HGNC Symbol;Acc:HGNC:20373]	27289	SPG21	protein_coding	2.7634	3.52412	2.2	2.81732	2.00846	2.37965
ENSG00000090520	0.270558	8.09587	1.71971	0.189731	0.352448	DNAJB11	protein_coding	1768	2604	2850	3952	2744	4390	DnaJ (Hsp40) homolog, subfamily B, member 11 [Source:HGNC Symbol;Acc:HGNC:14889]	29800	DNAJB11	protein_coding	8.09045	8.1906	7.88691	11.1066	8.74669	11.0212
ENSG00000090530	-2.27203	2.22763	30.2419	3.81379e-08	6.15531e-07	LEPREL1	protein_coding	10	64	80	16	102	25	prolyl 3-hydroxylase 2 [Source:HGNC Symbol;Acc:HGNC:19317]	165709	LEPREL1	protein_coding	0.00822926	0.0362014	0.0398128	0.00808641	0.0584696	0.0112869
ENSG00000090539	0.71544	0.581326	0.59881	0.439032	0.61608	CHRD	protein_coding	8	0	43	25	5	7	chordin [Source:HGNC Symbol;Acc:HGNC:1949]	10663	CHRD	protein_coding	0.10231	0	0.332558	0.196355	0.0445417	0.0491134
ENSG00000090565	1.53013	5.92254	45.9539	1.21069e-11	3.24148e-10	RAB11FIP3	protein_coding	680	386	400	1551	223	671	RAB11 family interacting protein 3 (class II) [Source:HGNC Symbol;Acc:HGNC:17224]	97392	RAB11FIP3	protein_coding	0.952122	0.371497	0.3387	1.33374	0.217499	0.515443
ENSG00000090581	0.696619	5.08629	7.25242	0.00708055	0.0294293	GNPTG	protein_coding	343	295	288	678	248	328	N-acetylglucosamine-1-phosphate transferase, gamma subunit [Source:HGNC Symbol;Acc:HGNC:23026]	12190	GNPTG	protein_coding	3.83705	2.26835	1.94835	4.65809	1.93252	2.01303
ENSG00000090612	-0.409981	5.79789	3.59535	0.0579413	0.150957	ZNF268	protein_coding	403	703	645	365	716	804	zinc finger protein 268 [Source:HGNC Symbol;Acc:HGNC:13061]	33422	ZNF268	protein_coding	1.64429	1.97158	1.5915	0.914623	2.03496	1.79972
ENSG00000090615	-0.149176	6.97688	0.556741	0.455576	0.630049	GOLGA3	protein_coding	1112	1690	1654	1728	1003	916	golgin A3 [Source:HGNC Symbol;Acc:HGNC:4426]	59949	GOLGA3	protein_coding	2.52947	2.64238	2.27527	2.41404	1.58926	1.14313
ENSG00000090621	0.313763	6.39522	2.48855	0.114677	0.247279	PABPC4	protein_coding	692	964	1026	1364	537	928	poly(A) binding protein, cytoplasmic 4 (inducible form) [Source:HGNC Symbol;Acc:HGNC:8557]	15974	PABPC4	protein_coding	5.90744	5.65659	5.29678	7.15126	3.19328	4.34626
ENSG00000090661	0.372554	1.03871	0.296383	0.586159	0.736169	CERS4	protein_coding	27	14	15	27	24	12	ceramide synthase 4 [Source:HGNC Symbol;Acc:HGNC:23747]	55685	CERS4	protein_coding	0.0661199	0.0235657	0.0222142	0.0406076	0.0409401	0.0161222
ENSG00000090674	0.459853	1.7094	0.802573	0.370325	0.550614	MCOLN1	protein_coding	26	22	25	58	39	32	mucolipin 1 [Source:HGNC Symbol;Acc:HGNC:13356]	11383	MCOLN1	protein_coding	0.311475	0.181158	0.181118	0.42673	0.32545	0.210317
ENSG00000090686	-0.252239	5.37839	1.41014	0.235034	0.407726	USP48	protein_coding	279	593	500	468	411	473	ubiquitin specific peptidase 48 [Source:HGNC Symbol;Acc:HGNC:18533]	105308	USP48	protein_coding	0.361285	0.527818	0.39155	0.372191	0.370729	0.336032
ENSG00000090776	0.894407	5.42789	15.5614	7.98673e-05	0.000647667	EFNB1	protein_coding	576	332	448	755	204	383	ephrin-B1 [Source:HGNC Symbol;Acc:HGNC:3226]	13150	EFNB1	protein_coding	5.97315	2.36648	2.80951	4.80843	1.4736	2.17898
ENSG00000090857	0.572502	3.04287	3.23617	0.0720289	0.176448	PDPR	protein_coding	95	96	68	127	51	77	pyruvate dehydrogenase phosphatase regulatory subunit [Source:HGNC Symbol;Acc:HGNC:30264]	48911	PDPR	protein_coding	0.264865	0.183974	0.114652	0.21746	0.0990466	0.117778
ENSG00000090861	-0.266971	5.78936	1.77413	0.182872	0.343472	AARS	protein_coding	290	489	849	696	683	694	alanyl-tRNA synthetase [Source:HGNC Symbol;Acc:HGNC:20]	37248	AARS	protein_coding	1.0617	1.23054	1.87968	1.56491	1.74178	1.39392
ENSG00000090863	0.653018	5.88275	5.36762	0.020514	0.0688865	GLG1	protein_coding	593	280	731	849	574	804	golgi glycoprotein 1 [Source:HGNC Symbol;Acc:HGNC:4316]	155156	GLG1	protein_coding	0.521186	0.169153	0.388532	0.458269	0.351414	0.387676
ENSG00000090889	-3.11684	3.58818	79.1175	5.85247e-19	3.43614e-17	KIF4A	protein_coding	11	173	182	14	331	73	kinesin family member 4A [Source:HGNC Symbol;Acc:HGNC:13339]	130742	KIF4A	protein_coding	0.0114732	0.124029	0.114798	0.00896798	0.240485	0.0417723
ENSG00000090905	0.135712	5.18924	0.398981	0.527616	0.69075	TNRC6A	protein_coding	321	486	465	490	226	372	trinucleotide repeat containing 6A [Source:HGNC Symbol;Acc:HGNC:11969]	97937	TNRC6A	protein_coding	0.446956	0.465137	0.391548	0.419016	0.219199	0.284169
ENSG00000090924	0.0500904	3.64046	0.0290645	0.86463	0.921314	PLEKHG2	protein_coding	143	180	138	175	73	66	pleckstrin homology domain containing, family G (with RhoGef domain) member 2 [Source:HGNC Symbol;Acc:HGNC:29515]	15830	PLEKHG2	protein_coding	1.23186	1.06582	0.718914	0.925846	0.438044	0.311921
ENSG00000090971	1.23552	3.78275	20.682	5.42221e-06	5.82995e-05	NAT14	protein_coding	153	105	96	230	71	229	N-acetyltransferase 14 (GCN5-related, putative) [Source:HGNC Symbol;Acc:HGNC:28918]	2564	NAT14	protein_coding	8.1373	3.83851	3.08768	7.51262	2.63037	6.68188
ENSG00000090975	-0.862985	2.49223	4.22476	0.0398382	0.114591	PITPNM2	protein_coding	28	145	64	40	36	43	phosphatidylinositol transfer protein, membrane-associated 2 [Source:HGNC Symbol;Acc:HGNC:21044]	166535	PITPNM2	protein_coding	0.0229276	0.0816119	0.0316922	0.0201158	0.020534	0.0193172
ENSG00000090989	-0.289	5.36426	1.91024	0.166937	0.322158	EXOC1	protein_coding	309	499	389	271	581	632	exocyst complex component 1 [Source:HGNC Symbol;Acc:HGNC:30380]	51418	EXOC1	protein_coding	0.819502	0.909654	0.623897	0.441404	1.07334	0.919566
ENSG00000091009	-0.396439	4.61409	2.39171	0.12198	0.25799	RBM27	protein_coding	169	412	298	192	216	308	RNA binding motif protein 27 [Source:HGNC Symbol;Acc:HGNC:29243]	85532	RBM27	protein_coding	0.269442	0.451502	0.28732	0.187998	0.239884	0.269403
ENSG00000091039	-1.47347	8.96477	41.4185	1.22889e-10	2.8815e-09	OSBPL8	protein_coding	2147	9940	8834	2879	5830	3325	oxysterol binding protein-like 8 [Source:HGNC Symbol;Acc:HGNC:16396]	208012	OSBPL8	protein_coding	1.40751	4.47908	3.50225	1.15914	2.66229	1.19587
ENSG00000091073	-0.312224	2.03341	0.446395	0.504052	0.670855	DTX2	protein_coding	24	81	44	62	22	23	deltex 2, E3 ubiquitin ligase [Source:HGNC Symbol;Acc:HGNC:15973]	44319	DTX2	protein_coding	0.0738462	0.171311	0.0818731	0.117161	0.0471529	0.0388257
ENSG00000091127	0.493099	4.89633	5.03624	0.0248224	0.0803508	PUS7	protein_coding	318	310	247	357	256	414	pseudouridylate synthase 7 (putative) [Source:HGNC Symbol;Acc:HGNC:26033]	82606	PUS7	protein_coding	0.524955	0.351756	0.246583	0.361942	0.294377	0.374947
ENSG00000091129	4.14329	5.76115	248.59	5.26906e-56	5.2385e-53	NRCAM	protein_coding	678	80	56	1080	56	1659	neuronal cell adhesion molecule [Source:HGNC Symbol;Acc:HGNC:7994]	309094	NRCAM	protein_coding	0.29912	0.02426	0.0149409	0.292627	0.0172097	0.401547
ENSG00000091136	2.2877	7.27918	89.5316	3.01782e-21	2.2845e-19	LAMB1	protein_coding	2227	614	504	3402	609	2486	laminin, beta 1 [Source:HGNC Symbol;Acc:HGNC:6486]	79456	LAMB1	protein_coding	3.82209	0.724324	0.523097	3.58583	0.728059	2.34075
ENSG00000091140	-0.330577	7.34832	2.44161	0.118155	0.252587	DLD	protein_coding	683	1671	2062	1658	2166	2831	dihydrolipoamide dehydrogenase [Source:HGNC Symbol;Acc:HGNC:2898]	40760	DLD	protein_coding	2.28504	3.84267	4.17189	3.40669	5.04778	5.19621
ENSG00000091157	-0.1485	2.71909	0.169452	0.680599	0.805392	WDR7	protein_coding	57	56	98	68	72	66	WD repeat domain 7 [Source:HGNC Symbol;Acc:HGNC:13490]	385263	WDR7	protein_coding	0.0201755	0.0136245	0.0209772	0.014782	0.0177522	0.0128164
ENSG00000091164	-0.254293	6.09471	1.58561	0.207954	0.375359	TXNL1	protein_coding	428	881	829	760	756	857	thioredoxin-like 1 [Source:HGNC Symbol;Acc:HGNC:12436]	54392	TXNL1	protein_coding	1.07304	1.51821	1.25689	1.1702	1.32027	1.17876
ENSG00000091317	0.638359	8.73466	8.10176	0.00442222	0.0200818	CMTM6	protein_coding	5061	3644	3635	5256	3631	5865	CKLF-like MARVEL transmembrane domain containing 6 [Source:HGNC Symbol;Acc:HGNC:19177]	22096	CMTM6	protein_coding	31.2341	15.4581	13.5665	19.9216	15.6095	19.858
ENSG00000091409	-0.889152	5.39691	16.497	4.87261e-05	0.000422718	ITGA6	protein_coding	172	422	847	520	554	299	integrin, alpha 6 [Source:HGNC Symbol;Acc:HGNC:6142]	78928	ITGA6	protein_coding	0.297169	0.501155	0.884975	0.551765	0.666737	0.283414
ENSG00000091436	-1.23508	7.3249	36.0604	1.91296e-09	3.74383e-08	PK	protein_coding	670	2953	2171	1043	2329	1403	Mitogen-activated protein kinase kinase kinase MLT [Source:UniProtKB/Swiss-Prot;Acc:Q9NYL2]	192575	PK	protein_coding	0.47444	1.43732	0.929691	0.453593	1.1488	0.545053
ENSG00000091483	-0.530399	5.46742	6.52287	0.0106496	0.0407016	FH	protein_coding	239	521	495	386	709	566	fumarate hydratase [Source:HGNC Symbol;Acc:HGNC:3700]	22158	FH	protein_coding	1.47087	2.20393	1.84227	1.45894	3.03943	1.91103
ENSG00000091490	-1.50978	6.25358	48.2771	3.70056e-12	1.08635e-10	SEL1L3	protein_coding	383	1681	1293	579	752	272	sel-1 suppressor of lin-12-like 3 (C. elegans) [Source:HGNC Symbol;Acc:HGNC:29108]	116333	SEL1L3	protein_coding	0.448955	1.35443	0.916588	0.416829	0.614032	0.174923
ENSG00000091527	-0.487254	7.82643	6.02243	0.0141252	0.0512062	CDV3	protein_coding	1417	3413	3410	2502	2080	2129	CDV3 homolog (mouse) [Source:HGNC Symbol;Acc:HGNC:26928]	16531	CDV3	protein_coding	11.689	19.3521	17.0112	12.6756	11.952	9.63513
ENSG00000091542	0.20393	6.90569	1.14071	0.285503	0.464636	ALKBH5	protein_coding	1146	1603	1409	1599	749	1214	AlkB family member 5, RNA demethylase [Source:HGNC Symbol;Acc:HGNC:25996]	26876	ALKBH5	protein_coding	5.81469	5.59062	4.32339	4.98271	2.64724	3.37936
ENSG00000091592	-0.44456	3.18708	1.78543	0.181485	0.341641	NLRP1	protein_coding	85	109	97	69	130	80	NLR family, pyrin domain containing 1 [Source:HGNC Symbol;Acc:HGNC:14374]	119997	NLRP1	protein_coding	0.0965952	0.0851426	0.0666622	0.0481571	0.102908	0.049877
ENSG00000091622	1.2689	1.41374	5.71796	0.0167922	0.058702	PITPNM3	protein_coding	21	22	16	51	11	44	PITPNM family member 3 [Source:HGNC Symbol;Acc:HGNC:21043]	105230	PITPNM3	protein_coding	0.0272136	0.0195963	0.0125389	0.0405894	0.00992954	0.031282
ENSG00000091640	0.367775	5.85602	3.41963	0.0644255	0.162844	SPAG7	protein_coding	538	592	622	811	466	726	sperm associated antigen 7 [Source:HGNC Symbol;Acc:HGNC:11216]	8646	SPAG7	protein_coding	8.48543	6.41797	5.93272	7.85575	5.11972	6.28206
ENSG00000091651	-1.06528	4.23267	16.0908	6.03752e-05	0.000508687	ORC6	protein_coding	67	191	220	128	428	200	origin recognition complex, subunit 6 [Source:HGNC Symbol;Acc:HGNC:17151]	8751	ORC6	protein_coding	1.04406	2.04582	2.07321	1.22499	4.64582	1.70983
ENSG00000091656	-0.00722003	4.77447	0.000873037	0.976428	0.987442	ZFHX4	protein_coding	310	407	332	232	170	271	zinc finger homeobox 4 [Source:HGNC Symbol;Acc:HGNC:30939]	186066	ZFHX4	protein_coding	0.227196	0.20503	0.147146	0.104425	0.0867876	0.108964
ENSG00000091732	-0.000895224	2.93339	7.84071e-06	0.997766	0.998432	ZC3HC1	protein_coding	50	67	114	99	71	95	zinc finger, C3HC-type containing 1 [Source:HGNC Symbol;Acc:HGNC:29913]	33165	ZC3HC1	protein_coding	0.205588	0.189359	0.283468	0.249998	0.203355	0.214301
ENSG00000091844	0.535463	0.339339	0.386972	0.533895	0.695917	RGS17	protein_coding	5	15	2	15	14	21	regulator of G-protein signaling 17 [Source:HGNC Symbol;Acc:HGNC:14088]	126790	RGS17	protein_coding	0.00537764	0.0110891	0.00130084	0.00990805	0.0104886	0.0123913
ENSG00000091879	1.17146	0.371353	1.34616	0.24595	0.420673	ANGPT2	protein_coding	22	12	17	7	0	13	angiopoietin 2 [Source:HGNC Symbol;Acc:HGNC:485]	63758	ANGPT2	protein_coding	0.0470538	0.0176416	0.0219884	0.00919486	0	0.0152542
ENSG00000091947	0.948227	3.96257	11.3856	0.000740146	0.00448145	TMEM101	protein_coding	217	115	159	247	75	158	transmembrane protein 101 [Source:HGNC Symbol;Acc:HGNC:28653]	12758	TMEM101	protein_coding	2.31944	0.844902	1.02776	1.62142	0.558412	0.926522
ENSG00000091972	1.56195	1.19861	4.67954	0.0305239	0.0940501	CD200	protein_coding	8	11	14	29	5	80	CD200 molecule [Source:HGNC Symbol;Acc:HGNC:7203]	30465	CD200	protein_coding	0.0358093	0.0338441	0.037897	0.0797221	0.01559	0.196458
ENSG00000091986	-0.439302	10.2412	2.95092	0.0858289	0.2013	CCDC80	protein_coding	8319	18343	18018	15798	9998	8669	coiled-coil domain containing 80 [Source:HGNC Symbol;Acc:HGNC:30649]	44970	CCDC80	protein_coding	25.2264	38.233	33.0417	29.4212	21.1187	14.4221
ENSG00000092010	0.403477	5.91036	3.74376	0.0530049	0.141634	PSME1	protein_coding	672	657	700	738	375	693	proteasome (prosome, macropain) activator subunit 1 (PA28 alpha) [Source:HGNC Symbol;Acc:HGNC:9568]	2809	PSME1	protein_coding	32.623	21.9232	20.5506	22.0032	12.6811	18.4571
ENSG00000092020	-0.609227	5.95546	7.94145	0.0048315	0.0215654	PPP2R3C	protein_coding	303	887	766	597	821	741	protein phosphatase 2, regulatory subunit B'', gamma [Source:HGNC Symbol;Acc:HGNC:17485]	37050	PPP2R3C	protein_coding	1.11522	2.24402	1.70498	1.34948	2.1049	1.49627
ENSG00000092036	0.544832	3.11518	2.84014	0.0919361	0.211483	HAUS4	protein_coding	100	69	100	130	60	85	HAUS augmin-like complex, subunit 4 [Source:HGNC Symbol;Acc:HGNC:20163]	10933	HAUS4	protein_coding	1.24729	0.591563	0.754291	0.995831	0.5213	0.581648
ENSG00000092068	3.41454	4.2202	99.6318	1.8353e-23	1.7433e-21	SLC7A8	protein_coding	345	80	32	489	9	172	solute carrier family 7 (amino acid transporter light chain, L system), member 8 [Source:HGNC Symbol;Acc:HGNC:11066]	58379	SLC7A8	protein_coding	0.805878	0.128447	0.0452035	0.70151	0.0146441	0.220421
ENSG00000092094	-0.417326	4.15203	2.16942	0.14078	0.285639	OSGEP	protein_coding	92	271	236	244	162	163	O-sialoglycoprotein endopeptidase [Source:HGNC Symbol;Acc:HGNC:18028]	8694	OSGEP	protein_coding	1.44303	2.92173	2.23857	2.35046	1.76999	1.40265
ENSG00000092096	1.65957	2.89776	22.9662	1.64872e-06	1.96541e-05	SLC22A17	protein_coding	94	56	51	187	14	64	solute carrier family 22, member 17 [Source:HGNC Symbol;Acc:HGNC:23095]	6606	SLC22A17	protein_coding	1.94042	0.794585	0.636664	2.37074	0.20131	0.724807
ENSG00000092098	-0.125659	3.72319	0.18736	0.665123	0.794599	RNF31	protein_coding	110	212	147	187	93	92	ring finger protein 31 [Source:HGNC Symbol;Acc:HGNC:16031]	13978	RNF31	protein_coding	1.07314	1.42161	0.867263	1.12041	0.631995	0.492407
ENSG00000092108	-0.519784	7.84576	6.36085	0.0116666	0.0438375	SCFD1	protein_coding	1051	2781	3072	2252	3072	3223	sec1 family domain containing 1 [Source:HGNC Symbol;Acc:HGNC:20726]	113700	SCFD1	protein_coding	1.26052	2.29262	2.22812	1.65878	2.56647	2.12071
ENSG00000092140	-1.21998	6.42088	27.4537	1.60901e-07	2.32639e-06	G2E3	protein_coding	274	1421	1178	594	1333	917	G2/M-phase specific E3 ubiquitin protein ligase [Source:HGNC Symbol;Acc:HGNC:20338]	60940	G2E3	protein_coding	0.613133	2.18566	1.59412	0.81633	2.0778	1.12577
ENSG00000092148	-0.700577	7.54013	12.4978	0.000407425	0.00267191	HECTD1	protein_coding	1253	2755	2879	1455	2044	1780	HECT domain containing E3 ubiquitin protein ligase 1 [Source:HGNC Symbol;Acc:HGNC:20157]	107692	HECTD1	protein_coding	1.58663	2.39789	2.20464	1.13152	1.80291	1.23657
ENSG00000092199	-0.0834899	8.95491	0.145711	0.702669	0.820459	HNRNPC	protein_coding	3503	6270	5712	5543	5013	6677	heterogeneous nuclear ribonucleoprotein C (C1/C2) [Source:HGNC Symbol;Acc:HGNC:5035]	60358	HNRNPC	protein_coding	7.91429	9.73697	7.80426	7.69116	7.88931	8.27613
ENSG00000092201	-0.684897	6.94695	9.98798	0.00157565	0.00847986	SUPT16H	protein_coding	480	790	1718	843	2624	1842	suppressor of Ty 16 homolog (S. cerevisiae) [Source:HGNC Symbol;Acc:HGNC:11465]	32794	SUPT16H	protein_coding	1.99597	2.258	4.32023	2.15286	7.60056	4.2022
ENSG00000092203	-0.0866537	4.42325	0.132398	0.715959	0.829096	TOX4	protein_coding	166	219	297	272	216	224	TOX high mobility group box family member 4 [Source:HGNC Symbol;Acc:HGNC:20161]	22578	TOX4	protein_coding	1.0026	0.90918	1.0848	1.00894	0.90875	0.742239
ENSG00000092208	-0.0167578	4.59063	0.00540926	0.94137	0.969401	GEMIN2	protein_coding	128	205	249	262	339	426	gem (nuclear organelle) associated protein 2 [Source:HGNC Symbol;Acc:HGNC:10884]	22750	GEMIN2	protein_coding	0.767247	0.844624	0.902602	0.964499	1.41545	1.40091
ENSG00000092330	0.63207	5.63299	8.72414	0.00314024	0.0151849	TINF2	protein_coding	526	556	568	778	217	542	TERF1 (TRF1)-interacting nuclear factor 2 [Source:HGNC Symbol;Acc:HGNC:11824]	3031	TINF2	protein_coding	23.665	17.1941	15.454	21.4969	6.80064	13.3781
ENSG00000092439	-0.63467	7.9536	10.3402	0.00130161	0.00723476	TRPM7	protein_coding	1645	3406	3332	1943	3239	2641	transient receptor potential cation channel, subfamily M, member 7 [Source:HGNC Symbol;Acc:HGNC:17994]	134342	TRPM7	protein_coding	1.66979	2.37642	2.04537	1.21128	2.29021	1.47075
ENSG00000092445	-0.303882	4.33147	0.95153	0.32933	0.510234	TYRO3	protein_coding	64	191	266	384	237	214	TYRO3 protein tyrosine kinase [Source:HGNC Symbol;Acc:HGNC:12446]	25911	TYRO3	protein_coding	0.336824	0.69094	0.846596	1.24116	0.868841	0.617889
ENSG00000092470	-1.86339	4.64354	57.295	3.75102e-14	1.39499e-12	WDR76	protein_coding	46	263	440	104	574	241	WD repeat domain 76 [Source:HGNC Symbol;Acc:HGNC:25773]	41456	WDR76	protein_coding	0.151313	0.594647	0.875274	0.210101	1.31523	0.434921
ENSG00000092531	-0.143927	5.98075	0.52636	0.468141	0.640025	SNAP23	protein_coding	563	860	723	671	605	634	synaptosomal-associated protein, 23kDa [Source:HGNC Symbol;Acc:HGNC:11131]	54123	SNAP23	protein_coding	1.41851	1.48939	1.10163	1.0383	1.06182	0.876372
ENSG00000092607	0.927569	5.52576	20.1433	7.1853e-06	7.5674e-05	TBX15	protein_coding	530	377	363	705	308	667	T-box 15 [Source:HGNC Symbol;Acc:HGNC:11594]	106510	TBX15	protein_coding	0.678566	0.331774	0.281057	0.554345	0.274686	0.468507
ENSG00000092621	-0.134782	6.40363	0.368455	0.543848	0.704418	PHGDH	protein_coding	277	645	1298	1448	925	1228	phosphoglycerate dehydrogenase [Source:HGNC Symbol;Acc:HGNC:8923]	84417	PHGDH	protein_coding	0.447463	0.716178	1.26801	1.43655	1.04085	1.0883
ENSG00000092820	-1.57563	4.76648	45.4246	1.58632e-11	4.1576e-10	EZR	protein_coding	70	341	513	200	491	196	ezrin [Source:HGNC Symbol;Acc:HGNC:12691]	53671	EZR	protein_coding	0.177855	0.595533	0.788236	0.312084	0.868996	0.273211
ENSG00000092841	-0.0642166	11.8236	0.0455887	0.830925	0.900813	MYL6	protein_coding	24364	44042	37674	34763	40333	59422	myosin, light chain 6, alkali, smooth muscle and non-muscle [Source:HGNC Symbol;Acc:HGNC:7587]	5335	MYL6	protein_coding	622.76	773.791	582.352	545.713	718.128	833.286
ENSG00000092847	0.516972	5.17535	5.41474	0.0199675	0.0674004	2001-08-01	protein_coding	363	422	431	546	169	396	argonaute RISC catalytic component 1 [Source:HGNC Symbol;Acc:HGNC:3262]	59802	2001-08-01	protein_coding	0.827747	0.661436	0.594347	0.764643	0.26844	0.495405
ENSG00000092853	-2.37097	4.53575	68.2627	1.43104e-16	6.88424e-15	CLSPN	protein_coding	29	289	450	68	518	195	claspin [Source:HGNC Symbol;Acc:HGNC:19715]	49749	CLSPN	protein_coding	0.0794915	0.544508	0.745945	0.114474	0.989057	0.293245
ENSG00000092871	-0.230402	2.10898	0.33094	0.565106	0.720644	RFFL	protein_coding	48	69	54	38	26	28	ring finger and FYVE-like domain containing E3 ubiquitin protein ligase [Source:HGNC Symbol;Acc:HGNC:24821]	83329	RFFL	protein_coding	0.078551	0.0776147	0.0534412	0.0381917	0.0296383	0.0251387
ENSG00000092931	-0.200046	4.06324	0.551733	0.457611	0.631601	MFSD11	protein_coding	121	200	208	230	175	147	major facilitator superfamily domain containing 11 [Source:HGNC Symbol;Acc:HGNC:25458]	45584	MFSD11	protein_coding	0.361976	0.411253	0.376296	0.422569	0.364671	0.24126
ENSG00000092964	0.85362	8.08969	13.8073	0.000202553	0.00145715	DPYSL2	protein_coding	3256	1943	3063	5727	1278	2061	dihydropyrimidinase-like 2 [Source:HGNC Symbol;Acc:HGNC:3014]	143903	DPYSL2	protein_coding	3.08547	1.26559	1.75532	3.33303	0.843601	1.07149
ENSG00000092969	-0.638013	2.04701	2.31519	0.128115	0.266921	TGFB2	protein_coding	13	43	48	37	65	59	transforming growth factor, beta 2 [Source:HGNC Symbol;Acc:HGNC:11768]	98384	TGFB2	protein_coding	0.0180188	0.0409671	0.0402342	0.0314963	0.0627574	0.0448651
ENSG00000092978	-0.36595	5.60982	2.42083	0.119731	0.254783	GPATCH2	protein_coding	277	728	617	460	481	677	G patch domain containing 2 [Source:HGNC Symbol;Acc:HGNC:25499]	204090	GPATCH2	protein_coding	0.185082	0.334349	0.249311	0.188763	0.223872	0.248169
ENSG00000093000	-0.847057	5.80452	16.9622	3.81324e-05	0.000339301	NUP50	protein_coding	311	709	833	410	836	573	nucleoporin 50kDa [Source:HGNC Symbol;Acc:HGNC:8065]	24174	NUP50	protein_coding	1.75436	2.74909	2.84168	1.42042	3.28499	1.77332
ENSG00000093009	-1.79231	3.03208	24.5203	7.35295e-07	9.4693e-06	CDC45	protein_coding	11	55	104	43	253	65	cell division cycle 45 [Source:HGNC Symbol;Acc:HGNC:1739]	41153	CDC45	protein_coding	0.03645	0.125271	0.208406	0.0875082	0.583976	0.118166
ENSG00000093010	0.309536	6.34875	2.25357	0.133307	0.274332	COMT	protein_coding	611	886	954	1424	579	917	catechol-O-methyltransferase [Source:HGNC Symbol;Acc:HGNC:2228]	28368	COMT	protein_coding	2.9371	2.92749	2.77331	4.204	1.93877	2.41836
ENSG00000093072	-0.378363	1.3498	0.33437	0.563097	0.719555	CECR1	protein_coding	5	27	27	62	22	16	cat eye syndrome chromosome region, candidate 1 [Source:HGNC Symbol;Acc:HGNC:1839]	43199	CECR1	protein_coding	0.0157835	0.0585843	0.0515429	0.120199	0.0483754	0.0277094
ENSG00000093144	0.098032	7.54145	0.201455	0.653549	0.786894	ECHDC1	protein_coding	1033	1986	2043	2375	1878	3256	ethylmalonyl-CoA decarboxylase 1 [Source:HGNC Symbol;Acc:HGNC:21489]	54899	ECHDC1	protein_coding	2.56592	3.39083	3.0689	3.62311	3.24943	4.43712
ENSG00000093167	-0.210171	7.0259	1.2233	0.268714	0.445606	LRRFIP2	protein_coding	892	1668	1649	1467	1339	1561	leucine rich repeat (in FLII) interacting protein 2 [Source:HGNC Symbol;Acc:HGNC:6703]	131033	LRRFIP2	protein_coding	0.928306	1.19318	1.03781	0.937629	0.970679	0.891258
ENSG00000093183	-0.130922	6.13034	0.33029	0.565488	0.720718	SEC22C	protein_coding	784	859	828	666	670	597	SEC22 vesicle trafficking protein homolog C (S. cerevisiae) [Source:HGNC Symbol;Acc:HGNC:16828]	53111	SEC22C	protein_coding	2.01298	1.516	1.28565	1.0502	1.1983	0.840951
ENSG00000093217	-1.09095	1.30047	4.53464	0.0332155	0.10009	XYLB	protein_coding	13	39	30	15	34	18	xylulokinase homolog (H. influenzae) [Source:HGNC Symbol;Acc:HGNC:12839]	74588	XYLB	protein_coding	0.0237674	0.0490102	0.0331689	0.0168424	0.0432998	0.0180545
ENSG00000094631	0.539899	2.79074	2.32041	0.127686	0.266207	HDAC6	protein_coding	72	48	82	119	52	63	histone deacetylase 6 [Source:HGNC Symbol;Acc:HGNC:14064]	23605	HDAC6	protein_coding	0.415944	0.190602	0.286476	0.422206	0.209255	0.199672
ENSG00000094804	-2.12296	4.70156	61.3402	4.80174e-15	1.97813e-13	CDC6	protein_coding	34	267	454	81	636	271	cell division cycle 6 [Source:HGNC Symbol;Acc:HGNC:1744]	17024	CDC6	protein_coding	0.272348	1.47008	2.19924	0.398479	3.54872	1.19094
ENSG00000094841	-0.0817556	4.2163	0.103773	0.747348	0.850389	UPRT	protein_coding	141	268	204	207	163	221	uracil phosphoribosyltransferase (FUR1) homolog (S. cerevisiae) [Source:HGNC Symbol;Acc:HGNC:28334]	30515	UPRT	protein_coding	0.630104	0.823213	0.551309	0.568118	0.5074	0.541826
ENSG00000094880	-0.77909	5.12576	13.1805	0.00028287	0.00193773	CDC23	protein_coding	161	363	457	262	637	429	cell division cycle 23 [Source:HGNC Symbol;Acc:HGNC:1724]	25695	CDC23	protein_coding	0.854445	1.32419	1.46672	0.853954	2.35487	1.24908
ENSG00000094914	-0.153649	3.9369	0.349039	0.554658	0.712824	AAAS	protein_coding	109	169	192	188	169	167	achalasia, adrenocortical insufficiency, alacrimia [Source:HGNC Symbol;Acc:HGNC:13666]	17408	AAAS	protein_coding	0.853856	0.909974	0.909559	0.904463	0.922176	0.717709
ENSG00000094916	-1.81497	7.35662	82.002	1.35949e-19	8.55446e-18	CBX5	protein_coding	544	3273	3004	908	2231	874	chromobox homolog 5 [Source:HGNC Symbol;Acc:HGNC:1555]	49193	CBX5	protein_coding	1.508	6.2364	5.03588	1.54584	4.30797	1.3292
ENSG00000094975	-0.354816	6.00995	2.7873	0.0950144	0.21646	SUCO	protein_coding	467	1051	780	567	587	747	SUN domain containing ossification factor [Source:HGNC Symbol;Acc:HGNC:1240]	79484	SUCO	protein_coding	0.801206	1.23941	0.80927	0.597427	0.701511	0.703108
ENSG00000095002	-1.81907	4.90571	51.1076	8.74397e-13	2.72801e-11	MSH2	protein_coding	64	240	517	103	779	293	mutS homolog 2 [Source:HGNC Symbol;Acc:HGNC:7325]	159342	MSH2	protein_coding	0.0547717	0.14118	0.267571	0.0541363	0.46439	0.137568
ENSG00000095015	-1.25018	3.58354	15.4136	8.63648e-05	0.000692451	MAP3K1	protein_coding	51	157	186	47	197	147	mitogen-activated protein kinase kinase kinase 1, E3 ubiquitin protein ligase [Source:HGNC Symbol;Acc:HGNC:6848]	80578	MAP3K1	protein_coding	0.0863099	0.182631	0.19036	0.0488498	0.232234	0.136484
ENSG00000095059	-0.453083	4.31257	3.38091	0.0659558	0.165589	DHPS	protein_coding	118	281	289	219	193	202	deoxyhypusine synthase [Source:HGNC Symbol;Acc:HGNC:2869]	6185	DHPS	protein_coding	2.60165	4.25851	3.85333	2.96542	2.9641	2.44339
ENSG00000095066	0.9179	3.07906	7.98019	0.00472919	0.0211995	HOOK2	protein_coding	109	67	60	125	61	104	hook microtubule-tethering protein 2 [Source:HGNC Symbol;Acc:HGNC:19885]	109737	HOOK2	protein_coding	0.13545	0.0572285	0.0450896	0.0953979	0.0528023	0.0709025
ENSG00000095139	-0.698646	7.41985	13.1788	0.000283132	0.00193863	ARCN1	protein_coding	947	2516	2552	1591	1997	1709	archain 1 [Source:HGNC Symbol;Acc:HGNC:649]	30643	ARCN1	protein_coding	4.2143	7.69609	6.86796	4.34831	6.19046	4.17246
ENSG00000095209	0.397079	5.0167	3.06042	0.0802208	0.191168	TMEM38B	protein_coding	204	285	303	482	328	560	transmembrane protein 38B [Source:HGNC Symbol;Acc:HGNC:25535]	82068	TMEM38B	protein_coding	0.338971	0.325508	0.304472	0.491875	0.379643	0.510499
ENSG00000095261	-0.495289	5.03349	5.3415	0.0208235	0.0698156	PSMD5	protein_coding	180	393	381	267	482	459	proteasome (prosome, macropain) 26S subunit, non-ATPase, 5 [Source:HGNC Symbol;Acc:HGNC:9563]	27488	PSMD5	protein_coding	0.892969	1.34011	1.14304	0.813486	1.66564	1.24925
ENSG00000095303	1.36188	6.39308	31.3905	2.11014e-08	3.58004e-07	PTGS1	protein_coding	1084	386	670	1482	515	1222	prostaglandin-endoperoxide synthase 1 (prostaglandin G/H synthase and cyclooxygenase) [Source:HGNC Symbol;Acc:HGNC:9604]	25173	PTGS1	protein_coding	5.8722	1.43729	2.19492	4.93055	1.94334	3.63176
ENSG00000095319	-0.823966	3.3827	7.34165	0.00673749	0.0283271	NUP188	protein_coding	78	153	154	87	124	66	nucleoporin 188kDa [Source:HGNC Symbol;Acc:HGNC:17859]	59397	NUP188	protein_coding	0.179076	0.241445	0.213813	0.122669	0.198305	0.0831305
ENSG00000095321	-0.485548	4.68475	4.66959	0.0307013	0.0944407	CRAT	protein_coding	169	318	425	289	257	223	carnitine O-acetyltransferase [Source:HGNC Symbol;Acc:HGNC:2342]	16379	CRAT	protein_coding	1.40704	1.81983	2.13983	1.47772	1.49046	1.01859
ENSG00000095380	-0.478849	5.01033	4.91452	0.0266319	0.0848533	NANS	protein_coding	171	376	422	322	440	401	N-acetylneuraminic acid synthase [Source:HGNC Symbol;Acc:HGNC:19237]	26336	NANS	protein_coding	0.885428	1.33822	1.32142	1.02397	1.58701	1.13914
ENSG00000095383	-2.6877	4.64334	98.9055	2.64847e-23	2.42311e-21	TBC1D2	protein_coding	58	389	893	113	194	33	TBC1 domain family, member 2 [Source:HGNC Symbol;Acc:HGNC:18026]	56722	TBC1D2	protein_coding	0.139439	0.64282	1.29831	0.166843	0.324882	0.0435255
ENSG00000095397	1.33571	2.01113	7.62331	0.00576187	0.0248914	DFNB31	protein_coding	53	55	21	85	6	24	deafness, autosomal recessive 31 [Source:HGNC Symbol;Acc:HGNC:16361]	103370	DFNB31	protein_coding	0.0699179	0.0498723	0.0167534	0.0688662	0.00551357	0.0173699
ENSG00000095485	0.0951964	4.34395	0.155213	0.693603	0.814464	CWF19L1	protein_coding	131	167	286	267	203	292	CWF19-like 1, cell cycle control (S. pombe) [Source:HGNC Symbol;Acc:HGNC:25613]	35382	CWF19L1	protein_coding	0.504889	0.44241	0.666595	0.631991	0.544991	0.617421
ENSG00000095564	-0.0488553	5.18981	0.0447758	0.832417	0.901906	BTAF1	protein_coding	378	413	379	329	412	403	BTAF1 RNA polymerase II, B-TFIID transcription factor-associated, 170kDa [Source:HGNC Symbol;Acc:HGNC:17307]	106556	BTAF1	protein_coding	0.48375	0.363298	0.293319	0.258583	0.367278	0.282949
ENSG00000095574	-0.48373	4.10233	1.97743	0.159661	0.312225	IKZF5	protein_coding	79	329	205	158	137	227	IKAROS family zinc finger 5 (Pegasus) [Source:HGNC Symbol;Acc:HGNC:14283]	18011	IKZF5	protein_coding	0.598131	1.71218	0.93863	0.734685	0.722535	0.942907
ENSG00000095637	3.71045	2.29743	64.2356	1.10397e-15	4.91446e-14	SORBS1	protein_coding	64	8	7	131	7	93	sorbin and SH3 domain containing 1 [Source:HGNC Symbol;Acc:HGNC:14565]	249643	SORBS1	protein_coding	0.0349597	0.00300373	0.00231237	0.0439475	0.00266351	0.0278705
ENSG00000095739	-0.144885	4.93461	0.333253	0.56375	0.719918	BAMBI	protein_coding	274	288	542	402	245	222	BMP and activin membrane-bound inhibitor [Source:HGNC Symbol;Acc:HGNC:30251]	5597	BAMBI	protein_coding	6.67578	4.82312	7.98588	6.01523	4.15802	2.96742
ENSG00000095752	-2.48112	1.82211	24.6543	6.85932e-07	8.87191e-06	IL11	protein_coding	8	93	54	8	42	15	interleukin 11 [Source:HGNC Symbol;Acc:HGNC:5966]	6074	IL11	protein_coding	0.179606	1.43516	0.733158	0.110305	0.656826	0.184756
ENSG00000095787	-0.354237	7.22018	3.50683	0.0611164	0.156738	WAC	protein_coding	1164	2035	2015	1425	1512	1538	WW domain containing adaptor with coiled-coil [Source:HGNC Symbol;Acc:HGNC:17327]	90619	WAC	protein_coding	1.75162	2.10492	1.83373	1.31697	1.58492	1.26975
ENSG00000095794	-0.0569408	4.4193	0.0596702	0.807018	0.887279	CREM	protein_coding	154	245	258	248	218	275	cAMP responsive element modulator [Source:HGNC Symbol;Acc:HGNC:2352]	86167	CREM	protein_coding	0.243717	0.266512	0.246921	0.241042	0.240321	0.238766
ENSG00000095906	0.718176	4.66859	10.1701	0.00142738	0.00779153	NUBP2	protein_coding	279	234	256	398	150	310	nucleotide binding protein 2 [Source:HGNC Symbol;Acc:HGNC:8042]	6290	NUBP2	protein_coding	6.04868	3.48703	3.35635	5.29925	2.26525	3.68716
ENSG00000095951	-1.04519	4.7468	21.5746	3.40329e-06	3.80744e-05	HIVEP1	protein_coding	167	468	476	227	255	146	human immunodeficiency virus type I enhancer binding protein 1 [Source:HGNC Symbol;Acc:HGNC:4920]	156237	HIVEP1	protein_coding	0.14576	0.280771	0.251247	0.121681	0.155036	0.0699117
ENSG00000096060	4.38564	6.65258	159.878	1.20327e-36	2.80382e-34	FKBP5	protein_coding	1061	144	62	2773	105	2633	FK506 binding protein 5 [Source:HGNC Symbol;Acc:HGNC:3721]	154998	FKBP5	protein_coding	0.933461	0.0870818	0.0329871	1.49832	0.0643486	1.27088
ENSG00000096063	-0.328433	6.21987	2.82083	0.093048	0.213284	SRPK1	protein_coding	437	806	843	668	1087	1098	SRSF protein kinase 1 [Source:HGNC Symbol;Acc:HGNC:11305]	88376	SRPK1	protein_coding	0.674301	0.854854	0.786632	0.633029	1.16835	0.929499
ENSG00000096070	-0.133483	3.50213	0.214912	0.642945	0.778835	BRPF3	protein_coding	101	159	153	166	73	67	bromodomain and PHD finger containing, 3 [Source:HGNC Symbol;Acc:HGNC:14256]	36046	BRPF3	protein_coding	0.382095	0.413458	0.350036	0.385685	0.192372	0.139059
ENSG00000096080	0.0478535	3.19796	0.0255373	0.873035	0.926726	MRPS18A	protein_coding	58	92	125	119	80	126	mitochondrial ribosomal protein S18A [Source:HGNC Symbol;Acc:HGNC:14515]	16488	MRPS18A	protein_coding	0.479697	0.523011	0.625202	0.604451	0.460891	0.57172
ENSG00000096092	0.507488	5.83223	6.37706	0.0115605	0.0435576	TMEM14A	protein_coding	537	588	440	654	526	957	transmembrane protein 14A [Source:HGNC Symbol;Acc:HGNC:21076]	15479	TMEM14A	protein_coding	4.73084	3.56062	2.34417	3.53848	3.22789	4.62541
ENSG00000096093	-0.0282755	3.56117	0.00628881	0.936792	0.966675	EFHC1	protein_coding	100	173	138	77	78	197	EF-hand domain (C-terminal) containing 1 [Source:HGNC Symbol;Acc:HGNC:16406]	75477	EFHC1	protein_coding	0.180673	0.214844	0.15078	0.0854393	0.0981648	0.195269
ENSG00000096384	0.310783	9.03309	1.8853	0.169733	0.325727	HSP90AB1	protein_coding	4590	4296	5972	6518	5368	7558	heat shock protein 90kDa alpha (cytosolic), class B member 1 [Source:HGNC Symbol;Acc:HGNC:5258]	7722	HSP90AB1	protein_coding	81.0568	52.1465	63.7777	70.6914	66.0326	73.2248
ENSG00000096401	-0.658002	7.32409	10.9112	0.000955862	0.00557765	CDC5L	protein_coding	596	1143	2420	1259	2999	2428	cell division cycle 5-like [Source:HGNC Symbol;Acc:HGNC:1743]	62901	CDC5L	protein_coding	1.2921	1.70326	3.17275	1.67629	4.52892	2.88783
ENSG00000096433	-1.39446	4.5635	23.7256	1.11094e-06	1.37262e-05	ITPR3	protein_coding	81	281	591	324	234	66	inositol 1,4,5-trisphosphate receptor, type 3 [Source:HGNC Symbol;Acc:HGNC:6182]	76209	ITPR3	protein_coding	0.144939	0.345614	0.639528	0.356058	0.291666	0.0647916
ENSG00000096654	0.213958	4.44877	0.787705	0.374795	0.555819	ZNF184	protein_coding	153	161	269	250	242	371	zinc finger protein 184 [Source:HGNC Symbol;Acc:HGNC:12975]	22375	ZNF184	protein_coding	0.932471	0.674456	0.991443	0.935748	1.02737	1.24049
ENSG00000096696	-1.95954	6.50799	79.1812	5.66667e-19	3.35345e-17	DSP	protein_coding	402	1918	1646	479	1193	283	desmoplakin [Source:HGNC Symbol;Acc:HGNC:3052]	45142	DSP	protein_coding	1.21437	3.98253	3.00696	0.888662	2.51036	0.469015
ENSG00000096717	-0.15788	5.09111	0.493204	0.482502	0.652708	SIRT1	protein_coding	208	415	470	404	314	449	sirtuin 1 [Source:HGNC Symbol;Acc:HGNC:14929]	33721	SIRT1	protein_coding	0.841143	1.15356	1.14941	1.00337	0.884515	0.996155
ENSG00000096746	-1.82532	5.38574	15.8658	6.79972e-05	0.000563044	HNRNPH3	protein_coding	58	972	526	151	543	570	heterogeneous nuclear ribonucleoprotein H3 (2H9) [Source:HGNC Symbol;Acc:HGNC:5043]	12017	HNRNPH3	protein_coding	0.658171	7.58161	3.60968	1.05236	4.2922	3.54862
ENSG00000096872	-0.444297	5.80743	4.25581	0.0391163	0.11338	IFT74	protein_coding	240	624	798	661	702	742	intraflagellar transport 74 [Source:HGNC Symbol;Acc:HGNC:21424]	115891	IFT74	protein_coding	0.282402	0.504691	0.567847	0.477676	0.575391	0.479
[truncated: 13,386 more rows]

## Sheet: Adipo Upregulated Polysome
Cell cycle genes are downregulated after adipogenic triggering in human adipose tissue-derived stem cells by regulation of mRNA abundance
[truncated: 730 more rows]

## Sheet: Adipo Downregulated Polysome
Cell cycle genes are downregulated after adipogenic triggering in human adipose tissue-derived stem cells by regulation of mRNA abundance
[truncated: 982 more rows]
