# Supplementary material for: Cell cycle genes are downregulated after adipogenic triggering in human adipose tissue-derived stem cells by regulation of mRNA abundance
Source: Sci Rep. 2019 Apr 4;9:5611. doi: 10.1038/s41598-019-42005-3 (PMC6449374; doi:10.1038/s41598-019-42005-3)
Supplement: Supplementary file 3 — Supplementary Table S2 [file 41598_2019_42005_MOESM3_ESM.xlsx]

## Sheet: Monosome
Cell cycle genes are downregulated after adipogenic triggering in human adipose tissue-derived stem cells by regulation of mRNA abundance
Bruna H. Marcon, Patrícia Shigunov, Lucía Spangenberg, Isabela Tiemy Pereira, Alessandra Melo de Aguiar, Rocio Amorin, Carmen K. Rebelatto, Alejandro Correa and Bruno Dallagiovanna
Table S2. Fold change analysis of transcripts identified by sequencing of monosome-associated mRNA of hASCs non induced and induced to adipogenesis for 24 hours
Row.names	logFC	logCPM	LR	PValue	FDR	gene.id.x	biotype.x	TL01_ADI_Mono.x	TL02_ADI_Mono.x	TAL10_ADI_Mono.x	TL01_CT_Mono.x	TL02_CT_Mono.x	TAL10_CT_Mono.x	Description	length	biotype.y	TL01_ADI_Mono.RPKM	TL02_ADI_Mono.RPKM	TAL10_ADI_Mono.RPKM	TL01_CT_Mono.RPKM	TL02_CT_Mono.RPKM	TAL10_CT_Mono.RPKM
ENSG00000109906	10.68	4.38087	52.0956	5.28636e-13	1.75732e-09	ZBTB16	protein_coding	19	173	407	0	0	0	zinc finger and BTB domain containing 16 [Source:HGNC Symbol;Acc:HGNC:12930]	191083	protein_coding	0.164259	0.157316	0.323664	0	0	0
ENSG00000004799	9.88877	6.18671	93.053	5.0913e-22	7.00003e-18	PDK4	protein_coding	48	1092	1088	1	0	1	pyruvate dehydrogenase kinase, isozyme 4 [Source:HGNC Symbol;Acc:HGNC:8812]	12992	protein_coding	6.10328	14.6048	12.7255	0.0127406	0	0.0124332
ENSG00000166979	9.48321	3.25908	25.3644	4.74594e-07	0.000435013	EVA1C	protein_coding	7	95	179	0	0	0	eva-1 homolog C (C. elegans) [Source:HGNC Symbol;Acc:HGNC:13239]	103391	protein_coding	0.111844	0.159658	0.263083	0	0	0
ENSG00000134533	9.12961	3.15177	22.2583	2.38327e-06	0.00157332	RERG	protein_coding	4	189	73	0	0	0	RAS-like, estrogen-regulated, growth inhibitor [Source:HGNC Symbol;Acc:HGNC:15980]	240892	protein_coding	0.0274306	0.136329	0.0460493	0	0	0
ENSG00000102760	9.00929	7.18681	68.7524	1.11634e-16	5.11618e-13	RGCC	protein_coding	70	3583	865	0	1	9	regulator of cell cycle [Source:HGNC Symbol;Acc:HGNC:20369]	13323	protein_coding	8.67948	46.7299	9.8659	0	0.0173579	0.109119
ENSG00000034053	8.94668	2.76086	17.7594	2.50679e-05	0.00801532	APBA2	protein_coding	5	49	143	0	0	0	amyloid beta (A4) precursor protein-binding, family A, member 2 [Source:HGNC Symbol;Acc:HGNC:579]	233832	protein_coding	0.0353235	0.0364118	0.0929297	0	0	0
ENSG00000187094	8.71744	4.07846	36.5302	1.50322e-09	2.95255e-06	CCK	protein_coding	8	57	495	0	0	1	cholecystokinin [Source:HGNC Symbol;Acc:HGNC:1569]	8382	protein_coding	1.57667	1.18162	8.97388	0	0	0.0192713
ENSG00000224260	8.63263	2.5536	15.0316	0.000105726	0.0238299	RP1-272L16.1	lincRNA	3	40	136	0	0	0		39218	lincRNA	0.126367	0.177225	0.526958	0	0	0
ENSG00000213761	8.58101	4.2771	41.2801	1.31908e-10	3.02266e-07	MT1P1	processed_pseudogene	14	433	103	1	0	0	metallothionein 1 pseudogene 1 [Source:HGNC Symbol;Acc:HGNC:23681]	182	processed_pseudogene	127.073	413.396	85.998	0.909483	0	0
ENSG00000128045	8.56402	2.43093	14.4165	0.000146516	0.0294934	RASL11B	protein_coding	4	80	64	0	0	0	RAS-like, family 11, member B [Source:HGNC Symbol;Acc:HGNC:23804]	4545	protein_coding	1.45386	3.05848	2.13978	0	0	0
ENSG00000171408	8.2538	3.48101	26.1003	3.24141e-07	0.000342816	PDE7B	protein_coding	17	86	155	1	0	0	phosphodiesterase 7B [Source:HGNC Symbol;Acc:HGNC:8792]	343878	protein_coding	0.0816662	0.0434554	0.0684936	0.00048135	0	0
ENSG00000100003	8.19155	1.95656	11.1368	0.000846334	0.0892627	SEC14L2	protein_coding	5	40	46	0	0	0	SEC14-like 2 (S. cerevisiae) [Source:HGNC Symbol;Acc:HGNC:10699]	28460	protein_coding	0.290224	0.244216	0.24561	0	0	0
ENSG00000048540	8.12687	6.27135	86.2922	1.55221e-20	1.06707e-16	LMO3	protein_coding	45	1275	1076	2	3	3	LIM domain only 3 (rhombotin-like 2) [Source:HGNC Symbol;Acc:HGNC:6643]	62221	protein_coding	1.19474	3.5606	2.62783	0.00532058	0.0111502	0.0077883
ENSG00000151692	8.10352	2.21482	11.4395	0.000719007	0.0795755	RNF144A	protein_coding	1	44	101	0	0	0	ring finger protein 144A [Source:HGNC Symbol;Acc:HGNC:20457]	150894	protein_coding	0.0109478	0.0506676	0.101712	0	0	0
ENSG00000106305	7.91252	1.89259	9.73173	0.00181114	0.146479	AIMP2	protein_coding	5	62	15	0	0	0	aminoacyl tRNA synthetase complex-interacting multifunctional protein 2 [Source:HGNC Symbol;Acc:HGNC:20609]	14589	protein_coding	0.566164	0.738441	0.156239	0	0	0
ENSG00000127415	7.89155	1.71555	9.6285	0.00191581	0.152257	IDUA	protein_coding	4	41	31	0	0	0	iduronidase, alpha-L- [Source:HGNC Symbol;Acc:HGNC:5391]	17509	protein_coding	0.377395	0.406886	0.269044	0	0	0
ENSG00000108551	7.88158	3.32366	22.2424	2.40306e-06	0.00157332	RASD1	protein_coding	9	174	86	1	0	0	RAS, dexamethasone-induced 1 [Source:HGNC Symbol;Acc:HGNC:15828]	1958	protein_coding	7.59325	15.4414	6.67434	0.0845382	0	0
ENSG00000178199	7.83828	1.59974	9.00374	0.00269428	0.180701	ZC3H12D	protein_coding	5	26	32	0	0	0	zinc finger CCCH-type containing 12D [Source:HGNC Symbol;Acc:HGNC:21175]	38266	protein_coding	0.215851	0.118062	0.127075	0	0	0
ENSG00000005073	7.8063	1.68673	9.18841	0.00243553	0.174985	HOXA11	protein_coding	3	18	62	0	0	0	homeobox A11 [Source:HGNC Symbol;Acc:HGNC:5101]	3713	protein_coding	1.33473	0.842359	2.5374	0	0	0
ENSG00000091972	7.74255	1.67667	8.93035	0.00280471	0.185394	CD200	protein_coding	3	12	68	0	0	0	CD200 molecule [Source:HGNC Symbol;Acc:HGNC:7203]	30465	protein_coding	0.162674	0.0684431	0.33918	0	0	0
ENSG00000157184	7.7383	1.49978	8.52325	0.00350639	0.213316	CPT2	protein_coding	5	19	33	0	0	0	carnitine palmitoyltransferase 2 [Source:HGNC Symbol;Acc:HGNC:2330]	17768	protein_coding	0.464868	0.185808	0.282227	0	0	0
ENSG00000092096	7.6971	1.47768	8.44454	0.00366141	0.217925	SLC22A17	protein_coding	4	22	35	0	0	0	solute carrier family 22, member 17 [Source:HGNC Symbol;Acc:HGNC:23095]	6606	protein_coding	1.00027	0.578674	0.805104	0	0	0
ENSG00000155465	7.68187	1.51793	8.57457	0.00340891	0.209237	SLC7A7	protein_coding	4	35	23	0	0	0	solute carrier family 7 (amino acid transporter light chain, y+L system), member 7 [Source:HGNC Symbol;Acc:HGNC:11065]	56598	protein_coding	0.11675	0.107453	0.0617518	0	0	0
ENSG00000205544	7.63903	1.72273	9.18637	0.00243823	0.174985	TMEM256	protein_coding	3	62	15	0	0	0	transmembrane protein 256 [Source:HGNC Symbol;Acc:HGNC:28618]	1162	protein_coding	4.26494	9.27119	1.96159	0	0	0
ENSG00000244005	7.62491	1.55706	8.52749	0.00349822	0.213316	NFS1	protein_coding	2	33	42	0	0	0	NFS1 cysteine desulfurase [Source:HGNC Symbol;Acc:HGNC:15910]	31304	protein_coding	0.105543	0.183174	0.203879	0	0	0
ENSG00000125144	7.57433	2.72299	14.7629	0.000121913	0.0266061	MT1G	protein_coding	10	56	84	1	0	0	metallothionein 1G [Source:HGNC Symbol;Acc:HGNC:7399]	1334	protein_coding	12.3835	7.29427	9.56855	0.124082	0	0
ENSG00000181218	7.55968	1.42593	8.13745	0.00433602	0.237296	HIST3H2A	protein_coding	4	34	18	0	0	0	histone cluster 3, H2a [Source:HGNC Symbol;Acc:HGNC:20507]	894	protein_coding	7.39129	6.60832	3.05955	0	0	0
ENSG00000133056	7.54133	1.46839	8.20275	0.00418269	0.236726	PIK3C2B	protein_coding	2	30	39	0	0	0	phosphatidylinositol-4-phosphate 3-kinase, catalytic subunit type 2 beta [Source:HGNC Symbol;Acc:HGNC:8972]	72096	protein_coding	0.0458265	0.0723036	0.0822008	0	0	0
ENSG00000178187	7.53131	1.59715	8.24694	0.00408208	0.234133	ZNF454	protein_coding	2	11	70	0	0	0	zinc finger protein 454 [Source:HGNC Symbol;Acc:HGNC:21200]	25242	protein_coding	0.130889	0.0757214	0.421402	0	0	0
ENSG00000144891	7.48704	1.27482	7.60194	0.00583057	0.272668	AGTR1	protein_coding	5	14	25	0	0	0	angiotensin II receptor, type 1 [Source:HGNC Symbol;Acc:HGNC:336]	45224	protein_coding	0.182641	0.0537909	0.0840028	0	0	0
ENSG00000269113	7.45678	1.69271	8.65463	0.00326232	0.205751	TRABD2B	protein_coding	3	66	8	0	0	0	TraB domain containing 2B [Source:HGNC Symbol;Acc:HGNC:44200]	236367	protein_coding	0.0209668	0.0485185	0.00514311	0	0	0
ENSG00000061656	7.45091	1.37333	7.82213	0.00516103	0.254333	SPAG4	protein_coding	2	27	36	0	0	0	sperm associated antigen 4 [Source:HGNC Symbol;Acc:HGNC:11214]	5157	protein_coding	0.640664	0.909738	1.06079	0	0	0
ENSG00000154710	7.44344	1.38558	7.86142	0.00505008	0.251571	RABGEF1	protein_coding	2	33	30	0	0	0	RAB guanine nucleotide exchange factor (GEF) 1 [Source:HGNC Symbol;Acc:HGNC:17676]	129300	protein_coding	0.0255523	0.0443471	0.035257	0	0	0
ENSG00000135643	7.43808	1.75235	8.40972	0.0037322	0.220232	KCNMB4	protein_coding	1	11	90	0	0	0	potassium channel subfamily M regulatory beta subunit 4 [Source:HGNC Symbol;Acc:HGNC:6289]	68016	protein_coding	0.0242877	0.0281016	0.201073	0	0	0
ENSG00000186352	7.4179	1.39766	7.86499	0.00504011	0.251571	ANKRD37	protein_coding	3	41	15	0	0	0	ankyrin repeat domain 37 [Source:HGNC Symbol;Acc:HGNC:29593]	4607	protein_coding	1.07572	1.54638	0.494761	0	0	0
ENSG00000115138	7.39915	1.32738	7.64236	0.00570133	0.270302	POMC	protein_coding	2	20	41	0	0	0	proopiomelanocortin [Source:HGNC Symbol;Acc:HGNC:9201]	8050	protein_coding	0.410423	0.431702	0.773946	0	0	0
ENSG00000168016	7.39438	1.25202	7.53062	0.00606591	0.279866	TRANK1	protein_coding	3	27	22	0	0	0	tetratricopeptide repeat and ankyrin repeat containing 1 [Source:HGNC Symbol;Acc:HGNC:29011]	118237	protein_coding	0.0419146	0.039679	0.0282743	0	0	0
ENSG00000273604	7.39183	1.49822	7.88055	0.00499692	0.251571	C17orf96	protein_coding	1	30	48	0	0	0	chromosome 17 open reading frame 96 [Source:HGNC Symbol;Acc:HGNC:34493]	3718	protein_coding	0.444312	1.40204	1.9618	0	0	0
ENSG00000025434	7.38475	1.49	7.86669	0.00503537	0.251571	NR1H3	protein_coding	1	33	44	0	0	0	nuclear receptor subfamily 1, group H, member 3 [Source:HGNC Symbol;Acc:HGNC:7966]	20732	protein_coding	0.0796813	0.276581	0.322503	0	0	0
ENSG00000047936	7.35841	1.19042	7.29235	0.00692487	0.298464	ROS1	protein_coding	3	16	31	0	0	0	ROS proto-oncogene 1 , receptor tyrosine kinase [Source:HGNC Symbol;Acc:HGNC:10261]	137555	protein_coding	0.0360282	0.0202113	0.0342458	0	0	0
ENSG00000161243	7.35612	1.35789	7.51126	0.00613146	0.280071	FBXO27	protein_coding	2	12	52	0	0	0	F-box protein 27 [Source:HGNC Symbol;Acc:HGNC:18753]	42071	protein_coding	0.0785317	0.0495619	0.187821	0	0	0
ENSG00000267544	7.34895	1.45462	7.72014	0.00546081	0.264368	AC007229.3	processed_pseudogene	1	29	46	0	0	0		411	processed_pseudogene	4.01935	12.2604	17.0074	0	0	0
ENSG00000205002	7.32538	1.58779	8.06335	0.00451695	0.243544	AARD	protein_coding	1	58	23	0	0	0	alanine and arginine rich domain containing protein [Source:HGNC Symbol;Acc:HGNC:33842]	6288	protein_coding	0.262715	1.60275	0.555825	0	0	0
ENSG00000120306	7.30402	1.22568	7.2999	0.00689584	0.298464	CYSTM1	protein_coding	2	19	36	0	0	0	cysteine-rich transmembrane module containing 1 [Source:HGNC Symbol;Acc:HGNC:30239]	107410	protein_coding	0.0307598	0.0307368	0.0509308	0	0	0
ENSG00000189221	7.30333	3.69907	26.4501	2.70434e-07	0.00030985	MAOA	protein_coding	8	147	239	1	1	0	monoamine oxidase A [Source:HGNC Symbol;Acc:HGNC:6833]	91917	protein_coding	0.143778	0.277889	0.395116	0.00180082	0.00251596	0
ENSG00000172943	7.29253	1.4547	7.68665	0.00556307	0.265579	PHF8	protein_coding	1	44	29	0	0	0	PHD finger protein 8 [Source:HGNC Symbol;Acc:HGNC:20672]	112282	protein_coding	0.0147125	0.0680914	0.0392474	0	0	0
ENSG00000143498	7.27051	1.45832	7.51445	0.00612061	0.280071	TAF1A	protein_coding	1	16	61	0	0	0	TATA box binding protein (TBP)-associated factor, RNA polymerase I, A, 48kDa [Source:HGNC Symbol;Acc:HGNC:11532]	32031	protein_coding	0.0515736	0.0867959	0.289389	0	0	0
ENSG00000234362	7.26398	1.21621	7.29418	0.00691782	0.298464	AC104654.2	lincRNA	2	30	23	0	0	0		2124	lincRNA	1.55551	2.45424	1.64549	0	0	0
ENSG00000257815	7.24608	1.08349	6.95596	0.00835403	0.332007	RP11-611E13.2	antisense	3	19	22	0	0	0		339327	antisense	0.014605	0.00972938	0.00985206	0	0	0
ENSG00000106330	7.22996	1.41414	7.54663	0.00601223	0.278587	MOSPD3	protein_coding	3	49	7	0	0	0	motile sperm domain containing 3 [Source:HGNC Symbol;Acc:HGNC:25078]	3282	protein_coding	1.51001	2.59422	0.324102	0	0	0
ENSG00000152464	7.19334	1.13736	7.04056	0.00796841	0.324534	RPP38	protein_coding	2	27	22	0	0	0	ribonuclease P/MRP 38kDa subunit [Source:HGNC Symbol;Acc:HGNC:30329]	42638	protein_coding	0.0774874	0.110031	0.0784059	0	0	0
ENSG00000165506	7.18974	1.45568	7.54493	0.00601792	0.278587	DNAAF2	protein_coding	1	52	20	0	0	0	dynein, axonemal, assembly factor 2 [Source:HGNC Symbol;Acc:HGNC:20188]	10056	protein_coding	0.164275	0.89852	0.302223	0	0	0
ENSG00000064692	7.18672	1.11036	6.90124	0.00861361	0.335772	SNCAIP	protein_coding	2	16	33	0	0	0	synuclein, alpha interacting protein [Source:HGNC Symbol;Acc:HGNC:11139]	152865	protein_coding	0.0216132	0.018187	0.0328041	0	0	0
ENSG00000277586	7.10875	2.49444	11.6987	0.000625438	0.0734969	NEFL	protein_coding	4	70	83	0	1	0	neurofilament, light polypeptide [Source:HGNC Symbol;Acc:HGNC:7739]	6155	protein_coding	1.07357	1.97615	2.04914	0	0.0375726	0
ENSG00000114268	7.10399	1.37406	7.03836	0.00797821	0.324534	PFKFB4	protein_coding	1	10	62	0	0	0	6-phosphofructo-2-kinase/fructose-2,6-biphosphatase 4 [Source:HGNC Symbol;Acc:HGNC:8875]	44331	protein_coding	0.0372641	0.0391961	0.212523	0	0	0
ENSG00000270170	7.09781	1.25788	7.04979	0.00792747	0.324389	NCBP2-AS2	lincRNA	1	37	24	0	0	0	NCBP2 antisense RNA 2 (head to head) [Source:HGNC Symbol;Acc:HGNC:25121]	917	lincRNA	1.80148	7.01104	3.97708	0	0	0
ENSG00000249641	7.0954	1.01239	6.57912	0.0103182	0.362826	HOXC13-AS	antisense	2	16	28	0	0	0	HOXC13 antisense RNA [Source:HGNC Symbol;Acc:HGNC:43753]	4315	antisense	0.765679	0.644301	0.986052	0	0	0
ENSG00000151789	7.0748	1.19194	6.88629	0.00868596	0.337354	ZNF385D	protein_coding	1	30	28	0	0	0	zinc finger protein 385D [Source:HGNC Symbol;Acc:HGNC:26191]	954902	protein_coding	0.00172997	0.00545899	0.00445576	0	0	0
ENSG00000269304	7.07478	1.19909	6.84529	0.00888754	0.33999	AC010522.1	processed_pseudogene	1	18	42	0	0	0		317	processed_pseudogene	5.21121	9.8665	20.1332	0	0	0
ENSG00000150636	7.07303	1.28523	6.89975	0.0086208	0.335772	CCDC102B	protein_coding	1	12	54	0	0	0	coiled-coil domain containing 102B [Source:HGNC Symbol;Acc:HGNC:26295]	339980	protein_coding	0.00485897	0.00613307	0.0241359	0	0	0
ENSG00000234861	7.06437	0.993645	6.52303	0.0106487	0.369677	ATP5A1P6	processed_pseudogene	3	24	12	0	0	0	ATP synthase, H+ transporting, mitochondrial F1 complex, alpha subunit 1 pseudogene 6 [Source:HGNC Symbol;Acc:HGNC:37664]	1320	processed_pseudogene	3.75444	3.15927	1.38143	0	0	0
ENSG00000259673	7.03894	1.02124	6.5798	0.0103142	0.362826	IQCH-AS1	lincRNA	2	27	16	0	0	0	IQCH antisense RNA 1 [Source:HGNC Symbol;Acc:HGNC:44104]	118225	lincRNA	0.0279459	0.039683	0.0205652	0	0	0
ENSG00000101230	7.02745	1.1336	6.69122	0.00968891	0.352415	ISM1	protein_coding	1	20	36	0	0	0	isthmin 1, angiogenesis inhibitor [Source:HGNC Symbol;Acc:HGNC:16213]	78880	protein_coding	0.0209426	0.0440568	0.0693519	0	0	0
ENSG00000234494	7.02298	1.13217	6.71141	0.00957979	0.34937	SP2-AS1	antisense	1	27	28	0	0	0	SP2 antisense RNA 1 [Source:HGNC Symbol;Acc:HGNC:51341]	44080	antisense	0.0374763	0.106432	0.0965248	0	0	0
ENSG00000159164	7.01955	1.12029	6.66183	0.00984995	0.356189	SV2A	protein_coding	1	22	33	0	0	0	synaptic vesicle glycoprotein 2A [Source:HGNC Symbol;Acc:HGNC:20566]	14564	protein_coding	0.113427	0.262477	0.344315	0	0	0
ENSG00000184949	7.01713	1.3242	6.82275	0.00900039	0.33999	FAM227A	protein_coding	1	8	61	0	0	0	family with sequence similarity 227, member A [Source:HGNC Symbol;Acc:HGNC:44197]	78509	protein_coding	0.0210416	0.017706	0.118068	0	0	0
ENSG00000154654	7.0124	0.928194	6.3383	0.0118158	0.381131	NCAM2	protein_coding	2	16	24	0	0	0	neural cell adhesion molecule 2 [Source:HGNC Symbol;Acc:HGNC:7657]	545014	protein_coding	0.00606206	0.00510108	0.00669154	0	0	0
ENSG00000259065	7.00986	0.957232	6.34337	0.0117821	0.381131	RP5-1021I20.1	antisense	2	11	31	0	0	0		15910	antisense	0.207662	0.120136	0.296083	0	0	0
ENSG00000213380	7.00913	1.14209	6.65491	0.00988829	0.356189	COG8	protein_coding	1	16	41	0	0	0	component of oligomeric golgi complex 8 [Source:HGNC Symbol;Acc:HGNC:18623]	19527	protein_coding	0.0845984	0.142375	0.319059	0	0	0
ENSG00000110721	7.00547	1.10924	6.6294	0.0100309	0.358221	CHKA	protein_coding	1	25	29	0	0	0	choline kinase alpha [Source:HGNC Symbol;Acc:HGNC:1937]	68585	protein_coding	0.0240862	0.0633375	0.0642527	0	0	0
ENSG00000185261	6.97633	1.12598	6.65025	0.00991422	0.356189	KIAA0825	protein_coding	1	32	22	0	0	0	KIAA0825 [Source:HGNC Symbol;Acc:HGNC:28532]	465638	protein_coding	0.00354772	0.0119413	0.00717954	0	0	0
ENSG00000118432	6.9703	2.23111	9.91057	0.00164332	0.138005	CNR1	protein_coding	5	72	38	1	0	0	cannabinoid receptor 1 (brain) [Source:HGNC Symbol;Acc:HGNC:2159]	26495	protein_coding	0.311748	0.472192	0.217943	0.00624744	0	0
ENSG00000237064	6.96943	0.838995	6.09614	0.0135477	0.393963	EIF3IP1	processed_pseudogene	4	12	13	0	0	0	eukaryotic translation initiation factor 3, subunit I pseudogene 1 [Source:HGNC Symbol;Acc:HGNC:13277]	966	processed_pseudogene	6.84039	2.15851	2.04498	0	0	0
ENSG00000163328	6.9682	1.11936	6.53386	0.010584	0.369403	GPR155	protein_coding	1	14	42	0	0	0	G protein-coupled receptor 155 [Source:HGNC Symbol;Acc:HGNC:22951]	55523	protein_coding	0.0297526	0.0438132	0.114947	0	0	0
ENSG00000225377	6.96819	1.11936	6.53355	0.0105858	0.369403	NRSN2-AS1	antisense	1	14	42	0	0	0	NRSN2 antisense RNA 1 [Source:HGNC Symbol;Acc:HGNC:51222]	27911	antisense	0.0591865	0.087157	0.228663	0	0	0
ENSG00000125449	6.96672	0.889726	6.21632	0.0126578	0.388464	ARMC7	protein_coding	2	18	20	0	0	0	armadillo repeat containing 7 [Source:HGNC Symbol;Acc:HGNC:26168]	20313	protein_coding	0.16265	0.153974	0.149616	0	0	0
ENSG00000162779	6.955	1.21289	6.59897	0.0102038	0.361577	AXDND1	protein_coding	1	9	53	0	0	0	axonemal dynein light chain domain containing 1 [Source:HGNC Symbol;Acc:HGNC:26564]	189015	protein_coding	0.0087398	0.00827363	0.0426091	0	0	0
ENSG00000078114	6.95079	1.13267	6.51874	0.0106744	0.369677	NEBL	protein_coding	1	12	45	0	0	0	nebulette [Source:HGNC Symbol;Acc:HGNC:16932]	394214	protein_coding	0.0041905	0.00528931	0.0173462	0	0	0
ENSG00000122971	6.92949	0.852242	6.08565	0.0136284	0.393963	ACADS	protein_coding	2	13	24	0	0	0	acyl-CoA dehydrogenase, C-2 to C-3 short chain [Source:HGNC Symbol;Acc:HGNC:90]	14273	protein_coding	0.231479	0.158262	0.255516	0	0	0
ENSG00000236859	6.92864	1.04973	6.36894	0.0116135	0.381131	NIFK-AS1	antisense	1	16	36	0	0	0	NIFK antisense RNA 1 [Source:HGNC Symbol;Acc:HGNC:27385]	78558	antisense	0.0210285	0.0353899	0.0696361	0	0	0
ENSG00000148835	6.92351	0.875917	6.15003	0.013141	0.393628	TAF5	protein_coding	2	21	16	0	0	0	TAF5 RNA polymerase II, TATA box binding protein (TBP)-associated factor, 100kDa [Source:HGNC Symbol;Acc:HGNC:11539]	21098	protein_coding	0.156598	0.172953	0.115239	0	0	0
ENSG00000236144	6.92187	2.00163	9.04452	0.00263484	0.17823	TMEM147-AS1	antisense	8	20	49	1	0	0	TMEM147 antisense RNA 1 [Source:HGNC Symbol;Acc:HGNC:51273]	5291	antisense	2.49776	0.656814	1.40728	0.0312844	0	0
ENSG00000102271	6.92079	1.09626	6.40414	0.0113855	0.379028	KLHL4	protein_coding	1	12	43	0	0	0	kelch-like family member 4 [Source:HGNC Symbol;Acc:HGNC:6355]	152301	protein_coding	0.0108466	0.0136908	0.0429031	0	0	0
ENSG00000122035	6.91766	1.04722	6.33938	0.0118086	0.381131	RASL11A	protein_coding	1	15	37	0	0	0	RAS-like, family 11, member A [Source:HGNC Symbol;Acc:HGNC:23802]	3363	protein_coding	0.491214	0.775022	1.67185	0	0	0
ENSG00000121210	6.91761	1.04722	6.33516	0.0118367	0.381131	KIAA0922	protein_coding	1	15	37	0	0	0	KIAA0922 [Source:HGNC Symbol;Acc:HGNC:29146]	170365	protein_coding	0.00969655	0.0152989	0.0330023	0	0	0
ENSG00000157214	6.91015	1.01603	6.30582	0.0120342	0.382258	STEAP2	protein_coding	1	18	32	0	0	0	STEAP family member 2, metalloreductase [Source:HGNC Symbol;Acc:HGNC:17885]	70547	protein_coding	0.0234164	0.0443347	0.0689277	0	0	0
ENSG00000165185	6.89608	0.843268	6.00451	0.0142694	0.401351	KIAA1958	protein_coding	2	10	27	0	0	0	KIAA1958 [Source:HGNC Symbol;Acc:HGNC:23427]	182550	protein_coding	0.0180986	0.00951849	0.0224753	0	0	0
ENSG00000280385	6.89395	0.902557	6.02573	0.0140988	0.399679	AP000648.5	TEC	2	7	33	0	0	0		4506	TEC	0.733224	0.269933	1.11287	0	0	0
ENSG00000279329	6.89137	0.996249	6.2247	0.012598	0.38782	CTD-2553L13.9	TEC	1	18	31	0	0	0		1864	TEC	0.886241	1.67794	2.52719	0	0	0
ENSG00000095637	6.87696	0.994504	6.23778	0.0125053	0.387446	SORBS1	protein_coding	1	25	23	0	0	0	sorbin and SH3 domain containing 1 [Source:HGNC Symbol;Acc:HGNC:14565]	249643	protein_coding	0.00661726	0.0174008	0.0140001	0	0	0
ENSG00000086991	6.87431	1.02283	6.22322	0.0126086	0.38782	NOX4	protein_coding	1	13	38	0	0	0	NADPH oxidase 4 [Source:HGNC Symbol;Acc:HGNC:7891]	173831	protein_coding	0.00950321	0.0129947	0.0332184	0	0	0
ENSG00000224046	6.86614	0.973529	6.17328	0.0129694	0.391152	AC005076.5	antisense	1	17	31	0	0	0		997	antisense	1.65692	2.96281	4.72486	0	0	0
ENSG00000167065	6.8659	0.999705	6.24067	0.0124849	0.387446	DUSP18	protein_coding	1	27	21	0	0	0	dual specificity phosphatase 18 [Source:HGNC Symbol;Acc:HGNC:18484]	15839	protein_coding	0.104297	0.296201	0.201472	0	0	0
ENSG00000270246	6.83958	0.950418	6.10715	0.0134636	0.393963	SNORD109A	sense_intronic	1	16	31	0	0	0		510	sense_intronic	3.23912	5.45129	9.23664	0	0	0
ENSG00000215014	6.83275	0.935057	6.08053	0.0136679	0.393963	RP5-832C2.5	lincRNA	1	18	28	0	0	0		2100	lincRNA	0.786644	1.48937	2.0261	0	0	0
ENSG00000163995	6.82018	0.929625	6.04789	0.0139229	0.397151	ABLIM2	protein_coding	1	16	30	0	0	0	actin binding LIM protein family, member 2 [Source:HGNC Symbol;Acc:HGNC:19195]	193522	protein_coding	0.00853626	0.0143661	0.0235567	0	0	0
ENSG00000175048	6.81054	1.03211	6.11569	0.0133987	0.393963	ZDHHC14	protein_coding	1	9	43	0	0	0	zinc finger, DHHC-type containing 14 [Source:HGNC Symbol;Acc:HGNC:20341]	297013	protein_coding	0.00556189	0.00526522	0.0219996	0	0	0
ENSG00000267102	6.78218	0.721325	5.7435	0.0165497	0.430011	RP11-686D22.7	transcribed_processed_pseudogene	2	10	22	0	0	0		626	transcribed_processed_pseudogene	5.27781	2.77572	5.34037	0	0	0
ENSG00000167700	6.76328	0.969919	6.09548	0.0135528	0.393963	MFSD3	protein_coding	1	31	15	0	0	0	major facilitator superfamily domain containing 3 [Source:HGNC Symbol;Acc:HGNC:25157]	2139	protein_coding	0.772302	2.51826	1.06562	0	0	0
ENSG00000226549	6.74193	3.34302	20.3361	6.49647e-06	0.00308	SCDP1	processed_pseudogene	12	150	88	2	1	0	stearoyl-CoA desaturase (delta-9-desaturase) pseudogene 1 [Source:HGNC Symbol;Acc:HGNC:10572]	1080	processed_pseudogene	18.355	24.1333	12.3817	0.306529	0.214129	0
ENSG00000166206	6.73624	0.875776	5.82144	0.015832	0.42349	GABRB3	protein_coding	1	12	32	0	0	0	gamma-aminobutyric acid (GABA) A receptor, beta 3 [Source:HGNC Symbol;Acc:HGNC:4083]	395993	protein_coding	0.00417167	0.00526555	0.0122796	0	0	0
ENSG00000278600	6.70082	0.662207	5.52561	0.0187401	0.448189	RP11-81A1.6	sense_intronic	2	8	22	0	0	0		2260	sense_intronic	1.46191	0.61508	1.47923	0	0	0
ENSG00000230695	6.68483	0.621506	5.5317	0.0186749	0.448189	AC012462.1	antisense	2	12	16	0	0	0		739	antisense	4.47078	2.82154	3.29002	0	0	0
ENSG00000169116	6.67997	0.698243	5.49643	0.0190554	0.44969	PARM1	protein_coding	5	6	9	0	0	0	prostate androgen-regulated mucin-like protein 1 [Source:HGNC Symbol;Acc:HGNC:24536]	117020	protein_coding	0.0705842	0.00890925	0.0116871	0	0	0
ENSG00000114395	6.67432	0.766522	5.7203	0.0167699	0.432587	CYB561D2	protein_coding	2	24	8	0	0	0	cytochrome b561 family, member D2 [Source:HGNC Symbol;Acc:HGNC:30253]	7765	protein_coding	0.425487	0.537056	0.156557	0	0	0
ENSG00000183691	6.67199	4.30586	20.1441	7.18219e-06	0.0032916	NOG	protein_coding	4	290	375	6	0	1	noggin [Source:HGNC Symbol;Acc:HGNC:7866]	1891	protein_coding	3.49435	26.6475	30.1344	0.525201	0	0.0854214
ENSG00000173208	6.66868	0.886257	5.70938	0.0168745	0.434372	ABCD2	protein_coding	1	8	37	0	0	0	ATP-binding cassette, sub-family D (ALD), member 2 [Source:HGNC Symbol;Acc:HGNC:66]	69718	protein_coding	0.0236948	0.0199386	0.0806454	0	0	0
ENSG00000105852	6.66229	0.80567	5.64913	0.0174641	0.438964	PON3	protein_coding	1	11	30	0	0	0	paraoxonase 3 [Source:HGNC Symbol;Acc:HGNC:9206]	36424	protein_coding	0.0453534	0.0524753	0.125157	0	0	0
ENSG00000102362	6.65905	0.852377	6.00579	0.014259	0.401351	SYTL4	protein_coding	1	27	14	0	0	0	synaptotagmin-like 4 [Source:HGNC Symbol;Acc:HGNC:15588]	57632	protein_coding	0.0286638	0.0814048	0.0369136	0	0	0
ENSG00000166582	6.63466	0.744049	5.59621	0.0179994	0.446574	CENPV	protein_coding	1	14	24	0	0	0	centromere protein V [Source:HGNC Symbol;Acc:HGNC:29920]	11122	protein_coding	0.14853	0.218723	0.327907	0	0	0
ENSG00000250227	6.63337	0.842271	5.61896	0.0177672	0.443341	TRIM60P14	processed_pseudogene	1	8	35	0	0	0	tripartite motif containing 60 pseudogene 14 [Source:HGNC Symbol;Acc:HGNC:38486]	1418	processed_pseudogene	1.16499	0.98031	3.75072	0	0	0
ENSG00000261008	6.61528	0.819712	5.57928	0.0181742	0.446574	AC004158.2	lincRNA	1	8	34	0	0	0	long intergenic non-protein coding RNA 1572 [Source:HGNC Symbol;Acc:HGNC:51385]	381708	lincRNA	0.00432779	0.00364174	0.0135354	0	0	0
ENSG00000224126	6.59318	0.70124	5.50151	0.019	0.44969	UBE2SP2	processed_pseudogene	1	16	20	0	0	0	ubiquitin-conjugating enzyme E2S pseudogene 2 [Source:HGNC Symbol;Acc:HGNC:32196]	496	processed_pseudogene	3.33055	5.60516	6.12733	0	0	0
ENSG00000117594	6.57459	2.94887	14.363	0.000150738	0.0296072	HSD11B1	protein_coding	4	125	99	1	0	1	hydroxysteroid (11-beta) dehydrogenase 1 [Source:HGNC Symbol;Acc:HGNC:5208]	48772	protein_coding	0.135484	0.445338	0.308452	0.00339387	0	0.00331198
ENSG00000273899	6.56043	0.669538	5.42447	0.0198564	0.458063	NOL12	protein_coding	1	14	21	0	0	0	nucleolar protein 12 [Source:HGNC Symbol;Acc:HGNC:28585]	11805	protein_coding	0.139937	0.206069	0.270319	0	0	0
ENSG00000181004	6.55233	1.84782	7.80019	0.00522407	0.256521	BBS12	protein_coding	2	42	55	0	0	1	Bardet-Biedl syndrome 12 [Source:HGNC Symbol;Acc:HGNC:26648]	12241	protein_coding	0.269905	0.596187	0.682761	0	0	0.013196
ENSG00000255471	6.54862	2.87903	7.91154	0.00491204	0.251571	RP11-736K20.5	antisense	1	121	115	3	0	0		32823	antisense	0.0503291	0.640556	0.532405	0.0151289	0	0
ENSG00000143631	6.5456	0.688964	5.45435	0.0195197	0.454106	FLG	protein_coding	1	20	15	0	0	0	filaggrin [Source:HGNC Symbol;Acc:HGNC:3748]	23028	protein_coding	0.0717367	0.150912	0.0989823	0	0	0
ENSG00000177575	6.50903	0.72225	5.35491	0.020664	0.47038	CD163	protein_coding	1	7	31	0	0	0	CD163 molecule [Source:HGNC Symbol;Acc:HGNC:1631]	33080	protein_coding	0.0499381	0.036769	0.142403	0	0	0
ENSG00000214796	6.50219	0.462546	5.1127	0.0237513	0.501624	RP11-480I12.5	transcribed_unprocessed_pseudogene	2	9	14	0	0	0		9792	transcribed_unprocessed_pseudogene	0.337409	0.159706	0.21726	0	0	0
ENSG00000187288	6.46974	1.89223	7.7359	0.00541336	0.262998	CIDEC	protein_coding	2	55	44	0	1	0	cell death-inducing DFFA-like effector c [Source:HGNC Symbol;Acc:HGNC:24229]	13543	protein_coding	0.243957	0.705663	0.493697	0	0.0170759	0
ENSG00000273702	6.46015	0.673293	5.34754	0.0207515	0.470813	RP11-758H9.2	lincRNA	1	23	11	0	0	0		1161	lincRNA	1.42287	3.44227	1.43974	0	0	0
ENSG00000054277	6.45957	2.22098	7.89483	0.00495763	0.251571	OPN3	protein_coding	3	70	54	2	0	0	opsin 3 [Source:HGNC Symbol;Acc:HGNC:14007]	87274	protein_coding	0.0567851	0.139368	0.0940224	0.00379325	0	0
ENSG00000179163	6.45696	0.450658	5.01418	0.0251405	0.519786	FUCA1	protein_coding	2	6	17	0	0	0	fucosidase, alpha-L- 1, tissue [Source:HGNC Symbol;Acc:HGNC:4006]	23217	protein_coding	0.142305	0.044905	0.111267	0	0	0
ENSG00000227496	6.43863	0.556012	5.14424	0.0233237	0.495933	RP11-145A3.1	antisense	1	12	19	0	0	0		51639	antisense	0.0319904	0.0403788	0.0559111	0	0	0
ENSG00000110042	6.42975	0.552487	5.11962	0.0236568	0.500396	DTX4	protein_coding	1	11	20	0	0	0	deltex 4, E3 ubiquitin ligase [Source:HGNC Symbol;Acc:HGNC:29151]	37157	protein_coding	0.0444587	0.0514401	0.0817922	0	0	0
ENSG00000115590	6.42841	0.596995	5.14371	0.0233307	0.495933	IL1R2	protein_coding	1	8	25	0	0	0	interleukin 1 receptor, type II [Source:HGNC Symbol;Acc:HGNC:5994]	36700	protein_coding	0.0450124	0.0378768	0.103513	0	0	0
ENSG00000203724	6.42341	0.418451	4.94045	0.0262353	0.529675	C1orf53	protein_coding	2	6	16	0	0	0	chromosome 1 open reading frame 53 [Source:HGNC Symbol;Acc:HGNC:30003]	4720	protein_coding	0.69998	0.220881	0.515111	0	0	0
ENSG00000167785	6.3945	3.56616	6.09724	0.0135393	0.393963	ZNF558	protein_coding	4	167	130	76	0	0	zinc finger protein 558 [Source:HGNC Symbol;Acc:HGNC:26422]	26158	protein_coding	0.252612	1.10933	0.755199	0.480922	0	0
ENSG00000158473	6.38996	0.520627	5.04191	0.0247412	0.514623	CD1D	protein_coding	1	10	20	0	0	0	CD1d molecule [Source:HGNC Symbol;Acc:HGNC:1637]	4949	protein_coding	0.333795	0.351101	0.614094	0	0	0
ENSG00000233929	6.35396	5.00218	29.0262	7.14067e-08	9.08435e-05	MT1XP1	processed_pseudogene	35	514	259	26	0	2	metallothionein 1X pseudogene 1 [Source:HGNC Symbol;Acc:HGNC:7442]	185	processed_pseudogene	312.532	482.771	212.741	23.2631	0	1.74629
ENSG00000184497	6.34462	0.476986	4.98411	0.0255811	0.522606	TMEM255B	protein_coding	1	14	14	0	0	0	transmembrane protein 255B [Source:HGNC Symbol;Acc:HGNC:28297]	57755	protein_coding	0.0286028	0.04212	0.036835	0	0	0
ENSG00000226085	6.34211	1.50853	6.37972	0.0115432	0.381131	UQCRFS1P1	processed_pseudogene	4	37	19	1	0	0	ubiquinol-cytochrome c reductase, Rieske iron-sulfur polypeptide 1 pseudogene 1 [Source:HGNC Symbol;Acc:HGNC:12588]	819	processed_pseudogene	8.06815	7.84996	3.52527	0.202107	0	0
ENSG00000275183	6.33902	2.26876	7.47034	0.00627237	0.283349	LENG9	protein_coding	7	43	56	0	3	0	leukocyte receptor cluster (LRC) member 9 [Source:HGNC Symbol;Acc:HGNC:16306]	1915	protein_coding	6.03847	3.90166	4.44367	0	0.362286	0
ENSG00000102103	6.3358	3.33884	7.13939	0.0075409	0.313232	PQBP1	protein_coding	4	83	211	28	0	0	polyglutamine binding protein 1 [Source:HGNC Symbol;Acc:HGNC:9330]	5231	protein_coding	1.2632	2.75704	6.12943	0.886011	0	0
ENSG00000167930	6.32585	3.64036	9.14984	0.0024874	0.177198	ITFG3	protein_coding	10	170	124	48	0	0	integrin alpha FG-GAP repeat containing 3 [Source:HGNC Symbol;Acc:HGNC:14163]	34425	protein_coding	0.47987	0.858074	0.547357	0.230799	0	0
ENSG00000261366	6.31817	0.458281	4.90598	0.0267638	0.534849	MANEA-AS1	antisense	1	9	19	0	0	0	MANEA antisense RNA 1 (head to head) [Source:HGNC Symbol;Acc:HGNC:43732]	2267	antisense	0.728696	0.689828	1.27358	0	0	0
ENSG00000126970	6.31442	1.63853	6.11708	0.0133881	0.393963	ZC4H2	protein_coding	2	27	54	1	0	0	zinc finger, C4H2 domain containing [Source:HGNC Symbol;Acc:HGNC:24931]	118911	protein_coding	0.0277847	0.039454	0.0690072	0.00139201	0	0
ENSG00000221866	6.30176	2.98683	5.8656	0.0154396	0.417051	PLXNA4	protein_coding	2	79	162	16	0	0	plexin A4 [Source:HGNC Symbol;Acc:HGNC:9102]	525356	protein_coding	0.00628889	0.026129	0.046858	0.00504118	0	0
ENSG00000006283	6.29962	0.454515	4.87162	0.0273019	0.53702	CACNA1G	protein_coding	1	8	20	0	0	0	calcium channel, voltage-dependent, T type, alpha 1G subunit [Source:HGNC Symbol;Acc:HGNC:1394]	66406	protein_coding	0.0248766	0.020933	0.0457662	0	0	0
ENSG00000126882	6.29775	0.45077	4.91092	0.0266874	0.534849	FAM78A	protein_coding	1	15	12	0	0	0	family with sequence similarity 78, member A [Source:HGNC Symbol;Acc:HGNC:25465]	18471	protein_coding	0.089435	0.141108	0.0987219	0	0	0
ENSG00000166510	6.27093	0.476888	4.82863	0.0279909	0.538699	CCDC68	protein_coding	1	6	23	0	0	0	coiled-coil domain containing 68 [Source:HGNC Symbol;Acc:HGNC:24350]	57999	protein_coding	0.0284824	0.0179755	0.0602601	0	0	0
ENSG00000110628	6.26675	0.458331	4.89862	0.0268781	0.535327	SLC22A18	protein_coding	1	17	10	0	0	0	solute carrier family 22, member 18 [Source:HGNC Symbol;Acc:HGNC:10964]	25525	protein_coding	0.064719	0.115727	0.0595329	0	0	0
ENSG00000213963	6.26598	0.416252	4.82841	0.0279945	0.538699	AC074286.1	sense_overlapping	1	14	12	0	0	0		109183	sense_overlapping	0.0151301	0.0222804	0.0167012	0	0	0
ENSG00000123570	6.23741	0.376828	4.75976	0.0291326	0.54348	RAB9B	protein_coding	1	12	13	0	0	0	RAB9B, member RAS oncogene family [Source:HGNC Symbol;Acc:HGNC:14090]	9906	protein_coding	0.166763	0.210491	0.19942	0	0	0
ENSG00000154556	6.23238	2.77589	10.832	0.000997619	0.0953037	SORBS2	protein_coding	6	124	44	0	5	0	sorbin and SH3 domain containing 2 [Source:HGNC Symbol;Acc:HGNC:24098]	371208	protein_coding	0.0267013	0.0580436	0.0180118	0	0.00311496	0
ENSG00000113448	6.2303	4.5012	19.6058	9.51816e-06	0.00384898	PDE4D	protein_coding	25	243	296	36	1	0	phosphodiesterase 4D, cAMP-specific [Source:HGNC Symbol;Acc:HGNC:8783]	1553082	protein_coding	0.0265915	0.027187	0.0289614	0.00383684	0.000148904	0
ENSG00000135778	6.22751	4.01016	6.12396	0.0133361	0.393963	NTPCR	protein_coding	7	120	175	210	0	0	nucleoside-triphosphatase, cancer-related [Source:HGNC Symbol;Acc:HGNC:28204]	33277	protein_coding	0.347497	0.626595	0.799128	1.04458	0	0
ENSG00000158813	6.20862	0.360823	4.67393	0.0306238	0.55694	EDA	protein_coding	1	8	17	0	0	0	ectodysplasin A [Source:HGNC Symbol;Acc:HGNC:3157]	423402	protein_coding	0.00390162	0.00328312	0.00610125	0	0	0
ENSG00000221821	6.20462	0.502824	4.87058	0.0273183	0.53702	C6orf226	protein_coding	1	21	7	0	0	0	chromosome 6 open reading frame 226 [Source:HGNC Symbol;Acc:HGNC:34431]	551	protein_coding	2.9981	6.62243	1.9305	0	0	0
ENSG00000225511	6.19623	1.5484	5.57495	0.0182192	0.446574	LINC00475	lincRNA	4	43	15	0	0	1	long intergenic non-protein coding RNA 475 [Source:HGNC Symbol;Acc:HGNC:23569]	18816	lincRNA	0.351181	0.397092	0.12114	0	0	0.00858481
ENSG00000278597	6.16818	12.5715	23.4285	1.29646e-06	0.000990283	FP671120.7	miRNA	22066	37	259	164	1	17		48	miRNA	759417	133.94	819.938	565.547	4.8179	57.2092
ENSG00000017427	6.16056	3.65965	13.9721	0.000185546	0.0331308	IGF1	protein_coding	21	64	170	26	0	0	insulin-like growth factor 1 (somatomedin C) [Source:HGNC Symbol;Acc:HGNC:5464]	84778	protein_coding	0.409198	0.131174	0.304711	0.050764	0	0
ENSG00000183475	6.15443	3.4775	6.3283	0.0118826	0.381715	ASB7	protein_coding	6	77	194	69	0	0	ankyrin repeat and SOCS box containing 7 [Source:HGNC Symbol;Acc:HGNC:17182]	49171	protein_coding	0.201577	0.272102	0.599536	0.232277	0	0
ENSG00000008277	6.15198	0.298548	4.57367	0.0324669	0.570298	ADAM22	protein_coding	1	9	14	0	0	0	ADAM metallopeptidase domain 22 [Source:HGNC Symbol;Acc:HGNC:201]	268746	protein_coding	0.00614689	0.00581903	0.00791605	0	0	0
ENSG00000277324	6.12822	0.319772	4.53143	0.0332778	0.576638	RP11-850A17.1	antisense	1	6	18	0	0	0		1682	antisense	0.982136	0.619834	1.62618	0	0	0
ENSG00000167772	6.12761	3.39559	13.2377	0.000274371	0.0449087	ANGPTL4	protein_coding	6	122	177	0	0	16	angiopoietin-like 4 [Source:HGNC Symbol;Acc:HGNC:16039]	11084	protein_coding	0.894237	1.91255	2.42661	0	0	0.233175
ENSG00000147799	6.12184	0.290134	4.51455	0.0336077	0.576638	ARHGAP39	protein_coding	1	7	16	0	0	0	Rho GTPase activating protein 39 [Source:HGNC Symbol;Acc:HGNC:29351]	76637	protein_coding	0.0215556	0.0158712	0.0317252	0	0	0
ENSG00000243364	6.12088	0.165774	4.3963	0.0360169	0.583559	EFNA4	protein_coding	2	6	9	0	0	0	ephrin-A4 [Source:HGNC Symbol;Acc:HGNC:3224]	5822	protein_coding	0.567487	0.179072	0.234905	0	0	0
ENSG00000132881	6.11631	0.268364	4.51802	0.0335396	0.576638	RSG1	protein_coding	1	10	12	0	0	0	REM2 and RAB-like small GTPase 1 [Source:HGNC Symbol;Acc:HGNC:28127]	5462	protein_coding	0.302445	0.318125	0.333851	0	0	0
ENSG00000102890	6.1163	0.268364	4.51134	0.0336709	0.576638	ELMO3	protein_coding	1	10	12	0	0	0	engulfment and cell motility 3 [Source:HGNC Symbol;Acc:HGNC:17289]	4918	protein_coding	0.335899	0.353314	0.370779	0	0	0
ENSG00000251791	6.10996	1.81978	6.26646	0.0123044	0.386241	SCARNA6	snoRNA	3	56	28	2	0	0	small Cajal body-specific RNA 6 [Source:HGNC Symbol;Acc:HGNC:32562]	264	snoRNA	18.7722	36.8582	16.1167	1.25398	0	0
ENSG00000150722	6.103	0.259771	4.48072	0.0342792	0.576638	PPP1R1C	protein_coding	1	8	14	0	0	0	protein phosphatase 1, regulatory (inhibitor) subunit 1C [Source:HGNC Symbol;Acc:HGNC:14940]	177157	protein_coding	0.0093248	0.0078466	0.0120086	0	0	0
ENSG00000245970	6.103	0.259771	4.48004	0.0342928	0.576638	SNORA72	antisense	1	8	14	0	0	0		2395	antisense	0.689751	0.580409	0.88827	0	0	0
ENSG00000101442	6.10064	0.323543	4.57307	0.0324782	0.570298	ACTR5	protein_coding	1	15	8	0	0	0	ARP5 actin-related protein 5 homolog (yeast) [Source:HGNC Symbol;Acc:HGNC:14671]	24078	protein_coding	0.0686084	0.108248	0.0504885	0	0	0
ENSG00000259088	6.09586	0.285912	4.473	0.0344346	0.576638	CTD-2017C7.2	antisense	1	6	17	0	0	0		13766	antisense	0.120002	0.0757344	0.187657	0	0	0
ENSG00000280047	6.09585	0.285912	4.47237	0.0344472	0.576638	CTC-463A16.1	TEC	1	6	17	0	0	0		2620	TEC	0.630517	0.397924	0.985985	0	0	0
ENSG00000237697	6.08974	0.281172	4.51613	0.0335767	0.576638	LINC00312	lincRNA	1	13	9	0	0	0	NA	2093	lincRNA	0.789275	1.07925	0.653425	0	0	0
ENSG00000242759	6.08974	0.281172	4.51697	0.0335603	0.576638	LINC00882	lincRNA	1	13	9	0	0	0	long intergenic non-protein coding RNA 882 [Source:HGNC Symbol;Acc:HGNC:48568]	403830	lincRNA	0.00409071	0.00559364	0.00338662	0	0	0
ENSG00000125384	6.07896	2.58175	2.76413	0.0963989	0.780383	PTGER2	protein_coding	0	57	115	29	0	0	prostaglandin E receptor 2 (subtype EP2), 53kDa [Source:HGNC Symbol;Acc:HGNC:9594]	14301	protein_coding	0	0.692561	1.22195	0.335658	0	0
ENSG00000185885	6.07586	2.51876	2.77683	0.0956371	0.778056	IFITM1	protein_coding	0	55	116	21	0	0	interferon induced transmembrane protein 1 [Source:HGNC Symbol;Acc:HGNC:5412]	1766	protein_coding	0	5.41155	9.98136	1.96831	0	0
ENSG00000117425	6.04881	0.21982	4.37757	0.036415	0.58514	PTCH2	protein_coding	1	7	14	0	0	0	patched 2 [Source:HGNC Symbol;Acc:HGNC:9586]	23219	protein_coding	0.0711466	0.0523847	0.0916236	0	0	0
ENSG00000096060	6.02658	5.02495	18.4438	1.74985e-05	0.00650234	FKBP5	protein_coding	18	336	629	51	1	2	FK506 binding protein 5 [Source:HGNC Symbol;Acc:HGNC:3721]	154998	protein_coding	0.191842	0.376672	0.616662	0.054464	0.00149202	0.00208431
ENSG00000273576	6.02616	0.192207	4.34992	0.0370107	0.58554	RP11-390P24.1	lincRNA	1	9	11	0	0	0		644	lincRNA	2.56514	2.42832	2.59555	0	0	0
ENSG00000165698	6.02139	0.187689	4.33683	0.0372963	0.58554	C9orf9	protein_coding	1	8	12	0	0	0	chromosome 9 open reading frame 9 [Source:HGNC Symbol;Acc:HGNC:1367]	12174	protein_coding	0.135695	0.114184	0.149786	0	0	0
ENSG00000101084	6.01884	3.0103	6.771	0.00926509	0.340604	C20orf24	protein_coding	7	92	91	31	0	0	chromosome 20 open reading frame 24 [Source:HGNC Symbol;Acc:HGNC:15870]	6823	protein_coding	1.69481	2.34295	2.0267	0.752059	0	0
ENSG00000257365	6.00886	0.18316	4.31341	0.0378132	0.58554	FNTB	protein_coding	1	7	13	0	0	0	farnesyltransferase, CAAX box, beta [Source:HGNC Symbol;Acc:HGNC:3785]	75932	protein_coding	0.0217557	0.0160185	0.026016	0	0	0
ENSG00000126561	5.98663	3.06192	6.44163	0.0111476	0.374918	STAT5A	protein_coding	7	95	90	39	0	0	signal transducer and activator of transcription 5A [Source:HGNC Symbol;Acc:HGNC:11366]	24396	protein_coding	0.473999	0.676636	0.560592	0.264613	0	0
ENSG00000149489	5.97036	0.21016	4.33187	0.0374052	0.58554	ROM1	protein_coding	1	13	7	0	0	0	retinal outer segment membrane protein 1 [Source:HGNC Symbol;Acc:HGNC:10254]	3398	protein_coding	0.486155	0.664768	0.313038	0	0	0
ENSG00000214279	5.95632	0.163931	4.2732	0.0387179	0.592138	SCART1	unitary_pseudogene	1	11	8	0	0	0	scavenger receptor protein family member [Source:EntrezGene;Acc:619207]	69630	unitary_pseudogene	0.0237247	0.0274502	0.0174589	0	0	0
ENSG00000235485	5.94756	0.140761	4.21261	0.0401246	0.597587	RP1-101G11.2	processed_pseudogene	1	6	13	0	0	0		2193	processed_pseudogene	0.753285	0.475404	0.900798	0	0	0
ENSG00000272669	5.92715	0.111299	4.19288	0.0405941	0.600138	RP3-508I15.21	antisense	1	8	10	0	0	0		490	antisense	3.37133	2.8369	3.10118	0	0	0
ENSG00000101871	5.92396	3.58915	5.76336	0.0163638	0.427729	MID1	protein_coding	7	63	184	116	0	0	midline 1 [Source:HGNC Symbol;Acc:HGNC:7095]	388344	protein_coding	0.0297769	0.0281886	0.0719986	0.0494433	0	0
ENSG00000171444	5.92172	2.18913	6.22704	0.0125814	0.38782	MCC	protein_coding	5	47	55	7	0	0	mutated in colorectal cancers [Source:HGNC Symbol;Acc:HGNC:6935]	466731	protein_coding	0.0176971	0.0174977	0.0179068	0.00248255	0	0
ENSG00000117461	5.92059	0.106529	4.17816	0.0409482	0.60281	PIK3R3	protein_coding	1	7	11	0	0	0	phosphoinositide-3-kinase, regulatory subunit 3 (gamma) [Source:HGNC Symbol;Acc:HGNC:8981]	92896	protein_coding	0.0177828	0.0130934	0.0179936	0	0	0
ENSG00000227087	5.917	1.49103	4.76023	0.0291247	0.54348	RBMX2P5	processed_pseudogene	1	18	60	1	0	0	RNA binding motif protein, X-linked 2 pseudogene 5 [Source:HGNC Symbol;Acc:HGNC:39927]	968	processed_pseudogene	1.70656	3.23107	9.41886	0.170998	0	0
ENSG00000238165	5.91533	2.93027	6.49032	0.0108463	0.372138	AC007560.1	processed_pseudogene	6	120	57	26	0	0		236	processed_pseudogene	41.9988	88.3525	36.7016	18.2359	0	0
ENSG00000122140	5.90553	3.04918	5.54123	0.0185736	0.448189	MRPS2	protein_coding	6	88	89	53	0	0	mitochondrial ribosomal protein S2 [Source:HGNC Symbol;Acc:HGNC:14495]	4689	protein_coding	2.11382	3.26101	2.88425	1.87095	0	0
ENSG00000137764	5.90315	2.66991	6.78045	0.00921615	0.33999	MAP2K5	protein_coding	7	54	86	17	0	0	mitogen-activated protein kinase kinase 5 [Source:HGNC Symbol;Acc:HGNC:6845]	264414	protein_coding	0.0437332	0.0354862	0.0494239	0.0106422	0	0
ENSG00000110011	5.90057	3.16536	4.77409	0.0288912	0.542657	DNAJC4	protein_coding	4	122	70	76	0	0	DnaJ (Hsp40) homolog, subfamily C, member 4 [Source:HGNC Symbol;Acc:HGNC:5271]	4008	protein_coding	1.64866	5.2891	2.65395	3.13871	0	0
ENSG00000172748	5.87464	3.08865	4.72208	0.0297776	0.548811	ZNF596	protein_coding	4	53	146	62	0	0	zinc finger protein 596 [Source:HGNC Symbol;Acc:HGNC:27268]	15205	protein_coding	0.434582	0.605674	1.45911	0.674949	0	0
ENSG00000118162	5.87113	0.0664159	4.10864	0.0426647	0.611676	KPTN	protein_coding	1	7	10	0	0	0	kaptin (actin binding protein) [Source:HGNC Symbol;Acc:HGNC:6404]	9124	protein_coding	0.181056	0.13331	0.166547	0	0	0
ENSG00000126353	5.8665	0.0762036	4.12578	0.0422344	0.609319	CCR7	protein_coding	1	9	8	0	0	0	chemokine (C-C motif) receptor 7 [Source:HGNC Symbol;Acc:HGNC:1608]	11703	protein_coding	0.141156	0.133627	0.103876	0	0	0
ENSG00000271344	5.85812	0.0615018	4.08361	0.0433011	0.615754	RP11-274B21.9	lincRNA	1	6	11	0	0	0		1266	lincRNA	1.30486	0.823507	1.32033	0	0	0
ENSG00000250412	5.85811	0.0615018	4.08168	0.0433506	0.615754	KLHL2P1	unprocessed_pseudogene	1	6	11	0	0	0	kelch-like family member 2 pseudogene 1 [Source:HGNC Symbol;Acc:HGNC:44046]	43904	unprocessed_pseudogene	0.0376265	0.0237464	0.0380725	0	0	0
ENSG00000203943	5.8581	0.0615018	4.08028	0.0433863	0.615754	SAMD13	protein_coding	1	6	11	0	0	0	sterile alpha motif domain containing 13 [Source:HGNC Symbol;Acc:HGNC:24582]	91591	protein_coding	0.0180362	0.0113828	0.01825	0	0	0
ENSG00000080819	5.85139	3.56248	5.21987	0.0223302	0.48733	CPOX	protein_coding	6	83	123	152	0	0	coproporphyrinogen oxidase [Source:HGNC Symbol;Acc:HGNC:2321]	72591	protein_coding	0.136542	0.198676	0.257481	0.346598	0	0
ENSG00000152642	5.8392	2.89304	6.1987	0.0127844	0.390606	GPD1L	protein_coding	7	51	114	31	0	0	glycerol-3-phosphate dehydrogenase 1-like [Source:HGNC Symbol;Acc:HGNC:28956]	63024	protein_coding	0.18348	0.140609	0.274866	0.0814182	0	0
ENSG00000198939	5.83723	1.0824	4.9238	0.0264892	0.533236	ZFP2	protein_coding	2	12	35	0	0	1	ZFP2 zinc finger protein [Source:HGNC Symbol;Acc:HGNC:26138]	37318	protein_coding	0.0885339	0.0558744	0.142519	0	0	0.00432852
ENSG00000139178	5.83609	3.11103	6.02708	0.014088	0.399679	C1RL	protein_coding	8	70	103	55	0	0	complement component 1, r subcomponent-like [Source:HGNC Symbol;Acc:HGNC:21265]	19686	protein_coding	0.671321	0.61786	0.795065	0.462457	0	0
ENSG00000154856	5.81785	1.36506	5.20737	0.0224914	0.489294	APCDD1	protein_coding	1	32	35	0	1	0	adenomatosis polyposis coli down-regulated 1 [Source:HGNC Symbol;Acc:HGNC:15718]	35320	protein_coding	0.046771	0.157427	0.150581	0	0.00654755	0
ENSG00000251442	5.81721	0.024998	4.03473	0.0445727	0.622163	LINC01094	lincRNA	1	7	9	0	0	0	long intergenic non-protein coding RNA 1094 [Source:HGNC Symbol;Acc:HGNC:49219]	36796	lincRNA	0.0448949	0.0330558	0.0371676	0	0	0
ENSG00000170921	5.8089	2.43239	6.75944	0.00932531	0.341903	TANC2	protein_coding	8	51	51	12	0	0	tetratricopeptide repeat, ankyrin repeat and coiled-coil containing 2 [Source:HGNC Symbol;Acc:HGNC:30212]	418143	protein_coding	0.0316055	0.0211931	0.0185339	0.00475031	0	0
ENSG00000245573	5.80806	0.0199448	4.01198	0.045178	0.626392	BDNF-AS	antisense	1	6	10	0	0	0	BDNF antisense RNA [Source:HGNC Symbol;Acc:HGNC:20608]	191336	antisense	0.00863378	0.00544884	0.00794193	0	0	0
ENSG00000247240	5.79931	1.43009	4.65201	0.0310172	0.560388	UBL7-AS1	antisense	2	24	41	2	0	0	UBL7 antisense RNA 1 (head to head) [Source:HGNC Symbol;Acc:HGNC:48614]	20037	antisense	0.16489	0.208127	0.310938	0.016522	0	0
ENSG00000138439	5.78229	1.19693	4.31526	0.0377719	0.58554	FAM117B	protein_coding	1	24	34	1	0	0	family with sequence similarity 117, member B [Source:HGNC Symbol;Acc:HGNC:14440]	134569	protein_coding	0.0122759	0.0309896	0.0383934	0.00123004	0	0
ENSG00000119431	5.78082	2.40847	4.22563	0.0398177	0.597275	HDHD3	protein_coding	6	36	63	0	21	0	haloacid dehalogenase-like hydrolase domain containing 3 [Source:HGNC Symbol;Acc:HGNC:28171]	3580	protein_coding	2.76864	1.74731	2.67412	0	1.35655	0
ENSG00000187630	5.76579	1.43331	5.18672	0.0227601	0.489718	DHRS4L2	protein_coding	2	26	39	0	0	2	dehydrogenase/reductase (SDR family) member 4 like 2 [Source:HGNC Symbol;Acc:HGNC:19731]	36534	protein_coding	0.0904337	0.123659	0.162215	0	0	0.00884282
ENSG00000164877	5.7579	2.73469	6.31104	0.0119988	0.382258	MICALL2	protein_coding	8	57	75	26	0	0	MICAL-like 2 [Source:HGNC Symbol;Acc:HGNC:29672]	31037	protein_coding	0.425802	0.319113	0.367201	0.138663	0	0
ENSG00000148459	5.75347	-0.0230151	3.93399	0.0473195	0.632708	PDSS1	protein_coding	1	6	9	0	0	0	prenyl (decaprenyl) diphosphate synthase, subunit 1 [Source:HGNC Symbol;Acc:HGNC:17759]	49139	protein_coding	0.033618	0.0212166	0.0278316	0	0	0
ENSG00000267127	5.74967	-0.0126286	3.95483	0.0467371	0.631411	RP11-795F19.5	protein_coding	1	8	7	0	0	0	Uncharacterized protein {ECO:0000313|Ensembl:ENSP00000464803} [Source:UniProtKB/TrEMBL;Acc:K7EIM0]	62742	protein_coding	0.0263293	0.0221555	0.0169536	0	0	0
ENSG00000115286	5.74483	2.45941	4.22302	0.0398792	0.597275	NDUFS7	protein_coding	3	46	89	24	0	0	NADH dehydrogenase (ubiquinone) Fe-S protein 7, 20kDa (NADH-coenzyme Q reductase) [Source:HGNC Symbol;Acc:HGNC:7714]	12062	protein_coding	0.410866	0.662656	1.12123	0.32935	0	0
ENSG00000180035	5.74357	1.1705	4.22614	0.0398059	0.597275	ZNF48	protein_coding	1	20	37	1	0	0	zinc finger protein 48 [Source:HGNC Symbol;Acc:HGNC:13114]	22002	protein_coding	0.075082	0.157949	0.255542	0.00752322	0	0
ENSG00000100209	5.72629	2.13077	5.59301	0.0180323	0.446574	HSCB	protein_coding	4	71	29	7	0	0	HscB mitochondrial iron-sulfur cluster co-chaperone [Source:HGNC Symbol;Acc:HGNC:28913]	15484	protein_coding	0.426751	0.796755	0.284602	0.0748308	0	0
ENSG00000139631	5.72109	0.919459	4.34275	0.0371668	0.58554	CSAD	protein_coding	2	20	18	1	0	0	cysteine sulfinic acid decarboxylase [Source:HGNC Symbol;Acc:HGNC:18966]	23246	protein_coding	0.142128	0.149497	0.117665	0.00712062	0	0
ENSG00000213965	5.71448	2.14813	3.14511	0.076155	0.739032	NUDT19	protein_coding	1	55	62	17	0	0	nudix (nucleoside diphosphate linked moiety X)-type motif 19 [Source:HGNC Symbol;Acc:HGNC:32036]	21835	protein_coding	0.0756562	0.437683	0.43148	0.128873	0	0
ENSG00000182362	5.70916	3.04817	6.08164	0.0136594	0.393963	YBEY	protein_coding	9	58	97	52	0	0	ybeY metallopeptidase (putative) [Source:HGNC Symbol;Acc:HGNC:1299]	11414	protein_coding	1.30257	0.882958	1.29139	0.754104	0	0
ENSG00000159388	5.70754	2.54764	2.49841	0.113961	0.815686	BTG2	protein_coding	0	113	36	38	0	0	BTG family, member 2 [Source:HGNC Symbol;Acc:HGNC:1131]	4111	protein_coding	0	4.77618	1.33069	1.53004	0	0
ENSG00000099139	5.70673	2.40161	3.60615	0.0575661	0.669608	PCSK5	protein_coding	2	73	54	28	0	0	proprotein convertase subtilisin/kexin type 5 [Source:HGNC Symbol;Acc:HGNC:8747]	471695	protein_coding	0.00700433	0.0268913	0.0173962	0.00982568	0	0
ENSG00000114790	5.69607	2.32611	3.51855	0.0606856	0.687527	ARHGEF26	protein_coding	6	27	55	0	26	0	Rho guanine nucleotide exchange factor (GEF) 26 [Source:HGNC Symbol;Acc:HGNC:24490]	136824	protein_coding	0.0724414	0.0342887	0.0610834	0	0.0439451	0
ENSG00000139132	5.694	3.32242	7.97861	0.00473334	0.250303	FGD4	protein_coding	6	137	95	0	41	0	FYVE, RhoGEF and PH domain containing 4 [Source:HGNC Symbol;Acc:HGNC:19125]	246521	protein_coding	0.0402064	0.0965643	0.0585588	0	0.0384618	0
ENSG00000143951	5.69326	2.2315	2.96742	0.084957	0.755779	WDPCP	protein_coding	1	58	60	25	0	0	WD repeat containing planar cell polarity effector [Source:HGNC Symbol;Acc:HGNC:28027]	706460	protein_coding	0.00233835	0.0142656	0.0129058	0.00585758	0	0
ENSG00000160469	5.69177	-0.0621208	3.86203	0.0493907	0.637626	BRSK1	protein_coding	1	7	7	0	0	0	BR serine/threonine kinase 1 [Source:HGNC Symbol;Acc:HGNC:18994]	30461	protein_coding	0.0542317	0.0399304	0.0349202	0	0	0
ENSG00000120875	5.68468	3.34152	8.77994	0.00304561	0.196439	DUSP4	protein_coding	16	50	117	47	0	0	dual specificity phosphatase 4 [Source:HGNC Symbol;Acc:HGNC:3070]	17604	protein_coding	1.50143	0.493524	1.00994	0.441929	0	0
ENSG00000248795	5.67819	2.19263	2.16094	0.141558	0.845972	RP11-173E2.1	processed_pseudogene	0	61	50	34	0	0		1237	processed_pseudogene	0	8.5686	6.14219	4.54962	0	0
ENSG00000138613	5.66245	2.72893	5.9895	0.0143913	0.401351	APH1B	protein_coding	8	69	56	30	0	0	APH1B gamma secretase subunit [Source:HGNC Symbol;Acc:HGNC:24080]	33108	protein_coding	0.399167	0.362131	0.257026	0.149987	0	0
ENSG00000111785	5.65154	2.78157	2.50817	0.113257	0.815686	RIC8B	protein_coding	0	46	84	101	0	0	RIC8 guanine nucleotide exchange factor B [Source:HGNC Symbol;Acc:HGNC:25555]	114721	protein_coding	0	0.069673	0.111265	0.145728	0	0
ENSG00000130714	5.64959	2.53301	6.42826	0.0112319	0.376651	POMT1	protein_coding	9	38	65	18	0	0	protein-O-mannosyltransferase 1 [Source:HGNC Symbol;Acc:HGNC:9202]	20904	protein_coding	0.711231	0.315867	0.472505	0.142531	0	0
ENSG00000101138	5.6475	2.62679	6.46687	0.0109904	0.372453	CSTF1	protein_coding	4	76	79	0	0	18	cleavage stimulation factor, 3' pre-RNA, subunit 1, 50kDa [Source:HGNC Symbol;Acc:HGNC:2483]	13998	protein_coding	0.472054	0.943403	0.857598	0	0	0.207713
ENSG00000076554	5.64621	0.890955	3.91995	0.0477164	0.633163	TPD52	protein_coding	3	19	12	0	0	1	tumor protein D52 [Source:HGNC Symbol;Acc:HGNC:12005]	196364	protein_coding	0.0252381	0.0168129	0.00928628	0	0	0.000822614
ENSG00000185274	5.63878	3.47387	7.77641	0.00529328	0.258944	WBSCR17	protein_coding	6	117	148	0	0	70	Williams-Beuren syndrome chromosome region 17 [Source:HGNC Symbol;Acc:HGNC:16347]	581431	protein_coding	0.0170471	0.0349653	0.03868	0	0	0.0194472
ENSG00000079482	5.62778	2.11691	3.72844	0.0534934	0.654342	OPHN1	protein_coding	2	60	47	15	0	0	oligophrenin 1 [Source:HGNC Symbol;Acc:HGNC:8148]	391569	protein_coding	0.00843761	0.0266252	0.0182395	0.00634087	0	0
ENSG00000078053	5.61641	2.11156	4.43974	0.0351117	0.577787	AMPH	protein_coding	3	30	77	11	0	0	amphiphysin [Source:HGNC Symbol;Acc:HGNC:471]	247863	protein_coding	0.0199944	0.021031	0.0472065	0.00734593	0	0
ENSG00000241127	5.61458	2.45957	2.90616	0.0882418	0.764484	YAE1D1	protein_coding	1	35	103	38	0	0	Yae1 domain containing 1 [Source:HGNC Symbol;Acc:HGNC:24857]	43944	protein_coding	0.0375922	0.138394	0.356172	0.143136	0	0
ENSG00000070759	5.61118	3.17766	5.92666	0.0149135	0.409816	TESK2	protein_coding	9	107	53	68	0	0	testis-specific kinase 2 [Source:HGNC Symbol;Acc:HGNC:11732]	147283	protein_coding	0.100946	0.126235	0.0546822	0.0764226	0	0
ENSG00000169083	5.60139	2.64601	4.28373	0.0384787	0.590704	AR	protein_coding	3	29	134	27	0	0	androgen receptor [Source:HGNC Symbol;Acc:HGNC:644]	186587	protein_coding	0.0265606	0.0270064	0.10913	0.0239524	0	0
ENSG00000221990	5.59916	1.19596	4.20493	0.0403065	0.597815	C5orf55	protein_coding	2	20	31	2	0	0	EXOC3 antisense RNA 1 [Source:HGNC Symbol;Acc:HGNC:25175]	1662	protein_coding	1.98791	2.09097	2.83435	0.199189	0	0
ENSG00000267534	5.59592	2.22092	3.2704	0.0705405	0.719482	S1PR2	protein_coding	4	76	18	0	0	22	sphingosine-1-phosphate receptor 2 [Source:HGNC Symbol;Acc:HGNC:3169]	7428	protein_coding	0.889582	1.77784	0.368233	0	0	0.47842
ENSG00000197013	5.5826	1.95084	1.99388	0.157936	0.859983	ZNF429	protein_coding	0	52	46	22	0	0	zinc finger protein 429 [Source:HGNC Symbol;Acc:HGNC:20817]	59588	protein_coding	0	0.151633	0.117306	0.0611124	0	0
ENSG00000272695	5.58228	2.56729	4.04027	0.0444268	0.621387	GAS6-AS2	lincRNA	4	54	67	43	0	0	GAS6 antisense RNA 2 (head to head) [Source:HGNC Symbol;Acc:HGNC:43694]	2665	lincRNA	2.47948	3.52084	3.82032	2.67077	0	0
ENSG00000137959	5.56672	3.82646	9.56795	0.00198004	0.156457	IFI44L	protein_coding	13	122	193	68	0	1	interferon-induced protein 44-like [Source:HGNC Symbol;Acc:HGNC:17817]	26223	protein_coding	0.818953	0.808402	1.1184	0.429232	0	0.00615993
ENSG00000116741	5.56639	5.80906	25.6481	4.09697e-07	0.000402351	RGS2	protein_coding	35	871	747	49	13	1	regulator of G-protein signaling 2 [Source:HGNC Symbol;Acc:HGNC:9998]	3244	protein_coding	17.8232	46.6538	34.9915	2.50024	0.926748	0.049794
ENSG00000011009	5.56602	2.79016	4.69479	0.0302542	0.553881	LYPLA2	protein_coding	6	55	74	54	0	0	lysophospholipase II [Source:HGNC Symbol;Acc:HGNC:6738]	4569	protein_coding	2.16934	2.09166	2.46112	1.95631	0	0
ENSG00000214106	5.56195	2.71201	3.81314	0.050852	0.640763	PAXIP1-AS2	antisense	3	33	120	46	0	0	PAXIP1 antisense RNA 2 [Source:HGNC Symbol;Acc:HGNC:48958]	21410	antisense	0.231474	0.267823	0.851701	0.355637	0	0
ENSG00000159079	5.5468	1.1195	4.63142	0.0313915	0.564925	C21orf59	protein_coding	1	6	50	0	0	1	chromosome 21 open reading frame 59 [Source:HGNC Symbol;Acc:HGNC:1301]	20787	protein_coding	0.0794705	0.0501544	0.365511	0	0	0.00777081
ENSG00000121064	5.5452	3.42598	4.91981	0.0265504	0.533686	SCPEP1	protein_coding	7	80	78	150	0	0	serine carboxypeptidase 1 [Source:HGNC Symbol;Acc:HGNC:29507]	28663	protein_coding	0.403436	0.484974	0.413519	0.866234	0	0
ENSG00000183011	5.54182	3.22174	6.87071	0.00876198	0.339242	NAA38	protein_coding	4	125	111	0	0	49	N(alpha)-acetyltransferase 38, NatC auxiliary subunit [Source:HGNC Symbol;Acc:HGNC:28212]	28553	protein_coding	0.231423	0.760691	0.590737	0	0	0.277206
ENSG00000139531	5.54001	2.40168	2.75109	0.0971884	0.784059	SUOX	protein_coding	1	36	87	44	0	0	sulfite oxidase [Source:HGNC Symbol;Acc:HGNC:11460]	9461	protein_coding	0.174607	0.661173	1.39735	0.769806	0	0
ENSG00000162600	5.53954	2.8129	4.22848	0.039751	0.597275	OMA1	protein_coding	5	54	75	66	0	0	OMA1 zinc metallopeptidase [Source:HGNC Symbol;Acc:HGNC:29661]	131418	protein_coding	0.0628511	0.0713984	0.086722	0.0831294	0	0
ENSG00000133943	5.5379	2.50552	3.60817	0.0574963	0.669529	C14orf159	protein_coding	3	68	49	44	0	0	chromosome 14 open reading frame 159 [Source:HGNC Symbol;Acc:HGNC:20498]	165299	protein_coding	0.0299812	0.0714807	0.0450452	0.0440604	0	0
ENSG00000102312	5.53632	2.31702	4.78513	0.0287064	0.541405	PORCN	protein_coding	4	83	29	15	0	0	porcupine homolog (Drosophila) [Source:HGNC Symbol;Acc:HGNC:17652]	11852	protein_coding	0.557527	1.21685	0.371817	0.209491	0	0
ENSG00000143819	5.52564	1.7934	6.27223	0.0122645	0.386241	EPHX1	protein_coding	4	51	24	1	0	1	epoxide hydrolase 1, microsomal (xenobiotic) [Source:HGNC Symbol;Acc:HGNC:3401]	35471	protein_coding	0.186288	0.249831	0.102816	0.00466651	0	0.00455391
ENSG00000065717	5.52006	2.70125	4.26914	0.0388106	0.592742	TLE2	protein_coding	5	63	58	54	0	0	transducin-like enhancer of split 2 [Source:HGNC Symbol;Acc:HGNC:11838]	49997	protein_coding	0.165205	0.218951	0.176281	0.178779	0	0
ENSG00000196368	5.5134	2.46892	4.5357	0.0331948	0.576638	NUDT11	protein_coding	4	71	51	0	0	27	nudix (nucleoside diphosphate linked moiety X)-type motif 11 [Source:HGNC Symbol;Acc:HGNC:18011]	6585	protein_coding	1.00346	1.87349	1.17689	0	0	0.662317
ENSG00000197779	5.51223	1.93696	3.1712	0.0749472	0.735893	ZNF81	protein_coding	6	36	22	0	0	18	zinc finger protein 81 [Source:HGNC Symbol;Acc:HGNC:13156]	165659	protein_coding	0.0598321	0.0377605	0.0201804	0	0	0.0175516
ENSG00000188921	5.51148	2.77318	3.89114	0.0485414	0.635457	PTPLAD2	protein_coding	4	70	55	69	0	0	protein tyrosine phosphatase-like A domain containing 2 [Source:HGNC Symbol;Acc:HGNC:20920]	32121	protein_coding	0.205716	0.378668	0.260193	0.355571	0	0
ENSG00000128335	5.50891	3.42886	4.87981	0.0271727	0.536914	APOL2	protein_coding	7	84	71	153	0	0	apolipoprotein L, 2 [Source:HGNC Symbol;Acc:HGNC:619]	13751	protein_coding	0.840933	1.06144	0.784597	1.84172	0	0
ENSG00000227682	5.50108	2.42526	3.29282	0.0695834	0.717605	ATP5A1P2	transcribed_processed_pseudogene	6	49	31	0	0	48	ATP synthase, H+ transporting, mitochondrial F1 complex, alpha subunit 1 pseudogene 2 [Source:HGNC Symbol;Acc:HGNC:828]	501	transcribed_processed_pseudogene	19.7839	16.9945	9.40257	0	0	15.4761
ENSG00000158104	5.48925	2.00209	4.34385	0.0371429	0.58554	HPD	protein_coding	4	33	52	13	0	0	4-hydroxyphenylpyruvate dioxygenase [Source:HGNC Symbol;Acc:HGNC:5147]	24069	protein_coding	0.274536	0.238235	0.328298	0.0894028	0	0
ENSG00000099998	5.48348	3.07684	5.9573	0.0146565	0.406274	GGT5	protein_coding	11	58	71	65	0	0	gamma-glutamyltransferase 5 [Source:HGNC Symbol;Acc:HGNC:4260]	25488	protein_coding	0.712943	0.395405	0.423297	0.422127	0	0
ENSG00000116922	5.48097	2.13221	3.1555	0.0756714	0.738323	C1orf109	protein_coding	2	44	55	26	0	0	chromosome 1 open reading frame 109 [Source:HGNC Symbol;Acc:HGNC:26039]	10679	protein_coding	0.309384	0.715932	0.782627	0.403003	0	0
ENSG00000173599	5.47675	2.44867	4.18778	0.0407165	0.600655	PC	protein_coding	4	80	35	29	0	0	pyruvate carboxylase [Source:HGNC Symbol;Acc:HGNC:8636]	110143	protein_coding	0.059993	0.126207	0.0482874	0.043582	0	0
ENSG00000189077	5.47672	2.09283	3.99096	0.0457449	0.629416	TMEM120A	protein_coding	4	52	36	0	0	17	transmembrane protein 120A [Source:HGNC Symbol;Acc:HGNC:21697]	7822	protein_coding	0.844773	1.15514	0.699371	0	0	0.351066
ENSG00000217835	5.47567	2.04811	2.8288	0.0925873	0.77129	RP6-159A1.2	processed_pseudogene	1	30	78	18	0	0		907	processed_pseudogene	1.82134	5.7473	13.068	3.28497	0	0
ENSG00000166262	5.47505	1.41973	3.81701	0.0507346	0.640542	FAM227B	protein_coding	2	25	37	4	0	0	family with sequence similarity 227, member B [Source:HGNC Symbol;Acc:HGNC:26543]	293969	protein_coding	0.011239	0.0147771	0.0191259	0.00225229	0	0
ENSG00000168899	5.473	2.22232	4.41999	0.0355202	0.580009	VAMP5	protein_coding	3	44	65	0	14	0	vesicle-associated membrane protein 5 [Source:HGNC Symbol;Acc:HGNC:12646]	9004	protein_coding	0.550406	0.849116	1.09698	0	0.359577	0
ENSG00000106868	5.46973	2.50106	3.40658	0.064937	0.701351	SUSD1	protein_coding	3	51	59	52	0	0	sushi domain containing 1 [Source:HGNC Symbol;Acc:HGNC:25413]	134623	protein_coding	0.0368129	0.0658265	0.0665971	0.0639366	0	0
ENSG00000229043	5.46938	2.02394	1.93985	0.163685	0.865248	AC091729.9	antisense	0	27	80	24	0	0		4893	antisense	0	0.958823	2.48449	0.811899	0	0
ENSG00000137273	5.46614	2.25849	3.63604	0.0565412	0.666711	FOXF2	protein_coding	3	31	78	25	0	0	forkhead box F2 [Source:HGNC Symbol;Acc:HGNC:3810]	5763	protein_coding	0.859944	0.93468	2.05669	0.718054	0	0
ENSG00000235636	5.44035	1.15489	4.06838	0.043693	0.616412	NUS1P1	processed_pseudogene	2	33	14	2	0	0	nuclear undecaprenyl pyrophosphate synthase 1 homolog (S. cerevisiae) pseudogene 1 [Source:HGNC Symbol;Acc:HGNC:38472]	881	processed_pseudogene	3.75018	6.5086	2.41476	0.375768	0	0
ENSG00000136630	5.43517	2.4572	3.37683	0.0661192	0.709075	HLX	protein_coding	3	57	49	49	0	0	H2.0-like homeobox [Source:HGNC Symbol;Acc:HGNC:4978]	5659	protein_coding	0.875748	1.75019	1.31577	1.43325	0	0
ENSG00000223864	5.4336	2.2471	4.50849	0.033727	0.576638	NPM1P19	processed_pseudogene	4	49	54	0	0	20	nucleophosmin 1 (nucleolar phosphoprotein B23, numatrin) pseudogene 19 [Source:HGNC Symbol;Acc:HGNC:7921]	711	processed_pseudogene	9.29369	11.975	11.5411	0	0	4.54379
ENSG00000149292	5.4263	1.97832	3.1657	0.0752004	0.735893	TTC12	protein_coding	2	36	55	19	0	0	tetratricopeptide repeat domain 12 [Source:HGNC Symbol;Acc:HGNC:23700]	69015	protein_coding	0.0478723	0.0906377	0.121099	0.0455697	0	0
ENSG00000106804	5.41144	1.94029	2.5941	0.107263	0.8058	C5	protein_coding	1	47	43	22	0	0	complement component 5 [Source:HGNC Symbol;Acc:HGNC:1331]	97941	protein_coding	0.0168668	0.0833841	0.0667155	0.0371812	0	0
ENSG00000230189	5.4102	1.30227	4.31076	0.037872	0.58554	GS1-124K5.2	transcribed_unprocessed_pseudogene	2	22	34	0	0	3		80916	transcribed_unprocessed_pseudogene	0.0408313	0.0472431	0.0638509	0	0	0.00598887
ENSG00000180543	5.40966	2.80048	5.03895	0.0247835	0.514727	TSPYL5	protein_coding	8	38	81	51	0	0	TSPY-like 5 [Source:HGNC Symbol;Acc:HGNC:29367]	4490	protein_coding	2.94335	1.47057	2.74133	1.88014	0	0
ENSG00000119574	5.39352	1.77913	2.6963	0.100581	0.790868	ZBTB45	protein_coding	1	42	42	14	0	0	zinc finger and BTB domain containing 45 [Source:HGNC Symbol;Acc:HGNC:23715]	25381	protein_coding	0.0650862	0.287535	0.251457	0.091303	0	0
ENSG00000228797	5.38176	1.88434	2.73307	0.0982902	0.785693	FAM207BP	processed_pseudogene	1	26	70	14	0	0	family with sequence similarity 207, member B, pseudogene [Source:HGNC Symbol;Acc:HGNC:39715]	504	processed_pseudogene	3.27769	8.96381	21.1052	4.59794	0	0
ENSG00000141642	5.37962	2.84439	2.81162	0.0935836	0.773304	ELAC1	protein_coding	1	35	91	109	0	0	elaC ribonuclease Z 1 [Source:HGNC Symbol;Acc:HGNC:14197]	20130	protein_coding	0.0820642	0.302116	0.686942	0.89629	0	0
ENSG00000178718	5.37861	2.96981	3.48679	0.0618605	0.687908	RPP25	protein_coding	3	29	126	90	0	0	ribonuclease P/MRP 25kDa subunit [Source:HGNC Symbol;Acc:HGNC:30361]	3048	protein_coding	1.62594	1.65323	6.28171	4.88757	0	0
ENSG00000163638	5.37327	2.56437	2.96184	0.0852507	0.757178	ADAMTS9	protein_coding	2	40	69	71	0	0	ADAM metallopeptidase with thrombospondin type 1 motif, 9 [Source:HGNC Symbol;Acc:HGNC:13202]	172346	protein_coding	0.0191702	0.0403282	0.0608374	0.0681904	0	0
ENSG00000010072	5.36454	1.95176	3.03299	0.0815876	0.749831	SPRTN	protein_coding	2	37	49	21	0	0	SprT-like N-terminal domain [Source:HGNC Symbol;Acc:HGNC:25356]	17919	protein_coding	0.18438	0.358788	0.415532	0.193986	0	0
ENSG00000224914	5.36022	2.03044	1.86627	0.171903	0.868575	LINC00863	lincRNA	0	23	82	27	0	0	long intergenic non-protein coding RNA 863 [Source:HGNC Symbol;Acc:HGNC:45162]	15146	lincRNA	0	0.263864	0.822694	0.295074	0	0
ENSG00000115211	5.35361	2.02365	4.21924	0.0399679	0.597501	EIF2B4	protein_coding	3	49	43	0	0	14	eukaryotic translation initiation factor 2B, subunit 4 delta, 67kDa [Source:HGNC Symbol;Acc:HGNC:3260]	6134	protein_coding	0.807933	1.38804	1.06524	0	0	0.368674
ENSG00000253204	5.35156	2.34098	2.49587	0.114145	0.815686	RP5-1009N12.1	processed_pseudogene	1	45	51	60	0	0		275	processed_pseudogene	6.0071	28.4335	28.1812	36.1147	0	0
ENSG00000139832	5.35094	0.884704	3.60208	0.0577072	0.66996	RAB20	protein_coding	1	30	11	1	0	0	RAB20, member RAS oncogene family [Source:HGNC Symbol;Acc:HGNC:18260]	38667	protein_coding	0.0427226	0.134813	0.043229	0.0042808	0	0
ENSG00000256073	5.35077	2.00218	3.56023	0.0591794	0.678645	URB1-AS1	lincRNA	3	49	35	19	0	0	URB1 antisense RNA 1 (head to head) [Source:HGNC Symbol;Acc:HGNC:23128]	830	lincRNA	5.97092	10.2581	6.40785	3.78915	0	0
ENSG00000187193	5.3428	7.97778	51.7231	6.39073e-13	1.75732e-09	MT1X	protein_coding	167	4217	3002	21	59	175	metallothionein 1X [Source:HGNC Symbol;Acc:HGNC:7405]	1772	protein_coding	155.686	413.514	257.436	1.96165	7.69995	15.9526
ENSG00000256211	5.33971	1.34598	3.91145	0.0479583	0.633163	RP11-1018J11.1	processed_pseudogene	2	42	14	3	0	0		810	processed_pseudogene	4.0789	9.00978	2.62643	0.613059	0	0
ENSG00000204764	5.33757	2.74238	4.81996	0.0281319	0.538699	RANBP17	protein_coding	8	49	55	54	0	0	RAN binding protein 17 [Source:HGNC Symbol;Acc:HGNC:14428]	438145	protein_coding	0.0301627	0.0194325	0.0190751	0.0204005	0	0
ENSG00000162927	5.3354	2.54587	3.23724	0.071982	0.722394	PUS10	protein_coding	3	36	72	62	0	0	pseudouridylate synthase 10 [Source:HGNC Symbol;Acc:HGNC:26505]	78037	protein_coding	0.0635065	0.0801589	0.140202	0.131509	0	0
ENSG00000109610	5.33	2.51535	5.44125	0.0196666	0.455212	SOD3	protein_coding	3	81	55	0	19	0	superoxide dismutase 3, extracellular [Source:HGNC Symbol;Acc:HGNC:11181]	10930	protein_coding	0.453418	1.2877	0.764654	0	0.402006	0
ENSG00000117394	5.32946	2.22547	2.61984	0.105535	0.800178	SLC2A1	protein_coding	1	76	29	34	0	0	solute carrier family 2 (facilitated glucose transporter), member 1 [Source:HGNC Symbol;Acc:HGNC:11005]	33478	protein_coding	0.0493444	0.394461	0.131632	0.168107	0	0
ENSG00000073060	5.31778	1.28811	1.30706	0.252928	0.909007	SCARB1	protein_coding	3	38	0	0	0	11	scavenger receptor class B, member 1 [Source:HGNC Symbol;Acc:HGNC:1664]	105812	protein_coding	0.0468365	0.062402	0	0	0	0.0167925
ENSG00000279118	5.31543	2.8789	3.86487	0.049307	0.637144	RP11-517I3.2	TEC	5	55	57	93	0	0		2325	TEC	3.55259	4.11045	3.72541	6.62103	0	0
ENSG00000137869	5.31172	2.06772	1.84186	0.174733	0.869716	CYP19A1	protein_coding	0	28	62	44	0	0	cytochrome P450, family 19, subfamily A, polypeptide 1 [Source:HGNC Symbol;Acc:HGNC:2594]	130553	protein_coding	0	0.0372667	0.0721651	0.0557868	0	0
ENSG00000078725	5.30698	0.853137	3.70874	0.0541281	0.65598	BRINP1	protein_coding	1	16	25	0	1	0	bone morphogenetic protein/retinoic acid inducible neural-specific 1 [Source:HGNC Symbol;Acc:HGNC:2687]	216009	protein_coding	0.00764761	0.0128706	0.017587	0	0.0010706	0
ENSG00000160767	5.30437	2.03404	4.54668	0.0329826	0.576638	FAM189B	protein_coding	6	37	32	16	0	0	family with sequence similarity 189, member B [Source:HGNC Symbol;Acc:HGNC:1233]	8278	protein_coding	1.19736	0.776651	0.587418	0.319934	0	0
ENSG00000143416	5.30401	1.06041	3.84799	0.0498057	0.639215	SELENBP1	protein_coding	3	16	21	3	0	0	selenium binding protein 1 [Source:HGNC Symbol;Acc:HGNC:10719]	8431	protein_coding	0.587814	0.329755	0.378497	0.058899	0	0
ENSG00000095397	5.29566	1.91104	3.34994	0.0672074	0.710796	DFNB31	protein_coding	3	34	43	19	0	0	deafness, autosomal recessive 31 [Source:HGNC Symbol;Acc:HGNC:16361]	103370	protein_coding	0.0479429	0.0571524	0.0632116	0.0304246	0	0
ENSG00000262655	5.29553	3.36037	7.89079	0.0049687	0.251571	SPON1	protein_coding	9	68	170	43	0	1	spondin 1, extracellular matrix protein [Source:HGNC Symbol;Acc:HGNC:11252]	305195	protein_coding	0.048715	0.0387152	0.0846436	0.0233215	0	0.000529274
ENSG00000249673	5.29416	2.27617	2.54982	0.110307	0.812584	NOP14-AS1	antisense	1	74	29	42	0	0	NOP14 antisense RNA 1 [Source:HGNC Symbol;Acc:HGNC:20205]	26839	antisense	0.0615505	0.479088	0.164193	0.259029	0	0
ENSG00000107789	5.28972	2.40623	7.50305	0.00615946	0.280419	MINPP1	protein_coding	4	54	85	2	2	0	multiple inositol-polyphosphate phosphatase 1 [Source:HGNC Symbol;Acc:HGNC:7102]	48585	protein_coding	0.136005	0.193126	0.265852	0.00681387	0.00951978	0
ENSG00000111261	5.28473	0.552572	3.60832	0.0574912	0.669529	MANSC1	protein_coding	2	16	8	1	0	0	MANSC domain containing 1 [Source:HGNC Symbol;Acc:HGNC:25505]	24485	protein_coding	0.134936	0.113545	0.0496492	0.0067603	0	0
ENSG00000166704	5.28131	1.88572	3.37302	0.0662721	0.709157	ZNF606	protein_coding	3	39	36	18	0	0	zinc finger protein 606 [Source:HGNC Symbol;Acc:HGNC:25879]	26296	protein_coding	0.188464	0.257706	0.208035	0.113305	0	0
ENSG00000127191	5.28112	1.6696	2.26074	0.132691	0.83916	TRAF2	protein_coding	3	10	46	0	16	0	TNF receptor-associated factor 2 [Source:HGNC Symbol;Acc:HGNC:12032]	44695	protein_coding	0.110882	0.0388768	0.156395	0	0.0827867	0
ENSG00000163945	5.2786	1.87494	3.60107	0.0577425	0.66996	UVSSA	protein_coding	3	20	62	13	0	0	UV-stimulated scaffold protein A [Source:HGNC Symbol;Acc:HGNC:29304]	40783	protein_coding	0.121518	0.085212	0.231012	0.0527631	0	0
ENSG00000136160	5.27802	3.44084	10.149	0.00144383	0.128137	EDNRB	protein_coding	8	149	114	0	28	1	endothelin receptor type B [Source:HGNC Symbol;Acc:HGNC:3180]	24287	protein_coding	0.544144	1.06601	0.713269	0	0.266614	0.00665096
ENSG00000186230	5.27234	2.19	2.78369	0.0952283	0.777034	ZNF749	protein_coding	2	33	58	41	0	0	zinc finger protein 749 [Source:HGNC Symbol;Acc:HGNC:32783]	10156	protein_coding	0.325316	0.5646	0.867817	0.668232	0	0
ENSG00000168916	5.26971	1.92733	2.40855	0.120674	0.821068	ZNF608	protein_coding	1	49	34	27	0	0	zinc finger protein 608 [Source:HGNC Symbol;Acc:HGNC:29238]	111894	protein_coding	0.0147636	0.076092	0.0461737	0.0399414	0	0
ENSG00000196535	5.26718	2.01157	2.38499	0.122506	0.825217	MYO18A	protein_coding	1	29	60	32	0	0	myosin XVIIIA [Source:HGNC Symbol;Acc:HGNC:31104]	106895	protein_coding	0.015454	0.0471401	0.0852936	0.0495517	0	0
ENSG00000088340	5.26525	2.05111	4.67772	0.0305563	0.556895	FER1L4	unitary_pseudogene	6	15	62	13	0	0	fer-1-like family member 4, pseudogene (functional) [Source:HGNC Symbol;Acc:HGNC:15801]	48825	unitary_pseudogene	0.203005	0.0533825	0.192962	0.0440724	0	0
ENSG00000090612	5.26396	3.03156	3.79072	0.0515373	0.641836	ZNF268	protein_coding	5	37	86	114	0	0	zinc finger protein 268 [Source:HGNC Symbol;Acc:HGNC:13061]	33422	protein_coding	0.247136	0.192362	0.391011	0.564597	0	0
ENSG00000150995	5.26368	2.04031	3.80376	0.0511376	0.640763	ITPR1	protein_coding	3	16	83	13	0	0	inositol 1,4,5-trisphosphate receptor, type 1 [Source:HGNC Symbol;Acc:HGNC:6180]	354492	protein_coding	0.0139802	0.00784266	0.035579	0.0060702	0	0
ENSG00000245975	5.26337	0.547901	3.48822	0.061807	0.687908	RP11-30K9.6	lincRNA	2	7	18	0	0	1		2902	lincRNA	1.13849	0.419132	0.942536	0	0	0.0556622
ENSG00000125149	5.26176	1.9787	2.80366	0.0940496	0.773969	C16orf70	protein_coding	2	38	43	28	0	0	chromosome 16 open reading frame 70 [Source:HGNC Symbol;Acc:HGNC:29564]	38581	protein_coding	0.0856356	0.171143	0.169363	0.12013	0	0
ENSG00000155093	5.24542	1.39404	1.63213	0.201409	0.890983	PTPRN2	protein_coding	0	28	41	8	0	0	protein tyrosine phosphatase, receptor type, N polypeptide 2 [Source:HGNC Symbol;Acc:HGNC:9677]	1048732	protein_coding	0	0.0046392	0.00594076	0.00126267	0	0
ENSG00000135587	5.2386	1.50477	3.56123	0.0591438	0.678645	SMPD2	protein_coding	3	30	26	8	0	0	sphingomyelin phosphodiesterase 2, neutral membrane (neutral sphingomyelinase) [Source:HGNC Symbol;Acc:HGNC:11121]	3156	protein_coding	1.5703	1.65171	1.25187	0.419584	0	0
ENSG00000169660	5.23588	1.60006	3.80494	0.0511015	0.640763	HEXDC	protein_coding	3	45	17	7	0	0	hexosaminidase (glycosyl hydrolase family 20, catalytic domain) containing [Source:HGNC Symbol;Acc:HGNC:26307]	24327	protein_coding	0.203718	0.321421	0.10619	0.0476294	0	0
ENSG00000158301	5.23446	1.17794	3.20106	0.0735905	0.730011	GPRASP2	protein_coding	2	35	12	0	0	3	G protein-coupled receptor associated sorting protein 2 [Source:HGNC Symbol;Acc:HGNC:25169]	5557	protein_coding	0.594549	1.0944	0.328143	0	0	0.0872045
ENSG00000106404	5.23239	1.93139	2.78671	0.095049	0.777034	CLDN15	protein_coding	2	41	37	26	0	0	claudin 15 [Source:HGNC Symbol;Acc:HGNC:2036]	6728	protein_coding	0.491068	1.05888	0.835677	0.639666	0	0
ENSG00000151572	5.21889	2.02408	3.80156	0.051205	0.640763	ANO4	protein_coding	4	53	25	19	0	0	anoctamin 4 [Source:HGNC Symbol;Acc:HGNC:23837]	411115	protein_coding	0.0160729	0.0224007	0.00924058	0.00764991	0	0
ENSG00000254244	5.21884	1.67475	1.6207	0.202994	0.892445	PAICSP4	processed_pseudogene	0	24	53	21	0	0	phosphoribosylaminoimidazole carboxylase, phosphoribosylaminoimidazole succinocarboxamide synthetase pseudogene 4 [Source:HGNC Symbol;Acc:HGNC:38097]	1252	processed_pseudogene	0	3.33086	6.43271	2.77639	0	0
ENSG00000143811	5.21809	3.15015	4.49875	0.0339197	0.576638	PYCR2	protein_coding	8	45	72	118	0	0	pyrroline-5-carboxylate reductase family, member 2 [Source:HGNC Symbol;Acc:HGNC:30262]	4463	protein_coding	2.96115	1.75201	2.45148	4.37644	0	0
ENSG00000225496	5.21587	2.05055	3.30109	0.0692339	0.717177	AC104651.2	processed_pseudogene	3	53	29	25	0	0		734	processed_pseudogene	6.75185	12.5467	6.00378	5.6378	0	0
ENSG00000234779	5.21521	2.16043	2.34741	0.125491	0.828757	RP11-62F24.2	antisense	1	45	39	50	0	0		710	antisense	2.32669	11.013	8.34697	11.6567	0	0
ENSG00000143578	5.20945	1.82865	1.93283	0.164449	0.865293	CREB3L4	protein_coding	3	49	5	0	0	32	cAMP responsive element binding protein 3-like 4 [Source:HGNC Symbol;Acc:HGNC:18854]	6829	protein_coding	0.725708	1.24678	0.111259	0	0	0.756922
ENSG00000274735	5.20719	15.0849	13.1276	0.000290974	0.0464966	FP236383.3	miRNA	125947	887	1031	707	196	34		55	miRNA	3.78288e+06	2802.28	2848.52	2127.76	824.124	99.856
ENSG00000232859	5.20679	2.21067	3.04449	0.0810116	0.747607	LYRM9	protein_coding	3	30	57	40	0	0	LYR motif containing 9 [Source:HGNC Symbol;Acc:HGNC:27314]	16438	protein_coding	0.301488	0.317119	0.526925	0.402788	0	0
ENSG00000095066	5.20137	2.63809	3.10617	0.077996	0.746254	HOOK2	protein_coding	3	41	56	85	0	0	hook microtubule-tethering protein 2 [Source:HGNC Symbol;Acc:HGNC:19885]	109737	protein_coding	0.0451612	0.0649203	0.0775457	0.128213	0	0
ENSG00000182871	5.19732	1.42796	2.5678	0.109059	0.810399	COL18A1	protein_coding	1	25	40	8	0	0	collagen, type XVIII, alpha 1 [Source:HGNC Symbol;Acc:HGNC:2195]	108583	protein_coding	0.0152137	0.0400063	0.0559784	0.0121953	0	0
ENSG00000233111	5.19464	0.558214	3.20227	0.0735363	0.73	RAB1C	processed_pseudogene	1	12	18	1	0	0	RAB1C, member RAS oncogene family pseudogene [Source:HGNC Symbol;Acc:HGNC:23683]	605	processed_pseudogene	2.7305	3.44648	4.52105	0.273596	0	0
ENSG00000042286	5.1921	1.91925	2.25149	0.133486	0.840722	AIFM2	protein_coding	1	32	46	33	0	0	apoptosis-inducing factor, mitochondrion-associated, 2 [Source:HGNC Symbol;Acc:HGNC:21411]	34711	protein_coding	0.0475916	0.160189	0.201379	0.157367	0	0
ENSG00000213026	5.19156	0.699504	3.24472	0.0716541	0.7213	CFL1P4	processed_pseudogene	1	7	29	1	0	0	cofilin 1 (non-muscle) pseudogene 4 [Source:HGNC Symbol;Acc:HGNC:1880]	497	processed_pseudogene	3.32385	2.44732	8.86675	0.33305	0	0
ENSG00000196187	5.18978	1.62791	3.41747	0.0645097	0.700301	TMEM63A	protein_coding	3	36	25	11	0	0	transmembrane protein 63A [Source:HGNC Symbol;Acc:HGNC:29118]	36833	protein_coding	0.134549	0.16983	0.10314	0.0494335	0	0
ENSG00000108950	5.18449	2.67475	3.30109	0.0692337	0.717177	FAM20A	protein_coding	3	89	27	67	0	0	family with sequence similarity 20, member A [Source:HGNC Symbol;Acc:HGNC:23015]	66276	protein_coding	0.0747761	0.233337	0.0619056	0.167334	0	0
ENSG00000163900	5.18391	1.86161	1.67984	0.194945	0.885669	TMEM41A	protein_coding	0	20	68	27	0	0	transmembrane protein 41A [Source:HGNC Symbol;Acc:HGNC:30544]	22561	protein_coding	0	0.154036	0.458008	0.198094	0	0
ENSG00000179085	5.17493	1.57066	2.08742	0.148517	0.856904	DPM3	protein_coding	3	40	9	0	0	18	dolichyl-phosphate mannosyltransferase polypeptide 3 [Source:HGNC Symbol;Acc:HGNC:3007]	704	protein_coding	7.03957	9.87273	1.94264	0	0	4.13008
ENSG00000147394	5.17163	0.941965	3.12715	0.0769982	0.740832	ZNF185	protein_coding	1	27	16	2	0	0	zinc finger protein 185 (LIM domain) [Source:HGNC Symbol;Acc:HGNC:12976]	59038	protein_coding	0.0279812	0.0794661	0.0411823	0.00560743	0	0
ENSG00000213563	5.16969	1.62463	2.85036	0.0913537	0.768209	C8orf82	protein_coding	2	33	32	14	0	0	chromosome 8 open reading frame 82 [Source:HGNC Symbol;Acc:HGNC:33826]	3399	protein_coding	0.972023	1.68699	1.43061	0.681777	0	0
ENSG00000176597	5.15915	0.544658	3.16813	0.0750885	0.735893	B3GNT5	protein_coding	2	11	13	0	1	0	UDP-GlcNAc:betaGal beta-1,3-N-acetylglucosaminyltransferase 5 [Source:HGNC Symbol;Acc:HGNC:15684]	45260	protein_coding	0.0729984	0.0422307	0.0436467	0	0.00510958	0
ENSG00000235652	5.15873	0.703413	3.6371	0.0565054	0.666711	RP11-545I5.3	antisense	1	21	13	0	1	0		71673	antisense	0.0230485	0.0509112	0.027562	0	0.00322659	0
ENSG00000235453	5.1584	1.7494	2.02304	0.154929	0.859983	TOPORS-AS1	antisense	3	44	8	0	0	28	TOPORS antisense RNA 1 [Source:HGNC Symbol;Acc:HGNC:31420]	15861	antisense	0.312456	0.482028	0.0766447	0	0	0.285158
ENSG00000113971	5.15781	2.5399	2.03922	0.153288	0.859983	NPHP3	protein_coding	0	33	52	106	0	0	nephronophthisis 3 (adolescent) [Source:HGNC Symbol;Acc:HGNC:7907]	41833	protein_coding	0	0.137071	0.188889	0.419423	0	0
ENSG00000124802	5.15743	1.45661	4.77882	0.0288119	0.541908	EEF1E1	protein_coding	3	21	39	1	1	0	eukaryotic translation elongation factor 1 epsilon 1 [Source:HGNC Symbol;Acc:HGNC:3212]	29218	protein_coding	0.169617	0.124887	0.202832	0.0056652	0.00791496	0
ENSG00000132591	5.1521	2.20111	2.97259	0.0846861	0.755322	ERAL1	protein_coding	3	41	39	44	0	0	Era-like 12S mitochondrial rRNA chaperone 1 [Source:HGNC Symbol;Acc:HGNC:3424]	6129	protein_coding	0.808592	1.16237	0.966936	1.18831	0	0
ENSG00000176396	5.14781	1.88878	3.09206	0.078675	0.747474	EID2	protein_coding	3	38	32	23	0	0	EP300 interacting inhibitor of differentiation 2 [Source:HGNC Symbol;Acc:HGNC:28292]	1980	protein_coding	2.50296	3.33479	2.45588	1.92277	0	0
ENSG00000213672	5.14549	1.89745	3.82813	0.0503991	0.63982	NCKIPSD	protein_coding	5	32	30	18	0	0	NCK interacting protein with SH3 domain [Source:HGNC Symbol;Acc:HGNC:15486]	12520	protein_coding	0.659726	0.444115	0.364116	0.237976	0	0
ENSG00000248866	5.14502	1.4342	2.41518	0.120164	0.820561	USP46-AS1	lincRNA	1	27	36	10	0	0	USP46 antisense RNA 1 [Source:HGNC Symbol;Acc:HGNC:43991]	2262	lincRNA	0.730306	2.07406	2.41842	0.731768	0	0
ENSG00000204271	5.14461	1.82986	2.22049	0.13619	0.841053	SPIN3	protein_coding	1	30	44	29	0	0	spindlin family, member 3 [Source:HGNC Symbol;Acc:HGNC:27272]	19167	protein_coding	0.0861874	0.271967	0.348836	0.250443	0	0
ENSG00000203950	5.14251	1.78898	1.7628	0.184275	0.878321	FAM127B	protein_coding	3	43	3	0	0	37	family with sequence similarity 127, member B [Source:HGNC Symbol;Acc:HGNC:24514]	1264	protein_coding	3.92078	5.91114	0.360659	0	0	4.72838
ENSG00000249992	5.14231	4.97859	20.8321	5.01359e-06	0.00255303	TMEM158	protein_coding	14	467	496	12	20	0	transmembrane protein 158 (gene/pseudogene) [Source:HGNC Symbol;Acc:HGNC:30293]	1812	protein_coding	12.7634	44.7825	41.5955	1.0962	2.55253	0
ENSG00000128652	5.13938	0.728683	3.34414	0.0674446	0.711453	HOXD3	protein_coding	2	11	19	2	0	0	homeobox D3 [Source:HGNC Symbol;Acc:HGNC:5137]	36490	protein_coding	0.0905428	0.0523804	0.0791229	0.00907239	0	0
ENSG00000010704	5.13723	1.5343	1.51075	0.219025	0.899104	HFE	protein_coding	0	29	36	21	0	0	hemochromatosis [Source:HGNC Symbol;Acc:HGNC:4886]	11062	protein_coding	0	0.455527	0.494529	0.314233	0	0
ENSG00000143554	5.13291	1.74577	1.60404	0.205331	0.894539	SLC27A3	protein_coding	0	32	36	34	0	0	solute carrier family 27 (fatty acid transporter), member 3 [Source:HGNC Symbol;Acc:HGNC:10997]	5803	protein_coding	0	0.95818	0.942698	0.969822	0	0
ENSG00000111671	5.12531	1.59639	3.83317	0.0502479	0.63982	SPSB2	protein_coding	3	51	11	6	0	0	splA/ryanodine receptor domain and SOCS box containing 2 [Source:HGNC Symbol;Acc:HGNC:29522]	18423	protein_coding	0.269004	0.481016	0.0907308	0.0539084	0	0
ENSG00000174173	5.12391	1.16517	2.83258	0.0923699	0.77016	TRMT10C	protein_coding	1	31	21	4	0	0	tRNA methyltransferase 10 homolog C (S. cerevisiae) [Source:HGNC Symbol;Acc:HGNC:26022]	4584	protein_coding	0.360374	1.17508	0.696141	0.144438	0	0
ENSG00000255150	5.12216	1.90266	3.02552	0.0819642	0.751254	EID3	protein_coding	3	25	47	24	0	0	EP300 interacting inhibitor of differentiation 3 [Source:HGNC Symbol;Acc:HGNC:32961]	1463	protein_coding	3.38746	2.96924	4.88176	2.71539	0	0
ENSG00000213588	5.11841	0.493966	3.091	0.0787263	0.747474	ZBTB9	protein_coding	1	10	18	1	0	0	zinc finger and BTB domain containing 9 [Source:HGNC Symbol;Acc:HGNC:28323]	3578	protein_coding	0.461697	0.485634	0.76446	0.0462621	0	0
ENSG00000254305	5.10927	0.332264	3.26299	0.0708599	0.719537	MRPL9P1	transcribed_processed_pseudogene	2	9	9	1	0	0	mitochondrial ribosomal protein L9 pseudogene 1 [Source:HGNC Symbol;Acc:HGNC:29726]	612	transcribed_processed_pseudogene	5.39854	2.55529	2.23467	0.270467	0	0
ENSG00000105464	5.09881	0.801159	2.93801	0.0865174	0.759608	GRIN2D	protein_coding	1	16	22	2	0	0	glutamate receptor, ionotropic, N-methyl D-aspartate 2D [Source:HGNC Symbol;Acc:HGNC:4588]	50056	protein_coding	0.0330021	0.055541	0.0667866	0.00661363	0	0
ENSG00000105556	5.09655	2.57915	2.44975	0.117544	0.818249	MIER2	protein_coding	1	41	45	102	0	0	mesoderm induction early response 1, family member 2 [Source:HGNC Symbol;Acc:HGNC:29210]	39234	protein_coding	0.0421051	0.181581	0.17429	0.430332	0	0
ENSG00000214029	5.09284	2.27549	3.24963	0.0714397	0.721163	ZNF891	protein_coding	4	22	66	40	0	0	zinc finger protein 891 [Source:HGNC Symbol;Acc:HGNC:38709]	23656	protein_coding	0.279329	0.161596	0.42396	0.279888	0	0
ENSG00000012211	5.0906	1.64048	2.69687	0.100545	0.790868	PRICKLE3	protein_coding	2	33	30	17	0	0	prickle homolog 3 (Drosophila) [Source:HGNC Symbol;Acc:HGNC:6645]	11264	protein_coding	0.293316	0.509063	0.404717	0.249817	0	0
ENSG00000114988	5.08977	1.44763	3.30373	0.0691229	0.717177	LMAN2L	protein_coding	3	30	21	9	0	0	lectin, mannose-binding 2-like [Source:HGNC Symbol;Acc:HGNC:19263]	34135	protein_coding	0.145184	0.152711	0.093485	0.0436424	0	0
ENSG00000215808	5.08886	2.49282	2.97543	0.0845376	0.755322	LINC01139	lincRNA	2	101	19	43	0	0	long intergenic non-protein coding RNA 1139 [Source:HGNC Symbol;Acc:HGNC:27924]	5639	lincRNA	0.585903	3.11221	0.512005	1.26221	0	0
ENSG00000077463	5.077	2.08897	2.54898	0.110366	0.812584	SIRT6	protein_coding	2	33	42	45	0	0	sirtuin 6 [Source:HGNC Symbol;Acc:HGNC:14934]	8495	protein_coding	0.388924	0.674995	0.751292	0.876829	0	0
ENSG00000128311	5.07125	1.4643	2.79662	0.094463	0.774924	TST	protein_coding	2	21	37	11	0	0	thiosulfate sulfurtransferase (rhodanese) [Source:HGNC Symbol;Acc:HGNC:12388]	9324	protein_coding	0.354344	0.391351	0.603007	0.195279	0	0
ENSG00000141933	5.06931	1.74293	4.0645	0.0437938	0.616536	TPGS1	protein_coding	6	23	25	13	0	0	tubulin polyglutamylase complex subunit 1 [Source:HGNC Symbol;Acc:HGNC:25058]	12355	protein_coding	0.802244	0.323471	0.307482	0.174167	0	0
ENSG00000144668	5.06727	2.10644	2.54459	0.110673	0.812584	ITGA9	protein_coding	2	26	53	44	0	0	integrin, alpha 9 [Source:HGNC Symbol;Acc:HGNC:6145]	371399	protein_coding	0.00889584	0.0121642	0.0216849	0.01961	0	0
ENSG00000136205	5.06251	1.42816	2.75964	0.0966701	0.781834	TNS3	protein_coding	1	12	58	5	0	0	tensin 3 [Source:HGNC Symbol;Acc:HGNC:21616]	307404	protein_coding	0.00537388	0.006783	0.0286709	0.00269232	0	0
ENSG00000228819	5.05958	0.471184	3.24014	0.0718544	0.721641	RP1-305B16.3	processed_pseudogene	1	12	15	0	0	1		1261	processed_pseudogene	1.31003	1.65354	1.80759	0	0	0.128098
ENSG00000135362	5.05467	2.46235	3.78842	0.0516083	0.642139	PRR5L	protein_coding	3	51	61	0	0	46	proline rich 5 like [Source:HGNC Symbol;Acc:HGNC:25878]	168916	protein_coding	0.0293392	0.0524625	0.0548759	0	0	0.0439891
ENSG00000111271	5.05225	2.58524	3.59349	0.0580062	0.671319	ACAD10	protein_coding	5	66	27	62	0	0	acyl-CoA dehydrogenase family, member 10 [Source:HGNC Symbol;Acc:HGNC:21597]	71051	protein_coding	0.116251	0.161407	0.0577452	0.14444	0	0
ENSG00000151093	5.04973	1.85003	2.60073	0.106815	0.803468	OXSM	protein_coding	2	21	53	25	0	0	3-oxoacyl-ACP synthase, mitochondrial [Source:HGNC Symbol;Acc:HGNC:26063]	11617	protein_coding	0.284403	0.314105	0.693273	0.356215	0	0
ENSG00000172878	5.04732	2.14384	3.05238	0.0806187	0.747607	METAP1D	protein_coding	4	32	40	0	0	40	methionyl aminopeptidase type 1D (mitochondrial) [Source:HGNC Symbol;Acc:HGNC:32583]	82847	protein_coding	0.0797592	0.0671155	0.0733679	0	0	0.0779904
ENSG00000110063	5.03946	2.7059	2.11114	0.14623	0.853724	DCPS	protein_coding	0	34	47	135	0	0	decapping enzyme, scavenger [Source:HGNC Symbol;Acc:HGNC:29812]	41997	protein_coding	0	0.140673	0.17006	0.532085	0	0
ENSG00000078401	5.03631	2.94594	2.88139	0.0896087	0.76762	EDN1	protein_coding	2	42	51	149	0	0	endothelin 1 [Source:HGNC Symbol;Acc:HGNC:3176]	6831	protein_coding	0.483664	1.06835	1.13451	3.6105	0	0
ENSG00000186272	5.03439	1.22676	2.45282	0.117314	0.818249	ZNF17	protein_coding	1	26	27	7	0	0	zinc finger protein 17 [Source:HGNC Symbol;Acc:HGNC:12958]	10776	protein_coding	0.153299	0.419243	0.38074	0.107524	0	0
ENSG00000276855	5.03332	1.86922	2.24441	0.134098	0.841053	CTD-3157E16.2	lincRNA	1	17	69	23	0	0		689	lincRNA	2.39761	4.28726	15.2178	5.52554	0	0
ENSG00000259728	5.02802	1.53975	1.45515	0.227703	0.904479	LINC00933	transcribed_unprocessed_pseudogene	0	29	31	26	0	0	long intergenic non-protein coding RNA 933 [Source:HGNC Symbol;Acc:HGNC:48625]	9526	transcribed_unprocessed_pseudogene	0	0.528978	0.494508	0.451782	0	0
ENSG00000272221	5.02273	1.98886	2.85231	0.0912427	0.767745	XXbac-BPG181B23.7	lincRNA	3	37	31	34	0	0		1206	lincRNA	4.10934	5.33095	3.90604	4.66657	0	0
ENSG00000196972	5.02195	1.13238	2.87001	0.0902443	0.767745	LINC00087	lincRNA	1	10	44	3	0	0	long intergenic non-protein coding RNA 87 [Source:HGNC Symbol;Acc:HGNC:34500]	3606	lincRNA	0.458112	0.481864	1.85417	0.137709	0	0
ENSG00000277105	5.01216	14.382	15.2718	9.30946e-05	0.0216942	FP236383.10	miRNA	77329	751	702	592	103	34		56	miRNA	2.28114e+06	2330.25	1904.9	1749.84	425.352	98.0729
ENSG00000274828	5.00996	1.47438	1.48532	0.222944	0.902513	RP11-567M16.6	lincRNA	0	16	56	12	0	0		2071	lincRNA	0	1.34242	4.10895	0.959107	0	0
ENSG00000182325	5.00966	1.63536	1.47891	0.223945	0.902513	FBXL6	protein_coding	0	23	40	31	0	0	F-box and leucine-rich repeat protein 6 [Source:HGNC Symbol;Acc:HGNC:13603]	3945	protein_coding	0	1.01305	1.54076	1.30071	0	0
ENSG00000167216	5.00381	1.7116	1.51013	0.219119	0.899104	KATNAL2	protein_coding	0	19	51	31	0	0	katanin p60 subunit A-like 2 [Source:HGNC Symbol;Acc:HGNC:25387]	184751	protein_coding	0	0.0178697	0.0419475	0.0277741	0	0
ENSG00000143127	4.9977	2.68082	3.88307	0.0487753	0.635457	ITGA10	protein_coding	7	32	52	73	0	0	integrin, alpha 10 [Source:HGNC Symbol;Acc:HGNC:6135]	18981	protein_coding	0.609224	0.292941	0.4163	0.636604	0	0
ENSG00000270959	4.98305	1.59571	2.07068	0.150155	0.859482	LPP-AS2	antisense	1	34	27	22	0	0	LPP antisense RNA 2 [Source:HGNC Symbol;Acc:HGNC:27952]	2851	antisense	0.579429	2.0722	1.43909	1.2773	0	0
ENSG00000185670	4.97914	1.63045	1.9787	0.159527	0.860132	ZBTB3	protein_coding	6	16	12	0	0	25	zinc finger and BTB domain containing 3 [Source:HGNC Symbol;Acc:HGNC:22918]	5869	protein_coding	1.68883	0.473703	0.310699	0	0	0.688072
ENSG00000232549	4.97793	1.62042	2.04468	0.152739	0.859983	SRD5A1P1	processed_pseudogene	1	25	37	24	0	0	steroid-5-alpha-reductase, alpha polypeptide 1 pseudogene 1 (3-oxo-5 alpha-steroid delta 4-dehydrogenase alpha pseudogene) [Source:HGNC Symbol;Acc:HGNC:11286]	785	processed_pseudogene	2.1044	5.53376	7.16234	5.06066	0	0
ENSG00000105072	4.9777	1.47391	2.20277	0.137763	0.841053	C19orf44	protein_coding	1	38	22	14	0	0	chromosome 19 open reading frame 44 [Source:HGNC Symbol;Acc:HGNC:26141]	25041	protein_coding	0.0659699	0.263683	0.133504	0.0925427	0	0
ENSG00000105204	4.97464	1.65725	2.47566	0.115621	0.81672	DYRK1B	protein_coding	2	25	35	22	0	0	dual-specificity tyrosine-(Y)-phosphorylation regulated kinase 1B [Source:HGNC Symbol;Acc:HGNC:3092]	8851	protein_coding	0.373281	0.490792	0.600895	0.41143	0	0
ENSG00000233396	4.9723	1.88337	2.83941	0.0919777	0.769466	RP11-458D21.1	lincRNA	2	50	27	0	0	22		9382	lincRNA	0.352154	0.926029	0.437312	0	0	0.378779
ENSG00000164056	4.97107	1.67691	2.48237	0.115129	0.81672	SPRY1	protein_coding	2	22	40	22	0	0	sprouty homolog 1, antagonist of FGF signaling (Drosophila) [Source:HGNC Symbol;Acc:HGNC:11269]	6965	protein_coding	0.474358	0.548847	0.872693	0.522838	0	0
ENSG00000206535	4.96813	1.99373	2.47093	0.115969	0.816758	LNP1	protein_coding	4	23	26	0	34	0	leukemia NUP98 fusion partner 1 [Source:HGNC Symbol;Acc:HGNC:28014]	55126	protein_coding	0.119867	0.0724972	0.0716703	0	0.142634	0
ENSG00000119227	4.96791	1.7219	2.47492	0.115675	0.81672	PIGZ	protein_coding	2	33	28	25	0	0	phosphatidylinositol glycan anchor biosynthesis, class Z [Source:HGNC Symbol;Acc:HGNC:30596]	22717	protein_coding	0.145438	0.252414	0.187297	0.182161	0	0
ENSG00000101347	4.96331	3.16625	8.9046	0.00284454	0.187127	SAMHD1	protein_coding	11	132	60	1	1	14	SAM domain and HD domain 1 [Source:HGNC Symbol;Acc:HGNC:15925]	61614	protein_coding	0.294925	0.372258	0.147977	0.0026865	0.00375336	0.0367034
ENSG00000229833	4.95732	1.94213	1.5835	0.208257	0.895906	PET100	protein_coding	0	20	50	51	0	0	PET100 homolog (S. cerevisiae) [Source:HGNC Symbol;Acc:HGNC:40038]	2219	protein_coding	0	1.56611	3.42401	3.80433	0	0
ENSG00000108176	4.95435	1.49934	2.0789	0.149348	0.857362	DNAJC12	protein_coding	1	20	41	17	0	0	DnaJ (Hsp40) homolog, subfamily C, member 12 [Source:HGNC Symbol;Acc:HGNC:28908]	41501	protein_coding	0.0398051	0.0837377	0.150123	0.0678041	0	0
ENSG00000105509	4.95358	3.25293	7.37013	0.00663162	0.291797	HAS1	protein_coding	10	132	63	40	0	1	hyaluronan synthase 1 [Source:HGNC Symbol;Acc:HGNC:4818]	10882	protein_coding	1.51806	2.10773	0.87974	0.608439	0	0.0148439
ENSG00000147130	4.94948	2.6569	2.64754	0.10371	0.796744	ZMYM3	protein_coding	2	37	44	111	0	0	zinc finger, MYM-type 3 [Source:HGNC Symbol;Acc:HGNC:13054]	15522	protein_coding	0.212853	0.414194	0.430752	1.1837	0	0
ENSG00000184047	4.94209	2.5961	2.60658	0.106421	0.802014	DIABLO	protein_coding	2	42	37	103	0	0	diablo, IAP-binding mitochondrial protein [Source:HGNC Symbol;Acc:HGNC:21528]	19872	protein_coding	0.166259	0.367246	0.282932	0.857949	0	0
ENSG00000148832	4.93533	0.362605	3.0723	0.0796366	0.747474	PAOX	protein_coding	1	8	16	0	0	1	polyamine oxidase (exo-N4-amino) [Source:HGNC Symbol;Acc:HGNC:20837]	12460	protein_coding	0.132581	0.111563	0.19513	0	0	0.012964
ENSG00000152784	4.93392	2.21013	1.744	0.186633	0.878575	PRDM8	protein_coding	0	42	26	78	0	0	PR domain containing 8 [Source:HGNC Symbol;Acc:HGNC:13993]	20450	protein_coding	0	0.356867	0.193198	0.631345	0	0
ENSG00000263535	4.9304	2.04556	2.07616	0.149616	0.857472	AK4P1	processed_pseudogene	1	22	51	51	0	0	adenylate kinase 4 pseudogene 1 [Source:HGNC Symbol;Acc:HGNC:364]	666	processed_pseudogene	2.48041	5.73982	11.6364	12.6754	0	0
ENSG00000269293	4.92462	2.50245	2.49696	0.114066	0.815686	ZSCAN16-AS1	antisense	2	25	57	89	0	0	ZSCAN16 antisense RNA 1 [Source:HGNC Symbol;Acc:HGNC:48982]	15498	antisense	0.213183	0.280294	0.558884	0.950561	0	0
ENSG00000167703	4.92341	1.75883	3.62167	0.0570317	0.669511	SLC43A2	protein_coding	1	56	31	0	0	8	solute carrier family 43 (amino acid system L transporter), member 2 [Source:HGNC Symbol;Acc:HGNC:23087]	59619	protein_coding	0.0277085	0.163212	0.0790132	0	0	0.0216752
ENSG00000160345	4.92294	1.76726	2.29336	0.129928	0.832237	C9orf116	protein_coding	3	19	29	0	26	0	chromosome 9 open reading frame 116 [Source:HGNC Symbol;Acc:HGNC:28435]	6553	protein_coding	0.756273	0.503806	0.672482	0	0.917556	0
ENSG00000196544	4.92117	0.425702	2.89181	0.089031	0.766012	C17orf59	protein_coding	1	16	9	0	0	1	chromosome 17 open reading frame 59 [Source:HGNC Symbol;Acc:HGNC:25939]	2574	protein_coding	0.641784	1.08009	0.531321	0	0	0.0627552
ENSG00000112167	4.91926	1.46028	2.51195	0.112986	0.815458	SAYSD1	protein_coding	2	35	19	0	0	13	SAYSVFN motif domain containing 1 [Source:HGNC Symbol;Acc:HGNC:21025]	11125	protein_coding	0.29698	0.546661	0.259523	0	0	0.188756
ENSG00000141076	4.91708	2.40799	2.77941	0.0954831	0.778056	CIRH1A	protein_coding	3	52	26	69	0	0	cirrhosis, autosomal recessive 1A (cirhin) [Source:HGNC Symbol;Acc:HGNC:1983]	99839	protein_coding	0.0496385	0.0905009	0.0395727	0.114397	0	0
ENSG00000198417	4.91111	1.28824	3.24156	0.0717922	0.721543	MT1F	protein_coding	3	31	12	7	0	0	metallothionein 1F [Source:HGNC Symbol;Acc:HGNC:7398]	3004	protein_coding	1.64975	1.79313	0.607021	0.385713	0	0
ENSG00000174007	4.91028	2.15907	2.12606	0.144813	0.853311	CEP19	protein_coding	1	43	27	63	0	0	centrosomal protein 19kDa [Source:HGNC Symbol;Acc:HGNC:28209]	6016	protein_coding	0.274593	1.24197	0.681991	1.7334	0	0
ENSG00000155085	4.89793	1.42567	2.10165	0.14714	0.853784	AK9	protein_coding	4	18	16	0	0	19	adenylate kinase 9 [Source:HGNC Symbol;Acc:HGNC:33814]	198361	protein_coding	0.0333121	0.0157676	0.0122571	0	0	0.0154723
ENSG00000123427	4.89344	2.20977	2.38887	0.122202	0.825217	METTL21B	protein_coding	2	36	32	64	0	0	methyltransferase like 21B [Source:HGNC Symbol;Acc:HGNC:24936]	11049	protein_coding	0.299023	0.566147	0.440098	0.958788	0	0
ENSG00000243244	4.89168	1.92454	2.38784	0.122283	0.825217	STON1	protein_coding	2	17	56	33	0	0	stonin 1 [Source:HGNC Symbol;Acc:HGNC:17003]	69130	protein_coding	0.0477927	0.0427299	0.123096	0.0790157	0	0
ENSG00000154258	4.89085	2.81761	2.49632	0.114113	0.815686	ABCA9	protein_coding	1	73	23	127	0	0	ATP-binding cassette, sub-family A (ABC1), member 9 [Source:HGNC Symbol;Acc:HGNC:39]	86576	protein_coding	0.019081	0.146513	0.0403695	0.242813	0	0
ENSG00000064687	4.88619	1.16432	2.70396	0.100099	0.790504	ABCA7	protein_coding	2	18	25	8	0	0	ATP-binding cassette, sub-family A (ABC1), member 7 [Source:HGNC Symbol;Acc:HGNC:37]	25471	protein_coding	0.129712	0.122794	0.149148	0.0519888	0	0
ENSG00000168060	4.88599	1.28469	2.18272	0.139568	0.843479	NAALADL1	protein_coding	2	33	12	0	0	11	N-acetylated alpha-linked acidic dipeptidase-like 1 [Source:HGNC Symbol;Acc:HGNC:23536]	13731	protein_coding	0.240617	0.417601	0.132801	0	0	0.129404
ENSG00000189114	4.88342	1.22537	1.35461	0.244474	0.908124	BLOC1S3	protein_coding	0	18	37	12	0	0	biogenesis of lysosomal organelles complex-1, subunit 3 [Source:HGNC Symbol;Acc:HGNC:20914]	3056	protein_coding	0	1.02346	1.8398	0.649971	0	0
ENSG00000240859	4.88094	2.46932	4.0217	0.0449185	0.624506	AC093627.10	lincRNA	4	73	25	0	35	0		5868	lincRNA	1.12608	2.16164	0.6474	0	1.37936	0
ENSG00000103647	4.8784	1.29975	1.11358	0.291304	0.91743	CORO2B	protein_coding	5	13	0	0	0	26	coronin, actin binding protein, 2B [Source:HGNC Symbol;Acc:HGNC:2256]	148837	protein_coding	0.0554954	0.0151769	0	0	0	0.0282176
ENSG00000261324	4.87597	3.47819	5.14089	0.0233687	0.495933	RP11-174G6.5	sense_overlapping	12	93	28	153	0	0		5427	sense_overlapping	3.65274	2.97765	0.784009	4.66657	0	0
ENSG00000179241	4.87475	2.04207	2.73971	0.0978825	0.785189	LDLRAD3	protein_coding	3	45	22	39	0	0	low density lipoprotein receptor class A domain containing 3 [Source:HGNC Symbol;Acc:HGNC:27046]	288155	protein_coding	0.0171986	0.0271354	0.0116016	0.0224029	0	0
ENSG00000137947	4.87153	2.24408	3.9405	0.0471368	0.632708	GTF2B	protein_coding	1	53	72	0	15	0	general transcription factor IIB [Source:HGNC Symbol;Acc:HGNC:4648]	39012	protein_coding	0.0423447	0.236063	0.280451	0	0.0889186	0
ENSG00000266296	4.86787	2.28583	2.38161	0.122771	0.825217	ARIH2P1	processed_pseudogene	2	34	34	73	0	0	ariadne homolog 2 pseudogene 1 [Source:HGNC Symbol;Acc:HGNC:31732]	1476	processed_pseudogene	2.23842	4.0026	3.50038	8.18658	0	0
ENSG00000147383	4.86315	1.40602	1.36079	0.243401	0.907654	NSDHL	protein_coding	0	33	21	22	0	0	NAD(P) dependent steroid dehydrogenase-like [Source:HGNC Symbol;Acc:HGNC:13398]	38762	protein_coding	0	0.14793	0.0823258	0.0939469	0	0
ENSG00000232380	4.86232	1.95003	2.9357	0.0866413	0.759608	ZDHHC20P4	processed_pseudogene	4	26	32	34	0	0	zinc finger, DHHC-type containing 20 pseudogene 4 [Source:HGNC Symbol;Acc:HGNC:39776]	1006	processed_pseudogene	6.5684	4.49082	4.83364	5.59431	0	0
ENSG00000142102	4.85382	1.93413	2.22566	0.135735	0.841053	ATHL1	protein_coding	4	23	22	0	0	46	ATH1, acid trehalase-like 1 (yeast) [Source:HGNC Symbol;Acc:HGNC:26210]	6972	protein_coding	0.947764	0.573219	0.479499	0	0	1.06576
ENSG00000270647	4.85088	1.87117	1.98121	0.159263	0.859983	TAF15	protein_coding	1	17	54	37	0	0	TAF15 RNA polymerase II, TATA box binding protein (TBP)-associated factor, 68kDa [Source:HGNC Symbol;Acc:HGNC:11547]	150824	protein_coding	0.0109529	0.0195852	0.0544059	0.0406066	0	0
ENSG00000108474	4.84977	1.652	2.32126	0.127616	0.829502	PIGL	protein_coding	2	20	37	25	0	0	phosphatidylinositol glycan anchor biosynthesis, class L [Source:HGNC Symbol;Acc:HGNC:8966]	134606	protein_coding	0.024545	0.0258176	0.0417696	0.0307427	0	0
ENSG00000254473	4.84785	1.45177	1.33778	0.247427	0.909007	RP11-522I20.3	antisense	0	18	38	25	0	0		5784	antisense	0	0.540747	0.998339	0.715447	0	0
ENSG00000176054	4.84402	3.31552	9.06998	0.0025984	0.17823	RPL23P2	processed_pseudogene	10	157	69	22	0	2	ribosomal protein L23 pseudogene 2 [Source:HGNC Symbol;Acc:HGNC:10324]	420	processed_pseudogene	39.3322	64.9531	24.9645	8.6704	0	0.769199
ENSG00000243753	4.84038	1.85483	2.08558	0.148696	0.856904	HLA-L	transcribed_unprocessed_pseudogene	1	13	70	25	0	0	major histocompatibility complex, class I, L (pseudogene) [Source:HGNC Symbol;Acc:HGNC:4970]	33430	transcribed_unprocessed_pseudogene	0.0494153	0.0675705	0.318188	0.123785	0	0
ENSG00000226958	4.83623	8.54139	4.46343	0.034628	0.576638	RNA28S5	processed_pseudogene	1346	0	54	38	14	1		431	processed_pseudogene	5159	0	19.0388	14.5939	7.51191	0.374784
ENSG00000116761	4.83205	1.50555	2.52134	0.112315	0.814889	CTH	protein_coding	3	20	27	0	0	18	cystathionine gamma-lyase [Source:HGNC Symbol;Acc:HGNC:2501]	28633	protein_coding	0.173082	0.12137	0.143291	0	0	0.101546
ENSG00000243477	4.83148	2.7061	2.8934	0.0889428	0.765796	NAT6	protein_coding	3	76	20	92	0	0	N-acetyltransferase 6 (GCN5-related) [Source:HGNC Symbol;Acc:HGNC:30252]	3019	protein_coding	1.64156	4.37422	1.00668	5.04418	0	0
ENSG00000170390	4.83049	2.2836	2.08088	0.149154	0.857362	DCLK2	protein_coding	1	27	40	82	0	0	doublecortin-like kinase 2 [Source:HGNC Symbol;Acc:HGNC:19002]	179183	protein_coding	0.00921936	0.0261828	0.0339223	0.07575	0	0
ENSG00000239713	4.82971	1.02394	2.30664	0.128823	0.830465	APOBEC3G	protein_coding	1	25	18	6	0	0	apolipoprotein B mRNA editing enzyme, catalytic polypeptide-like 3G [Source:HGNC Symbol;Acc:HGNC:17357]	46782	protein_coding	0.0353117	0.0928562	0.0584677	0.0212294	0	0
ENSG00000118894	4.82763	1.05919	1.32875	0.249027	0.909007	FAM86A	protein_coding	0	23	25	9	0	0	eukaryotic elongation factor 2 lysine methyltransferase [Source:HGNC Symbol;Acc:HGNC:32221]	13504	protein_coding	0	0.295948	0.28132	0.110318	0	0
ENSG00000146072	4.82317	2.0733	2.0821	0.149035	0.857362	TNFRSF21	protein_coding	1	51	20	52	0	0	tumor necrosis factor receptor superfamily, member 21 [Source:HGNC Symbol;Acc:HGNC:13469]	78373	protein_coding	0.0210781	0.113072	0.0387781	0.109825	0	0
ENSG00000229586	4.81974	1.92698	1.88229	0.170075	0.868575	TNPO1P3	processed_pseudogene	5	18	12	0	0	53	transportin 1 pseudogene 3 [Source:HGNC Symbol;Acc:HGNC:50718]	2661	processed_pseudogene	3.10401	1.17538	0.685266	0	0	3.21728
ENSG00000155961	4.81898	1.20086	1.30398	0.253488	0.909028	RAB39B	protein_coding	0	20	30	15	0	0	RAB39B, member RAS oncogene family [Source:HGNC Symbol;Acc:HGNC:16499]	6348	protein_coding	0	0.547448	0.718136	0.391129	0	0
ENSG00000102468	4.81797	2.18922	3.96462	0.0464661	0.630778	HTR2A	protein_coding	4	17	75	0	0	28	5-hydroxytryptamine (serotonin) receptor 2A, G protein-coupled [Source:HGNC Symbol;Acc:HGNC:5293]	65526	protein_coding	0.100843	0.0450801	0.173928	0	0	0.0690244
ENSG00000102977	4.81545	1.81786	3.79208	0.0514957	0.641836	ACD	protein_coding	6	37	12	16	0	0	adrenocortical dysplasia homolog (mouse) [Source:HGNC Symbol;Acc:HGNC:25070]	3303	protein_coding	3.00082	1.94645	0.552071	0.801821	0	0
ENSG00000235064	4.81329	1.84232	2.97895	0.084354	0.755322	SLC25A5P2	processed_pseudogene	2	37	33	0	19	0	solute carrier family 25 (mitochondrial carrier; adenine nucleotide translocator), member 5 pseudogene 2 [Source:HGNC Symbol;Acc:HGNC:35470]	896	processed_pseudogene	3.6874	7.17536	5.59666	0	4.90394	0
ENSG00000225544	4.81323	1.54383	1.83251	0.175832	0.870447	KB-1027C11.4	processed_pseudogene	2	37	10	0	0	25		391	processed_pseudogene	8.44989	16.4428	3.88639	0	0	10.3281
ENSG00000162804	4.80343	2.28416	3.9546	0.0467435	0.631411	SNED1	protein_coding	3	71	24	0	26	0	sushi, nidogen and EGF-like domains 1 [Source:HGNC Symbol;Acc:HGNC:24696]	96730	protein_coding	0.0512339	0.12754	0.0377027	0	0.0621601	0
ENSG00000105287	4.80163	1.43701	2.49219	0.114412	0.816322	PRKD2	protein_coding	2	35	16	14	0	0	protein kinase D2 [Source:HGNC Symbol;Acc:HGNC:17293]	42852	protein_coding	0.0771004	0.141921	0.0567377	0.0540783	0	0
ENSG00000138759	4.80042	2.28454	2.67731	0.101787	0.792742	FRAS1	protein_coding	7	74	8	1	0	17	Fraser extracellular matrix complex subunit 1 [Source:HGNC Symbol;Acc:HGNC:19185]	486699	protein_coding	0.0237594	0.0264193	0.00249777	0.000340099	0	0.00564218
ENSG00000107798	4.79906	3.10304	4.77923	0.028805	0.541908	LIPA	protein_coding	10	104	16	81	0	0	lipase A, lysosomal acid, cholesterol esterase [Source:HGNC Symbol;Acc:HGNC:6617]	200988	protein_coding	0.0821916	0.089911	0.0120969	0.0667084	0	0
ENSG00000107872	4.79736	1.90318	3.28065	0.0701014	0.718165	FBXL15	protein_coding	2	46	30	0	18	0	F-box and leucine-rich repeat protein 15 [Source:HGNC Symbol;Acc:HGNC:28155]	3947	protein_coding	0.837068	2.02507	1.15499	0	1.05464	0
ENSG00000169174	4.79475	2.49205	6.95223	0.00837146	0.332007	PCSK9	protein_coding	7	72	46	3	5	0	proprotein convertase subtilisin/kexin type 9 [Source:HGNC Symbol;Acc:HGNC:20001]	25304	protein_coding	0.45699	0.494417	0.276243	0.0196245	0.0456962	0
ENSG00000110031	4.79262	2.61499	2.48971	0.114593	0.816558	LPXN	protein_coding	2	29	44	113	0	0	leupaxin [Source:HGNC Symbol;Acc:HGNC:14061]	51349	protein_coding	0.0643422	0.0981332	0.13021	0.364261	0	0
ENSG00000189369	4.79179	1.25723	1.29118	0.25583	0.912615	GSPT2	protein_coding	0	21	28	19	0	0	G1 to S phase transition 2 [Source:HGNC Symbol;Acc:HGNC:4622]	2801	protein_coding	0	1.30273	1.51903	1.12281	0	0
ENSG00000151338	4.78617	1.30881	2.47752	0.115484	0.81672	MIPOL1	protein_coding	2	21	24	0	10	0	mirror-image polydactyly 1 [Source:HGNC Symbol;Acc:HGNC:21460]	354448	protein_coding	0.00932127	0.0102948	0.0102892	0	0.00652449	0
ENSG00000186153	4.78515	0.204017	2.6898	0.100993	0.791035	WWOX	protein_coding	1	11	8	1	0	0	WW domain containing oxidoreductase [Source:HGNC Symbol;Acc:HGNC:12799]	1113254	protein_coding	0.0014839	0.00171691	0.00109199	0.000148686	0	0
ENSG00000237417	4.78381	1.54558	2.0269	0.154535	0.859983	XRCC6P1	processed_pseudogene	2	15	32	0	20	0	X-ray repair complementing defective repair in Chinese hamster cells 6 pseudogene 1 [Source:HGNC Symbol;Acc:HGNC:45183]	2770	processed_pseudogene	1.19275	0.940939	1.75547	0	1.66974	0
ENSG00000103196	4.78337	6.44899	28.9919	7.26801e-08	9.08435e-05	CRISPLD2	protein_coding	57	1184	1302	103	15	22	cysteine-rich secretory protein LCCL domain containing 2 [Source:HGNC Symbol;Acc:HGNC:25248]	100784	protein_coding	0.934289	2.04131	1.9631	0.169165	0.0344191	0.0352606
ENSG00000260000	4.78302	0.230596	2.73541	0.0981465	0.785472	RP3-467N11.1	antisense	1	9	11	0	0	1		1516	antisense	1.08968	1.03156	1.1026	0	0	0.106551
ENSG00000259768	4.78035	1.56328	1.55021	0.213104	0.898741	RP5-991G20.1	antisense	4	4	17	0	30	0		126454	antisense	0.0522547	0.00549639	0.0204286	0	0.0548641	0
ENSG00000230148	4.77699	1.07118	2.9604	0.0853268	0.757251	HOXB-AS1	antisense	2	13	28	0	0	6	HOXB cluster antisense RNA 1 [Source:HGNC Symbol;Acc:HGNC:43744]	7699	antisense	0.429135	0.293399	0.552645	0	0	0.125885
ENSG00000182107	4.77493	1.88987	1.95157	0.162418	0.864715	TMEM30B	protein_coding	1	40	21	45	0	0	transmembrane protein 30B [Source:HGNC Symbol;Acc:HGNC:27254]	4470	protein_coding	0.369564	1.5549	0.713895	1.66637	0	0
ENSG00000160783	4.77094	1.318	2.4123	0.120386	0.820615	PMF1	protein_coding	2	15	32	13	0	0	polyamine-modulated factor 1 [Source:HGNC Symbol;Acc:HGNC:9112]	27049	protein_coding	0.122145	0.0963585	0.179772	0.0795532	0	0
ENSG00000109103	4.77006	3.63556	5.18877	0.0227333	0.489718	UNC119	protein_coding	13	109	23	177	0	0	unc-119 homolog (C. elegans) [Source:HGNC Symbol;Acc:HGNC:12565]	5961	protein_coding	3.60265	3.17729	0.586315	4.91496	0	0
ENSG00000235954	4.76872	1.98382	3.2097	0.0732029	0.728774	TTC28-AS1	processed_transcript	1	36	63	0	14	0	TTC28 antisense RNA 1 [Source:HGNC Symbol;Acc:HGNC:29336]	89205	processed_transcript	0.0185186	0.0701234	0.107318	0	0.0362943	0
ENSG00000219626	4.76255	1.63584	2.84442	0.0916918	0.769391	FAM228B	protein_coding	3	9	53	14	0	0	family with sequence similarity 228, member B [Source:HGNC Symbol;Acc:HGNC:24736]	93114	protein_coding	0.0532236	0.0167949	0.0864935	0.0248874	0	0
ENSG00000246089	4.75975	1.58266	2.28676	0.130482	0.832957	RP11-115C21.2	antisense	2	33	19	23	0	0		3591	antisense	0.920052	1.59679	0.804009	1.06018	0	0
ENSG00000215769	4.75574	0.157598	2.63744	0.104371	0.799001	MIR6080	processed_transcript	1	9	9	1	0	0		32044	processed_transcript	0.0515527	0.0488029	0.0426794	0.00516558	0	0
ENSG00000185495	4.75556	0.157598	2.63989	0.10421	0.798656	SEPT7P9	transcribed_unprocessed_pseudogene	1	9	9	1	0	0		17869	transcribed_unprocessed_pseudogene	0.092448	0.0875169	0.0765358	0.0092633	0	0
ENSG00000110881	4.75488	1.30938	1.27753	0.25836	0.913028	ASIC1	protein_coding	0	21	27	23	0	0	acid sensing (proton gated) ion channel 1 [Source:HGNC Symbol;Acc:HGNC:100]	26063	protein_coding	0	0.140005	0.157421	0.146073	0	0
ENSG00000165630	4.74995	2.72933	2.47313	0.115807	0.81672	PRPF18	protein_coding	2	20	65	121	0	0	pre-mRNA processing factor 18 [Source:HGNC Symbol;Acc:HGNC:17351]	43941	protein_coding	0.0751896	0.0790879	0.224784	0.455807	0	0
ENSG00000161558	4.7442	1.01842	1.26488	0.26073	0.913028	TMEM143	protein_coding	0	21	24	10	0	0	transmembrane protein 143 [Source:HGNC Symbol;Acc:HGNC:25603]	31881	protein_coding	0	0.114456	0.114394	0.0519199	0	0
ENSG00000168646	4.74147	1.93925	2.52368	0.112148	0.814889	AXIN2	protein_coding	3	33	23	41	0	0	axin 2 [Source:HGNC Symbol;Acc:HGNC:904]	33084	protein_coding	0.149796	0.173319	0.105641	0.205131	0	0
ENSG00000001617	4.73538	1.48971	2.21052	0.137072	0.841053	SEMA3F	protein_coding	2	20	28	22	0	0	sema domain, immunoglobulin domain (Ig), short basic domain, secreted, (semaphorin) 3F [Source:HGNC Symbol;Acc:HGNC:10728]	34030	protein_coding	0.0970881	0.102122	0.125031	0.107011	0	0
ENSG00000100077	4.73312	2.4905	2.08546	0.148707	0.856904	ADRBK2	protein_coding	1	17	64	97	0	0	adrenergic, beta, receptor kinase 2 [Source:HGNC Symbol;Acc:HGNC:290]	164445	protein_coding	0.0100456	0.017963	0.0591401	0.0976375	0	0
ENSG00000131797	4.72866	1.54161	1.81013	0.178493	0.874578	CLUHP3	transcribed_unprocessed_pseudogene	1	21	30	29	0	0	clustered mitochondria (cluA/CLU1) homolog pseudogene 3 [Source:HGNC Symbol;Acc:HGNC:28447]	11396	transcribed_unprocessed_pseudogene	0.144959	0.320197	0.400029	0.421222	0	0
ENSG00000163596	4.72689	1.27811	1.94083	0.163578	0.865248	ICA1L	protein_coding	1	15	35	14	0	0	islet cell autoantigen 1,69kDa-like [Source:HGNC Symbol;Acc:HGNC:14442]	98835	protein_coding	0.0167143	0.0263712	0.0538121	0.0234468	0	0
ENSG00000105875	4.7258	1.95415	2.19774	0.138214	0.841053	WDR91	protein_coding	2	28	28	50	0	0	WD repeat domain 91 [Source:HGNC Symbol;Acc:HGNC:24997]	27695	protein_coding	0.119296	0.175674	0.153631	0.298837	0	0
ENSG00000223131	4.72184	1.91806	1.88641	0.169607	0.868575	RNA5SP304	rRNA	2	11	37	0	41	0	RNA, 5S ribosomal pseudogene 304 [Source:HGNC Symbol;Acc:HGNC:43204]	103	rRNA	32.0768	18.5569	54.5867	0	92.0547	0
ENSG00000224982	4.71662	1.70004	4.32142	0.0376355	0.58554	TMEM233	protein_coding	2	69	5	0	5	0	transmembrane protein 233 [Source:HGNC Symbol;Acc:HGNC:37219]	49607	protein_coding	0.0666016	0.241688	0.0153162	0	0.0233091	0
ENSG00000006025	4.7155	1.87956	2.47462	0.115697	0.81672	OSBPL7	protein_coding	3	29	24	39	0	0	oxysterol binding protein-like 7 [Source:HGNC Symbol;Acc:HGNC:16387]	14462	protein_coding	0.342681	0.348433	0.252177	0.446377	0	0
ENSG00000181007	4.71279	1.81452	2.28175	0.130904	0.834399	ZFP82	protein_coding	2	23	33	0	28	0	ZFP82 zinc finger protein [Source:HGNC Symbol;Acc:HGNC:28682]	35536	protein_coding	0.0929735	0.112463	0.141113	0	0.182217	0
ENSG00000164758	4.70852	1.89151	3.1452	0.0761507	0.739032	MED30	protein_coding	4	52	11	21	0	0	mediator complex subunit 30 [Source:HGNC Symbol;Acc:HGNC:23032]	19549	protein_coding	0.338013	0.462199	0.0855049	0.177812	0	0
ENSG00000119711	4.70658	1.5116	1.15506	0.282493	0.915283	ALDH6A1	protein_coding	2	26	0	0	0	44	aldehyde dehydrogenase 6 family, member A1 [Source:HGNC Symbol;Acc:HGNC:7179]	27643	protein_coding	0.119521	0.163432	0	0	0	0.257114
ENSG00000188566	4.7064	1.69235	2.6156	0.105817	0.800178	NDOR1	protein_coding	3	36	16	24	0	0	NADPH dependent diflavin oxidoreductase 1 [Source:HGNC Symbol;Acc:HGNC:29838]	11339	protein_coding	0.437063	0.551668	0.214421	0.35035	0	0
ENSG00000251548	4.6864	2.03145	2.23787	0.134666	0.841053	RP11-215G15.4	processed_pseudogene	2	42	19	51	0	0		618	processed_pseudogene	5.34613	11.8089	4.67184	13.6599	0	0
ENSG00000100084	4.6857	1.65373	1.40369	0.236107	0.906996	HIRA	protein_coding	0	51	13	28	0	0	histone cell cycle regulator [Source:HGNC Symbol;Acc:HGNC:4916]	116752	protein_coding	0	0.0759024	0.0169201	0.0396972	0	0
ENSG00000137094	4.68253	2.5887	2.82727	0.0926757	0.771306	DNAJB5	protein_coding	4	36	30	99	0	0	DnaJ (Hsp40) homolog, subfamily B, member 5 [Source:HGNC Symbol;Acc:HGNC:14887]	9259	protein_coding	0.713664	0.675598	0.492357	1.76985	0	0
ENSG00000244560	4.68122	1.49003	1.78057	0.18208	0.876192	RP4-800G7.2	transcribed_unprocessed_pseudogene	1	23	25	28	0	0		12031	transcribed_unprocessed_pseudogene	0.137308	0.332182	0.315763	0.385232	0	0
ENSG00000270504	4.67854	2.49912	3.01633	0.08243	0.752412	RP11-420L9.5	antisense	5	41	24	79	0	0		2760	antisense	2.99267	2.58122	1.32137	4.73788	0	0
ENSG00000115539	4.67711	1.95556	2.43383	0.118743	0.818697	PDCL3	protein_coding	3	27	26	46	0	0	phosducin-like 3 [Source:HGNC Symbol;Acc:HGNC:28860]	14045	protein_coding	0.352856	0.334035	0.281303	0.542128	0	0
ENSG00000228265	4.67232	1.90317	2.42141	0.119687	0.819735	RALY-AS1	lincRNA	3	16	41	39	0	0	RALY antisense RNA 1 [Source:HGNC Symbol;Acc:HGNC:50743]	11305	lincRNA	0.438378	0.245923	0.551107	0.571031	0	0
ENSG00000254109	4.6686	1.39509	1.8352	0.175515	0.870447	RBPMS-AS1	antisense	1	30	18	21	0	0	RBPMS antisense RNA 1 [Source:HGNC Symbol;Acc:HGNC:48721]	3282	antisense	0.503337	1.5883	0.833406	1.05912	0	0
ENSG00000169612	4.66843	2.04961	2.17048	0.140682	0.84481	FAM103A1	protein_coding	2	22	35	59	0	0	family with sequence similarity 103, member A1 [Source:HGNC Symbol;Acc:HGNC:31022]	4850	protein_coding	0.681218	0.78819	1.0966	2.01361	0	0
ENSG00000142347	4.65714	1.5132	1.32903	0.248978	0.909007	MYO1F	protein_coding	0	45	13	24	0	0	myosin IF [Source:HGNC Symbol;Acc:HGNC:7600]	56787	protein_coding	0	0.137693	0.034787	0.0699565	0	0
ENSG00000187957	4.65558	1.97344	3.79459	0.0514184	0.641517	DNER	protein_coding	1	61	35	0	13	0	delta/notch-like EGF repeat containing [Source:HGNC Symbol;Acc:HGNC:24456]	356929	protein_coding	0.00462824	0.029696	0.0149008	0	0.00842288	0
ENSG00000060718	4.65429	4.06175	8.16919	0.00426079	0.236726	COL11A1	protein_coding	12	140	237	104	2	1	collagen, type XI, alpha 1 [Source:HGNC Symbol;Acc:HGNC:2186]	232029	protein_coding	0.0854352	0.104842	0.155213	0.074192	0.00199337	0.000696171
ENSG00000213055	4.65428	3.24504	7.69295	0.00554369	0.265575	AC064852.5	processed_pseudogene	10	187	12	27	1	0	eukaryotic translation elongation factor 1 beta 2 pseudogene 7 [Source:HGNC Symbol;Acc:HGNC:51454]	675	processed_pseudogene	24.4734	48.138	2.70147	6.62103	0.342606	0
ENSG00000177045	4.65403	1.28022	1.2249	0.268401	0.914946	SIX5	protein_coding	0	15	33	22	0	0	SIX homeobox 5 [Source:HGNC Symbol;Acc:HGNC:10891]	4441	protein_coding	0	0.586895	1.12916	0.819988	0	0
ENSG00000183161	4.65181	2.54106	2.04805	0.152402	0.859983	FANCF	protein_coding	2	52	10	0	0	112	Fanconi anemia, complementation group F [Source:HGNC Symbol;Acc:HGNC:3587]	4268	protein_coding	0.774111	2.11704	0.35604	0	0	4.23889
ENSG00000133740	4.65097	1.12484	2.3468	0.125541	0.828757	E2F5	protein_coding	2	15	23	11	0	0	E2F transcription factor 5, p130-binding [Source:HGNC Symbol;Acc:HGNC:3119]	39933	protein_coding	0.0827362	0.0652693	0.0875223	0.045596	0	0
ENSG00000163633	4.64791	1.41977	1.24169	0.265146	0.913028	C4orf36	protein_coding	0	14	37	28	0	0	chromosome 4 open reading frame 36 [Source:HGNC Symbol;Acc:HGNC:28386]	59997	protein_coding	0	0.040546	0.0937119	0.0772493	0	0
ENSG00000183943	4.64683	1.6147	1.7659	0.18389	0.877857	PRKX	protein_coding	1	16	37	33	0	0	protein kinase, X-linked [Source:HGNC Symbol;Acc:HGNC:9441]	109238	protein_coding	0.0151225	0.0254505	0.0514696	0.0500041	0	0
ENSG00000143224	4.64332	1.97351	1.46695	0.225828	0.903207	PPOX	protein_coding	0	18	36	69	0	0	protoporphyrinogen oxidase [Source:HGNC Symbol;Acc:HGNC:9280]	11603	protein_coding	0	0.269558	0.471471	0.984339	0	0
ENSG00000249042	4.64321	1.36717	2.37678	0.123151	0.825217	CTD-2015H6.3	antisense	2	9	43	12	0	0		5770	antisense	0.572601	0.271029	1.13244	0.344248	0	0
ENSG00000273247	4.63973	0.980032	1.21749	0.269854	0.915283	RP11-83A24.2	antisense	0	14	31	9	0	0		42107	antisense	0	0.0577728	0.111874	0.0353797	0	0
ENSG00000179859	4.63968	0.941419	0.992559	0.319118	0.92177	AC025335.1	antisense	2	20	0	0	0	19		2629	antisense	1.25672	1.32187	0	0	0	1.1674
ENSG00000204352	4.63911	1.28082	1.25074	0.263412	0.913028	C9orf129	protein_coding	0	31	16	21	0	0	chromosome 9 open reading frame 129 [Source:HGNC Symbol;Acc:HGNC:31116]	28215	protein_coding	0	0.190911	0.0861713	0.123198	0	0
ENSG00000279491	4.63873	1.14331	1.88815	0.16941	0.868575	RP11-810P12.7	TEC	1	16	27	13	0	0		1696	TEC	0.974029	1.63925	2.41914	1.26877	0	0
ENSG00000258769	4.63554	1.98616	1.45656	0.227479	0.904479	RAP1AP	processed_pseudogene	0	15	44	66	0	0	RAP1A, member of RAS oncogene family pseudogene [Source:HGNC Symbol;Acc:HGNC:9856]	450	processed_pseudogene	0	5.792	14.8581	24.2771	0	0
ENSG00000260910	4.63375	1.04582	1.20136	0.273051	0.915283	LINC00565	lincRNA	0	22	20	14	0	0	long intergenic non-protein coding RNA 565 [Source:HGNC Symbol;Acc:HGNC:43709]	2330	lincRNA	0	1.64065	1.30436	0.994576	0	0
ENSG00000189362	4.62884	1.55094	2.10517	0.146802	0.853724	TMEM194B	protein_coding	2	14	36	25	0	0	transmembrane protein 194B [Source:HGNC Symbol;Acc:HGNC:33700]	30380	protein_coding	0.108753	0.0800737	0.180068	0.136213	0	0
ENSG00000079974	4.62542	2.41158	3.02957	0.0817595	0.750501	RABL2B	protein_coding	2	51	39	0	48	0	RAB, member of RAS oncogene family-like 2B [Source:HGNC Symbol;Acc:HGNC:9800]	16162	protein_coding	0.204424	0.548308	0.366684	0	0.686824	0
ENSG00000162999	4.62509	1.43131	1.23964	0.265541	0.913028	DUSP19	protein_coding	0	17	29	33	0	0	dual specificity phosphatase 19 [Source:HGNC Symbol;Acc:HGNC:18894]	21446	protein_coding	0	0.137738	0.205482	0.254703	0	0
ENSG00000075826	4.62443	1.25337	3.1664	0.0751678	0.735893	SEC31B	protein_coding	5	14	13	10	0	0	SEC31 homolog B (S. cerevisiae) [Source:HGNC Symbol;Acc:HGNC:23197]	33222	protein_coding	0.248623	0.0732238	0.0594621	0.0498242	0	0
ENSG00000114388	4.61998	1.91228	2.36447	0.124126	0.826846	NPRL2	protein_coding	3	26	24	45	0	0	nitrogen permease regulator-like 2 (S. cerevisiae) [Source:HGNC Symbol;Acc:HGNC:24969]	3761	protein_coding	1.3177	1.20121	0.969685	1.9805	0	0
ENSG00000249921	4.61825	3.28719	8.00799	0.00465714	0.248182	CTC-329H14.1	processed_pseudogene	8	165	63	29	1	1		1454	processed_pseudogene	9.08915	19.7183	6.58414	3.30141	0.15905	0.111095
ENSG00000237036	4.60973	1.66599	2.38988	0.122123	0.825217	ZEB1-AS1	antisense	3	24	21	30	0	0	ZEB1 antisense RNA 1 [Source:HGNC Symbol;Acc:HGNC:42354]	114169	antisense	0.0434081	0.0365269	0.0279508	0.043495	0	0
ENSG00000122877	4.6087	1.24095	1.78617	0.181393	0.876192	EGR2	protein_coding	1	18	25	18	0	0	early growth response 2 [Source:HGNC Symbol;Acc:HGNC:3239]	107904	protein_coding	0.0153095	0.0289858	0.0352067	0.0276122	0	0
ENSG00000240682	4.60347	1.26463	2.66721	0.102436	0.793012	ISY1	protein_coding	3	25	12	12	0	0	ISY1 splicing factor homolog (S. cerevisiae) [Source:HGNC Symbol;Acc:HGNC:29201]	33878	protein_coding	0.146285	0.128225	0.0538253	0.0586313	0	0
ENSG00000183458	4.60154	2.5399	3.34336	0.0674765	0.711453	RP11-958N24.1	transcribed_unprocessed_pseudogene	3	48	77	43	0	1		24157	transcribed_unprocessed_pseudogene	0.205152	0.345261	0.484362	0.29464	0	0.00668675
ENSG00000137133	4.6001	1.84611	2.21925	0.136299	0.841053	HINT2	protein_coding	2	31	26	0	0	40	histidine triad nucleotide binding protein 2 [Source:HGNC Symbol;Acc:HGNC:18344]	2394	protein_coding	1.38008	2.25003	1.65033	0	0	2.69894
ENSG00000176473	4.59125	1.54519	2.65985	0.102911	0.794006	WDR25	protein_coding	3	39	10	16	0	0	WD repeat domain 25 [Source:HGNC Symbol;Acc:HGNC:21064]	153885	protein_coding	0.032205	0.044037	0.00987476	0.0172103	0	0
ENSG00000158467	4.58509	2.05403	2.11808	0.145569	0.853724	AHCYL2	protein_coding	2	23	30	63	0	0	adenosylhomocysteinase-like 2 [Source:HGNC Symbol;Acc:HGNC:22204]	205188	protein_coding	0.0161019	0.0194772	0.0222173	0.0508223	0	0
ENSG00000109063	4.58232	1.52153	1.23724	0.266003	0.913028	MYH3	protein_coding	0	13	38	35	0	0	myosin, heavy chain 3, skeletal muscle, embryonic [Source:HGNC Symbol;Acc:HGNC:7573]	28783	protein_coding	0	0.0784797	0.200618	0.201279	0	0
ENSG00000241316	4.58115	1.92939	2.33444	0.126541	0.829279	SUCLG2-AS1	lincRNA	3	29	19	0	35	0	SUCLG2 antisense RNA 1 (head to head) [Source:HGNC Symbol;Acc:HGNC:49643]	293016	lincRNA	0.0169133	0.0171972	0.00985337	0	0.0276233	0
ENSG00000272631	4.5809	1.36888	2.43039	0.119004	0.818697	RP11-359E3.4	antisense	3	16	22	18	0	0		6544	antisense	0.757314	0.424841	0.51086	0.455297	0	0
ENSG00000225423	4.57944	1.6685	2.04697	0.15251	0.859983	TNPO1P1	processed_pseudogene	2	23	23	36	0	0	transportin 1 pseudogene 1 [Source:HGNC Symbol;Acc:HGNC:45120]	1137	processed_pseudogene	2.90581	3.51493	3.0739	5.24092	0	0
ENSG00000099219	4.57902	2.15949	3.12384	0.0771549	0.741301	ERMP1	protein_coding	4	23	68	0	17	1	endoplasmic reticulum metallopeptidase 1 [Source:HGNC Symbol;Acc:HGNC:23703]	68041	protein_coding	0.0971152	0.0587364	0.151866	0	0.05778	0.00237404
ENSG00000159399	4.57744	1.26654	2.15849	0.141784	0.846258	HK2	protein_coding	2	19	20	17	0	0	hexokinase 2 [Source:HGNC Symbol;Acc:HGNC:4923]	59378	protein_coding	0.0556419	0.0556004	0.0511832	0.0473903	0	0
ENSG00000101997	4.57516	1.68701	2.42069	0.119742	0.819735	CCDC22	protein_coding	2	30	23	0	22	0	coiled-coil domain containing 22 [Source:HGNC Symbol;Acc:HGNC:28909]	15059	protein_coding	0.219397	0.346158	0.232089	0	0.337852	0
ENSG00000184702	4.57338	1.74759	2.3014	0.129258	0.831227	2005-09-01	protein_coding	2	8	64	20	0	0	septin 5 [Source:HGNC Symbol;Acc:HGNC:9164]	10308	protein_coding	0.320519	0.134854	0.94347	0.32116	0	0
ENSG00000111058	4.56973	1.46746	2.52965	0.111725	0.814525	ACSS3	protein_coding	1	38	24	0	0	12	acyl-CoA synthetase short-chain family member 3 [Source:HGNC Symbol;Acc:HGNC:24723]	324791	protein_coding	0.0050862	0.0203296	0.0112287	0	0	0.00596809
ENSG00000219665	4.56547	1.65178	2.44215	0.118114	0.818697	CTD-2006C1.2	processed_transcript	3	33	14	26	0	0		58658	processed_transcript	0.0844874	0.0977544	0.036268	0.0733689	0	0
ENSG00000228264	4.56457	1.31649	2.38778	0.122287	0.825217	PSMD8P1	processed_pseudogene	2	25	17	0	12	0	proteasome 26S subunit, non-ATPase, 8 pseudogene 1 [Source:HGNC Symbol;Acc:HGNC:34013]	768	processed_pseudogene	4.30196	5.65625	3.36365	0	3.61343	0
ENSG00000011143	4.55339	1.75399	2.03246	0.153972	0.859983	MKS1	protein_coding	2	15	36	39	0	0	Meckel syndrome, type 1 [Source:HGNC Symbol;Acc:HGNC:7121]	14168	protein_coding	0.233195	0.183964	0.386115	0.45564	0	0
ENSG00000117308	4.55329	0.837167	1.1628	0.280886	0.915283	GALE	protein_coding	0	15	24	8	0	0	UDP-galactose-4-epimerase [Source:HGNC Symbol;Acc:HGNC:4116]	5205	protein_coding	0	0.500749	0.700669	0.254411	0	0
ENSG00000254065	4.55119	0.634838	2.71259	0.0995591	0.789534	RP11-697N18.2	processed_pseudogene	1	10	21	0	0	3		462	processed_pseudogene	3.57566	3.76104	6.90717	0	0	1.04891
ENSG00000159899	4.55101	2.26307	2.68278	0.101438	0.791788	NPR2	protein_coding	3	23	48	0	0	63	natriuretic peptide receptor 2 [Source:HGNC Symbol;Acc:HGNC:7944]	17578	protein_coding	0.281935	0.227357	0.414949	0	0	0.578934
ENSG00000085872	4.54899	0.991572	1.83961	0.174996	0.869716	CHERP	protein_coding	1	17	20	11	0	0	calcium homeostasis endoplasmic reticulum protein [Source:HGNC Symbol;Acc:HGNC:16930]	24641	protein_coding	0.0670408	0.119878	0.123337	0.0738925	0	0
ENSG00000187824	4.54815	2.75268	1.85031	0.173748	0.869441	TMEM220	protein_coding	0	20	42	162	0	0	transmembrane protein 220 [Source:HGNC Symbol;Acc:HGNC:33757]	31301	protein_coding	0	0.111025	0.203898	0.856688	0	0
ENSG00000169715	4.54139	8.17712	32.3515	1.28656e-08	2.21111e-05	MT1E	protein_coding	269	5980	1247	221	42	98	metallothionein 1E [Source:HGNC Symbol;Acc:HGNC:7397]	1637	protein_coding	271.457	634.749	115.755	22.3465	5.93335	9.6702
ENSG00000151778	4.54044	2.2757	1.93359	0.164366	0.865293	SERP2	protein_coding	1	37	20	89	0	0	stress-associated endoplasmic reticulum protein family member 2 [Source:HGNC Symbol;Acc:HGNC:20607]	24049	protein_coding	0.0686911	0.267334	0.126373	0.612574	0	0
ENSG00000076770	4.53839	1.26145	1.18252	0.276843	0.915283	MBNL3	protein_coding	0	18	23	27	0	0	muscleblind-like splicing regulator 3 [Source:HGNC Symbol;Acc:HGNC:20564]	120651	protein_coding	0	0.0259234	0.0289681	0.0370424	0	0
ENSG00000164418	4.53505	2.10162	2.13945	0.143553	0.84956	GRIK2	protein_coding	2	40	17	62	0	0	glutamate receptor, ionotropic, kainate 2 [Source:HGNC Symbol;Acc:HGNC:4580]	671295	protein_coding	0.00492169	0.0103537	0.0038482	0.0152878	0	0
ENSG00000139209	4.53221	2.07098	3.32449	0.0682551	0.714917	SLC38A4	protein_coding	2	52	51	14	0	1	solute carrier family 38, member 4 [Source:HGNC Symbol;Acc:HGNC:14679]	67647	protein_coding	0.0488404	0.133569	0.114563	0.0342567	0	0.00238786
ENSG00000180592	4.52834	1.60748	1.98398	0.158972	0.859983	SKIDA1	protein_coding	2	18	26	34	0	0	SKI/DACH domain containing 1 [Source:HGNC Symbol;Acc:HGNC:32697]	12204	protein_coding	0.270723	0.256283	0.323738	0.46115	0	0
ENSG00000171649	4.52465	2.01139	1.75046	0.185819	0.878575	ZIK1	protein_coding	3	21	11	0	0	73	zinc finger protein interacting with K protein 1 [Source:HGNC Symbol;Acc:HGNC:33104]	15321	protein_coding	0.323468	0.238167	0.109101	0	0	0.769651
ENSG00000253716	4.52101	1.2859	2.07909	0.149329	0.857362	RP13-582O9.5	antisense	2	19	19	19	0	0		1529	antisense	2.16083	2.15922	1.88829	2.05689	0	0
ENSG00000176531	4.51988	0.801329	2.38139	0.122788	0.825217	PHLDB3	protein_coding	2	8	21	6	0	0	pleckstrin homology-like domain, family B, member 3 [Source:HGNC Symbol;Acc:HGNC:30499]	29981	protein_coding	0.1102	0.0463654	0.106438	0.0331261	0	0
ENSG00000197442	4.51821	2.43931	3.48663	0.0618664	0.687908	MAP3K5	protein_coding	2	33	78	0	0	54	mitogen-activated protein kinase kinase kinase 5 [Source:HGNC Symbol;Acc:HGNC:6857]	235471	protein_coding	0.0140311	0.0243515	0.0503361	0	0	0.0370437
ENSG00000131848	4.50989	2.12478	1.82852	0.176303	0.870502	ZSCAN5A	protein_coding	1	19	34	78	0	0	zinc finger and SCAN domain containing 5A [Source:HGNC Symbol;Acc:HGNC:23710]	148713	protein_coding	0.0111083	0.0222001	0.0347418	0.0868183	0	0
ENSG00000196358	4.50803	0.90302	1.12722	0.28837	0.916292	NTNG2	protein_coding	0	14	25	11	0	0	netrin G2 [Source:HGNC Symbol;Acc:HGNC:14288]	82858	protein_coding	0	0.0293591	0.0458488	0.0219748	0	0
ENSG00000144134	4.50703	1.79982	1.37844	0.240367	0.907654	RABL2A	protein_coding	0	46	12	46	0	0	RAB, member of RAS oncogene family-like 2A [Source:HGNC Symbol;Acc:HGNC:9799]	16167	protein_coding	0	0.4944	0.112791	0.470971	0	0
ENSG00000140691	4.50665	2.13949	3.25746	0.071099	0.720662	ARMC5	protein_coding	7	21	23	44	0	0	armadillo repeat containing 5 [Source:HGNC Symbol;Acc:HGNC:25781]	9086	protein_coding	1.27269	0.401602	0.384661	0.801578	0	0
ENSG00000159685	4.50037	1.14273	1.15729	0.282028	0.915283	CHCHD6	protein_coding	0	20	19	22	0	0	coiled-coil-helix-coiled-coil-helix domain containing 6 [Source:HGNC Symbol;Acc:HGNC:28184]	256186	protein_coding	0	0.0135651	0.0112699	0.0142145	0	0
ENSG00000102967	4.49826	0.837934	1.89586	0.168543	0.868575	DHODH	protein_coding	1	17	16	8	0	0	dihydroorotate dehydrogenase (quinone) [Source:HGNC Symbol;Acc:HGNC:2867]	19076	protein_coding	0.0865985	0.15485	0.127455	0.0694174	0	0
ENSG00000235863	4.49655	1.60458	2.30716	0.128779	0.830465	B3GALT4	protein_coding	3	27	15	28	0	0	UDP-Gal:betaGlcNAc beta 1,3-galactosyltransferase, polypeptide 4 [Source:HGNC Symbol;Acc:HGNC:919]	7700	protein_coding	0.643618	0.609288	0.296021	0.601912	0	0
ENSG00000161980	4.49373	1.7569	1.32181	0.250268	0.909007	POLR3K	protein_coding	0	17	28	58	0	0	polymerase (RNA) III (DNA directed) polypeptide K, 12.3 kDa [Source:HGNC Symbol;Acc:HGNC:14121]	7221	protein_coding	0	0.409074	0.589228	1.32952	0	0
ENSG00000108469	4.49267	3.2997	4.51221	0.0336537	0.576638	RECQL5	protein_coding	8	66	73	128	0	1	RecQ protein-like 5 [Source:HGNC Symbol;Acc:HGNC:9950]	40344	protein_coding	0.327574	0.284259	0.274958	0.525166	0	0.00400386
ENSG00000093072	4.49152	2.15426	3.68296	0.0549711	0.660303	CECR1	protein_coding	1	38	74	0	0	25	cat eye syndrome chromosome region, candidate 1 [Source:HGNC Symbol;Acc:HGNC:1839]	43199	protein_coding	0.0382405	0.152848	0.260304	0	0	0.0934812
ENSG00000178401	4.4909	0.748688	1.1466	0.284263	0.915283	DNAJC22	protein_coding	0	16	20	7	0	0	DnaJ (Hsp40) homolog, subfamily C, member 22 [Source:HGNC Symbol;Acc:HGNC:25802]	10629	protein_coding	0	0.261564	0.28593	0.109011	0	0
ENSG00000084070	4.48691	2.11248	2.04487	0.15272	0.859983	SMAP2	protein_coding	2	16	39	68	0	0	small ArfGAP2 [Source:HGNC Symbol;Acc:HGNC:25082]	78476	protein_coding	0.0421009	0.0354269	0.075518	0.143429	0	0
ENSG00000169871	4.48663	1.16473	1.79855	0.179888	0.874877	TRIM56	protein_coding	1	10	35	13	0	0	tripartite motif containing 56 [Source:HGNC Symbol;Acc:HGNC:19028]	6297	protein_coding	0.26234	0.275941	0.844611	0.341724	0	0
ENSG00000215035	4.48267	2.19799	1.84148	0.174777	0.869716	FDPSP5	processed_pseudogene	1	19	34	86	0	0	farnesyl diphosphate synthase pseudogene 5 [Source:HGNC Symbol;Acc:HGNC:3636]	1395	processed_pseudogene	1.1842	2.36662	3.70363	10.2045	0	0
ENSG00000168517	4.48177	1.73777	2.24103	0.134392	0.841053	HEXIM2	protein_coding	3	18	25	38	0	0	hexamethylene bis-acetamide inducible 2 [Source:HGNC Symbol;Acc:HGNC:28591]	9340	protein_coding	0.530606	0.334869	0.406739	0.673446	0	0
ENSG00000220785	4.47717	1.41145	1.37687	0.240635	0.907654	MTMR9LP	transcribed_unprocessed_pseudogene	2	22	5	0	0	37	myotubularin related protein 9-like, pseudogene [Source:HGNC Symbol;Acc:HGNC:27920]	9962	transcribed_unprocessed_pseudogene	0.331651	0.38373	0.0762687	0	0	0.599948
ENSG00000105792	4.4769	1.41101	1.97144	0.160295	0.860849	CFAP69	protein_coding	2	15	25	25	0	0	cilia and flagella associated protein 69 [Source:HGNC Symbol;Acc:HGNC:26107]	65889	protein_coding	0.0501435	0.0395574	0.0576567	0.0628048	0	0
ENSG00000107551	4.46636	5.56748	17.0139	3.7108e-05	0.0104122	RASSF4	protein_coding	42	674	499	95	1	28	Ras association (RalGDS/AF-6) domain family member 4 [Source:HGNC Symbol;Acc:HGNC:20793]	36484	protein_coding	1.90171	3.21002	2.07836	0.43101	0.00633865	0.123969
ENSG00000175183	4.46194	1.19251	3.03624	0.0814242	0.749332	CSRP2	protein_coding	1	12	41	0	0	7	cysteine and glycine-rich protein 2 [Source:HGNC Symbol;Acc:HGNC:2470]	20345	protein_coding	0.081197	0.102488	0.306231	0	0	0.0555774
ENSG00000262454	4.46147	1.96118	1.23978	0.265514	0.913028	RP11-65J21.3	lincRNA	3	15	0	0	0	85		24065	lincRNA	0.205936	0.108307	0	0	0	0.570547
ENSG00000103152	4.46003	3.60676	11.0115	0.000905474	0.0908712	MPG	protein_coding	17	230	10	16	1	1	N-methylpurine-DNA glycosylase [Source:HGNC Symbol;Acc:HGNC:7211]	8846	protein_coding	3.17468	4.51784	0.171781	0.299391	0.0261428	0.0182604
ENSG00000196312	4.4596	0.17188	2.48506	0.114932	0.81672	HIATL2	protein_coding	2	6	7	2	0	0	hippocampus abundant transcript-like 2 [Source:HGNC Symbol;Acc:HGNC:23672]	115514	protein_coding	0.0286018	0.0090254	0.00920844	0.0028659	0	0
ENSG00000204564	4.45857	1.46839	1.92782	0.164997	0.865856	C6orf136	protein_coding	2	19	19	0	22	0	chromosome 6 open reading frame 136 [Source:HGNC Symbol;Acc:HGNC:21301]	6171	protein_coding	0.535392	0.534993	0.467865	0	0.824454	0
ENSG00000240471	4.45551	1.04313	1.11155	0.291745	0.91743	PHBP8	processed_pseudogene	0	12	29	16	0	0	prohibitin pseudogene 8 [Source:HGNC Symbol;Acc:HGNC:39287]	724	processed_pseudogene	0	2.88	6.0867	3.65803	0	0
ENSG00000179041	4.44837	1.31732	1.1485	0.283864	0.915283	RRS1	protein_coding	0	13	29	30	0	0	RRS1 ribosome biogenesis regulator homolog (S. cerevisiae) [Source:HGNC Symbol;Acc:HGNC:17083]	1705	protein_coding	0	1.32486	2.58462	2.91248	0	0
ENSG00000260597	4.44822	1.09715	0.955839	0.328237	0.923173	AC012531.25	lincRNA	3	11	0	0	0	30		2679	lincRNA	1.84989	0.71346	0	0	0	1.80887
ENSG00000221843	4.44253	1.19749	1.66793	0.196535	0.889151	C2orf16	protein_coding	1	13	27	19	0	0	chromosome 2 open reading frame 16 [Source:HGNC Symbol;Acc:HGNC:25275]	6198	protein_coding	0.26653	0.364453	0.661965	0.50742	0	0
ENSG00000235194	4.44186	1.55262	2.21388	0.136774	0.841053	PPP1R3E	protein_coding	3	20	18	29	0	0	protein phosphatase 1, regulatory subunit 3E [Source:HGNC Symbol;Acc:HGNC:14943]	7205	protein_coding	0.687836	0.482332	0.379631	0.666239	0	0
ENSG00000225205	4.43922	1.32031	1.6356	0.20093	0.890983	AC093818.1	antisense	1	20	19	26	0	0		75756	antisense	0.0218062	0.0458736	0.0381118	0.0568096	0	0
ENSG00000106588	4.43746	1.08492	1.15768	0.281948	0.915283	PSMA2	protein_coding	0	30	12	15	0	0	proteasome (prosome, macropain) subunit, alpha type, 2 [Source:HGNC Symbol;Acc:HGNC:9531]	15366	protein_coding	0	0.339243	0.118671	0.161583	0	0
ENSG00000130479	4.43619	1.5965	1.2584	0.261954	0.913028	MAP1S	protein_coding	0	41	11	36	0	0	microtubule-associated protein 1S [Source:HGNC Symbol;Acc:HGNC:15715]	15274	protein_coding	0	0.466424	0.109437	0.390136	0	0
ENSG00000220205	4.4349	1.99936	2.2806	0.131001	0.834632	VAMP2	protein_coding	3	33	16	53	0	0	vesicle-associated membrane protein 2 (synaptobrevin 2) [Source:HGNC Symbol;Acc:HGNC:12643]	4397	protein_coding	1.1271	1.30409	0.55295	1.99519	0	0
ENSG00000157150	4.43299	1.38215	1.18479	0.276384	0.915283	TIMP4	protein_coding	0	30	13	31	0	0	TIMP metallopeptidase inhibitor 4 [Source:HGNC Symbol;Acc:HGNC:11823]	6300	protein_coding	0	0.827429	0.313563	0.814492	0	0
ENSG00000226544	4.42905	1.66031	2.19829	0.138164	0.841053	RPL7P22	processed_pseudogene	5	25	8	0	20	0	ribosomal protein L7 pseudogene 22 [Source:HGNC Symbol;Acc:HGNC:35802]	732	processed_pseudogene	11.2838	5.93443	1.66074	0	6.31856	0
ENSG00000169071	4.42136	1.63277	2.79662	0.094463	0.774924	ROR2	protein_coding	3	53	5	12	0	0	receptor tyrosine kinase-like orphan receptor 2 [Source:HGNC Symbol;Acc:HGNC:10257]	387071	protein_coding	0.0128035	0.0237922	0.00196292	0.00513164	0	0
ENSG00000158352	4.42014	0.959298	1.8349	0.17555	0.870447	SHROOM4	protein_coding	1	10	28	0	7	0	shroom family member 4 [Source:HGNC Symbol;Acc:HGNC:29215]	222655	protein_coding	0.00741934	0.007804	0.0191095	0	0.00727051	0
ENSG00000114200	4.41669	1.73875	2.22701	0.135616	0.841053	BCHE	protein_coding	3	26	16	38	0	0	butyrylcholinesterase [Source:HGNC Symbol;Acc:HGNC:983]	64568	protein_coding	0.0767541	0.069969	0.0376552	0.0974164	0	0
ENSG00000225697	4.41396	3.92382	12.029	0.0005238	0.0654702	SLC26A6	protein_coding	18	226	104	23	0	9	solute carrier family 26 (anion exchanger), member 6 [Source:HGNC Symbol;Acc:HGNC:14472]	9770	protein_coding	3.04352	4.01942	1.61756	0.389672	0	0.148801
ENSG00000247311	4.41217	0.900041	1.83571	0.175454	0.870447	CTC-441N14.2	antisense	2	13	13	0	9	0		26094	antisense	0.126616	0.086567	0.0757051	0	0.0797629	0
ENSG00000189298	4.41139	2.21778	1.80923	0.178601	0.874578	ZKSCAN3	protein_coding	1	19	31	91	0	0	zinc finger with KRAB and SCAN domains 3 [Source:HGNC Symbol;Acc:HGNC:13853]	19263	protein_coding	0.0857578	0.171388	0.244546	0.781958	0	0
ENSG00000163975	4.40984	1.58676	1.63229	0.201387	0.890983	MFI2	protein_coding	1	25	17	40	0	0	antigen p97 (melanoma associated) identified by monoclonal antibodies 133.2 and 96.5 [Source:HGNC Symbol;Acc:HGNC:7037]	41195	protein_coding	0.0401008	0.10545	0.0627086	0.160724	0	0
ENSG00000185187	4.40981	1.40246	1.59961	0.205958	0.894539	SIGIRR	protein_coding	1	20	19	31	0	0	single immunoglobulin and toll-interleukin 1 receptor (TIR) domain [Source:HGNC Symbol;Acc:HGNC:30575]	11739	protein_coding	0.140724	0.296039	0.245949	0.437116	0	0
ENSG00000150967	4.40763	1.16412	1.11042	0.291992	0.917453	ABCB9	protein_coding	0	13	26	24	0	0	ATP-binding cassette, sub-family B (MDR/TAP), member 9 [Source:HGNC Symbol;Acc:HGNC:50]	60698	protein_coding	0	0.0372151	0.0650911	0.0654489	0	0
ENSG00000228328	4.4075	2.22944	1.81763	0.177595	0.872758	RP11-516A11.1	processed_pseudogene	1	21	28	93	0	0		1247	processed_pseudogene	1.32474	2.92619	3.41204	12.3447	0	0
ENSG00000204954	4.40686	1.91701	1.92935	0.16483	0.865856	C12orf73	protein_coding	2	18	27	58	0	0	chromosome 12 open reading frame 73 [Source:HGNC Symbol;Acc:HGNC:34450]	15506	protein_coding	0.213073	0.201708	0.264598	0.619147	0	0
ENSG00000238142	4.40583	2.49723	1.92168	0.165671	0.866035	RP11-108M9.4	lincRNA	2	36	12	0	0	121		1111	lincRNA	2.97381	5.63039	1.64131	0	0	17.5926
ENSG00000184381	4.40544	2.09682	2.90652	0.088222	0.764484	PLA2G6	protein_coding	6	20	22	49	0	0	phospholipase A2, group VI (cytosolic, calcium-independent) [Source:HGNC Symbol;Acc:HGNC:9039]	94195	protein_coding	0.105226	0.0368937	0.0354909	0.0861061	0	0
ENSG00000155636	4.40421	1.8047	1.31085	0.252241	0.909007	RBM45	protein_coding	0	16	27	64	0	0	RNA binding motif protein 45 [Source:HGNC Symbol;Acc:HGNC:24468]	26587	protein_coding	0	0.104568	0.154318	0.398452	0	0
ENSG00000268516	4.4	0.705755	1.97003	0.160445	0.861027	CTD-3138B18.5	antisense	2	10	14	0	0	7		21538	antisense	0.153399	0.080676	0.0987746	0	0	0.052499
ENSG00000103021	4.3988	1.52515	1.93677	0.16402	0.865293	CCDC113	protein_coding	1	18	37	0	18	0	coiled-coil domain containing 113 [Source:HGNC Symbol;Acc:HGNC:25002]	52679	protein_coding	0.0313589	0.0593724	0.10673	0	0.0790195	0
ENSG00000272419	4.39707	0.444429	2.2098	0.137137	0.841053	RP11-403I13.8	processed_transcript	1	12	12	0	0	3		51959	processed_transcript	0.0317934	0.0401301	0.0350948	0	0	0.0093265
ENSG00000188906	4.39703	1.15166	1.15046	0.283453	0.915283	LRRK2	protein_coding	0	8	45	11	0	0	leucine-rich repeat kinase 2 [Source:HGNC Symbol;Acc:HGNC:18618]	172541	protein_coding	0	0.00805652	0.0396317	0.0105528	0	0
ENSG00000215067	4.39521	1.42937	1.92931	0.164834	0.865856	ALOX12-AS1	antisense	2	23	15	27	0	0	ALOX12 antisense RNA 1 [Source:HGNC Symbol;Acc:HGNC:51342]	135714	antisense	0.0243446	0.0294478	0.0167954	0.032931	0	0
ENSG00000164124	4.39325	1.34869	1.16416	0.280604	0.915283	TMEM144	protein_coding	0	28	13	31	0	0	transmembrane protein 144 [Source:HGNC Symbol;Acc:HGNC:25633]	53807	protein_coding	0	0.090421	0.0367136	0.0953649	0	0
ENSG00000213730	4.39242	1.80304	1.65266	0.198597	0.890983	POLD2P1	processed_pseudogene	2	24	12	0	0	57	polymerase (DNA directed), delta 2, accessory subunit pseudogene 1 [Source:HGNC Symbol;Acc:HGNC:41522]	996	processed_pseudogene	3.31718	4.18699	1.83082	0	0	9.24429
ENSG00000267293	4.39124	0.904702	1.78904	0.181044	0.87616	RP11-8H2.1	processed_pseudogene	1	9	27	9	0	0		1523	processed_pseudogene	1.08467	1.02682	2.69393	0.978157	0	0
ENSG00000248161	4.39117	0.67371	2.01162	0.156099	0.859983	RP11-499E18.1	lincRNA	1	20	9	5	0	0		31408	lincRNA	0.0525966	0.110647	0.0435437	0.0263509	0	0
ENSG00000136982	4.39039	2.87111	6.16838	0.0130054	0.391271	DSCC1	protein_coding	3	64	130	1	0	31	DNA replication and sister chromatid cohesion 1 [Source:HGNC Symbol;Acc:HGNC:24453]	22034	protein_coding	0.224919	0.504704	0.896546	0.00751229	0	0.227262
ENSG00000067606	4.38667	1.14245	1.11198	0.291652	0.91743	PRKCZ	protein_coding	0	18	18	25	0	0	protein kinase C, zeta [Source:HGNC Symbol;Acc:HGNC:9412]	134925	protein_coding	0	0.0231809	0.0202723	0.03067	0	0
ENSG00000135953	4.38491	1.36743	1.58253	0.208397	0.895906	MFSD9	protein_coding	1	18	20	30	0	0	major facilitator superfamily domain containing 9 [Source:HGNC Symbol;Acc:HGNC:28158]	21048	protein_coding	0.078485	0.148598	0.144392	0.235926	0	0
ENSG00000276535	4.38003	1.21536	1.11133	0.291793	0.91743	RP11-345K9.3	processed_pseudogene	0	9	39	19	0	0		999	processed_pseudogene	0	1.56541	5.93228	3.14814	0	0
ENSG00000006530	4.37711	1.99315	2.97375	0.0846253	0.755322	AGK	protein_coding	1	37	54	0	0	28	acylglycerol kinase [Source:HGNC Symbol;Acc:HGNC:21869]	104055	protein_coding	0.0158758	0.0617858	0.0788594	0	0	0.0434664
ENSG00000170604	4.37153	2.00426	1.94804	0.162798	0.864715	IRF2BP1	protein_coding	2	19	26	66	0	0	interferon regulatory factor 2 binding protein 1 [Source:HGNC Symbol;Acc:HGNC:21728]	2563	protein_coding	1.28908	1.28812	1.54151	4.26247	0	0
ENSG00000109743	4.3703	2.21425	3.77189	0.0521208	0.646176	BST1	protein_coding	2	81	15	0	24	0	bone marrow stromal cell antigen 1 [Source:HGNC Symbol;Acc:HGNC:1118]	35363	protein_coding	0.0934283	0.398002	0.0644562	0	0.15695	0
ENSG00000134575	4.36188	1.71885	2.60604	0.106457	0.802014	ACP2	protein_coding	3	40	10	0	20	0	acid phosphatase 2, lysosomal [Source:HGNC Symbol;Acc:HGNC:123]	9604	protein_coding	0.51602	0.723699	0.158223	0	0.48159	0
ENSG00000153832	4.36165	1.7333	2.84831	0.0914703	0.76872	FBXO36	protein_coding	1	45	26	0	16	0	F-box protein 36 [Source:HGNC Symbol;Acc:HGNC:27020]	90807	protein_coding	0.0181919	0.0861079	0.0435088	0	0.0407474	0
ENSG00000127081	4.35932	1.56202	1.72961	0.188461	0.880084	ZNF484	protein_coding	2	19	18	0	0	38	zinc finger protein 484 [Source:HGNC Symbol;Acc:HGNC:23385]	33007	protein_coding	0.100097	0.100022	0.0828684	0	0	0.185967
ENSG00000230390	4.35844	2.26	1.73952	0.187199	0.878575	LINC01048	lincRNA	1	11	53	84	0	0	long intergenic non-protein coding RNA 1048 [Source:HGNC Symbol;Acc:HGNC:49042]	3302	lincRNA	0.500289	0.578849	2.43905	4.21083	0	0
ENSG00000257433	4.35655	1.35049	1.11971	0.28998	0.91743	RP1-197B17.3	antisense	0	12	28	34	0	0		36209	antisense	0	0.0575857	0.117507	0.155428	0	0
ENSG00000228989	4.35067	1.0835	0.941761	0.331825	0.923173	AC133528.2	antisense	2	14	0	0	0	32		3875	antisense	0.852621	0.627778	0	0	0	1.33394
ENSG00000171658	4.34958	1.52684	1.19927	0.273467	0.915283	RP11-443P15.2	transcribed_unprocessed_pseudogene	0	39	10	34	0	0		20929	transcribed_unprocessed_pseudogene	0	0.323792	0.0726063	0.268903	0	0
ENSG00000185236	4.3492	1.53288	1.95072	0.162509	0.864715	RAB11B	protein_coding	2	32	11	28	0	0	RAB11B, member RAS oncogene family [Source:HGNC Symbol;Acc:HGNC:9761]	14453	protein_coding	0.228597	0.384717	0.115653	0.320676	0	0
ENSG00000115468	4.34898	1.15733	1.60141	0.205704	0.894539	EFHD1	protein_coding	1	17	18	21	0	0	EF-hand domain family, member D1 [Source:HGNC Symbol;Acc:HGNC:29556]	76724	protein_coding	0.0215311	0.0385006	0.0356504	0.0453058	0	0
ENSG00000171813	4.34797	2.05996	1.74448	0.186572	0.878575	PWWP2B	protein_coding	1	24	21	78	0	0	PWWP domain containing 2B [Source:HGNC Symbol;Acc:HGNC:25150]	20695	protein_coding	0.0798238	0.20151	0.154197	0.623871	0	0
ENSG00000224165	4.34536	0.938305	2.73509	0.0981662	0.785472	DNAJC27-AS1	antisense	4	16	5	7	0	0	DNAJC27 antisense RNA 1 [Source:HGNC Symbol;Acc:HGNC:42943]	68304	antisense	0.0967412	0.0407027	0.0111236	0.0169636	0	0
ENSG00000123444	4.33691	1.53076	1.15327	0.282866	0.915283	KBTBD4	protein_coding	0	12	29	45	0	0	kelch repeat and BTB (POZ) domain containing 4 [Source:HGNC Symbol;Acc:HGNC:23761]	6818	protein_coding	0	0.305826	0.646344	1.0925	0	0
ENSG00000137767	4.33689	2.29529	2.20351	0.137697	0.841053	SQRDL	protein_coding	2	29	26	0	63	0	sulfide quinone reductase-like (yeast) [Source:HGNC Symbol;Acc:HGNC:20390]	60146	protein_coding	0.0549314	0.0837801	0.0656885	0	0.242233	0
ENSG00000130489	4.33614	1.01286	1.40659	0.235624	0.906996	SCO2	protein_coding	2	15	8	0	0	20	SCO2 cytochrome c oxidase assembly protein [Source:HGNC Symbol;Acc:HGNC:10604]	2871	protein_coding	1.15079	0.907837	0.423428	0	0	1.12527
ENSG00000226745	4.33169	0.744669	1.79724	0.180046	0.874985	RP11-115D7.3	processed_pseudogene	1	17	12	8	0	0		684	processed_pseudogene	2.41514	4.3186	2.66592	1.93597	0	0
ENSG00000243811	4.33088	1.67664	1.20943	0.271446	0.915283	APOBEC3D	protein_coding	0	12	31	54	0	0	apolipoprotein B mRNA editing enzyme, catalytic polypeptide-like 3D [Source:HGNC Symbol;Acc:HGNC:17354]	18913	protein_coding	0	0.110248	0.249071	0.472606	0	0
ENSG00000165949	4.32597	2.2363	1.62349	0.202606	0.892445	IFI27	protein_coding	0	32	70	50	0	1	interferon, alpha-inducible protein 27 [Source:HGNC Symbol;Acc:HGNC:5397]	11862	protein_coding	0	0.468751	0.896732	0.697715	0	0.0136176
ENSG00000187815	4.32531	1.76553	1.27595	0.258653	0.913028	ZFP69	protein_coding	0	19	20	64	0	0	ZFP69 zinc finger protein [Source:HGNC Symbol;Acc:HGNC:24708]	19128	protein_coding	0	0.172597	0.158885	0.55383	0	0
ENSG00000236913	4.32505	1.8304	3.06547	0.0799719	0.747474	AC025750.5	processed_pseudogene	3	74	2	8	0	0		449	processed_pseudogene	11.0375	28.6375	0.676872	2.94924	0	0
ENSG00000116525	4.31966	1.44381	1.85712	0.172957	0.86881	TRIM62	protein_coding	2	21	15	30	0	0	tripartite motif containing 62 [Source:HGNC Symbol;Acc:HGNC:25574]	36657	protein_coding	0.0901303	0.0995433	0.0621809	0.135466	0	0
ENSG00000233230	4.31501	1.00919	1.59783	0.206211	0.894539	AC079807.2	antisense	1	13	20	16	0	0		2132	antisense	0.774837	1.05951	1.42549	1.24222	0	0
ENSG00000184903	4.31427	1.28765	2.71131	0.0996394	0.789534	IMMP2L	protein_coding	5	10	14	15	0	0	IMP2 inner mitochondrial membrane peptidase-like (S. cerevisiae) [Source:HGNC Symbol;Acc:HGNC:14598]	899466	protein_coding	0.00918297	0.00193181	0.00236519	0.0027604	0	0
ENSG00000175449	4.31337	1.04678	1.05166	0.305125	0.919773	RFESD	protein_coding	0	11	26	20	0	0	Rieske (Fe-S) domain containing [Source:HGNC Symbol;Acc:HGNC:29587]	38019	protein_coding	0	0.0502738	0.103919	0.0870753	0	0
ENSG00000159110	4.31271	0.928601	1.52127	0.217428	0.899104	IFNAR2	protein_coding	1	7	27	0	9	0	interferon (alpha, beta and omega) receptor 2 [Source:HGNC Symbol;Acc:HGNC:5433]	35774	protein_coding	0.0461775	0.0340001	0.114688	0	0.0581801	0
ENSG00000203416	4.30818	1.2921	1.56318	0.2112	0.897333	FAM32B	processed_pseudogene	1	21	15	27	0	0	family with sequence similarity 32, member B (pseudogene) [Source:HGNC Symbol;Acc:HGNC:30945]	427	processed_pseudogene	3.86874	8.54557	5.33809	10.4665	0	0
ENSG00000267470	4.30739	1.76331	1.5999	0.205917	0.894539	ZNF571-AS1	antisense	1	14	29	54	0	0	ZNF571 antisense RNA 1 [Source:HGNC Symbol;Acc:HGNC:44324]	38434	antisense	0.0429816	0.063294	0.114658	0.232565	0	0
ENSG00000271614	4.30543	1.34387	2.01633	0.155615	0.859983	LINC00936	lincRNA	2	31	9	19	0	0	long intergenic non-protein coding RNA 936 [Source:HGNC Symbol;Acc:HGNC:27883]	3631	lincRNA	0.909916	1.48349	0.376651	0.86615	0	0
ENSG00000261188	4.30174	1.25685	2.09116	0.148153	0.856224	CTA-445C9.14	antisense	2	31	8	15	0	0		2031	antisense	1.62674	2.65217	0.598553	1.2225	0	0
ENSG00000177873	4.29923	0.460178	1.94242	0.163406	0.865248	ZNF619	protein_coding	1	7	17	4	0	0	zinc finger protein 619 [Source:HGNC Symbol;Acc:HGNC:26910]	13123	protein_coding	0.125882	0.0926861	0.196851	0.0504537	0	0
ENSG00000100027	4.29759	1.17783	1.07991	0.298717	0.919773	YPEL1	protein_coding	0	16	18	29	0	0	yippee-like 1 (Drosophila) [Source:HGNC Symbol;Acc:HGNC:12845]	38290	protein_coding	0	0.072608	0.0714348	0.125366	0	0
ENSG00000118420	4.29415	1.32857	1.87604	0.170785	0.868575	UBE3D	protein_coding	2	20	14	25	0	0	ubiquitin protein ligase E3D [Source:HGNC Symbol;Acc:HGNC:21381]	173443	protein_coding	0.0190489	0.0200366	0.0122657	0.0238588	0	0
ENSG00000169246	4.29068	1.57385	1.13738	0.286207	0.915368	NPIPB3	protein_coding	0	9	39	42	0	0	nuclear pore complex interacting protein family, member B3 [Source:HGNC Symbol;Acc:HGNC:28989]	46330	protein_coding	0	0.0337544	0.127916	0.150056	0	0
ENSG00000155252	4.28426	2.58928	2.51336	0.112885	0.815458	PI4K2A	protein_coding	4	37	17	110	0	0	phosphatidylinositol 4-kinase type 2 alpha [Source:HGNC Symbol;Acc:HGNC:30031]	35748	protein_coding	0.184844	0.179846	0.0722636	0.509339	0	0
ENSG00000183751	4.27936	1.91207	1.5012	0.220487	0.899816	TBL3	protein_coding	0	36	57	24	0	1	transducin (beta)-like 3 [Source:HGNC Symbol;Acc:HGNC:11587]	10896	protein_coding	0	0.574097	0.794933	0.364594	0	0.0148249
ENSG00000180758	4.26886	1.80041	1.58867	0.207517	0.89561	GPR157	protein_coding	1	14	28	58	0	0	G protein-coupled receptor 157 [Source:HGNC Symbol;Acc:HGNC:23687]	28865	protein_coding	0.0572303	0.0842765	0.147404	0.3326	0	0
ENSG00000159239	4.2676	2.10988	2.025	0.154729	0.859983	C2orf81	protein_coding	1	25	46	0	43	0	chromosome 2 open reading frame 81 [Source:HGNC Symbol;Acc:HGNC:34350]	7415	protein_coding	0.222785	0.58584	0.942691	0	1.34109	0
ENSG00000229785	4.26473	1.52218	3.95094	0.0468451	0.631654	SLC25A38P1	processed_pseudogene	1	46	28	1	1	1	solute carrier family 25, member 38 pseudogene 1 [Source:HGNC Symbol;Acc:HGNC:43858]	942	processed_pseudogene	1.75367	8.4851	4.51679	0.175717	0.245498	0.171478
ENSG00000166321	4.26272	1.19197	1.86387	0.172179	0.868575	NUDT13	protein_coding	2	14	17	21	0	0	nudix (nucleoside diphosphate linked moiety X)-type motif 13 [Source:HGNC Symbol;Acc:HGNC:18827]	21453	protein_coding	0.154007	0.113394	0.120416	0.162031	0	0
ENSG00000173933	4.26206	1.35569	1.81202	0.178266	0.87418	RBM4	protein_coding	2	16	17	28	0	0	RNA binding motif protein 4 [Source:HGNC Symbol;Acc:HGNC:9901]	28065	protein_coding	0.117723	0.0990615	0.0920463	0.165142	0	0
ENSG00000121903	4.25996	1.25585	1.86156	0.172444	0.868575	ZSCAN20	protein_coding	2	18	14	23	0	0	zinc finger and SCAN domain containing 20 [Source:HGNC Symbol;Acc:HGNC:13093]	23862	protein_coding	0.138459	0.131074	0.0891546	0.159546	0	0
ENSG00000183401	4.25861	2.00975	2.80958	0.0937032	0.773304	CCDC159	protein_coding	1	33	55	0	0	33	coiled-coil domain containing 159 [Source:HGNC Symbol;Acc:HGNC:26996]	10260	protein_coding	0.161009	0.558877	0.814588	0	0	0.519547
ENSG00000148655	4.25835	1.62702	1.41596	0.234069	0.906996	C10orf11	protein_coding	3	12	9	0	0	52	chromosome 10 open reading frame 11 [Source:HGNC Symbol;Acc:HGNC:23405]	1128714	protein_coding	0.00439071	0.00184734	0.00121166	0	0	0.00744179
ENSG00000125730	4.2581	1.96958	3.06356	0.0800663	0.747607	C3	protein_coding	2	13	68	0	0	31	complement component 3 [Source:HGNC Symbol;Acc:HGNC:1318]	52858	protein_coding	0.0625053	0.0427349	0.195488	0	0	0.0947347
ENSG00000246273	4.25764	1.46137	1.09191	0.296049	0.919444	SBF2-AS1	antisense	0	7	49	27	0	0	SBF2 antisense RNA 1 [Source:HGNC Symbol;Acc:HGNC:27438]	53027	antisense	0	0.0229378	0.140418	0.0842815	0	0
ENSG00000168434	4.25497	1.96023	1.30937	0.25251	0.909007	COG7	protein_coding	0	15	25	81	0	0	component of oligomeric golgi complex 7 [Source:HGNC Symbol;Acc:HGNC:18622]	64687	protein_coding	0	0.0402925	0.0587281	0.207269	0	0
ENSG00000104983	4.25455	1.19896	1.87388	0.171031	0.868575	CCDC61	protein_coding	2	17	14	21	0	0	coiled-coil domain containing 61 [Source:HGNC Symbol;Acc:HGNC:33629]	25857	protein_coding	0.127776	0.114241	0.0822759	0.134433	0	0
ENSG00000111725	4.24794	1.81707	1.63473	0.20105	0.890983	PRKAB1	protein_coding	1	37	11	51	0	0	protein kinase, AMP-activated, beta 1 non-catalytic subunit [Source:HGNC Symbol;Acc:HGNC:9378]	13877	protein_coding	0.119043	0.463293	0.120454	0.608332	0	0
ENSG00000254837	4.24408	1.1008	1.53506	0.215354	0.898741	AP001372.2	lincRNA	1	16	16	21	0	0		5167	lincRNA	0.319712	0.538061	0.470548	0.672739	0	0
ENSG00000170846	4.24174	2.38249	3.14891	0.0759775	0.739032	AC093323.3	lincRNA	3	37	79	1	23	0		2596	lincRNA	1.90904	2.47655	4.62429	0.0637619	2.04891	0
ENSG00000205269	4.24164	0.849654	1.98559	0.158803	0.859983	TMEM170B	protein_coding	2	13	12	11	0	0	transmembrane protein 170B [Source:HGNC Symbol;Acc:HGNC:34244]	45246	protein_coding	0.073021	0.0499244	0.0403017	0.0402419	0	0
ENSG00000205364	4.24065	5.15045	13.1068	0.000294218	0.0464966	MT1M	protein_coding	38	579	231	37	0	45	metallothionein 1M [Source:HGNC Symbol;Acc:HGNC:14296]	1753	protein_coding	35.8096	57.3914	20.0241	3.4937	0	4.14657
ENSG00000167702	4.24046	2.60709	3.24341	0.0717112	0.7213	KIFC2	protein_coding	8	37	14	84	0	0	kinesin family member C2 [Source:HGNC Symbol;Acc:HGNC:29530]	8159	protein_coding	1.61976	0.787979	0.260744	1.70415	0	0
ENSG00000102452	4.2384	1.70974	1.85034	0.173743	0.869441	NALCN	protein_coding	2	29	12	43	0	0	sodium leak channel, non selective [Source:HGNC Symbol;Acc:HGNC:19082]	362716	protein_coding	0.0091088	0.0138925	0.00502733	0.0196231	0	0
ENSG00000157353	4.23715	0.930037	2.68716	0.10116	0.791605	FUK	protein_coding	1	12	32	1	1	0	fucokinase [Source:HGNC Symbol;Acc:HGNC:29500]	25853	protein_coding	0.0638979	0.0806529	0.188088	0.00640258	0.00894517	0
ENSG00000134830	4.23427	0.577254	1.28405	0.257148	0.913028	C5AR2	protein_coding	2	11	5	0	0	10	complement component 5a receptor 2 [Source:HGNC Symbol;Acc:HGNC:4527]	15180	protein_coding	0.217649	0.125913	0.0500519	0	0	0.106411
ENSG00000164687	4.23086	1.39557	1.48224	0.223424	0.902513	FABP5	protein_coding	1	14	21	35	0	0	fatty acid binding protein 5 (psoriasis-associated) [Source:HGNC Symbol;Acc:HGNC:3560]	4414	protein_coding	0.374253	0.551119	0.722952	1.31251	0	0
ENSG00000132031	4.22722	1.88513	1.28336	0.257275	0.913028	MATN3	protein_coding	0	34	11	67	0	0	matrilin 3 [Source:HGNC Symbol;Acc:HGNC:6909]	20583	protein_coding	0	0.287025	0.0812095	0.538805	0	0
ENSG00000207524	4.22591	1.23614	1.16597	0.280231	0.915283	RNU6-33P	snRNA	1	2	30	0	22	0	RNA, U6 small nuclear 33, pseudogene [Source:HGNC Symbol;Acc:HGNC:34277]	106	snRNA	15.5845	3.27849	43.0069	0	47.9972	0
ENSG00000265545	4.22541	0.524908	1.86729	0.171786	0.868575	RP11-183C12.1	processed_pseudogene	1	16	8	5	0	0		228	processed_pseudogene	7.24541	12.1937	5.33185	3.62995	0	0
ENSG00000227855	4.22147	1.07123	1.02507	0.311318	0.921139	DPY19L2P3	transcribed_unprocessed_pseudogene	0	11	23	24	0	0	DPY19L2 pseudogene 3 [Source:HGNC Symbol;Acc:HGNC:22367]	92367	transcribed_unprocessed_pseudogene	0	0.0206931	0.0378385	0.0430091	0	0
ENSG00000130783	4.22049	1.04176	2.20775	0.137319	0.841053	CCDC62	protein_coding	2	7	28	0	0	11	coiled-coil domain containing 62 [Source:HGNC Symbol;Acc:HGNC:30723]	53201	protein_coding	0.0621023	0.0228627	0.0799762	0	0	0.0333988
ENSG00000172731	4.21701	1.95071	3.01224	0.082638	0.752525	LRRC20	protein_coding	0	25	91	0	0	9	leucine rich repeat containing 20 [Source:HGNC Symbol;Acc:HGNC:23421]	83680	protein_coding	0	0.0519121	0.16525	0	0	0.0173732
ENSG00000137822	4.21448	1.64687	1.56502	0.210931	0.897333	TUBGCP4	protein_coding	1	12	34	0	31	0	tubulin, gamma complex associated protein 4 [Source:HGNC Symbol;Acc:HGNC:16691]	40550	protein_coding	0.0407387	0.051421	0.127412	0	0.176795	0
ENSG00000260766	4.21335	0.608338	1.02104	0.312272	0.921139	RP11-226L15.5	sense_overlapping	0	10	21	7	0	0		1841	sense_overlapping	0	0.943835	1.73336	0.629376	0	0
ENSG00000134594	4.20289	0.628541	1.00843	0.315278	0.92177	RAB33A	protein_coding	0	15	14	9	0	0	RAB33A, member RAS oncogene family [Source:HGNC Symbol;Acc:HGNC:9773]	13221	protein_coding	0	0.197141	0.160911	0.112679	0	0
ENSG00000164107	4.20036	2.7259	4.00344	0.0454075	0.627445	HAND2	protein_coding	1	42	119	0	0	57	heart and neural crest derivatives expressed 2 [Source:HGNC Symbol;Acc:HGNC:4808]	5260	protein_coding	0.31406	1.38744	3.43783	0	0	1.75044
ENSG00000114529	4.19705	1.21601	1.03875	0.308113	0.920746	C3orf52	protein_coding	0	10	26	30	0	0	chromosome 3 open reading frame 52 [Source:HGNC Symbol;Acc:HGNC:26255]	44669	protein_coding	0	0.0388995	0.0884484	0.111168	0	0
ENSG00000267317	4.19301	1.02668	2.0656	0.150655	0.859983	CTB-25B13.12	antisense	1	21	16	0	9	0		910	antisense	1.81533	4.00985	2.67178	0	2.28718	0
ENSG00000248632	4.19174	1.6569	1.15688	0.282113	0.915283	RP11-366M4.11	processed_pseudogene	0	12	25	58	0	0		1415	processed_pseudogene	0	1.47358	2.68476	6.7848	0	0
ENSG00000250133	4.19153	1.10114	1.01621	0.313421	0.92177	HOXC-AS2	processed_transcript	0	9	28	23	0	0	HOXC cluster antisense RNA 2 [Source:HGNC Symbol;Acc:HGNC:43750]	2975	processed_transcript	0	0.525661	1.43019	1.2797	0	0
ENSG00000214331	4.19059	1.42045	1.47841	0.224024	0.902513	RP11-252A24.2	transcribed_unprocessed_pseudogene	1	8	36	29	0	0		35838	transcribed_unprocessed_pseudogene	0.046095	0.0387879	0.152645	0.133943	0	0
ENSG00000166924	4.18756	0.517487	1.80214	0.179453	0.874578	NYAP1	protein_coding	1	6	19	5	0	0	neuronal tyrosine-phosphorylated phosphoinositide-3-kinase adaptor 1 [Source:HGNC Symbol;Acc:HGNC:22009]	10872	protein_coding	0.151946	0.095894	0.265563	0.0761248	0	0
ENSG00000239467	4.18361	1.55021	1.53394	0.215522	0.898741	ERICH2	lincRNA	1	6	52	25	0	0		7035	lincRNA	0.234819	0.148196	1.12321	0.588223	0	0
ENSG00000180921	4.18212	0.720329	2.27612	0.13138	0.835765	FAM83H	protein_coding	3	8	10	8	0	0	family with sequence similarity 83, member H [Source:HGNC Symbol;Acc:HGNC:24797]	9868	protein_coding	0.502215	0.140867	0.15399	0.134192	0	0
ENSG00000233915	4.1807	1.44883	2.40258	0.121135	0.823685	UBE2Q2P10	processed_pseudogene	1	18	39	0	0	18	ubiquitin-conjugating enzyme E2Q family member 2 pseudogene 10 [Source:HGNC Symbol;Acc:HGNC:49518]	1397	processed_pseudogene	1.1825	2.23885	4.2422	0	0	2.0813
ENSG00000197162	4.18005	0.765665	0.995926	0.318298	0.92177	ZNF785	protein_coding	0	18	12	13	0	0	zinc finger protein 785 [Source:HGNC Symbol;Acc:HGNC:26496]	12031	protein_coding	0	0.259968	0.151566	0.178858	0	0
ENSG00000174276	4.1772	1.56273	2.025	0.154729	0.859983	ZNHIT2	protein_coding	3	23	11	33	0	0	zinc finger, HIT-type containing 2 [Source:HGNC Symbol;Acc:HGNC:1177]	1305	protein_coding	3.79759	3.06244	1.28087	4.18571	0	0
ENSG00000148660	4.17678	3.12722	4.31579	0.0377602	0.58554	CAMK2G	protein_coding	6	58	118	71	0	3	calcium/calmodulin-dependent protein kinase II gamma [Source:HGNC Symbol;Acc:HGNC:1463]	62090	protein_coding	0.159635	0.162314	0.288791	0.189279	0	0.00780473
ENSG00000207652	4.17468	1.19376	1.23206	0.267006	0.913267	MIR621	miRNA	2	4	13	0	26	0	microRNA 621 [Source:HGNC Symbol;Acc:HGNC:32877]	95	miRNA	34.778	7.31621	20.7942	0	63.292	0
ENSG00000112699	4.16972	0.951325	1.00787	0.315415	0.92177	GMDS	protein_coding	0	19	12	20	0	0	GDP-mannose 4,6-dehydratase [Source:HGNC Symbol;Acc:HGNC:4369]	621886	protein_coding	0	0.00530875	0.0029322	0.00532335	0	0
ENSG00000102935	4.16702	1.99371	2.92481	0.0872276	0.760115	ZNF423	protein_coding	1	59	23	0	24	0	zinc finger protein 423 [Source:HGNC Symbol;Acc:HGNC:16762]	370395	protein_coding	0.00445998	0.0276781	0.00943594	0	0.0149846	0
ENSG00000166435	4.16529	1.57691	1.45967	0.226982	0.904312	XRRA1	protein_coding	1	10	30	43	0	0	X-ray radiation resistance associated 1 [Source:HGNC Symbol;Acc:HGNC:18868]	141461	protein_coding	0.0116778	0.0122832	0.0322261	0.050315	0	0
ENSG00000164048	4.16394	1.61856	1.90367	0.167668	0.868575	ZNF589	protein_coding	1	24	27	0	25	0	zinc finger protein 589 [Source:HGNC Symbol;Acc:HGNC:16747]	58153	protein_coding	0.028407	0.0717115	0.0705528	0	0.0994185	0
ENSG00000125122	4.16291	0.599734	0.986618	0.32057	0.92177	LRRC29	protein_coding	0	14	14	9	0	0	leucine rich repeat containing 29 [Source:HGNC Symbol;Acc:HGNC:13605]	19909	protein_coding	0	0.122188	0.106857	0.0748271	0	0
ENSG00000214595	4.16131	2.208	1.39772	0.237107	0.906996	EML6	protein_coding	0	22	17	107	0	0	echinoderm microtubule associated protein like 6 [Source:HGNC Symbol;Acc:HGNC:35412]	248526	protein_coding	0	0.0153816	0.0103944	0.0712652	0	0
ENSG00000258373	4.16121	2.59668	3.67431	0.0552572	0.661211	SLC25A3P2	processed_pseudogene	6	71	32	45	0	1	solute carrier family 25 (mitochondrial carrier; phosphate carrier), member 3 pseudogene 2 [Source:HGNC Symbol;Acc:HGNC:43784]	879	processed_pseudogene	11.2761	14.0352	5.53202	8.47402	0	0.183768
ENSG00000253384	4.16097	0.98783	1.00064	0.317155	0.92177	CTD-2547L16.3	processed_pseudogene	0	16	14	23	0	0		1118	processed_pseudogene	0	2.48673	1.90287	3.40527	0	0
ENSG00000128594	4.16087	1.47995	1.1048	0.293214	0.917453	LRRC4	protein_coding	0	19	14	48	0	0	leucine rich repeat containing 4 [Source:HGNC Symbol;Acc:HGNC:15586]	5036	protein_coding	0	0.655568	0.42244	1.57769	0	0
ENSG00000182810	4.16	1.11958	0.895439	0.344008	0.92648	DDX28	protein_coding	2	11	0	0	0	37	DEAD (Asp-Glu-Ala-Asp) box polypeptide 28 [Source:HGNC Symbol;Acc:HGNC:17330]	2168	protein_coding	1.52394	0.881624	0	0	0	2.75677
ENSG00000244687	4.15459	1.39068	1.57096	0.210067	0.897333	UBE2V1	protein_coding	2	13	17	0	0	34	ubiquitin-conjugating enzyme E2 variant 1 [Source:HGNC Symbol;Acc:HGNC:12494]	34835	protein_coding	0.0948445	0.0648451	0.0741576	0	0	0.15766
ENSG00000111684	4.15443	2.01841	2.54452	0.110678	0.812584	LPCAT3	protein_coding	5	34	9	46	0	0	lysophosphatidylcholine acyltransferase 3 [Source:HGNC Symbol;Acc:HGNC:30244]	42324	protein_coding	0.195156	0.139586	0.0323131	0.179902	0	0
ENSG00000261578	4.15036	1.55914	2.25842	0.13289	0.83916	RP11-21L23.2	sense_overlapping	4	5	35	23	0	0		4191	sense_overlapping	1.57667	0.207301	1.26903	0.908398	0	0
ENSG00000159063	4.14637	3.10803	3.98233	0.0459798	0.629416	ALG8	protein_coding	6	143	14	75	1	0	ALG8, alpha-1,3-glucosyltransferase [Source:HGNC Symbol;Acc:HGNC:23161]	38724	protein_coding	0.255958	0.641661	0.0549377	0.320588	0.00597199	0
ENSG00000196782	4.14507	1.64794	1.46686	0.225842	0.903207	MAML3	protein_coding	1	8	39	42	0	0	mastermind-like 3 (Drosophila) [Source:HGNC Symbol;Acc:HGNC:16272]	437431	protein_coding	0.00377649	0.00317783	0.0135481	0.015893	0	0
ENSG00000258634	4.1426	1.27777	1.03834	0.308207	0.920803	RP4-773N10.4	antisense	0	12	20	37	0	0		4215	antisense	0	0.49469	0.721033	1.45301	0	0
ENSG00000042832	4.13669	1.43831	1.5057	0.219796	0.899397	TG	protein_coding	1	31	9	31	0	0	thyroglobulin [Source:HGNC Symbol;Acc:HGNC:11764]	267945	protein_coding	0.00616527	0.0201032	0.0051041	0.0191506	0	0
ENSG00000236229	4.13654	2.08414	1.57182	0.209942	0.897333	VEZF1P1	processed_pseudogene	1	9	44	75	0	0	vascular endothelial zinc finger 1 pseudogene 1 [Source:HGNC Symbol;Acc:HGNC:32320]	1752	processed_pseudogene	0.942896	0.892603	3.81629	7.08587	0	0
ENSG00000145990	4.13608	1.8282	1.77909	0.182261	0.876192	GFOD1	protein_coding	2	23	14	57	0	0	glucose-fructose oxidoreductase domain containing 1 [Source:HGNC Symbol;Acc:HGNC:21096]	129832	protein_coding	0.0254476	0.0307819	0.0163858	0.0726706	0	0
ENSG00000213212	4.13374	1.32167	1.43638	0.230725	0.906552	NCLP1	processed_pseudogene	1	10	25	31	0	0	nucleolin pseudogene 1 [Source:HGNC Symbol;Acc:HGNC:35472]	2748	processed_pseudogene	0.601147	0.632314	1.38244	1.86729	0	0
ENSG00000163644	4.12882	1.64328	1.1287	0.288052	0.916012	PPM1K	protein_coding	0	11	25	58	0	0	protein phosphatase, Mg2+/Mn2+ dependent, 1K [Source:HGNC Symbol;Acc:HGNC:25415]	27149	protein_coding	0	0.0704026	0.139929	0.353623	0	0
ENSG00000245498	4.12559	1.12946	1.49843	0.220913	0.900632	RP11-677M14.7	antisense	1	7	31	18	0	0		34037	antisense	0.048534	0.0357352	0.138399	0.0875361	0	0
ENSG00000099330	4.12555	1.71987	1.39153	0.238146	0.907155	OCEL1	protein_coding	1	35	8	0	0	49	occludin/ELL domain containing 1 [Source:HGNC Symbol;Acc:HGNC:26221]	3015	protein_coding	0.547912	2.01711	0.403204	0	0	2.62523
ENSG00000155256	4.12214	2.94491	4.25709	0.0390867	0.594678	ZFYVE27	protein_coding	10	42	48	85	0	1	zinc finger, FYVE domain containing 27 [Source:HGNC Symbol;Acc:HGNC:26559]	23786	protein_coding	0.694507	0.306816	0.30665	0.591512	0	0.00679105
ENSG00000174740	4.12072	1.4361	1.86676	0.171847	0.868575	PABPC5	protein_coding	1	23	22	0	20	0	poly(A) binding protein, cytoplasmic 5 [Source:HGNC Symbol;Acc:HGNC:13629]	3989	protein_coding	0.414127	1.00188	0.838072	0	1.15949	0
ENSG00000163626	4.12055	1.62401	1.81187	0.178284	0.87418	COX18	protein_coding	2	35	8	34	0	0	COX18 cytochrome c oxidase assembly factor [Source:HGNC Symbol;Acc:HGNC:26801]	13675	protein_coding	0.241602	0.444724	0.0888966	0.411545	0	0
ENSG00000164953	4.12045	1.74725	2.36041	0.124449	0.828195	TMEM67	protein_coding	1	24	43	0	0	30	transmembrane protein 67 [Source:HGNC Symbol;Acc:HGNC:28396]	64390	protein_coding	0.0256554	0.0647653	0.101478	0	0	0.0752594
ENSG00000217930	4.11907	1.64224	1.01401	0.313945	0.92177	PAM16	protein_coding	1	27	0	0	0	59	presequence translocase-associated motor 16 homolog (S. cerevisiae) [Source:HGNC Symbol;Acc:HGNC:29679]	24058	protein_coding	0.0686654	0.195009	0	0	0	0.396142
ENSG00000128262	4.11751	1.5412	1.46361	0.226357	0.904179	POM121L9P	transcribed_unprocessed_pseudogene	1	30	12	0	0	37	POM121 transmembrane nucleoporin-like 9, pseudogene [Source:HGNC Symbol;Acc:HGNC:30080]	13697	transcribed_unprocessed_pseudogene	0.120607	0.38058	0.133131	0	0	0.436349
ENSG00000168476	4.11657	2.54783	1.99807	0.1575	0.859983	REEP4	protein_coding	2	20	24	131	0	0	receptor accessory protein 4 [Source:HGNC Symbol;Acc:HGNC:26176]	3931	protein_coding	0.840475	0.88405	0.92775	5.51612	0	0
ENSG00000231770	4.11398	1.24559	1.26551	0.26061	0.913028	TMEM44-AS1	antisense	1	27	6	0	0	27	TMEM44 antisense RNA 1 [Source:HGNC Symbol;Acc:HGNC:44272]	6249	antisense	0.264355	0.750763	0.145903	0	0	0.697929
ENSG00000100023	4.11091	1.56732	1.5608	0.211548	0.897333	PPIL2	protein_coding	1	43	7	29	0	0	peptidylprolyl isomerase (cyclophilin)-like 2 [Source:HGNC Symbol;Acc:HGNC:9261]	47745	protein_coding	0.0345995	0.156491	0.0222789	0.100539	0	0
ENSG00000228753	4.10492	3.47504	6.03994	0.0139858	0.398117	EIF4BP2	processed_pseudogene	10	102	106	85	1	2	eukaryotic translation initiation factor 4B pseudogene 2 [Source:HGNC Symbol;Acc:HGNC:37935]	1793	processed_pseudogene	9.21335	9.88484	8.98355	7.84701	0.128979	0.180181
ENSG00000121361	4.10482	5.48854	19.8643	8.31379e-06	0.00346383	KCNJ8	protein_coding	39	316	824	45	1	95	potassium channel, inwardly rectifying subfamily J, member 8 [Source:HGNC Symbol;Acc:HGNC:6269]	10626	protein_coding	6.06307	5.16734	11.7837	0.700985	0.0217635	1.44415
ENSG00000271425	4.10047	1.50725	1.63725	0.200703	0.890983	NBPF10	protein_coding	1	17	25	0	26	0	neuroblastoma breakpoint family, member 10 [Source:HGNC Symbol;Acc:HGNC:31992]	80243	protein_coding	0.0205869	0.0368122	0.047343	0	0.0749317	0
ENSG00000230513	4.09907	1.04855	0.991875	0.319285	0.92177	THAP7-AS1	antisense	0	15	14	27	0	0	THAP7 antisense RNA 1 [Source:HGNC Symbol;Acc:HGNC:41013]	8456	antisense	0	0.308231	0.251586	0.528524	0	0
ENSG00000269958	4.09648	0.508052	0.790683	0.373894	0.927328	RP11-73M18.8	sense_intronic	1	18	0	0	0	10		810	sense_intronic	2.03945	3.86133	0	0	0	1.99422
ENSG00000006468	4.0932	1.04873	0.838097	0.359942	0.927328	ETV1	protein_coding	3	7	0	0	0	32	ets variant 1 [Source:HGNC Symbol;Acc:HGNC:3490]	100197	protein_coding	0.0494612	0.0121393	0	0	0	0.0515886
ENSG00000161010	4.09223	1.41637	1.23151	0.267114	0.913277	C5orf45	protein_coding	2	13	6	0	0	46	chromosome 5 open reading frame 45 [Source:HGNC Symbol;Acc:HGNC:30817]	27040	protein_coding	0.122186	0.0835385	0.0337184	0	0	0.274795
ENSG00000214753	4.09121	2.12441	1.2683	0.260085	0.913028	HNRNPUL2	protein_coding	0	9	38	92	0	0	heterogeneous nuclear ribonucleoprotein U-like 2 [Source:HGNC Symbol;Acc:HGNC:25451]	14719	protein_coding	0	0.106246	0.392309	1.03461	0	0
ENSG00000197128	4.09016	1.40906	1.42901	0.231926	0.906996	ZNF772	protein_coding	1	19	13	38	0	0	zinc finger protein 772 [Source:HGNC Symbol;Acc:HGNC:33106]	10907	protein_coding	0.151458	0.30269	0.181118	0.576692	0	0
ENSG00000253948	4.0739	1.93492	1.23883	0.265696	0.913028	RP11-410L14.2	lincRNA	0	16	18	84	0	0		16281	lincRNA	0	0.170761	0.168002	0.854012	0	0
ENSG00000199347	4.07159	3.01314	2.02582	0.154645	0.859983	RNU5E-1	snRNA	1	18	32	213	0	0	RNA, U5E small nuclear 1 [Source:HGNC Symbol;Acc:HGNC:10215]	119	snRNA	13.882	26.283	40.8626	296.277	0	0
ENSG00000125148	4.06355	9.91019	23.9252	1.00153e-06	0.000810001	MT2A	protein_coding	679	23120	2736	577	214	441	metallothionein 2A [Source:HGNC Symbol;Acc:HGNC:7406]	1298	protein_coding	864.157	3095.02	320.305	73.5812	38.1275	54.881
ENSG00000270872	4.06276	0.753513	0.93585	0.333347	0.923173	SRGAP2D	unprocessed_pseudogene	0	12	15	16	0	0	SLIT-ROBO Rho GTPase activating protein 2D (pseudogene) [Source:HGNC Symbol;Acc:HGNC:43932]	93263	unprocessed_pseudogene	0	0.0223574	0.0244402	0.0283973	0	0
ENSG00000150594	4.06236	1.37871	1.82186	0.177091	0.872074	ADRA2A	protein_coding	2	4	44	17	0	0	adrenoceptor alpha 2A [Source:HGNC Symbol;Acc:HGNC:281]	3744	protein_coding	0.882454	0.185641	1.78583	0.751586	0	0
ENSG00000114378	4.06185	1.10012	1.73852	0.187327	0.878575	HYAL1	protein_coding	2	14	12	21	0	0	hyaluronoglucosaminidase 1 [Source:HGNC Symbol;Acc:HGNC:5320]	12492	protein_coding	0.264482	0.194736	0.145973	0.278261	0	0
ENSG00000236165	4.05559	1.28892	1.40303	0.236217	0.906996	PRADC1P1	processed_pseudogene	1	24	11	0	0	28	protease-associated domain containing 1 pseudogene 1 [Source:HGNC Symbol;Acc:HGNC:44534]	524	processed_pseudogene	3.15258	7.95847	3.18995	0	0	8.63147
ENSG00000264538	4.05283	2.20626	1.62343	0.202614	0.892445	SUZ12P1	transcribed_unprocessed_pseudogene	1	17	21	101	0	0	suppressor of zeste 12 homolog pseudogene 1 [Source:HGNC Symbol;Acc:HGNC:32421]	81609	transcribed_unprocessed_pseudogene	0.0202423	0.036196	0.0391024	0.204856	0	0
ENSG00000273129	4.05111	1.04764	0.974776	0.323492	0.92227	PACERR	lincRNA	0	14	14	28	0	0	PTGS2 antisense NFKB1 complex-mediated expression regulator RNA [Source:HGNC Symbol;Acc:HGNC:50552]	824	lincRNA	0	2.95223	2.58181	5.62466	0	0
ENSG00000276868	4.05018	1.10319	0.965723	0.325749	0.923173	RP11-318K12.3	processed_pseudogene	0	8	26	26	0	0		129	processed_pseudogene	0	10.7758	30.6271	33.3618	0	0
ENSG00000196139	4.04879	2.64029	4.52889	0.0333272	0.576638	AKR1C3	protein_coding	8	97	15	24	0	1	aldo-keto reductase family 1, member C3 [Source:HGNC Symbol;Acc:HGNC:386]	72332	protein_coding	0.182708	0.233019	0.0315125	0.054922	0	0.0022332
ENSG00000126790	4.04748	2.78422	4.86667	0.0273802	0.53702	L3HYPDH	protein_coding	2	64	117	1	0	36	L-3-hydroxyproline dehydratase (trans-) [Source:HGNC Symbol;Acc:HGNC:20488]	24067	protein_coding	0.13728	0.46207	0.738731	0.00687771	0	0.241623
ENSG00000176422	4.04644	1.13763	1.00539	0.31601	0.92177	SPRYD4	protein_coding	0	21	10	29	0	0	SPRY domain containing 4 [Source:HGNC Symbol;Acc:HGNC:27468]	11140	protein_coding	0	0.327555	0.136407	0.430902	0	0
ENSG00000187605	4.04403	1.32555	2.48873	0.114665	0.816558	TET3	protein_coding	1	10	44	0	0	14	tet methylcytosine dioxygenase 3 [Source:HGNC Symbol;Acc:HGNC:28313]	121772	protein_coding	0.013566	0.0142693	0.054907	0	0	0.0185711
ENSG00000148082	4.04238	1.00532	1.40624	0.235681	0.906996	SHC3	protein_coding	1	9	20	20	0	0	SHC (Src homology 2 domain containing) transforming protein 3 [Source:HGNC Symbol;Acc:HGNC:18181]	165622	protein_coding	0.00997424	0.00944222	0.0183499	0.0199884	0	0
ENSG00000101464	4.04207	0.875472	0.940196	0.332228	0.923173	PIGU	protein_coding	0	13	14	21	0	0	phosphatidylinositol glycan anchor biosynthesis, class U [Source:HGNC Symbol;Acc:HGNC:15791]	116548	protein_coding	0	0.0193815	0.0182535	0.029825	0	0
ENSG00000226247	4.03869	1.21415	1.00949	0.315026	0.92177	SUPT4H1P	processed_pseudogene	2	11	1	0	0	41	SUPT4H1 pseudogene [Source:HGNC Symbol;Acc:HGNC:33981]	339	processed_pseudogene	9.74604	5.63823	0.448253	0	0	19.5363
ENSG00000197362	4.03729	0.677718	0.941543	0.331881	0.923173	ZNF786	protein_coding	0	7	25	9	0	0	zinc finger protein 786 [Source:HGNC Symbol;Acc:HGNC:21806]	21139	protein_coding	0	0.0575392	0.179712	0.0704732	0	0
ENSG00000132801	4.03539	0.967781	1.33385	0.248121	0.909007	ZSWIM3	protein_coding	1	8	19	0	15	0	zinc finger, SWIM-type containing 3 [Source:HGNC Symbol;Acc:HGNC:16157]	21505	protein_coding	0.0768172	0.0646399	0.134257	0	0.161306	0
ENSG00000205683	4.03271	0.691635	0.92148	0.337087	0.923173	DPF3	protein_coding	0	9	19	13	0	0	D4, zinc and double PHD fingers, family 3 [Source:HGNC Symbol;Acc:HGNC:17427]	274820	protein_coding	0	0.00569042	0.0105058	0.00782998	0	0
ENSG00000231789	4.0316	1.65418	1.96241	0.161256	0.86269	PIK3CD-AS2	antisense	1	23	32	0	0	34	PIK3CD antisense RNA 2 [Source:HGNC Symbol;Acc:HGNC:51334]	15129	antisense	0.109191	0.26416	0.321412	0	0	0.363017
ENSG00000168612	4.03106	1.69121	1.30996	0.252402	0.909007	ZSWIM1	protein_coding	1	30	7	0	0	53	zinc finger, SWIM-type containing 1 [Source:HGNC Symbol;Acc:HGNC:16155]	4039	protein_coding	0.409001	1.29062	0.263358	0	0	2.11963
ENSG00000104290	4.02943	1.60294	1.04454	0.306768	0.920478	FZD3	protein_coding	0	7	36	49	0	0	frizzled class receptor 3 [Source:HGNC Symbol;Acc:HGNC:4041]	80063	protein_coding	0	0.015192	0.0683271	0.101305	0	0
ENSG00000108515	4.02911	1.17114	1.3829	0.239607	0.907654	ENO3	protein_coding	1	11	18	28	0	0	enolase 3 (beta, muscle) [Source:HGNC Symbol;Acc:HGNC:3354]	9039	protein_coding	0.182758	0.211457	0.302604	0.512747	0	0
ENSG00000235501	4.02778	1.31248	1.60817	0.204749	0.894539	RP4-639F20.1	antisense	1	21	18	0	0	26		35704	antisense	0.046268	0.1022	0.0766087	0	0	0.117629
ENSG00000167333	4.02749	2.32163	2.02415	0.154816	0.859983	TRIM68	protein_coding	1	33	36	0	61	0	tripartite motif containing 68 [Source:HGNC Symbol;Acc:HGNC:21161]	9587	protein_coding	0.172312	0.59811	0.570614	0	1.47145	0
ENSG00000275342	4.02712	2.23417	1.32304	0.250047	0.909007	SGK223	protein_coding	0	13	24	113	0	0	Tyrosine-protein kinase SgK223 [Source:UniProtKB/Swiss-Prot;Acc:Q86YV5]	68762	protein_coding	0	0.0328507	0.0530378	0.272017	0	0
ENSG00000174428	4.02296	3.03165	4.15411	0.0415336	0.606205	GTF2IRD2B	protein_coding	8	69	63	74	2	0	GTF2I repeat domain containing 2B [Source:HGNC Symbol;Acc:HGNC:33125]	57244	protein_coding	0.230865	0.209444	0.167237	0.213977	0.00807978	0
ENSG00000198908	4.02294	1.42661	1.65753	0.197937	0.88994	BHLHB9	protein_coding	2	6	33	28	0	0	basic helix-loop-helix domain containing, class B, 9 [Source:HGNC Symbol;Acc:HGNC:29353]	32852	protein_coding	0.100569	0.0317351	0.152642	0.141079	0	0
ENSG00000155754	4.02288	0.744023	0.958807	0.327488	0.923173	ALS2CR11	protein_coding	0	6	30	8	0	0	amyotrophic lateral sclerosis 2 (juvenile) chromosome region, candidate 11 [Source:HGNC Symbol;Acc:HGNC:14438]	131753	protein_coding	0	0.00791299	0.0346006	0.0100507	0	0
ENSG00000137269	4.01989	1.63999	1.85008	0.173774	0.869441	LRRC1	protein_coding	1	26	22	0	28	0	leucine rich repeat containing 1 [Source:HGNC Symbol;Acc:HGNC:14307]	129624	protein_coding	0.0127442	0.0348528	0.0257905	0	0.0499542	0
ENSG00000270015	4.01535	1.01974	0.938843	0.332576	0.923173	RP11-540B6.6	sense_intronic	0	7	28	21	0	0		1893	sense_intronic	0	0.642536	2.24766	1.83626	0	0
ENSG00000173918	4.0114	4.93739	13.429	0.000247758	0.0417919	C1QTNF1	protein_coding	22	306	500	39	0	60	C1q and tumor necrosis factor related protein 1 [Source:HGNC Symbol;Acc:HGNC:14324]	26974	protein_coding	1.34733	1.97118	2.81674	0.239323	0	0.359306
ENSG00000229320	4.01085	0.736247	0.925321	0.336082	0.923173	KRT8P12	transcribed_processed_pseudogene	0	14	12	16	0	0	keratin 8 pseudogene 12 [Source:HGNC Symbol;Acc:HGNC:28057]	3801	transcribed_processed_pseudogene	0	0.64	0.47974	0.696768	0	0
ENSG00000231162	4.00785	1.21354	2.05542	0.151665	0.859983	COX11P1	processed_pseudogene	3	22	6	18	0	0	COX11 pseudogene 1 [Source:HGNC Symbol;Acc:HGNC:2262]	834	processed_pseudogene	5.94228	4.5836	1.09322	3.5725	0	0
ENSG00000241058	4.0078	2.21787	1.98649	0.158708	0.859983	NSUN6	protein_coding	2	17	35	0	0	84	NOP2/Sun domain family, member 6 [Source:HGNC Symbol;Acc:HGNC:23529]	106061	protein_coding	0.031151	0.0278511	0.0501458	0	0	0.127933
ENSG00000251602	4.00268	1.28702	1.16629	0.280164	0.915283	RP11-521B24.3	antisense	1	4	22	0	28	0		2855	antisense	0.578618	0.243447	1.17095	0	2.26804	0
ENSG00000176723	3.99704	0.498331	0.953495	0.328831	0.923173	ZNF843	protein_coding	0	17	9	7	0	0	zinc finger protein 843 [Source:HGNC Symbol;Acc:HGNC:28710]	10567	protein_coding	0	0.279542	0.129424	0.109651	0	0
ENSG00000170835	3.9956	0.972164	1.97688	0.159719	0.86045	CEL	protein_coding	3	7	14	15	0	0	carboxyl ester lipase [Source:HGNC Symbol;Acc:HGNC:1848]	25377	protein_coding	0.195289	0.04793	0.0838321	0.0978401	0	0
ENSG00000105639	3.99441	0.0756239	1.7834	0.181733	0.876192	JAK3	protein_coding	1	7	7	3	0	0	Janus kinase 3 [Source:HGNC Symbol;Acc:HGNC:6193]	23291	protein_coding	0.0709267	0.0522228	0.0456702	0.0213206	0	0
ENSG00000171992	3.99287	1.76178	1.64265	0.199963	0.890983	SYNPO	protein_coding	2	7	36	48	0	0	synaptopodin [Source:HGNC Symbol;Acc:HGNC:30672]	58140	protein_coding	0.0568267	0.0209205	0.0940914	0.136657	0	0
ENSG00000259516	3.98617	0.991862	0.926992	0.335646	0.923173	ANP32AP1	transcribed_processed_pseudogene	0	6	32	17	0	0	acidic (leucine-rich) nuclear phosphoprotein 32 family, member A pseudogene 1 [Source:HGNC Symbol;Acc:HGNC:42949]	56398	transcribed_processed_pseudogene	0	0.0184858	0.0862202	0.0498943	0	0
ENSG00000188312	3.98233	1.78929	1.67757	0.195248	0.885669	CENPP	protein_coding	2	18	14	59	0	0	centromere protein P [Source:HGNC Symbol;Acc:HGNC:32933]	295049	protein_coding	0.0111978	0.0106005	0.00721035	0.0330997	0	0
ENSG00000269001	3.98074	1.17819	1.08073	0.298534	0.919773	ZNF818P	processed_pseudogene	2	2	10	0	29	0	zinc finger protein 818, pseudogene [Source:HGNC Symbol;Acc:HGNC:33265]	408	processed_pseudogene	8.09781	0.851765	3.72445	0	16.4376	0
ENSG00000115841	3.9792	2.10021	1.68703	0.193993	0.885148	RMDN2	protein_coding	3	17	10	0	62	0	regulator of microtubule dynamics 2 [Source:HGNC Symbol;Acc:HGNC:26567]	143955	protein_coding	0.0344265	0.0205197	0.0105559	0	0.0996011	0
ENSG00000118276	3.97851	2.2081	2.6675	0.102417	0.793012	B4GALT6	protein_coding	1	51	76	12	0	3	UDP-Gal:betaGlcNAc beta 1,4- galactosyltransferase, polypeptide 6 [Source:HGNC Symbol;Acc:HGNC:929]	63589	protein_coding	0.0259786	0.13936	0.181616	0.0312367	0	0.00762074
ENSG00000089682	3.97641	2.2415	2.2283	0.135503	0.841053	RBM41	protein_coding	1	22	99	26	0	2	RNA binding motif protein 41 [Source:HGNC Symbol;Acc:HGNC:25617]	54403	protein_coding	0.0303651	0.0702667	0.276525	0.0791072	0	0.00593834
ENSG00000159761	3.97586	0.975435	1.69272	0.193243	0.884641	C16orf86	protein_coding	2	7	18	17	0	0	chromosome 16 open reading frame 86 [Source:HGNC Symbol;Acc:HGNC:33755]	1942	protein_coding	1.70129	0.626323	1.40846	1.44899	0	0
ENSG00000126709	3.97562	2.27737	2.93081	0.0869037	0.759608	IFI6	protein_coding	2	84	33	1	0	20	interferon, alpha-inducible protein 6 [Source:HGNC Symbol;Acc:HGNC:4054]	6157	protein_coding	0.53661	2.37061	0.814456	0.0268842	0	0.52471
ENSG00000146858	3.97511	0.549172	1.33658	0.247637	0.909007	ZC3HAV1L	protein_coding	1	14	7	0	0	9	zinc finger CCCH-type, antiviral 1-like [Source:HGNC Symbol;Acc:HGNC:22423]	10323	protein_coding	0.160026	0.235652	0.103042	0	0	0.14083
ENSG00000166529	3.97472	1.16803	1.47375	0.224755	0.902513	ZSCAN21	protein_coding	1	13	18	0	19	0	zinc finger and SCAN domain containing 21 [Source:HGNC Symbol;Acc:HGNC:13104]	15264	protein_coding	0.108225	0.147987	0.179195	0	0.287862	0
ENSG00000149679	3.97423	1.3919	1.59763	0.20624	0.894539	CABLES2	protein_coding	2	8	23	33	0	0	Cdk5 and Abl enzyme substrate 2 [Source:HGNC Symbol;Acc:HGNC:16143]	18653	protein_coding	0.177125	0.0745231	0.187371	0.29284	0	0
ENSG00000138028	3.97277	0.999288	1.33633	0.247682	0.909007	CGREF1	protein_coding	1	18	10	0	0	20	cell growth regulator with EF-hand domain 1 [Source:HGNC Symbol;Acc:HGNC:16962]	20226	protein_coding	0.0816747	0.154637	0.0751299	0	0	0.159727
ENSG00000144120	3.97143	1.48321	0.922844	0.336729	0.923173	TMEM177	protein_coding	1	20	0	0	0	55	transmembrane protein 177 [Source:HGNC Symbol;Acc:HGNC:28143]	7340	protein_coding	0.225062	0.473461	0	0	0	1.21039
ENSG00000229083	3.97053	1.58456	1.01162	0.314516	0.92177	PSMA6P2	processed_pseudogene	0	6	40	45	0	0	proteasome (prosome, macropain) subunit, alpha type, 6 pseudogene 2 [Source:HGNC Symbol;Acc:HGNC:39607]	993	processed_pseudogene	0	1.04991	6.12115	7.50117	0	0
ENSG00000189089	3.96281	1.37609	1.60592	0.205066	0.894539	RIMKLBP1	processed_pseudogene	2	14	13	35	0	0	ribosomal modification protein rimK-like family member B pseudogene 1 [Source:HGNC Symbol;Acc:HGNC:34034]	1163	processed_pseudogene	2.84085	2.09169	1.69858	4.98143	0	0
ENSG00000152433	3.95672	0.905123	0.923481	0.336563	0.923173	ZNF547	protein_coding	0	15	11	23	0	0	zinc finger protein 547 [Source:HGNC Symbol;Acc:HGNC:26432]	16088	protein_coding	0	0.162009	0.103899	0.236642	0	0
ENSG00000073910	3.95195	1.67617	1.3935	0.237815	0.906996	FRY	protein_coding	3	10	8	0	42	0	furry homolog (Drosophila) [Source:HGNC Symbol;Acc:HGNC:20367]	267822	protein_coding	0.0185043	0.00648789	0.00453906	0	0.0362662	0
ENSG00000163702	3.95092	3.15861	4.91667	0.0265987	0.533876	IL17RC	protein_coding	10	120	58	6	0	32	interleukin 17 receptor C [Source:HGNC Symbol;Acc:HGNC:18358]	16556	protein_coding	0.997797	1.25943	0.532347	0.0599876	0	0.312214
ENSG00000176318	3.94628	1.04649	1.36138	0.243299	0.907654	FOXN3P1	processed_pseudogene	1	15	11	24	0	0	forkhead box N3 pseudogene 1 [Source:HGNC Symbol;Acc:HGNC:43882]	1479	processed_pseudogene	1.11694	1.76227	1.13018	2.68602	0	0
ENSG00000135637	3.94607	1.68061	1.41015	0.235031	0.906996	CCDC142	protein_coding	1	18	13	58	0	0	coiled-coil domain containing 142 [Source:HGNC Symbol;Acc:HGNC:25889]	11422	protein_coding	0.144629	0.273829	0.172951	0.840527	0	0
ENSG00000171970	3.94186	0.917222	1.37881	0.240304	0.907654	ZNF57	protein_coding	1	15	10	19	0	0	zinc finger protein 57 [Source:HGNC Symbol;Acc:HGNC:13125]	17578	protein_coding	0.0939785	0.148276	0.0864476	0.178916	0	0
ENSG00000265519	3.94091	1.96302	3.24331	0.0717156	0.7213	CTD-3157E16.1	lincRNA	4	34	43	2	0	15		418	lincRNA	15.8082	14.1336	15.632	0.79199	0	5.7966
ENSG00000167799	3.93866	0.569904	0.890415	0.345365	0.9267	NUDT8	protein_coding	0	11	13	12	0	0	nudix (nucleoside diphosphate linked moiety X)-type motif 8 [Source:HGNC Symbol;Acc:HGNC:8055]	1992	protein_coding	0	0.959518	0.991692	0.997144	0	0
ENSG00000174482	3.93437	1.13669	1.64553	0.199569	0.890983	LINGO2	protein_coding	2	6	23	21	0	0	leucine rich repeat and Ig domain containing 2 [Source:HGNC Symbol;Acc:HGNC:21207]	722208	protein_coding	0.00457473	0.00144357	0.00483936	0.00481308	0	0
ENSG00000110455	3.93429	3.51038	4.74804	0.0293318	0.544976	ACCS	protein_coding	14	60	40	167	0	1	1-aminocyclopropane-1-carboxylate synthase homolog (Arabidopsis)(non-functional) [Source:HGNC Symbol;Acc:HGNC:23989]	18297	protein_coding	1.264	0.569798	0.332202	1.51078	0	0.00882832
ENSG00000172339	3.93336	1.25631	0.982027	0.321699	0.92177	ALG14	protein_coding	0	15	12	40	0	0	ALG14, UDP-N-acetylglucosaminyltransferase subunit [Source:HGNC Symbol;Acc:HGNC:28287]	98538	protein_coding	0	0.0264507	0.0185055	0.0671927	0	0
ENSG00000132837	3.92568	1.31566	0.99523	0.318467	0.92177	DMGDH	protein_coding	0	21	9	40	0	0	dimethylglycine dehydrogenase [Source:HGNC Symbol;Acc:HGNC:24475]	238432	protein_coding	0	0.015304	0.00573589	0.0277691	0	0
ENSG00000168792	3.92548	2.51117	3.40202	0.0651168	0.70274	ABHD15	protein_coding	6	76	21	38	0	1	abhydrolase domain containing 15 [Source:HGNC Symbol;Acc:HGNC:26971]	6590	protein_coding	1.50405	2.00391	0.484235	0.954474	0	0.0245117
ENSG00000114126	3.91628	0.933514	0.923498	0.336558	0.923173	TFDP2	protein_coding	0	18	9	23	0	0	transcription factor Dp-2 (E2F dimerization partner 2) [Source:HGNC Symbol;Acc:HGNC:11751]	198397	protein_coding	0	0.0157648	0.00689335	0.0191893	0	0
ENSG00000235028	3.91116	1.71333	2.75023	0.0972406	0.784059	HMGN1P30	processed_pseudogene	4	28	25	18	0	1	high mobility group nucleosome binding domain 1 pseudogene 30 [Source:HGNC Symbol;Acc:HGNC:39374]	267	processed_pseudogene	24.7484	18.222	14.2282	11.159	0	0.604988
ENSG00000243970	3.8951	1.28466	1.31352	0.251759	0.909007	PPIEL	unprocessed_pseudogene	1	10	18	0	26	0	peptidylprolyl isomerase E-like pseudogene [Source:HGNC Symbol;Acc:HGNC:33195]	26869	unprocessed_pseudogene	0.0614818	0.0646693	0.101799	0	0.22378	0
ENSG00000147180	3.89507	2.05948	1.40509	0.235873	0.906996	ZNF711	protein_coding	1	5	61	61	0	0	zinc finger protein 711 [Source:HGNC Symbol;Acc:HGNC:13128]	29330	protein_coding	0.056323	0.0296216	0.316039	0.344258	0	0
ENSG00000145949	3.89503	0.981359	1.89128	0.169058	0.868575	MYLK4	protein_coding	3	9	10	17	0	0	myosin light chain kinase family, member 4 [Source:HGNC Symbol;Acc:HGNC:27972]	87337	protein_coding	0.0567441	0.0179058	0.017399	0.0322193	0	0
ENSG00000174516	3.89452	1.70525	1.76548	0.183942	0.877857	PELI3	protein_coding	1	21	29	0	0	43	pellino E3 ubiquitin protein ligase family member 3 [Source:HGNC Symbol;Acc:HGNC:30010]	11010	protein_coding	0.150041	0.331422	0.400252	0	0	0.630869
ENSG00000236548	3.8895	1.29272	0.931015	0.334599	0.923173	RNF217-AS1	antisense	0	6	31	34	0	0	RNF217 antisense RNA 1 (head to head) [Source:HGNC Symbol;Acc:HGNC:50866]	53946	antisense	0	0.019326	0.0873223	0.104324	0	0
ENSG00000259531	3.8849	1.42583	2.43513	0.118644	0.818697	RP11-295H24.3	processed_pseudogene	1	33	33	4	0	2		1561	processed_pseudogene	1.05827	3.67334	3.21243	0.424153	0	0.206959
ENSG00000180385	3.8822	0.434618	0.729663	0.392993	0.927328	EMC3-AS1	transcribed_unprocessed_pseudogene	1	13	0	0	0	13	EMC3 antisense RNA 1 [Source:HGNC Symbol;Acc:HGNC:49223]	20097	transcribed_unprocessed_pseudogene	0.082199	0.112399	0	0	0	0.104489
ENSG00000166106	3.88125	2.10578	1.92504	0.165303	0.866035	ADAMTS15	protein_coding	2	13	37	0	0	74	ADAM metallopeptidase with thrombospondin type 1 motif, 15 [Source:HGNC Symbol;Acc:HGNC:16305]	27667	protein_coding	0.119417	0.0816453	0.203218	0	0	0.432044
ENSG00000123268	3.87902	3.37032	2.9342	0.0867218	0.759608	ATF1	protein_coding	3	89	83	153	0	3	activating transcription factor 1 [Source:HGNC Symbol;Acc:HGNC:783]	57412	protein_coding	0.086321	0.269363	0.219684	0.441118	0	0.00844067
ENSG00000125746	3.87843	2.49215	2.52956	0.111731	0.814525	EML2	protein_coding	4	39	43	69	1	0	echinoderm microtubule associated protein like 2 [Source:HGNC Symbol;Acc:HGNC:18035]	38635	protein_coding	0.171032	0.175402	0.169126	0.29562	0.00598575	0
ENSG00000135093	3.87811	1.19477	1.26708	0.260315	0.913028	USP30	protein_coding	1	18	10	0	0	30	ubiquitin specific peptidase 30 [Source:HGNC Symbol;Acc:HGNC:20065]	64937	protein_coding	0.0254393	0.0481648	0.0234008	0	0	0.0746255
ENSG00000128203	3.86979	1.52891	1.7521	0.185612	0.878575	ASPHD2	protein_coding	1	17	29	0	0	34	aspartate beta-hydroxylase domain containing 2 [Source:HGNC Symbol;Acc:HGNC:30437]	15742	protein_coding	0.104939	0.187646	0.279937	0	0	0.348881
ENSG00000271851	3.86593	0.872715	0.777019	0.378054	0.927328	RP11-565F19.2	sense_intronic	1	14	0	0	0	28		2373	sense_intronic	0.696145	1.02513	0	0	0	1.90598
ENSG00000214193	3.86499	2.5666	2.30972	0.128567	0.830465	SH3D21	protein_coding	3	25	53	93	0	1	SH3 domain containing 21 [Source:HGNC Symbol;Acc:HGNC:26236]	18499	protein_coding	0.267899	0.234824	0.435362	0.832148	0	0.00873192
ENSG00000184194	3.86314	0.506916	0.860693	0.353545	0.927328	GPR173	protein_coding	0	9	14	11	0	0	G protein-coupled receptor 173 [Source:HGNC Symbol;Acc:HGNC:18186]	31524	protein_coding	0	0.0496079	0.0674853	0.0577587	0	0
ENSG00000183569	3.86158	0.627078	1.48906	0.222362	0.902513	SERHL2	protein_coding	1	4	22	8	0	0	serine hydrolase-like 2 [Source:HGNC Symbol;Acc:HGNC:29446]	20765	protein_coding	0.0795547	0.0334717	0.160995	0.0637711	0	0
ENSG00000178537	3.86133	0.895695	0.77951	0.377291	0.927328	SLC25A20	protein_coding	1	14	0	0	0	29	solute carrier family 25 (carnitine/acylcarnitine translocase), member 20 [Source:HGNC Symbol;Acc:HGNC:1421]	42062	protein_coding	0.0392742	0.0578346	0	0	0	0.111369
ENSG00000115425	3.86052	0.645406	1.39423	0.237692	0.906996	PECR	protein_coding	1	7	15	12	0	0	peroxisomal trans-2-enoyl-CoA reductase [Source:HGNC Symbol;Acc:HGNC:18281]	86626	protein_coding	0.0190699	0.0140411	0.0263127	0.0229297	0	0
ENSG00000269765	3.85581	1.13552	1.57312	0.209755	0.897202	CTB-187L3.1	unprocessed_pseudogene	2	10	13	26	0	0		1494	unprocessed_pseudogene	2.21145	1.16305	1.32226	2.88064	0	0
ENSG00000203644	3.85483	1.88062	2.84396	0.0917181	0.769391	RP11-332M2.1	sense_intronic	2	12	87	3	2	0		909	sense_intronic	3.63466	2.29386	14.5438	0.54629	0.508822	0
ENSG00000119725	3.85325	0.924838	0.872444	0.35028	0.927328	ZNF410	protein_coding	0	7	21	23	0	0	zinc finger protein 410 [Source:HGNC Symbol;Acc:HGNC:20144]	45896	protein_coding	0	0.0265017	0.0695292	0.0829505	0	0
ENSG00000232454	3.85207	2.1445	1.29174	0.255728	0.912537	RP11-3J10.7	processed_pseudogene	0	47	33	58	0	1		350	processed_pseudogene	0	23.3335	14.3274	27.43	0	0.46152
ENSG00000275464	3.85071	1.47099	1.621	0.202952	0.892445	CH507-9B2.5	protein_coding	2	8	26	0	0	36		23863	protein_coding	0.138453	0.0582525	0.165566	0	0	0.243689
ENSG00000204991	3.84987	1.47024	1.74124	0.186982	0.878575	SPIRE2	protein_coding	3	9	16	37	0	0	spire-type actin nucleation factor 2 [Source:HGNC Symbol;Acc:HGNC:30623]	53140	protein_coding	0.0932604	0.0294287	0.0457532	0.115251	0	0
ENSG00000197980	3.84901	0.86043	0.883463	0.347255	0.927288	LEKR1	protein_coding	0	14	10	23	0	0	leucine, glutamate and lysine rich 1 [Source:HGNC Symbol;Acc:HGNC:33765]	220648	protein_coding	0	0.011025	0.00688688	0.0172542	0	0
ENSG00000213290	3.84872	1.58711	2.01263	0.155995	0.859983	PGK1P2	processed_pseudogene	4	20	7	35	0	0	phosphoglycerate kinase 1, pseudogene 2 [Source:HGNC Symbol;Acc:HGNC:8899]	1534	processed_pseudogene	4.30757	2.26545	0.693418	3.77667	0	0
ENSG00000022567	3.84865	2.21212	1.5257	0.216759	0.898741	SLC45A4	protein_coding	1	32	9	97	0	0	solute carrier family 45, member 4 [Source:HGNC Symbol;Acc:HGNC:29196]	101139	protein_coding	0.0163335	0.054977	0.0135222	0.158752	0	0
ENSG00000260231	3.84622	0.788213	2.53262	0.111515	0.814525	JHDM1D-AS1	antisense	1	21	14	0	2	1	JHDM1D antisense RNA 1 (head to head) [Source:HGNC Symbol;Acc:HGNC:48959]	2379	antisense	0.69439	1.53382	0.894244	0	0.194417	0.067899
ENSG00000161036	3.84499	2.33499	1.94601	0.163017	0.864715	LRWD1	protein_coding	1	31	39	0	0	87	leucine-rich repeats and WD repeat domain containing 1 [Source:HGNC Symbol;Acc:HGNC:21769]	8239	protein_coding	0.200504	0.653788	0.719304	0	0	1.7057
ENSG00000185950	3.84442	5.72725	14.0222	0.000180662	0.0331308	IRS2	protein_coding	39	792	491	201	9	23	insulin receptor substrate 2 [Source:HGNC Symbol;Acc:HGNC:6126]	33870	protein_coding	1.90216	4.06312	2.20287	0.982306	0.0614507	0.109691
ENSG00000103266	3.8435	2.06505	1.28194	0.257538	0.913028	STUB1	protein_coding	0	30	41	60	0	1	STIP1 homology and U-box containing protein 1, E3 ubiquitin protein ligase [Source:HGNC Symbol;Acc:HGNC:11427]	2646	protein_coding	0	1.97007	2.3546	3.75342	0	0.0610476
ENSG00000254987	3.84026	0.983815	0.791009	0.373795	0.927328	RP11-563P16.1	lincRNA	1	14	0	0	0	33		219277	lincRNA	0.00753364	0.0110939	0	0	0	0.0243097
ENSG00000237307	3.84021	1.1671	1.28071	0.257767	0.913028	SRRM1P3	processed_pseudogene	1	8	19	30	0	0	serine/arginine repetitive matrix 1 pseudogene 3 [Source:HGNC Symbol;Acc:HGNC:38164]	9288	processed_pseudogene	0.177859	0.149664	0.310852	0.534644	0	0
ENSG00000116205	3.83931	1.56468	2.29999	0.129375	0.831372	TCEANC2	protein_coding	2	20	45	10	1	0	transcription elongation factor A (SII) N-terminal and central domain containing 2 [Source:HGNC Symbol;Acc:HGNC:26494]	58932	protein_coding	0.056063	0.0589697	0.116034	0.0280876	0.00392417	0
ENSG00000259488	3.83496	1.09048	1.2825	0.257435	0.913028	RP11-154J22.1	antisense	1	8	18	27	0	0		19503	antisense	0.0847025	0.0712752	0.140247	0.229154	0	0
ENSG00000267040	3.82863	1.38112	1.7894	0.180999	0.87616	RP11-35G9.3	antisense	1	20	36	13	0	1		38994	antisense	0.0423643	0.0891214	0.14029	0.0551838	0	0.00414248
ENSG00000237523	3.82816	0.678363	2.00075	0.157222	0.859983	LINC00857	lincRNA	3	11	4	9	0	0	long intergenic non-protein coding RNA 857 [Source:HGNC Symbol;Acc:HGNC:45114]	11947	lincRNA	0.41482	0.159987	0.0508773	0.124695	0	0
ENSG00000106459	3.82702	2.32699	1.65837	0.197824	0.889853	NRF1	protein_coding	1	32	23	0	0	100	nuclear respiratory factor 1 [Source:HGNC Symbol;Acc:HGNC:7996]	145368	protein_coding	0.0113639	0.03825	0.0240426	0	0	0.111119
ENSG00000234072	3.82467	0.619099	1.37311	0.241279	0.907654	AC074117.10	antisense	1	7	14	12	0	0		11376	antisense	0.145214	0.10692	0.187008	0.174605	0	0
ENSG00000161996	3.82289	1.58803	1.32626	0.249472	0.909007	WDR90	protein_coding	1	17	11	54	0	0	WD repeat domain 90 [Source:HGNC Symbol;Acc:HGNC:26960]	18522	protein_coding	0.0891887	0.159482	0.0902459	0.482583	0	0
ENSG00000139190	3.82194	2.23658	1.86084	0.172528	0.868575	VAMP1	protein_coding	1	28	36	0	0	81	vesicle-associated membrane protein 1 (synaptobrevin 1) [Source:HGNC Symbol;Acc:HGNC:12642]	8750	protein_coding	0.188795	0.556032	0.625197	0	0	1.49532
ENSG00000270172	3.82127	1.21139	0.900878	0.342546	0.926371	RP5-1024G6.8	lincRNA	0	6	27	33	0	0	NA	2176	lincRNA	0	0.479118	1.8855	2.51027	0	0
ENSG00000245281	3.82017	0.926486	0.8634	0.352789	0.927328	CTD-2547L16.1	antisense	0	7	20	24	0	0		11526	antisense	0	0.105528	0.263678	0.344666	0	0
ENSG00000001630	3.81988	1.73543	1.17823	0.277717	0.915283	CYP51A1	protein_coding	0	18	51	33	0	1	cytochrome P450, family 51, subfamily A, polypeptide 1 [Source:HGNC Symbol;Acc:HGNC:2649]	30801	protein_coding	0	0.101545	0.25161	0.177343	0	0.00524437
ENSG00000261061	3.81667	3.25976	1.82927	0.176214	0.870502	RP11-303E16.2	sense_intronic	1	8	63	249	0	0		715	sense_intronic	2.31042	1.94417	13.3893	57.6447	0	0
ENSG00000101945	3.81217	1.35478	1.19166	0.274994	0.915283	SUV39H1	protein_coding	1	7	17	0	32	0	suppressor of variegation 3-9 homolog 1 (Drosophila) [Source:HGNC Symbol;Acc:HGNC:11479]	13458	protein_coding	0.122749	0.090379	0.191951	0	0.549881	0
ENSG00000247828	3.81096	1.83024	2.16292	0.141376	0.845857	TMEM161B-AS1	antisense	1	16	49	0	0	40	TMEM161B antisense RNA 1 [Source:HGNC Symbol;Acc:HGNC:43839]	167790	antisense	0.00984536	0.0165693	0.0443765	0	0	0.0385081
ENSG00000126467	3.80916	1.14998	1.29191	0.255695	0.912537	TSKS	protein_coding	1	5	29	23	0	0	testis-specific serine kinase substrate [Source:HGNC Symbol;Acc:HGNC:30719]	23577	protein_coding	0.0700663	0.0368495	0.18691	0.161475	0	0
ENSG00000123411	3.80761	0.837528	0.848873	0.356871	0.927328	IKZF4	protein_coding	0	7	19	21	0	0	IKAROS family zinc finger 4 (Eos) [Source:HGNC Symbol;Acc:HGNC:13179]	30776	protein_coding	0	0.0395217	0.0938132	0.112947	0	0
ENSG00000138829	3.80628	4.97711	24.2376	8.51538e-07	0.000731737	FBN2	protein_coding	23	483	348	18	21	26	fibrillin 2 [Source:HGNC Symbol;Acc:HGNC:3604]	401276	protein_coding	0.0946853	0.209148	0.131783	0.00742498	0.0121025	0.0104662
ENSG00000279198	3.80509	1.07166	1.80079	0.179617	0.874578	CTD-2231E14.2	TEC	3	9	10	21	0	0		3102	TEC	1.59763	0.504139	0.48987	1.12058	0	0
ENSG00000177542	3.80469	2.22607	1.49764	0.221035	0.900713	SLC25A22	protein_coding	1	41	7	91	0	0	solute carrier family 25 (mitochondrial carrier: glutamate), member 22 [Source:HGNC Symbol;Acc:HGNC:19954]	7841	protein_coding	0.210681	0.908578	0.135659	1.92104	0	0
ENSG00000166348	3.80433	2.40084	2.50168	0.113725	0.815686	USP54	protein_coding	4	12	71	60	0	1	ubiquitin specific peptidase 54 [Source:HGNC Symbol;Acc:HGNC:23513]	128415	protein_coding	0.0514567	0.0162374	0.0840166	0.0773395	0	0.00125789
ENSG00000272093	3.80419	0.916748	0.769414	0.380398	0.927328	CTC-365E16.1	lincRNA	1	13	0	0	0	31	NA	2288	lincRNA	0.722008	0.987273	0	0	0	2.18859
ENSG00000175741	3.79585	2.21983	2.70873	0.0998001	0.789534	RWDD4P2	processed_pseudogene	2	56	46	1	0	31	RWD domain containing 4 pseudogene 2 [Source:HGNC Symbol;Acc:HGNC:23754]	562	processed_pseudogene	5.87884	17.3142	12.4378	0.29453	0	8.91012
ENSG00000131386	3.79505	3.63998	8.01495	0.00463927	0.248182	GALNT15	protein_coding	16	110	126	8	1	48	polypeptide N-acetylgalactosaminyltransferase 15 [Source:HGNC Symbol;Acc:HGNC:21531]	57343	protein_coding	0.460932	0.333321	0.333897	0.0230927	0.00403291	0.135213
ENSG00000258096	3.7933	0.641834	0.731636	0.392353	0.927328	RP11-474P2.2	antisense	1	12	0	0	0	21		2315	antisense	0.713587	0.9007	0	0	0	1.4653
ENSG00000162769	3.78473	2.37224	2.54325	0.110766	0.812584	FLVCR1	protein_coding	7	27	8	77	0	0	feline leukemia virus subgroup C cellular receptor 1 [Source:HGNC Symbol;Acc:HGNC:24682]	41108	protein_coding	0.2813	0.114127	0.0295724	0.310049	0	0
ENSG00000185305	3.78409	1.41348	1.54904	0.213277	0.898741	ARL15	protein_coding	1	15	23	0	0	34	ADP-ribosylation factor-like 15 [Source:HGNC Symbol;Acc:HGNC:25945]	426637	protein_coding	0.00387203	0.00610918	0.00819204	0	0	0.012873
ENSG00000111348	3.77706	0.773178	0.740317	0.389559	0.927328	ARHGDIB	protein_coding	1	12	0	0	0	26	Rho GDP dissociation inhibitor (GDI) beta [Source:HGNC Symbol;Acc:HGNC:679]	19711	protein_coding	0.0838087	0.105785	0	0	0	0.21307
ENSG00000106077	3.77667	0.634625	0.70589	0.400812	0.927328	ABHD11	protein_coding	2	6	0	0	0	22	abhydrolase domain containing 11 [Source:HGNC Symbol;Acc:HGNC:16407]	2773	protein_coding	1.19146	0.375968	0	0	0	1.28154
ENSG00000222011	3.76592	1.63199	0.906843	0.340953	0.924376	FAM185A	protein_coding	1	16	0	0	0	70	family with sequence similarity 185, member A [Source:HGNC Symbol;Acc:HGNC:22412]	60254	protein_coding	0.0274165	0.0461407	0	0	0	0.187659
ENSG00000244509	3.76488	2.06346	1.22925	0.267552	0.914159	APOBEC3C	protein_coding	0	36	34	60	0	1	apolipoprotein B mRNA editing enzyme, catalytic polypeptide-like 3C [Source:HGNC Symbol;Acc:HGNC:17353]	6269	protein_coding	0	0.997824	0.824144	1.58423	0	0.0257668
ENSG00000069509	3.75843	3.11879	4.85619	0.0275471	0.537231	FUNDC1	protein_coding	4	51	144	2	0	72	FUN14 domain containing 1 [Source:HGNC Symbol;Acc:HGNC:28746]	19362	protein_coding	0.341277	0.457688	1.13015	0.017098	0	0.600676
ENSG00000039650	3.75786	3.18211	2.88226	0.08956	0.76762	PNKP	protein_coding	8	44	10	183	0	0	polynucleotide kinase 3'-phosphatase [Source:HGNC Symbol;Acc:HGNC:9154]	6705	protein_coding	1.97101	1.14026	0.226633	4.51771	0	0
ENSG00000132394	3.75662	1.22317	0.921804	0.337002	0.923173	EEFSEC	protein_coding	0	14	10	41	0	0	eukaryotic elongation factor, selenocysteine-tRNA-specific [Source:HGNC Symbol;Acc:HGNC:24614]	255192	protein_coding	0	0.00953259	0.00595464	0.0265939	0	0
ENSG00000264278	3.75612	0.287832	0.838144	0.359928	0.927328	RP11-162A12.2	lincRNA	0	9	11	7	0	0		27563	lincRNA	0	0.0567369	0.0606441	0.0420375	0	0
ENSG00000225053	3.74703	0.415289	0.822645	0.364408	0.927328	PRPF38AP1	processed_pseudogene	0	8	13	10	0	0	PRP38 domain containing A pseudogene 1 [Source:HGNC Symbol;Acc:HGNC:44692]	932	processed_pseudogene	0	1.4915	2.11958	1.77603	0	0
ENSG00000232267	3.74685	1.61714	1.14253	0.285119	0.915283	ACTR3P2	processed_pseudogene	1	19	6	0	0	60	ACTR3 pseudogene 2 [Source:HGNC Symbol;Acc:HGNC:38676]	1256	processed_pseudogene	1.31525	2.62854	0.725912	0	0	7.71649
ENSG00000111788	3.73905	1.01039	1.53388	0.215531	0.898741	RP11-22B23.1	unprocessed_pseudogene	2	4	22	18	0	0		36006	unprocessed_pseudogene	0.0917599	0.0193035	0.0928475	0.0827491	0	0
ENSG00000066923	3.73862	1.67497	1.00756	0.315488	0.92177	STAG3	protein_coding	0	9	18	69	0	0	stromal antigen 3 [Source:HGNC Symbol;Acc:HGNC:11356]	43925	protein_coding	0	0.0356025	0.0622706	0.260018	0	0
ENSG00000100577	3.72821	1.83127	2.70683	0.0999191	0.789534	GSTZ1	protein_coding	2	47	24	1	16	0	glutathione S-transferase zeta 1 [Source:HGNC Symbol;Acc:HGNC:4643]	10713	protein_coding	0.308402	0.762319	0.340426	0.0154509	0.345389	0
ENSG00000102934	3.72814	0.5832	1.33552	0.247826	0.909007	PLLP	protein_coding	1	5	16	11	0	0	plasmolipin [Source:HGNC Symbol;Acc:HGNC:18553]	36140	protein_coding	0.0457098	0.0240398	0.0672751	0.0503814	0	0
ENSG00000162241	3.72664	1.00038	0.992094	0.319231	0.92177	SLC25A45	protein_coding	1	14	4	0	0	30	solute carrier family 25, member 45 [Source:HGNC Symbol;Acc:HGNC:27442]	8509	protein_coding	0.194142	0.28589	0.0714339	0	0	0.569509
ENSG00000219806	3.72342	1.40872	1.58772	0.207653	0.89561	ATP5F1P6	processed_pseudogene	1	13	26	0	0	33	ATP synthase, H+ transporting, mitochondrial Fo complex, subunit B1 pseudogene 6 [Source:HGNC Symbol;Acc:HGNC:39747]	766	processed_pseudogene	2.1566	2.94893	5.15783	0	0	6.95894
ENSG00000232973	3.72223	0.53032	1.4198	0.233437	0.906996	CYP1B1-AS1	antisense	1	15	5	9	0	0	CYP1B1 antisense RNA 1 [Source:HGNC Symbol;Acc:HGNC:28543]	106207	antisense	0.0155541	0.0245408	0.00715384	0.0140267	0	0
ENSG00000167554	3.72109	0.876324	1.41725	0.233857	0.906996	ZNF610	protein_coding	2	14	5	0	13	0	zinc finger protein 610 [Source:HGNC Symbol;Acc:HGNC:26687]	31533	protein_coding	0.104776	0.0771459	0.024095	0	0.0953405	0
ENSG00000182648	3.71849	0.685204	0.826525	0.363279	0.927328	LINC01006	lincRNA	0	11	10	19	0	0	long intergenic non-protein coding RNA 1006 [Source:HGNC Symbol;Acc:HGNC:48971]	168458	lincRNA	0	0.0113462	0.00902051	0.0186693	0	0
ENSG00000207445	3.71844	0.411597	0.925482	0.33604	0.923173	SNORD15B	snoRNA	1	2	11	0	10	0	small nucleolar RNA, C/D box 15B [Source:HGNC Symbol;Acc:HGNC:16649]	145	snoRNA	11.3928	2.39669	11.5278	0	15.9489	0
ENSG00000125966	3.71776	2.41476	1.3544	0.24451	0.908124	MMP24	protein_coding	0	28	40	104	0	1	matrix metallopeptidase 24 (membrane-inserted) [Source:HGNC Symbol;Acc:HGNC:7172]	50346	protein_coding	0	0.0966369	0.120731	0.341928	0	0.00320843
ENSG00000121904	3.71321	2.26192	1.63679	0.200766	0.890983	CSMD2	protein_coding	2	21	11	105	0	0	CUB and Sushi multiple domains 2 [Source:HGNC Symbol;Acc:HGNC:19290]	651843	protein_coding	0.00506856	0.00559791	0.00256432	0.0266632	0	0
ENSG00000198064	3.71278	0.84842	1.23876	0.26571	0.913028	NPIP	protein_coding	1	6	17	19	0	0	Putative NPIP-like protein LOC613037 [Source:UniProtKB/Swiss-Prot;Acc:A6NJU9]	31573	protein_coding	0.0523217	0.0330206	0.0818193	0.0996101	0	0
ENSG00000266648	3.70849	0.643157	2.01583	0.155666	0.859983	SETP3	processed_pseudogene	1	20	10	2	0	1	SET pseudogene 3 [Source:HGNC Symbol;Acc:HGNC:31115]	812	processed_pseudogene	2.03443	4.2798	1.8714	0.407699	0	0.198931
ENSG00000102349	3.70802	0.852124	1.30201	0.253846	0.909405	KLF8	protein_coding	2	5	14	0	0	18	Kruppel-like factor 8 [Source:HGNC Symbol;Acc:HGNC:6351]	55468	protein_coding	0.0595642	0.0156631	0.0383538	0	0	0.0524189
ENSG00000188493	3.7054	1.09792	0.88655	0.346414	0.927288	C19orf54	protein_coding	0	16	8	34	0	0	chromosome 19 open reading frame 54 [Source:HGNC Symbol;Acc:HGNC:24758]	10697	protein_coding	0	0.259901	0.113645	0.526117	0	0
ENSG00000244535	3.69895	4.21343	11.7596	0.000605308	0.0717446	RP1-181J22.1	processed_pseudogene	14	305	143	26	30	1		346	processed_pseudogene	66.842	153.17	62.8033	12.4384	20.0514	0.466855
ENSG00000184258	3.69826	4.307	8.48559	0.0035797	0.215865	CDR1	protein_coding	60	81	14	35	0	9	cerebellar degeneration-related protein 1, 34kDa [Source:HGNC Symbol;Acc:HGNC:1798]	2466	protein_coding	40.1935	5.70745	0.862696	2.34931	0	0.589532
ENSG00000025423	3.69633	1.67397	1.97205	0.160231	0.860849	HSD17B6	protein_coding	1	12	44	0	0	36	hydroxysteroid (17-beta) dehydrogenase 6 [Source:HGNC Symbol;Acc:HGNC:23316]	35629	protein_coding	0.0463654	0.0585231	0.18766	0	0	0.163214
ENSG00000183850	3.6958	0.279794	0.813696	0.36703	0.927328	ZNF730	protein_coding	0	7	13	7	0	0	zinc finger protein 730 [Source:HGNC Symbol;Acc:HGNC:32470]	72009	protein_coding	0	0.0168912	0.0274334	0.0160908	0	0
ENSG00000143845	3.69442	2.48428	3.5786	0.0585283	0.676792	ETNK2	protein_coding	1	51	100	1	0	27	ethanolamine kinase 2 [Source:HGNC Symbol;Acc:HGNC:25575]	20941	protein_coding	0.0788861	0.423178	0.725647	0.00790439	0	0.208269
ENSG00000277147	3.69267	1.76021	1.55971	0.211708	0.897333	LINC00869	processed_transcript	1	16	46	35	0	1	long intergenic non-protein coding RNA 869 [Source:EntrezGene;Acc:57234]	73189	processed_transcript	0.0225711	0.037986	0.0955069	0.0791568	0	0.00220705
ENSG00000100360	3.68527	2.3457	1.8743	0.170983	0.868575	IFT27	protein_coding	2	42	28	76	1	0	intraflagellar transport 27 [Source:HGNC Symbol;Acc:HGNC:18626]	18054	protein_coding	0.183001	0.404227	0.235672	0.696796	0.0128093	0
ENSG00000125843	3.68068	2.32489	3.18528	0.0743041	0.733913	AP5S1	protein_coding	1	56	76	1	0	23	adaptor-related protein complex 5, sigma 1 subunit [Source:HGNC Symbol;Acc:HGNC:15875]	8313	protein_coding	0.198719	1.17052	1.38924	0.0199117	0	0.446918
ENSG00000256385	3.67919	1.22668	1.13868	0.285931	0.915368	UBE2NP1	processed_pseudogene	1	14	9	0	0	37	ubiquitin-conjugating enzyme E2N pseudogene 1 [Source:HGNC Symbol;Acc:HGNC:20337]	457	processed_pseudogene	3.61478	5.32306	2.9926	0	0	13.0781
ENSG00000266053	3.66881	1.02044	1.4122	0.234691	0.906996	NDUFV2-AS1	antisense	1	10	18	0	0	22	NDUFV2 antisense RNA 1 [Source:HGNC Symbol;Acc:HGNC:50826]	15380	antisense	0.107409	0.112978	0.177844	0	0	0.23106
ENSG00000213465	3.6668	2.17447	2.67168	0.102148	0.793012	ARL2	protein_coding	1	72	12	0	35	0	ADP-ribosylation factor-like 2 [Source:HGNC Symbol;Acc:HGNC:693]	8071	protein_coding	0.204678	1.55008	0.225931	0	1.00286	0
ENSG00000189319	3.66269	3.08817	4.37685	0.0364303	0.58514	FAM53B	protein_coding	6	68	125	41	0	8	family with sequence similarity 53, member B [Source:HGNC Symbol;Acc:HGNC:28968]	124977	protein_coding	0.0793083	0.0945428	0.151986	0.0543025	0	0.0103399
ENSG00000196741	3.66197	1.48484	1.51077	0.219021	0.899104	LINC01560	lincRNA	1	13	25	0	0	39	long intergenic non-protein coding RNA 1560 [Source:HGNC Symbol;Acc:HGNC:27333]	1252	lincRNA	1.31945	1.80422	3.0343	0	0	5.03174
ENSG00000253537	3.66009	0.94678	0.839274	0.359605	0.927328	PCDHGA7	protein_coding	0	11	10	30	0	0	protocadherin gamma subfamily A, 7 [Source:HGNC Symbol;Acc:HGNC:8705]	130240	protein_coding	0	0.0146757	0.0116675	0.0381279	0	0
ENSG00000169193	3.65808	3.20531	5.26209	0.0217948	0.482539	CCDC126	protein_coding	6	96	138	12	15	0	coiled-coil domain containing 126 [Source:HGNC Symbol;Acc:HGNC:22398]	47329	protein_coding	0.209422	0.352447	0.443072	0.0419681	0.0732931	0
ENSG00000131480	3.65714	0.606289	0.805114	0.369569	0.927328	AOC2	protein_coding	0	11	9	17	0	0	amine oxidase, copper containing 2 (retina-specific) [Source:HGNC Symbol;Acc:HGNC:549]	6107	protein_coding	0	0.312979	0.223943	0.460773	0	0
ENSG00000236753	3.65372	1.84954	1.32595	0.249526	0.909007	MKLN1-AS	processed_transcript	1	26	7	69	0	0	MKLN1 antisense RNA [Source:HGNC Symbol;Acc:HGNC:40374]	18478	processed_transcript	0.0894011	0.244494	0.057566	0.618102	0	0
ENSG00000258401	3.65324	0.498642	0.787797	0.374767	0.927328	RP11-326E7.1	processed_pseudogene	0	6	16	12	0	0		417	processed_pseudogene	0	2.50014	5.83051	4.76333	0	0
ENSG00000027001	3.64838	2.51336	1.75414	0.185357	0.878575	MIPEP	protein_coding	1	28	33	0	0	120	mitochondrial intermediate peptidase [Source:HGNC Symbol;Acc:HGNC:7104]	159230	protein_coding	0.0103746	0.030555	0.0314928	0	0	0.121735
ENSG00000135045	3.64467	1.08076	0.865997	0.352066	0.927328	C9orf40	protein_coding	0	17	7	33	0	0	chromosome 9 open reading frame 40 [Source:HGNC Symbol;Acc:HGNC:23433]	6305	protein_coding	0	0.468504	0.168708	0.866353	0	0
ENSG00000238278	3.63764	0.239116	1.37581	0.240817	0.907654	ALG1L6P	unprocessed_pseudogene	1	7	7	7	0	0	asparagine-linked glycosylation 1-like 6, pseudogene [Source:HGNC Symbol;Acc:HGNC:44375]	7073	unprocessed_pseudogene	0.233558	0.171967	0.150389	0.163817	0	0
ENSG00000272391	3.63696	2.41317	2.22392	0.135887	0.841053	POM121C	protein_coding	6	51	27	3	0	45	POM121 transmembrane nucleoporin C [Source:HGNC Symbol;Acc:HGNC:34005]	69484	protein_coding	0.142648	0.127537	0.0590475	0.00714665	0	0.104613
ENSG00000111199	3.63649	1.70949	1.00442	0.316243	0.92177	TRPV4	protein_coding	0	13	11	74	0	0	transient receptor potential cation channel, subfamily V, member 4 [Source:HGNC Symbol;Acc:HGNC:18083]	50316	protein_coding	0	0.0448939	0.0332207	0.24344	0	0
ENSG00000228775	3.63035	0.36624	0.794669	0.372692	0.927328	WEE2-AS1	antisense	0	11	8	10	0	0	WEE2 antisense RNA 1 [Source:HGNC Symbol;Acc:HGNC:48669]	34008	antisense	0	0.0562033	0.0357463	0.0486726	0	0
ENSG00000069966	3.62765	1.74499	1.45152	0.228284	0.904663	GNB5	protein_coding	1	19	15	0	44	0	guanine nucleotide binding protein (G protein), beta 5 [Source:HGNC Symbol;Acc:HGNC:4401]	76264	protein_coding	0.021661	0.0432896	0.0298878	0	0.133424	0
ENSG00000134569	3.62459	1.75003	1.28568	0.256845	0.912889	LRP4	protein_coding	1	20	8	66	0	0	low density lipoprotein receptor-related protein 4 [Source:HGNC Symbol;Acc:HGNC:6696]	61774	protein_coding	0.0267419	0.0562567	0.0196792	0.17685	0	0
ENSG00000154217	3.62389	3.89423	8.57946	0.00339975	0.209237	PITPNC1	protein_coding	12	119	242	26	0	35	phosphatidylinositol transfer protein, cytoplasmic 1 [Source:HGNC Symbol;Acc:HGNC:21045]	319980	protein_coding	0.0619521	0.064621	0.114925	0.0134498	0	0.0176686
ENSG00000106049	3.62363	2.13577	1.77317	0.18299	0.87716	HIBADH	protein_coding	2	32	30	61	0	1	3-hydroxyisobutyrate dehydrogenase [Source:HGNC Symbol;Acc:HGNC:4907]	137553	protein_coding	0.0240192	0.0404231	0.0331416	0.073405	0	0.00117432
ENSG00000236792	3.61814	1.44094	1.78671	0.181327	0.876192	RP11-142L4.2	processed_pseudogene	1	9	37	0	0	29		442	processed_pseudogene	3.73745	3.5381	12.7204	0	0	10.5982
ENSG00000228626	3.61684	1.83098	1.63445	0.201088	0.890983	RP11-495P10.9	unprocessed_pseudogene	3	10	14	64	0	0		950	unprocessed_pseudogene	5.21669	1.82905	2.23938	11.1512	0	0
ENSG00000067113	3.61602	2.72306	4.79751	0.028501	0.541405	PPAP2A	protein_coding	7	96	38	21	1	3	phosphatidic acid phosphatase type 2A [Source:HGNC Symbol;Acc:HGNC:9228]	110196	protein_coding	0.104937	0.151375	0.0524011	0.0315442	0.00209862	0.00439758
ENSG00000143507	3.61569	4.14416	11.8417	0.000579197	0.0698542	DUSP10	protein_coding	19	130	262	29	1	37	dual specificity phosphatase 10 [Source:HGNC Symbol;Acc:HGNC:3065]	40752	protein_coding	0.770198	0.554299	0.976956	0.117792	0.0056748	0.14666
ENSG00000223886	3.61555	2.56796	2.97105	0.084767	0.755322	RP11-251G23.2	processed_pseudogene	8	35	47	1	1	49		462	processed_pseudogene	28.6053	13.1636	15.4589	0.358281	0.500561	17.1322
ENSG00000109794	3.61326	2.73668	2.0887	0.148392	0.856886	FAM149A	protein_coding	1	30	55	0	0	132	family with sequence similarity 149, member A [Source:HGNC Symbol;Acc:HGNC:24527]	68248	protein_coding	0.0242052	0.0763803	0.12246	0	0	0.312422
ENSG00000004139	3.61259	0.853527	0.805388	0.369487	0.927328	SARM1	protein_coding	0	9	11	27	0	0	sterile alpha and TIR motif containing 1 [Source:HGNC Symbol;Acc:HGNC:17074]	39693	protein_coding	0	0.0393984	0.0421116	0.112594	0	0
ENSG00000255725	3.6112	1.08316	1.16853	0.279703	0.915283	TDGP1	processed_pseudogene	1	5	21	27	0	0	thymine-DNA glycosylase pseudogene 1 [Source:HGNC Symbol;Acc:HGNC:49891]	1228	processed_pseudogene	1.34524	0.707492	2.59862	3.63941	0	0
ENSG00000173535	3.60705	0.253358	0.781474	0.376691	0.927328	TNFRSF10C	protein_coding	0	8	10	8	0	0	tumor necrosis factor receptor superfamily, member 10c, decoy without an intracellular domain [Source:HGNC Symbol;Acc:HGNC:11906]	33082	protein_coding	0	0.0420192	0.0459336	0.040028	0	0
ENSG00000130810	3.60626	1.62826	1.08192	0.298268	0.919773	PPAN	protein_coding	0	9	64	22	0	1	peter pan homolog (Drosophila) [Source:HGNC Symbol;Acc:HGNC:9227]	5345	protein_coding	0	0.29258	1.81951	0.681304	0	0.0302211
ENSG00000225165	3.60568	0.864182	1.18167	0.277017	0.915283	CTD-2538A21.1	processed_pseudogene	1	9	10	23	0	0		643	processed_pseudogene	2.56913	2.4321	2.36326	5.92083	0	0
ENSG00000271709	3.60544	0.956371	0.727848	0.393582	0.927328	RP11-297J22.1	lincRNA	1	10	0	0	0	36		1025	lincRNA	1.61166	1.69522	0	0	0	5.67331
ENSG00000229695	3.60397	1.16393	2.03279	0.153938	0.859983	AC011242.5	processed_pseudogene	1	4	41	0	0	14		1157	processed_pseudogene	1.42779	0.600726	5.38484	0	0	1.95458
ENSG00000157036	3.60243	2.58908	3.14852	0.0759961	0.739032	EXOG	protein_coding	1	15	117	0	0	66	endo/exonuclease (5'-3'), endonuclease G-like [Source:HGNC Symbol;Acc:HGNC:3347]	46034	protein_coding	0.0358855	0.056619	0.386216	0	0	0.231592
ENSG00000260860	3.6024	0.899094	0.808123	0.368676	0.927328	RP11-615I2.3	processed_pseudogene	0	9	11	29	0	0		892	processed_pseudogene	0	1.75318	1.87392	5.38145	0	0
ENSG00000144649	3.60052	0.579579	0.675728	0.411062	0.929608	FAM198A	protein_coding	1	9	0	0	0	22	family with sequence similarity 198, member A [Source:HGNC Symbol;Acc:HGNC:24485]	80944	protein_coding	0.0204086	0.01932	0	0	0	0.0439032
ENSG00000099977	3.59867	2.35657	3.48005	0.062113	0.687908	DDT	protein_coding	6	56	36	21	4	0	D-dopachrome tautomerase [Source:HGNC Symbol;Acc:HGNC:2732]	9104	protein_coding	1.08872	1.06882	0.600887	0.381815	0.101608	0
ENSG00000251596	3.59076	2.02007	1.1742	0.27854	0.915283	HADHAP1	processed_pseudogene	0	35	51	40	0	2	hydroxyacyl-CoA dehydrogenase/3-ketoacyl-CoA thiolase/enoyl-CoA hydratase (trifunctional protein), alpha subunit pseudogene 1 [Source:HGNC Symbol;Acc:HGNC:4802]	2283	processed_pseudogene	0	2.66386	3.39459	2.90015	0	0.141508
ENSG00000170549	3.58868	0.648085	0.776259	0.378288	0.927328	IRX1	protein_coding	0	7	13	19	0	0	iroquois homeobox 1 [Source:HGNC Symbol;Acc:HGNC:14358]	5349	protein_coding	0	0.227392	0.369312	0.587959	0	0
ENSG00000263004	3.58564	0.806055	1.23399	0.266632	0.913056	RP11-166P13.3	lincRNA	1	3	25	13	0	0		6726	lincRNA	0.245607	0.0775022	0.564814	0.319928	0	0
ENSG00000231584	3.57989	1.06948	1.27288	0.259227	0.913028	FAHD2CP	transcribed_unprocessed_pseudogene	2	13	5	0	20	0	fumarylacetoacetate hydrolase domain containing 2C, pseudogene [Source:HGNC Symbol;Acc:HGNC:44135]	12829	transcribed_unprocessed_pseudogene	0.257534	0.176076	0.0592243	0	0.360526	0
ENSG00000115648	3.57398	1.69056	1.27608	0.258629	0.913028	MLPH	protein_coding	2	7	35	0	31	1	melanophilin [Source:HGNC Symbol;Acc:HGNC:29643]	69890	protein_coding	0.047273	0.0174033	0.0760984	0	0.102576	0.00231123
ENSG00000231317	3.56964	0.961896	1.40917	0.235195	0.906996	RP11-310H4.6	unprocessed_pseudogene	2	6	12	23	0	0		21722	unprocessed_pseudogene	0.1521	0.0479956	0.0839468	0.175264	0	0
ENSG00000185875	3.56368	1.29883	1.16035	0.281393	0.915283	THNSL1	protein_coding	0	20	45	0	5	0	threonine synthase-like 1 (S. cerevisiae) [Source:HGNC Symbol;Acc:HGNC:26160]	10006	protein_coding	0	0.347312	0.683399	0	0.11556	0
ENSG00000182902	3.56235	0.705724	1.07103	0.300714	0.919773	SLC25A18	protein_coding	1	9	8	0	0	19	solute carrier family 25 (glutamate carrier), member 18 [Source:HGNC Symbol;Acc:HGNC:10988]	27555	protein_coding	0.0599511	0.0567534	0.0441176	0	0	0.111381
ENSG00000008086	3.56091	1.87497	1.56193	0.211383	0.897333	CDKL5	protein_coding	1	15	30	0	0	63	cyclin-dependent kinase-like 5 [Source:HGNC Symbol;Acc:HGNC:11411]	228046	protein_coding	0.00724395	0.0114293	0.0199904	0	0	0.0446248
ENSG00000197653	3.56027	1.79155	1.94835	0.162765	0.864715	DNAH10	protein_coding	5	9	11	51	0	0	dynein, axonemal, heavy chain 10 [Source:HGNC Symbol;Acc:HGNC:2941]	174018	protein_coding	0.047465	0.00898666	0.00960553	0.0485112	0	0
ENSG00000262185	3.5564	1.73579	1.41336	0.2345	0.906996	RP11-462G12.1	sense_overlapping	2	10	13	64	0	0		2835	sense_overlapping	1.1654	0.61291	0.696808	3.73674	0	0
ENSG00000099974	3.55556	2.51795	4.31617	0.0377518	0.58554	DDTL	protein_coding	6	88	24	8	12	0	D-dopachrome tautomerase-like [Source:HGNC Symbol;Acc:HGNC:33446]	5631	protein_coding	1.76021	2.71548	0.647662	0.235164	0.492828	0
ENSG00000198133	3.5535	1.34931	1.31961	0.250663	0.909007	TMEM229B	protein_coding	1	11	19	0	0	38	transmembrane protein 229B [Source:HGNC Symbol;Acc:HGNC:20130]	86655	protein_coding	0.0190636	0.0220571	0.0333183	0	0	0.070835
ENSG00000134955	3.54946	0.706115	1.67777	0.195221	0.885669	SLC37A2	protein_coding	3	2	13	11	0	0	solute carrier family 37 (glucose-6-phosphate transporter), member 2 [Source:HGNC Symbol;Acc:HGNC:20644]	27449	protein_coding	0.180548	0.0126606	0.071968	0.0663334	0	0
ENSG00000141401	3.54939	4.84595	9.31833	0.00226873	0.166416	IMPA2	protein_coding	12	468	309	97	20	5	inositol(myo)-1(or 4)-monophosphatase 2 [Source:HGNC Symbol;Acc:HGNC:6051]	49858	protein_coding	0.397598	1.63103	0.941773	0.322035	0.0927672	0.0161992
ENSG00000213782	3.54932	1.19645	1.88054	0.170273	0.868575	DDX47	protein_coding	2	1	42	0	0	12	DEAD (Asp-Glu-Ala-Asp) box polypeptide 47 [Source:HGNC Symbol;Acc:HGNC:18682]	16665	protein_coding	0.198254	0.0104266	0.382972	0	0	0.116315
ENSG00000114948	3.5489	1.38044	1.14338	0.28494	0.915283	ADAM23	protein_coding	1	7	16	46	0	0	ADAM metallopeptidase domain 23 [Source:HGNC Symbol;Acc:HGNC:202]	177591	protein_coding	0.00930201	0.006849	0.0136906	0.0428749	0	0
ENSG00000109680	3.54614	2.2813	1.48213	0.223441	0.902513	TBC1D19	protein_coding	1	31	38	78	1	0	TBC1 domain family, member 19 [Source:HGNC Symbol;Acc:HGNC:25624]	178914	protein_coding	0.00923323	0.030107	0.0322747	0.0721632	0.00129257	0
ENSG00000219545	3.5458	2.34281	1.14725	0.284125	0.915283	UMAD1	protein_coding	0	26	60	78	1	0	UBAP1-MVB12-associated (UMA) domain containing 1 [Source:HGNC Symbol;Acc:HGNC:48955]	363348	protein_coding	0	0.0124337	0.0250929	0.0355335	0.000636468	0
ENSG00000233084	3.5448	0.781119	0.77562	0.378484	0.927328	AL672183.2	processed_pseudogene	0	8	11	25	0	0		462	processed_pseudogene	0	3.00883	3.61804	8.95703	0	0
ENSG00000227890	3.5407	1.15151	1.58935	0.207419	0.89561	PSMA2P3	processed_pseudogene	3	6	11	27	0	0	proteasome (prosome, macropain) subunit, alpha type, 2 pseudogene 3 [Source:HGNC Symbol;Acc:HGNC:43834]	674	processed_pseudogene	7.35291	1.54683	2.48002	6.63086	0	0
ENSG00000112619	3.53411	1.72609	1.23679	0.26609	0.913028	PRPH2	protein_coding	1	20	7	65	0	0	peripherin 2 (retinal degeneration, slow) [Source:HGNC Symbol;Acc:HGNC:9942]	25974	protein_coding	0.0636003	0.133795	0.0409526	0.414229	0	0
ENSG00000224577	3.53066	1.91815	1.18922	0.275487	0.915283	LINC01117	lincRNA	1	5	31	75	0	0	long intergenic non-protein coding RNA 1117 [Source:HGNC Symbol;Acc:HGNC:49260]	18248	lincRNA	0.0905279	0.0476107	0.258148	0.680318	0	0
ENSG00000108733	3.5271	1.75888	2.19698	0.138282	0.841053	PEX12	protein_coding	2	23	41	1	0	26	peroxisomal biogenesis factor 12 [Source:HGNC Symbol;Acc:HGNC:8854]	4068	protein_coding	0.81217	0.982419	1.53153	0.0406897	0	1.03241
ENSG00000224224	3.5257	2.15413	1.63997	0.20033	0.890983	HAUS1P2	processed_pseudogene	1	43	56	33	2	0	HAUS augmin-like complex, subunit 1 pseudogene 2 [Source:HGNC Symbol;Acc:HGNC:43761]	783	processed_pseudogene	2.10977	9.54238	10.868	6.97618	0.590701	0
ENSG00000224281	3.52488	0.81156	1.14332	0.284951	0.915283	SLC25A5-AS1	processed_transcript	1	7	11	22	0	0	SLC25A5 antisense RNA 1 [Source:HGNC Symbol;Acc:HGNC:43438]	3064	processed_transcript	0.539149	0.396971	0.54554	1.1885	0	0
ENSG00000125352	3.52359	2.5485	3.04691	0.0808908	0.747607	RNF113A	protein_coding	2	33	89	1	0	58	ring finger protein 113A [Source:HGNC Symbol;Acc:HGNC:12974]	1352	protein_coding	2.44372	4.24118	10.0031	0.12243	0	6.92962
ENSG00000163412	3.52301	2.64953	2.45517	0.117138	0.818249	EIF4E3	protein_coding	1	21	83	0	0	101	eukaryotic translation initiation factor 4E family member 3 [Source:HGNC Symbol;Acc:HGNC:31837]	79357	protein_coding	0.0208167	0.0459816	0.158934	0	0	0.205586
ENSG00000273038	3.52215	1.05709	1.06225	0.302703	0.919773	RP11-479G22.8	lincRNA	1	7	10	0	25	0		2056	lincRNA	0.803479	0.591595	0.739094	0	2.81201	0
ENSG00000112541	3.5197	4.17052	8.79793	0.00301573	0.195581	PDE10A	protein_coding	8	142	358	19	0	60	phosphodiesterase 10A [Source:HGNC Symbol;Acc:HGNC:8772]	659316	protein_coding	0.0200444	0.0374235	0.082511	0.00477008	0	0.0146999
ENSG00000280437	3.51958	1.0892	1.51538	0.21832	0.899104	RPL23AP53	TEC	1	7	25	0	0	22	NA	2886	TEC	0.572402	0.421455	1.31633	0	0	1.23136
ENSG00000188549	3.51546	2.08076	1.76543	0.183948	0.877857	C15orf52	protein_coding	4	8	17	79	0	0	chromosome 15 open reading frame 52 [Source:HGNC Symbol;Acc:HGNC:33488]	9515	protein_coding	0.694463	0.146094	0.271496	1.37431	0	0
ENSG00000228187	3.50898	0.723489	0.754945	0.384915	0.927328	RP11-363H12.1	processed_pseudogene	0	6	14	22	0	0		570	processed_pseudogene	0	1.82905	3.73229	6.38872	0	0
ENSG00000274584	3.50488	0.510841	0.744711	0.388156	0.927328	RP11-819M15.2	unprocessed_pseudogene	0	7	11	16	0	0		929	unprocessed_pseudogene	0	1.30928	1.79928	2.85082	0	0
ENSG00000269973	3.50469	1.22978	0.827334	0.363044	0.927328	RP11-95D17.1	lincRNA	0	7	14	45	0	0		3230	lincRNA	0	0.37657	0.65864	2.30609	0	0
ENSG00000150907	3.50202	4.21149	6.816	0.00903445	0.33999	FOXO1	protein_coding	11	233	236	59	0	27	forkhead box O1 [Source:HGNC Symbol;Acc:HGNC:3819]	110930	protein_coding	0.16381	0.36497	0.323285	0.0880377	0	0.0393163
ENSG00000138101	3.50055	1.33597	1.56374	0.211119	0.897333	DTNB	protein_coding	1	8	30	0	0	30	dystrobrevin, beta [Source:HGNC Symbol;Acc:HGNC:3058]	296449	protein_coding	0.00557247	0.0046891	0.0153778	0	0	0.0163467
ENSG00000129675	3.49713	1.97716	2.83519	0.0922199	0.769466	ARHGEF6	protein_coding	2	36	54	1	13	1	Rac/Cdc42 guanine nucleotide exchange factor (GEF) 6 [Source:HGNC Symbol;Acc:HGNC:685]	116541	protein_coding	0.0283497	0.0536752	0.0704105	0.00142032	0.0257967	0.00138605
ENSG00000234585	3.49191	1.06591	2.53042	0.11167	0.814525	CCT6P3	transcribed_unprocessed_pseudogene	1	22	25	1	2	1	chaperonin containing TCP1, subunit 6 (zeta) pseudogene 3 [Source:HGNC Symbol;Acc:HGNC:35137]	36359	transcribed_unprocessed_pseudogene	0.0454345	0.105138	0.104484	0.00455254	0.0127209	0.00444269
ENSG00000230146	3.48932	1.07731	1.32276	0.250098	0.909007	SEPHS1P4	processed_pseudogene	1	8	19	0	0	26	selenophosphate synthetase 1 pseudogene 4 [Source:HGNC Symbol;Acc:HGNC:42169]	1175	processed_pseudogene	1.40592	1.18305	2.45719	0	0	3.57432
ENSG00000162924	3.48361	1.66631	0.831771	0.361761	0.927328	REL	protein_coding	1	11	0	0	0	78	v-rel avian reticuloendotheliosis viral oncogene homolog [Source:HGNC Symbol;Acc:HGNC:9954]	50089	protein_coding	0.0329804	0.0381593	0	0	0	0.251542
ENSG00000197948	3.48348	2.26993	2.3066	0.128825	0.830465	FCHSD1	protein_coding	2	34	55	1	0	52	FCH and double SH3 domains 1 [Source:HGNC Symbol;Acc:HGNC:25463]	12117	protein_coding	0.272667	0.487566	0.689748	0.0136606	0	0.693212
ENSG00000163389	3.48114	2.22535	1.91864	0.166007	0.866035	POGLUT1	protein_coding	3	37	20	67	1	0	protein O-glucosyltransferase 1 [Source:HGNC Symbol;Acc:HGNC:22954]	25770	protein_coding	0.192311	0.249481	0.117934	0.430354	0.00897398	0
ENSG00000226981	3.48051	1.7269	1.61223	0.204179	0.893719	ABHD17AP6	unprocessed_pseudogene	2	21	31	1	25	0	abhydrolase domain containing 17A pseudogene 6 [Source:HGNC Symbol;Acc:HGNC:34044]	29637	unprocessed_pseudogene	0.111479	0.123122	0.158946	0.00558511	0.195077	0
ENSG00000058453	3.47765	1.61067	1.98667	0.158689	0.859983	CROCC	protein_coding	1	44	31	6	0	3	ciliary rootlet coiled-coil, rootletin [Source:HGNC Symbol;Acc:HGNC:21299]	232706	protein_coding	0.00709889	0.0328545	0.0202431	0.00426785	0	0.00208244
ENSG00000227896	3.4707	0.142089	0.74178	0.389091	0.927328	RP11-77P6.2	antisense	0	7	9	7	0	0		3156	antisense	0	0.385399	0.433339	0.367136	0	0
ENSG00000157873	3.46752	0.852901	0.83678	0.360319	0.927328	TNFRSF14	protein_coding	3	17	1	1	0	11	tumor necrosis factor receptor superfamily, member 14 [Source:HGNC Symbol;Acc:HGNC:11912]	9743	protein_coding	0.508659	0.303184	0.0155966	0.0169892	0	0.182372
ENSG00000151468	3.4666	0.610366	0.754	0.385213	0.927328	CCDC3	protein_coding	0	11	7	19	0	0	coiled-coil domain containing 3 [Source:HGNC Symbol;Acc:HGNC:23813]	203027	protein_coding	0	0.00941432	0.00523922	0.0154905	0	0
ENSG00000188706	3.4656	4.01354	6.79579	0.00913731	0.33999	ZDHHC9	protein_coding	14	212	149	55	0	21	zinc finger, DHHC-type containing 9 [Source:HGNC Symbol;Acc:HGNC:18475]	40621	protein_coding	0.569345	0.906849	0.557389	0.224119	0	0.0835078
ENSG00000185345	3.46408	0.34138	1.21774	0.269804	0.915283	PARK2	protein_coding	1	5	9	10	0	0	parkin RBR E3 ubiquitin protein ligase [Source:HGNC Symbol;Acc:HGNC:8607]	1380351	protein_coding	0.00119676	0.000629405	0.000990776	0.00119916	0	0
ENSG00000154511	3.46235	2.96091	2.66911	0.102313	0.793012	FAM69A	protein_coding	5	64	58	3	0	97	family with sequence similarity 69, member A [Source:HGNC Symbol;Acc:HGNC:32213]	128785	protein_coding	0.0641361	0.0863504	0.0684361	0.00385586	0	0.121665
ENSG00000272720	3.45953	0.319797	0.615041	0.432896	0.937118	CTA-228A9.3	lincRNA	1	7	0	0	0	16		1432	lincRNA	1.1536	0.849386	0	0	0	1.80483
ENSG00000214125	3.45506	0.877182	0.763586	0.382209	0.927328	RP3-412A9.15	processed_pseudogene	0	8	10	30	0	0		681	processed_pseudogene	0	2.04123	2.23139	7.29189	0	0
ENSG00000166189	3.45297	1.82873	1.74469	0.186546	0.878575	HPS6	protein_coding	2	49	16	27	0	1	Hermansky-Pudlak syndrome 6 [Source:HGNC Symbol;Acc:HGNC:18817]	2648	protein_coding	1.2477	3.21535	0.918173	1.68776	0	0.0610014
ENSG00000180902	3.45123	2.92094	4.07291	0.0435762	0.615754	D2HGDH	protein_coding	5	73	99	6	0	38	D-2-hydroxyglutarate dehydrogenase [Source:HGNC Symbol;Acc:HGNC:28358]	34237	protein_coding	0.241253	0.37049	0.439402	0.0290082	0	0.179286
ENSG00000177335	3.43904	1.82693	1.75931	0.184711	0.878321	C8orf31	protein_coding	0	69	19	0	13	0	chromosome 8 open reading frame 31 [Source:HGNC Symbol;Acc:HGNC:26731]	20733	protein_coding	0	0.578278	0.139256	0	0.145004	0
ENSG00000162267	3.43443	0.831619	1.41691	0.233913	0.906996	ITIH3	protein_coding	1	5	21	0	0	16	inter-alpha-trypsin inhibitor heavy chain 3 [Source:HGNC Symbol;Acc:HGNC:6168]	14241	protein_coding	0.116	0.061007	0.224079	0	0	0.181484
ENSG00000156876	3.43351	2.40475	1.01502	0.313704	0.92177	SASS6	protein_coding	1	15	0	0	0	150	spindle assembly 6 homolog (C. elegans) [Source:HGNC Symbol;Acc:HGNC:25403]	49392	protein_coding	0.0334458	0.0527697	0	0	0	0.490561
ENSG00000170214	3.43131	1.74626	0.946455	0.330623	0.923173	ADRA1B	protein_coding	0	11	10	80	0	0	adrenoceptor alpha 1B [Source:HGNC Symbol;Acc:HGNC:278]	55761	protein_coding	0	0.0342777	0.0272516	0.237479	0	0
ENSG00000167523	3.43031	1.92591	1.29225	0.255634	0.912537	SPATA33	protein_coding	0	60	44	9	3	0	spermatogenesis associated 33 [Source:HGNC Symbol;Acc:HGNC:26463]	13470	protein_coding	0	0.773987	0.496372	0.110596	0.0515054	0
ENSG00000072071	3.42929	1.61329	1.30714	0.252913	0.909007	LPHN1	protein_coding	2	7	14	57	0	0	latrophilin 1 [Source:HGNC Symbol;Acc:HGNC:20973]	58444	protein_coding	0.0565312	0.0208117	0.0364008	0.161436	0	0
ENSG00000107614	3.42889	1.01826	1.33759	0.24746	0.909007	TRDMT1	protein_coding	2	9	7	27	0	0	tRNA aspartic acid methyltransferase 1 [Source:HGNC Symbol;Acc:HGNC:2977]	59800	protein_coding	0.0552493	0.0261512	0.0177877	0.0747357	0	0
ENSG00000143891	3.42624	2.31729	2.02316	0.154917	0.859983	GALM	protein_coding	4	29	26	73	1	0	galactose mutarotase (aldose 1-epimerase) [Source:HGNC Symbol;Acc:HGNC:24063]	75327	protein_coding	0.0877217	0.0668955	0.05245	0.160412	0.00307007	0
ENSG00000171045	3.42422	0.767423	1.01926	0.312695	0.921597	TSNARE1	protein_coding	2	7	4	0	16	0	t-SNARE domain containing 1 [Source:HGNC Symbol;Acc:HGNC:26437]	191160	protein_coding	0.0172835	0.00636284	0.0031797	0	0.0193563	0
ENSG00000106415	3.41825	1.7101	1.48834	0.222474	0.902513	GLCCI1	protein_coding	1	26	10	0	40	0	glucocorticoid induced transcript 1 [Source:HGNC Symbol;Acc:HGNC:18713]	125478	protein_coding	0.0131653	0.0360044	0.0121103	0	0.0737211	0
ENSG00000147145	3.41472	1.2499	1.16225	0.280999	0.915283	LPAR4	protein_coding	1	9	15	0	0	38	lysophosphatidic acid receptor 4 [Source:HGNC Symbol;Acc:HGNC:4478]	9385	protein_coding	0.176021	0.166632	0.242873	0	0	0.654045
ENSG00000213614	3.4138	2.7969	4.64604	0.0311253	0.561603	HEXA	protein_coding	7	93	37	2	27	2	hexosaminidase A (alpha polypeptide) [Source:HGNC Symbol;Acc:HGNC:4878]	35557	protein_coding	0.325215	0.454473	0.158125	0.00931045	0.175605	0.0090858
ENSG00000179240	3.41355	1.75352	1.356	0.244231	0.908124	RP11-111M22.2	protein_coding	2	12	9	67	0	0		33306	protein_coding	0.0991985	0.0626049	0.0410622	0.33298	0	0
ENSG00000138356	3.41278	5.01029	18.0417	2.16123e-05	0.00744847	AOX1	protein_coding	17	342	540	6	29	83	aldehyde oxidase 1 [Source:HGNC Symbol;Acc:HGNC:553]	91196	protein_coding	0.307943	0.651629	0.899789	0.0108903	0.0735396	0.147015
ENSG00000073605	3.40686	2.27681	1.13445	0.286828	0.915368	GSDMB	protein_coding	1	3	61	87	0	0	gasdermin B [Source:HGNC Symbol;Acc:HGNC:23690]	15259	protein_coding	0.108261	0.0341621	0.607472	0.943754	0	0
ENSG00000151726	3.40448	4.76632	8.03852	0.00457929	0.24594	ACSL1	protein_coding	27	330	246	94	0	43	acyl-CoA synthetase long-chain family member 1 [Source:HGNC Symbol;Acc:HGNC:3569]	71223	protein_coding	0.626241	0.805088	0.524853	0.218461	0	0.0975228
ENSG00000142252	3.40082	2.3422	1.17039	0.27932	0.915283	GEMIN7	protein_coding	0	48	56	57	0	3	gem (nuclear organelle) associated protein 7 [Source:HGNC Symbol;Acc:HGNC:20045]	12329	protein_coding	0	0.676493	0.690212	0.765267	0	0.0393053
ENSG00000151882	3.39912	0.425096	1.42815	0.232066	0.906996	CCL28	protein_coding	2	2	11	9	0	0	chemokine (C-C motif) ligand 28 [Source:HGNC Symbol;Acc:HGNC:17700]	35746	protein_coding	0.0924273	0.00972193	0.0467614	0.0416755	0	0
ENSG00000177406	3.39814	1.49213	1.509	0.219292	0.899397	RP11-218M22.1	antisense	3	19	4	39	0	0		32815	antisense	0.151024	0.100608	0.018523	0.196724	0	0
ENSG00000257954	3.39479	1.10729	0.785201	0.375555	0.927328	RP11-161H23.10	processed_pseudogene	0	8	10	41	0	0		646	processed_pseudogene	0	2.15183	2.35229	10.5055	0	0
ENSG00000279207	3.3922	1.39895	0.876986	0.349028	0.927303	RP11-159D12.8	TEC	0	17	30	29	0	1		5807	TEC	0	0.508683	0.78504	0.826632	0	0.0278167
ENSG00000149781	3.38977	0.801391	0.729004	0.393206	0.927328	FERMT3	protein_coding	0	6	12	27	0	0	fermitin family member 3 [Source:HGNC Symbol;Acc:HGNC:23151]	17208	protein_coding	0	0.0605858	0.105968	0.259716	0	0
ENSG00000261889	3.38959	1.17378	0.707057	0.400422	0.927328	RP11-473M20.16	lincRNA	1	8	0	0	0	49		747	lincRNA	2.21145	1.86088	0	0	0	10.5958
ENSG00000072041	3.38798	2.12099	1.41773	0.233777	0.906996	SLC6A15	protein_coding	2	11	12	99	0	0	solute carrier family 6 (neutral amino acid transporter), member 15 [Source:HGNC Symbol;Acc:HGNC:13621]	54127	protein_coding	0.0610399	0.0353125	0.0336891	0.302752	0	0
ENSG00000185813	3.38776	2.72176	4.43956	0.0351152	0.577787	PCYT2	protein_coding	5	72	83	10	10	1	phosphate cytidylyltransferase 2, ethanolamine [Source:HGNC Symbol;Acc:HGNC:8756]	10499	protein_coding	0.786719	1.19161	1.2013	0.157659	0.220268	0.0153854
ENSG00000205084	3.38535	1.53647	1.51983	0.217645	0.899104	TMEM231	protein_coding	2	24	21	1	0	27	transmembrane protein 231 [Source:HGNC Symbol;Acc:HGNC:37234]	19542	protein_coding	0.169067	0.213399	0.163295	0.00847026	0	0.223179
ENSG00000213856	3.38335	1.77785	3.37286	0.0662787	0.709157	VDAC1P2	processed_pseudogene	5	33	27	4	3	2	voltage-dependent anion channel 1 pseudogene 2 [Source:HGNC Symbol;Acc:HGNC:12670]	849	processed_pseudogene	9.72882	6.75392	4.83258	0.779863	0.817171	0.380523
ENSG00000263412	3.37926	1.31097	1.07158	0.300588	0.919773	RP5-890E16.2	processed_transcript	1	9	9	0	34	0		2932	processed_transcript	0.563422	0.53337	0.466446	0	2.68173	0
ENSG00000109927	3.37803	0.512074	1.18077	0.2772	0.915283	TECTA	protein_coding	1	2	19	9	0	0	tectorin alpha [Source:HGNC Symbol;Acc:HGNC:11720]	90320	protein_coding	0.01829	0.00384765	0.0319663	0.0164939	0	0
ENSG00000177943	3.36985	1.47777	1.08437	0.297722	0.919773	MAMDC4	protein_coding	1	7	13	55	0	0	MAM domain containing 4 [Source:HGNC Symbol;Acc:HGNC:24083]	9856	protein_coding	0.167609	0.123409	0.200431	0.923693	0	0
ENSG00000215002	3.36563	0.430949	0.75688	0.384307	0.927328	RP11-446H13.2	processed_pseudogene	1	1	7	0	14	0		1015	processed_pseudogene	1.62754	0.171192	1.04798	0	3.18978	0
ENSG00000272316	3.3544	0.677455	0.711287	0.399017	0.927328	XXbac-BPGBPG55C20.2	lincRNA	0	6	11	23	0	0		5351	lincRNA	0	0.194835	0.312378	0.711473	0	0
ENSG00000102984	3.35381	1.14301	0.77772	0.377839	0.927328	ZNF821	protein_coding	0	7	11	43	0	0	zinc finger protein 821 [Source:HGNC Symbol;Acc:HGNC:28043]	35656	protein_coding	0	0.0341126	0.0468795	0.199619	0	0
ENSG00000248265	3.35104	1.71402	1.26422	0.260853	0.913028	FLJ12825	lincRNA	2	5	19	62	0	0	uncharacterized LOC440101 [Source:EntrezGene;Acc:440101]	63980	lincRNA	0.0516397	0.0135792	0.0451265	0.160403	0	0
ENSG00000165807	3.35011	1.2295	1.05742	0.303805	0.919773	PPP1R36	protein_coding	1	6	13	41	0	0	protein phosphatase 1, regulatory subunit 36 [Source:HGNC Symbol;Acc:HGNC:20097]	39478	protein_coding	0.0418449	0.0264086	0.0500393	0.171907	0	0
ENSG00000244009	3.34806	0.452358	0.711576	0.398921	0.927328	B3GAT3P1	processed_pseudogene	1	7	1	0	0	19	beta-1,3-glucuronyltransferase 3 pseudogene 1 [Source:HGNC Symbol;Acc:HGNC:35243]	805	processed_pseudogene	2.05212	1.51096	0.188767	0	0	3.81255
ENSG00000266707	3.34768	0.573261	0.707917	0.400136	0.927328	PSMD7P1	processed_pseudogene	0	7	9	20	0	0	proteasome (prosome, macropain) 26S subunit, non-ATPase, 7 pseudogene 1 [Source:HGNC Symbol;Acc:HGNC:7202]	545	processed_pseudogene	0	2.23178	2.50939	6.07434	0	0
ENSG00000186166	3.34692	0.868616	1.36252	0.243101	0.907654	CCDC84	protein_coding	2	15	3	18	0	0	coiled-coil domain containing 84 [Source:HGNC Symbol;Acc:HGNC:30460]	17649	protein_coding	0.187201	0.14768	0.02583	0.168818	0	0
ENSG00000245849	3.34654	0.303847	1.15674	0.282142	0.915283	RAD51-AS1	processed_transcript	1	4	9	10	0	0	RAD51 antisense RNA 1 (head to head) [Source:HGNC Symbol;Acc:HGNC:48621]	8383	processed_transcript	0.19706	0.0829107	0.163142	0.197454	0	0
ENSG00000128524	3.33368	2.90588	4.60261	0.0319233	0.567507	ATP6V1F	protein_coding	4	123	56	0	18	11	ATPase, H+ transporting, lysosomal 14kDa, V1 subunit F [Source:HGNC Symbol;Acc:HGNC:16832]	3018	protein_coding	2.18947	7.08167	2.81963	0	1.37928	0.588751
ENSG00000108511	3.33276	1.17812	1.59585	0.206492	0.894539	HOXB6	protein_coding	5	22	0	10	0	0	homeobox B6 [Source:HGNC Symbol;Acc:HGNC:5117]	9241	protein_coding	0.893817	0.41367	0	0.179121	0	0
ENSG00000272975	3.33263	1.42552	1.04334	0.307046	0.920478	MYHAS	antisense	1	5	17	50	0	0	myosin heavy chain gene cluster antisense RNA [Source:HGNC Symbol;Acc:HGNC:50609]	240742	antisense	0.00686192	0.00360884	0.0107305	0.0343783	0	0
ENSG00000170364	3.33187	2.05683	2.86097	0.0907529	0.767745	SETMAR	protein_coding	2	57	33	0	16	3	SET domain and mariner transposase fusion gene [Source:HGNC Symbol;Acc:HGNC:10762]	14263	protein_coding	0.231642	0.694407	0.351581	0	0.259423	0.0339757
ENSG00000147408	3.33065	2.54511	1.36487	0.242696	0.907654	CSGALNACT1	protein_coding	0	98	43	0	34	0	chondroitin sulfate N-acetylgalactosaminyltransferase 1 [Source:HGNC Symbol;Acc:HGNC:24290]	353868	protein_coding	0	0.048121	0.018465	0	0.0222196	0
ENSG00000234702	3.32776	1.43039	1.40166	0.236446	0.906996	VDAC1P3	processed_pseudogene	1	7	29	0	0	38	voltage-dependent anion channel 1 pseudogene 3 [Source:HGNC Symbol;Acc:HGNC:37478]	850	processed_pseudogene	1.94347	1.43096	5.18444	0	0	7.22142
ENSG00000277462	3.32635	1.6972	1.06701	0.301621	0.919773	ZNF670	protein_coding	1	11	10	0	0	71	zinc finger protein 670 [Source:HGNC Symbol;Acc:HGNC:28167]	41971	protein_coding	0.0393594	0.04554	0.0362054	0	0	0.273254
ENSG00000228506	3.32426	1.81607	1.64642	0.199448	0.890983	RP11-98I9.4	antisense	1	23	38	0	29	1		6451	antisense	0.256077	0.619513	0.895116	0	1.03961	0.0250398
ENSG00000106013	3.32407	1.02529	1.25033	0.26349	0.913028	ANKRD7	protein_coding	2	4	13	27	0	0	ankyrin repeat domain 7 [Source:HGNC Symbol;Acc:HGNC:18588]	28058	protein_coding	0.117753	0.0247715	0.0704059	0.159284	0	0
ENSG00000230154	3.32121	1.95933	0.949051	0.329961	0.923173	AC018463.4	processed_pseudogene	0	46	19	53	0	1		916	processed_pseudogene	0	8.72594	3.15196	9.57737	0	0.176345
ENSG00000229647	3.321	2.41801	1.90437	0.167589	0.868575	AC007879.7	lincRNA	5	67	23	4	0	39		6237	lincRNA	1.32432	1.86659	0.56037	0.106157	0	1.01006
ENSG00000247903	3.32003	1.17269	1.19137	0.275053	0.915283	RP11-421F16.3	antisense	1	7	18	0	0	33		7996	antisense	0.206597	0.152116	0.342076	0	0	0.666652
ENSG00000189376	3.31989	1.31476	1.51635	0.218172	0.899104	C8orf76	protein_coding	0	11	53	0	0	10	chromosome 8 open reading frame 76 [Source:HGNC Symbol;Acc:HGNC:25924]	21441	protein_coding	0	0.0891451	0.375624	0	0	0.0753378
ENSG00000261315	3.31425	1.25909	1.25101	0.26336	0.913028	LARP4P	transcribed_processed_pseudogene	1	7	21	0	0	35	La ribonucleoprotein domain family, member 4 pseudogene [Source:HGNC Symbol;Acc:HGNC:21438]	2176	transcribed_processed_pseudogene	0.75917	0.558971	1.4665	0	0	2.59817
ENSG00000169087	3.31291	1.18146	1.05415	0.304554	0.919773	HSPBAP1	protein_coding	1	8	9	40	0	0	HSPB (heat shock 27kDa) associated protein 1 [Source:HGNC Symbol;Acc:HGNC:16389]	53821	protein_coding	0.0306935	0.0258278	0.0254105	0.12302	0	0
ENSG00000175787	3.3129	1.50874	1.30638	0.253051	0.909007	ZNF169	protein_coding	1	8	25	0	0	46	zinc finger protein 169 [Source:HGNC Symbol;Acc:HGNC:12957]	42143	protein_coding	0.0391988	0.0329848	0.0901441	0	0	0.176316
ENSG00000260236	3.31046	0.544359	0.600976	0.438206	0.937118	RP11-708J19.1	antisense	1	6	0	0	0	24		1910	antisense	0.864897	0.545843	0	0	0	2.02972
ENSG00000133321	3.30892	2.08123	1.28768	0.256475	0.912615	RARRES3	protein_coding	0	46	61	0	20	0	retinoic acid receptor responder (tazarotene induced) 3 [Source:HGNC Symbol;Acc:HGNC:9869]	9653	protein_coding	0	0.828029	0.960263	0	0.479145	0
ENSG00000275252	3.30624	0.288363	0.682175	0.408839	0.929441	FP671120.2	miRNA	0	6	9	12	0	0		113	miRNA	0	9.2262	12.1028	17.578	0	0
ENSG00000161920	3.30269	1.16933	0.819093	0.365445	0.927328	MED11	protein_coding	0	18	25	19	0	1	mediator complex subunit 11 [Source:HGNC Symbol;Acc:HGNC:32687]	2182	protein_coding	0	1.4334	1.74104	1.44133	0	0.0740293
ENSG00000143816	3.30264	1.64595	1.2384	0.26578	0.913028	WNT9A	protein_coding	1	17	9	0	44	0	wingless-type MMTV integration site family, member 9A [Source:HGNC Symbol;Acc:HGNC:12778]	29242	protein_coding	0.0564925	0.101016	0.046769	0	0.347973	0
ENSG00000199523	3.30013	2.62616	1.11793	0.290366	0.91743	RNA5SP226	rRNA	0	6	25	172	0	0	RNA, 5S ribosomal pseudogene 226 [Source:HGNC Symbol;Acc:HGNC:43126]	114	rRNA	0	9.14526	33.3241	249.741	0	0
ENSG00000092969	3.29982	1.06254	1.0697	0.301012	0.919773	TGFB2	protein_coding	1	7	13	0	0	32	transforming growth factor, beta 2 [Source:HGNC Symbol;Acc:HGNC:11768]	98384	protein_coding	0.0167909	0.012363	0.020079	0	0	0.0525392
ENSG00000187720	3.29955	2.03931	1.56707	0.210633	0.897333	THSD4	protein_coding	3	16	27	1	0	65	thrombospondin, type I, domain containing 4 [Source:HGNC Symbol;Acc:HGNC:25835]	686431	protein_coding	0.00721975	0.00405017	0.00597709	0.00024114	0	0.0152959
ENSG00000261280	3.2839	0.459474	1.14028	0.285593	0.915368	CTD-3105H18.13	lincRNA	1	4	12	0	0	12	NA	1989	lincRNA	0.830545	0.349442	0.916788	0	0	0.974551
ENSG00000160284	3.28299	2.39653	2.85235	0.0912406	0.767745	SPATC1L	protein_coding	5	50	54	8	15	0	spermatogenesis and centriole associated 1-like [Source:HGNC Symbol;Acc:HGNC:1298]	23328	protein_coding	0.354071	0.372428	0.351754	0.0567647	0.148701	0
ENSG00000182165	3.27784	2.89675	4.46551	0.0345857	0.576638	TP53TG1	lincRNA	9	101	28	13	21	0	TP53 target 1 (non-protein coding) [Source:HGNC Symbol;Acc:HGNC:17026]	20290	lincRNA	0.732754	0.864946	0.2097	0.106054	0.239352	0
ENSG00000276924	3.27431	12.9894	6.15925	0.0130726	0.392436	FP236383.9	miRNA	28866	701	2546	2268	819	239		91	miRNA	524014	1338.52	4251.48	4125.41	2081.33	424.243
ENSG00000123179	3.27295	3.63185	5.50277	0.0189864	0.44969	EBPL	protein_coding	10	201	49	61	15	0	emopamil binding protein-like [Source:HGNC Symbol;Acc:HGNC:18061]	30752	protein_coding	0.537186	1.13572	0.242128	0.328339	0.112802	0
ENSG00000264235	3.26654	0.550039	0.687773	0.406923	0.928722	RP13-270P17.1	antisense	0	8	7	20	0	0		6414	antisense	0	0.216726	0.165841	0.516139	0	0
ENSG00000207181	3.26629	1.22041	1.19042	0.275245	0.915283	SNORA14B	snoRNA	2	3	21	0	0	31	small nucleolar RNA, H/ACA box 14B [Source:HGNC Symbol;Acc:HGNC:32603]	134	snoRNA	24.656	3.89015	23.8143	0	0	37.3693
ENSG00000101955	3.26575	4.73345	8.17845	0.00423911	0.236726	SRPX	protein_coding	17	424	173	37	100	0	sushi-repeat containing protein, X-linked [Source:HGNC Symbol;Acc:HGNC:11309]	71588	protein_coding	0.392289	1.02914	0.367222	0.0855514	0.323042	0
ENSG00000175899	3.26268	1.84104	2.07708	0.149526	0.857472	A2M	protein_coding	0	29	73	0	1	10	alpha-2-macroglobulin [Source:HGNC Symbol;Acc:HGNC:7]	48565	protein_coding	0	0.103759	0.228414	0	0.00476185	0.033261
ENSG00000091622	3.26161	1.61152	1.44456	0.229402	0.906336	PITPNM3	protein_coding	1	7	34	0	0	46	PITPNM family member 3 [Source:HGNC Symbol;Acc:HGNC:21043]	105230	protein_coding	0.0156985	0.0115587	0.0490978	0	0	0.0706117
ENSG00000203865	3.26124	0.812391	0.618405	0.431641	0.937118	ATP1A1-AS1	processed_transcript	1	6	0	0	0	34	ATP1A1 antisense RNA 1 [Source:HGNC Symbol;Acc:HGNC:28262]	26375	processed_transcript	0.0626333	0.0395283	0	0	0	0.208231
ENSG00000244171	3.26041	1.10563	1.03246	0.309582	0.921139	PBX2P1	processed_pseudogene	1	8	8	37	0	0	pre-B-cell leukemia homeobox 2 pseudogene 1 [Source:HGNC Symbol;Acc:HGNC:8635]	1290	processed_pseudogene	1.28058	1.07758	0.942373	4.74764	0	0
ENSG00000254510	3.26007	0.70287	1.03	0.310158	0.921139	RP11-867G23.10	processed_transcript	1	4	12	20	0	0		7979	processed_transcript	0.207038	0.0871087	0.228536	0.414904	0	0
ENSG00000255213	3.25784	2.30236	2.2777	0.131246	0.835765	NPM1P35	processed_pseudogene	2	20	100	23	0	6	nucleophosmin 1 (nucleolar phosphoprotein B23, numatrin) pseudogene 35 [Source:HGNC Symbol;Acc:HGNC:45214]	867	processed_pseudogene	3.81073	4.0083	17.5268	4.39111	0	1.11787
ENSG00000228501	3.25295	2.26219	3.3181	0.0685211	0.716424	RPL15P18	processed_pseudogene	3	75	37	11	3	2	ribosomal protein L15 pseudogene 18 [Source:HGNC Symbol;Acc:HGNC:36515]	611	processed_pseudogene	8.11106	21.329	9.20202	2.98001	1.13548	0.528746
ENSG00000129757	3.25071	1.70719	1.83932	0.175031	0.869716	CDKN1C	protein_coding	3	20	30	27	0	2	cyclin-dependent kinase inhibitor 1C (p57, Kip2) [Source:HGNC Symbol;Acc:HGNC:1786]	2668	protein_coding	1.85752	1.30255	1.70867	1.67511	0	0.121088
ENSG00000178573	3.2449	1.91493	2.38329	0.122639	0.825217	MAF	protein_coding	4	27	42	5	0	16	v-maf avian musculoaponeurotic fibrosarcoma oncogene homolog [Source:HGNC Symbol;Acc:HGNC:6776]	14871	protein_coding	0.444342	0.315481	0.429172	0.0556539	0	0.173795
ENSG00000260065	3.24292	1.20488	1.22028	0.269306	0.915283	CTA-445C9.15	lincRNA	1	6	21	0	0	33	NA	3053	lincRNA	0.541092	0.341487	1.04524	0	0	1.746
ENSG00000059377	3.24267	1.68953	1.10727	0.292676	0.917453	TBXAS1	protein_coding	1	11	9	0	51	0	thromboxane A synthase 1 (platelet) [Source:HGNC Symbol;Acc:HGNC:11609]	243274	protein_coding	0.0067905	0.00785682	0.00562172	0	0.0484813	0
ENSG00000275530	3.24241	7.64431	11.324	0.000765125	0.0815481	FP671120.4	miRNA	693	152	73	67	45	13		55	miRNA	20814.6	480.209	201.689	201.641	189.212	38.1803
ENSG00000225251	3.24075	1.31813	0.79537	0.372481	0.927328	RPL5P25	processed_pseudogene	0	23	26	21	1	0	ribosomal protein L5 pseudogene 25 [Source:HGNC Symbol;Acc:HGNC:35493]	774	processed_pseudogene	0	5.16341	5.10452	4.49101	0.298785	0
ENSG00000144048	3.24059	1.66246	1.51611	0.218208	0.899104	DUSP11	protein_coding	2	40	13	26	0	1	dual specificity phosphatase 11 (RNA/RNP complex 1-interacting) [Source:HGNC Symbol;Acc:HGNC:3066]	17973	protein_coding	0.183826	0.386713	0.109912	0.239452	0	0.00898747
ENSG00000060656	3.23884	3.10313	5.65241	0.0174314	0.438964	PTPRU	protein_coding	5	64	162	14	2	14	protein tyrosine phosphatase, receptor type, U [Source:HGNC Symbol;Acc:HGNC:9683]	90297	protein_coding	0.0914733	0.123156	0.272624	0.0256638	0.00512219	0.0250445
ENSG00000126822	3.23854	1.79276	1.7368	0.187545	0.878575	PLEKHG3	protein_coding	5	19	3	48	0	0	pleckstrin homology domain containing, family G (with RhoGef domain) member 3 [Source:HGNC Symbol;Acc:HGNC:20364]	46145	protein_coding	0.178996	0.0715449	0.00987914	0.17218	0	0
ENSG00000215154	3.23433	0.957612	1.01416	0.313908	0.92177	AC141586.5	transcribed_unprocessed_pseudogene	1	7	8	31	0	0		27144	transcribed_unprocessed_pseudogene	0.0608589	0.0448099	0.0447856	0.18904	0	0
ENSG00000172594	3.23192	1.90942	2.07526	0.149704	0.857616	SMPDL3A	protein_coding	2	39	29	0	23	2	sphingomyelin phosphodiesterase, acid-like 3A [Source:HGNC Symbol;Acc:HGNC:17389]	20671	protein_coding	0.159833	0.327833	0.213186	0	0.257315	0.0156288
ENSG00000273329	3.22907	1.12117	0.982993	0.321461	0.92177	RP11-448A19.1	lincRNA	1	3	21	31	0	0		7082	lincRNA	0.233261	0.0736063	0.450595	0.724555	0	0
ENSG00000173581	3.22429	2.22405	2.5779	0.108366	0.808421	CCDC106	protein_coding	2	40	65	0	19	5	coiled-coil domain containing 106 [Source:HGNC Symbol;Acc:HGNC:30181]	12099	protein_coding	0.273073	0.574461	0.816369	0	0.363165	0.0667542
ENSG00000213071	3.22297	0.520886	1.0632	0.302487	0.919773	LPAL2	transcribed_unprocessed_pseudogene	1	8	5	16	0	0	lipoprotein, Lp(a)-like 2, pseudogene [Source:HGNC Symbol;Acc:HGNC:21210]	57696	transcribed_unprocessed_pseudogene	0.028632	0.0240932	0.0131688	0.0459029	0	0
ENSG00000159674	3.22276	5.15581	6.18879	0.0128562	0.390747	SPON2	protein_coding	31	685	138	65	0	63	spondin 2, extracellular matrix protein [Source:HGNC Symbol;Acc:HGNC:11253]	42030	protein_coding	1.21843	2.83192	0.498933	0.255988	0	0.242125
ENSG00000223804	3.2219	1.19052	1.68753	0.193927	0.885148	CH17-472G23.2	transcribed_unprocessed_pseudogene	2	30	13	3	0	5		74537	transcribed_unprocessed_pseudogene	0.0443257	0.0699357	0.0265029	0.00666216	0	0.0108357
ENSG00000172006	3.21605	1.351	0.967284	0.325358	0.923164	ZNF554	protein_coding	1	3	24	41	0	0	zinc finger protein 554 [Source:HGNC Symbol;Acc:HGNC:26629]	15899	protein_coding	0.103903	0.032787	0.229384	0.426854	0	0
ENSG00000196381	3.21483	1.16524	1.22432	0.268515	0.914946	ZNF781	protein_coding	1	13	23	20	0	1	zinc finger protein 781 [Source:HGNC Symbol;Acc:HGNC:26745]	24571	protein_coding	0.0672318	0.0919328	0.142242	0.134733	0	0.00657408
ENSG00000272070	3.21308	1.01434	0.635126	0.425481	0.93485	AC005618.6	lincRNA	1	6	0	0	0	43		3147	lincRNA	0.52493	0.331287	0	0	0	2.20714
ENSG00000238123	3.21125	1.14586	0.74065	0.389453	0.927328	MID1IP1-AS1	antisense	0	7	9	45	0	0	MID1IP1 antisense RNA 1 [Source:HGNC Symbol;Acc:HGNC:40932]	2315	antisense	0	0.525408	0.590764	3.21756	0	0
ENSG00000173193	3.20915	2.78838	2.63141	0.104768	0.799001	PARP14	protein_coding	2	27	92	1	0	100	poly (ADP-ribose) polymerase family, member 14 [Source:HGNC Symbol;Acc:HGNC:29232]	50222	protein_coding	0.065786	0.0934156	0.278366	0.00329588	0	0.321636
ENSG00000104043	3.20759	1.00221	1.42909	0.231914	0.906996	ATP8B4	protein_coding	4	21	0	9	0	0	ATPase, class I, type 8B, member 4 [Source:HGNC Symbol;Acc:HGNC:13536]	324579	protein_coding	0.0203581	0.0112421	0	0.00458974	0	0
ENSG00000184898	3.20518	1.25541	0.773394	0.379169	0.927328	RBM43	protein_coding	0	26	19	21	0	1	RNA binding motif protein 43 [Source:HGNC Symbol;Acc:HGNC:24790]	13939	protein_coding	0	0.324109	0.207131	0.249375	0	0.0115885
ENSG00000278233	3.20509	9.74894	10.9906	0.000915762	0.0910606	RNA5-8S5	rRNA	3050	14	205	549	8	23	RNA, 5.8S ribosomal 5 [Source:HGNC Symbol;Acc:HGNC:37660]	152	rRNA	33147.7	16.0042	204.943	597.853	12.1715	24.4423
ENSG00000167996	3.20253	7.45455	15.9637	6.45689e-05	0.0158528	FTH1	protein_coding	97	3236	1272	364	298	30	ferritin, heavy polypeptide 1 [Source:HGNC Symbol;Acc:HGNC:3976]	7942	protein_coding	20.1762	70.7992	24.3377	7.58643	8.67732	0.610168
ENSG00000241945	3.20252	1.74539	1.37378	0.241163	0.907654	PWP2	protein_coding	2	14	38	0	26	2	PWP2 periodic tryptophan protein homolog (yeast) [Source:HGNC Symbol;Acc:HGNC:9711]	23891	protein_coding	0.138291	0.101822	0.241697	0	0.251674	0.0135224
ENSG00000228941	3.20054	1.41587	0.821171	0.364838	0.927328	UBE3AP2	processed_pseudogene	0	9	37	32	0	1	ubiquitin protein ligase E3A pseudogene 2 [Source:HGNC Symbol;Acc:HGNC:12498]	2568	processed_pseudogene	0	0.608972	2.18942	2.06263	0	0.0629018
ENSG00000108352	3.19654	1.44915	0.932361	0.33425	0.923173	RAPGEFL1	protein_coding	1	8	8	0	0	58	Rap guanine nucleotide exchange factor (GEF)-like 1 [Source:HGNC Symbol;Acc:HGNC:17428]	18646	protein_coding	0.0885956	0.0745511	0.0651969	0	0	0.502459
ENSG00000104381	3.18785	1.44854	0.643517	0.42244	0.932434	GDAP1	protein_coding	2	23	0	1	0	42	ganglioside induced differentiation associated protein 1 [Source:HGNC Symbol;Acc:HGNC:15968]	167742	protein_coding	0.0196964	0.0238252	0	0.000986788	0	0.0404451
ENSG00000169710	3.18758	5.87893	16.0834	6.06145e-05	0.0151525	FASN	protein_coding	54	664	657	200	40	29	fatty acid synthase [Source:HGNC Symbol;Acc:HGNC:3594]	19994	protein_coding	4.46161	5.77056	4.99331	1.65576	0.462658	0.234291
ENSG00000251254	3.18751	0.457857	1.05512	0.304331	0.919773	GTF2F2P1	processed_pseudogene	1	2	15	11	0	0	general transcription factor IIF, polypeptide 2 pseudogene 1 [Source:HGNC Symbol;Acc:HGNC:4654]	674	processed_pseudogene	2.45097	0.515608	3.38185	2.70146	0	0
ENSG00000242960	3.18717	4.79228	5.76582	0.0163408	0.427729	FTH1P23	processed_pseudogene	7	591	196	89	3	21	ferritin, heavy polypeptide 1 pseudogene 23 [Source:HGNC Symbol;Acc:HGNC:37641]	549	processed_pseudogene	21.0632	187.053	54.2508	26.8339	1.26371	6.17881
ENSG00000076944	3.18391	0.219879	1.09474	0.295422	0.919444	STXBP2	protein_coding	1	2	11	8	0	0	syntaxin binding protein 2 [Source:HGNC Symbol;Acc:HGNC:11445]	10992	protein_coding	0.150287	0.0316157	0.152068	0.12047	0	0
ENSG00000206228	3.18239	1.99833	0.998354	0.317709	0.92177	HNRNPA1P4	processed_pseudogene	0	11	64	51	0	2	heterogeneous nuclear ribonucleoprotein A1 pseudogene 4 [Source:HGNC Symbol;Acc:HGNC:32234]	755	processed_pseudogene	0	2.5316	12.8812	11.1812	0	0.427899
ENSG00000171121	3.175	1.04315	0.9627	0.326508	0.923173	KCNMB3	protein_coding	1	6	11	0	0	34	potassium channel subfamily M regulatory beta subunit 3 [Source:HGNC Symbol;Acc:HGNC:6287]	30311	protein_coding	0.0545001	0.0343954	0.0551461	0	0	0.181191
ENSG00000276291	3.17469	2.30808	1.83863	0.175112	0.869801	RP11-87H9.2	transcribed_unprocessed_pseudogene	2	48	58	34	0	5		224948	transcribed_unprocessed_pseudogene	0.0146874	0.0370774	0.0391804	0.0250186	0	0.00359043
ENSG00000160886	3.17434	0.890967	0.988141	0.320197	0.92177	LY6K	protein_coding	1	7	7	29	0	0	lymphocyte antigen 6 complex, locus K [Source:HGNC Symbol;Acc:HGNC:24225]	5016	protein_coding	0.329337	0.242488	0.212062	0.956987	0	0
ENSG00000171823	3.16804	1.10363	1.28785	0.256444	0.912615	FBXL14	protein_coding	1	25	11	15	1	0	F-box and leucine-rich repeat protein 14 [Source:HGNC Symbol;Acc:HGNC:28624]	28172	protein_coding	0.0586381	0.154196	0.0593332	0.0881332	0.00820884	0
ENSG00000228452	3.16371	0.984088	0.895777	0.343917	0.92648	RP5-994D16.9	antisense	1	6	6	0	26	0		977	antisense	1.69084	1.0671	0.93321	0	6.15429	0
ENSG00000227036	3.16344	1.20755	1.36284	0.243045	0.907654	LINC00511	lincRNA	1	16	29	1	10	0	long intergenic non-protein coding RNA 511 [Source:HGNC Symbol;Acc:HGNC:43564]	317349	lincRNA	0.00520548	0.00876058	0.0138862	0.000521589	0.00728723	0
ENSG00000091129	3.16277	4.26905	6.99512	0.00817321	0.33051	NRCAM	protein_coding	14	157	296	45	0	66	neuronal cell adhesion molecule [Source:HGNC Symbol;Acc:HGNC:7994]	309094	protein_coding	0.074823	0.088259	0.14552	0.0240984	0	0.0344915
ENSG00000159167	3.15805	3.80436	4.54121	0.0330882	0.576638	STC1	protein_coding	11	61	290	29	18	0	stanniocalcin 1 [Source:HGNC Symbol;Acc:HGNC:11373]	12892	protein_coding	1.40952	0.822166	3.41822	0.372343	0.322888	0
ENSG00000168393	3.15744	2.67756	1.41769	0.233784	0.906996	DTYMK	protein_coding	3	54	17	2	0	114	deoxythymidylate kinase (thymidylate kinase) [Source:HGNC Symbol;Acc:HGNC:3061]	11249	protein_coding	0.44056	0.834122	0.229645	0.0294294	0	1.637
ENSG00000250442	3.15252	1.27694	1.17564	0.278246	0.915283	EIF3KP3	processed_pseudogene	1	21	18	22	1	0	eukaryotic translation initiation factor 3, subunit K pseudogene 3 [Source:HGNC Symbol;Acc:HGNC:44018]	638	processed_pseudogene	2.58927	5.71937	4.28721	5.70779	0.362476	0
ENSG00000231093	3.15093	1.22646	0.998807	0.317599	0.92177	RP13-150K15.1	processed_pseudogene	2	3	15	0	0	37		2157	processed_pseudogene	1.53171	0.241669	1.05673	0	0	2.77083
ENSG00000135678	3.14654	3.5371	4.78839	0.0286522	0.541405	CPM	protein_coding	13	104	110	50	17	0	carboxypeptidase M [Source:HGNC Symbol;Acc:HGNC:2311]	129373	protein_coding	0.165996	0.139682	0.129203	0.0639723	0.0303882	0
ENSG00000247626	3.14575	1.19427	0.847802	0.357175	0.927328	MARS2	protein_coding	0	38	17	0	0	8	methionyl-tRNA synthetase 2, mitochondrial [Source:HGNC Symbol;Acc:HGNC:25133]	3018	protein_coding	0	2.18783	0.855958	0	0	0.428182
ENSG00000273002	3.1452	1.37093	1.18376	0.276592	0.915283	RP11-336K24.12	antisense	2	14	4	43	0	0		4187	antisense	0.789087	0.580998	0.145171	1.69993	0	0
ENSG00000225267	3.14291	2.43974	3.65822	0.0557933	0.662393	RPL8P2	processed_pseudogene	3	61	75	8	2	8	ribosomal protein L8 pseudogene 2 [Source:HGNC Symbol;Acc:HGNC:17220]	501	processed_pseudogene	9.89194	21.1564	22.7482	2.64313	0.923191	2.57935
ENSG00000106484	3.13208	2.12267	1.11753	0.290452	0.91743	MEST	protein_coding	1	11	13	0	0	108	mesoderm specific transcript [Source:HGNC Symbol;Acc:HGNC:7028]	20125	protein_coding	0.0820846	0.0949744	0.098159	0	0	0.866854
ENSG00000101017	3.12877	1.75365	2.09446	0.147834	0.855677	CD40	protein_coding	3	28	37	5	0	13	CD40 molecule, TNF receptor superfamily member 5 [Source:HGNC Symbol;Acc:HGNC:11919]	11591	protein_coding	0.427561	0.419746	0.485069	0.0714027	0	0.181168
ENSG00000196862	3.12776	0.78933	1.06316	0.302496	0.919773	RGPD4	protein_coding	1	4	15	0	0	21	RANBP2-like and GRIP domain containing 4 [Source:HGNC Symbol;Acc:HGNC:32417]	63904	protein_coding	0.0258505	0.0108763	0.0356686	0	0	0.0530823
ENSG00000231458	3.12077	1.19138	1.3448	0.246189	0.909007	RNASEH1P2	processed_pseudogene	1	22	23	11	0	2	ribonuclease H1 pseudogene 2 [Source:HGNC Symbol;Acc:HGNC:18715]	789	processed_pseudogene	2.09373	4.84502	4.42969	2.30771	0	0.40946
ENSG00000265646	3.12056	2.13839	1.5851	0.208027	0.895906	TUFMP1	processed_pseudogene	3	25	18	72	1	0	Tu translation elongation factor, mitochondrial pseudogene 1 [Source:HGNC Symbol;Acc:HGNC:12421]	1346	processed_pseudogene	3.68192	3.22734	2.03212	8.85428	0.171812	0
ENSG00000054967	3.11532	1.76618	1.35436	0.244518	0.908124	RELT	protein_coding	2	18	24	1	0	48	RELT tumor necrosis factor receptor [Source:HGNC Symbol;Acc:HGNC:13764]	21210	protein_coding	0.155771	0.147463	0.171946	0.00780414	0	0.36556
ENSG00000229165	3.11405	2.02521	1.13139	0.28748	0.915368	GDI2P1	processed_pseudogene	1	18	41	61	1	0	GDP dissociation inhibitor 2 pseudogene 1 [Source:HGNC Symbol;Acc:HGNC:4228]	1335	processed_pseudogene	1.23742	2.34283	4.66686	7.56335	0.173228	0
ENSG00000266074	3.11286	1.6384	1.49537	0.221385	0.901606	BAHCC1	protein_coding	1	26	45	13	0	4	BAH domain and coiled-coil containing 1 [Source:HGNC Symbol;Acc:HGNC:29279]	70857	protein_coding	0.0233139	0.0637588	0.0965056	0.0303687	0	0.00911875
ENSG00000144115	3.11069	2.04944	1.40489	0.235907	0.906996	THNSL2	protein_coding	2	67	16	2	0	28	threonine synthase-like 2 (S. cerevisiae) [Source:HGNC Symbol;Acc:HGNC:25602]	16341	protein_coding	0.202185	0.712436	0.148787	0.020259	0	0.276782
ENSG00000117479	3.10931	4.72161	6.07189	0.013735	0.395068	SLC19A2	protein_coding	13	364	324	60	0	72	solute carrier family 19 (thiamine transporter), member 2 [Source:HGNC Symbol;Acc:HGNC:10938]	22094	protein_coding	0.972001	2.86271	2.2284	0.449513	0	0.5264
ENSG00000107815	3.10099	1.86834	2.29801	0.12954	0.831372	C10orf2	protein_coding	1	42	44	1	13	1	chromosome 10 open reading frame 2 [Source:HGNC Symbol;Acc:HGNC:1160]	7034	protein_coding	0.234853	1.03752	0.950546	0.0235322	0.427406	0.0229644
ENSG00000078804	3.1005	2.89628	1.98551	0.158811	0.859983	TP53INP2	protein_coding	2	41	114	75	0	8	tumor protein p53 inducible nuclear protein 2 [Source:HGNC Symbol;Acc:HGNC:16104]	9149	protein_coding	0.361122	0.778682	1.89345	1.35692	0	0.141245
ENSG00000165060	3.09992	1.80444	1.71232	0.190685	0.883928	FXN	protein_coding	1	25	44	0	22	2	frataxin [Source:HGNC Symbol;Acc:HGNC:3951]	64919	protein_coding	0.0254464	0.0669142	0.102992	0	0.0783701	0.00497641
ENSG00000259413	3.09944	1.72424	1.13827	0.286018	0.915368	RP11-5O23.1	processed_pseudogene	4	32	9	3	0	28		582	processed_pseudogene	11.3536	9.55382	2.34986	0.853226	0	7.77129
ENSG00000226688	3.09564	1.63826	1.07046	0.300841	0.919773	ENTPD1-AS1	antisense	1	13	7	0	48	0	ENTPD1 antisense RNA 1 [Source:HGNC Symbol;Acc:HGNC:45203]	337032	antisense	0.00490147	0.00670227	0.00315609	0	0.0329359	0
ENSG00000157927	3.09559	0.855607	0.663213	0.415428	0.93011	RADIL	protein_coding	0	6	8	33	0	0	Ras association and DIL domains [Source:HGNC Symbol;Acc:HGNC:22226]	86664	protein_coding	0	0.0120299	0.0140273	0.0630291	0	0
ENSG00000008517	3.09108	1.35092	1.44297	0.22966	0.906552	IL32	protein_coding	2	23	13	0	17	1	interleukin 32 [Source:HGNC Symbol;Acc:HGNC:16830]	16895	protein_coding	0.195555	0.236548	0.116925	0	0.232697	0.00956093
ENSG00000057468	3.08363	1.87317	1.19812	0.273698	0.915283	MSH4	protein_coding	1	8	24	0	0	76	mutS homolog 4 [Source:HGNC Symbol;Acc:HGNC:7327]	116356	protein_coding	0.0141974	0.0119468	0.0313433	0	0	0.105507
ENSG00000271811	3.08136	0.8671	1.13357	0.287016	0.915368	RP1-79C4.4	lincRNA	2	3	10	24	0	0		2044	lincRNA	1.61639	0.255029	0.743433	1.94355	0	0
ENSG00000051523	3.07457	2.64848	2.98826	0.0838702	0.755162	CYBA	protein_coding	6	69	57	18	0	15	cytochrome b-245, alpha polypeptide [Source:HGNC Symbol;Acc:HGNC:2577]	7869	protein_coding	1.25959	1.52363	1.10072	0.378633	0	0.307914
ENSG00000228928	3.07422	0.825765	0.824958	0.363735	0.927328	AC002069.5	processed_pseudogene	1	5	7	0	0	29		1488	processed_pseudogene	1.11018	0.583871	0.714855	0	0	3.14813
ENSG00000228327	3.07361	0.68175	0.949333	0.329889	0.923173	RP11-206L10.2	lincRNA	1	4	9	22	0	0		13769	lincRNA	0.119976	0.0504786	0.099326	0.264476	0	0
ENSG00000167723	3.07039	1.60478	1.17317	0.278751	0.915283	TRPV3	protein_coding	2	16	15	1	33	0	transient receptor potential cation channel, subfamily V, member 3 [Source:HGNC Symbol;Acc:HGNC:18084]	47493	protein_coding	0.0695662	0.0585383	0.0479937	0.00348527	0.160688	0
ENSG00000145029	3.06895	0.971734	0.926708	0.33572	0.923173	NICN1	protein_coding	1	4	11	32	0	0	nicolin 1 [Source:HGNC Symbol;Acc:HGNC:18317]	6380	protein_coding	0.258927	0.10894	0.261996	0.830224	0	0
ENSG00000271182	3.06819	0.940421	1.20981	0.27137	0.915283	RP11-678G14.5	processed_pseudogene	1	3	23	0	0	21		342	processed_pseudogene	4.83027	1.52421	10.2194	0	0	9.91862
ENSG00000236199	3.06798	0.98818	0.770254	0.380139	0.927328	RP11-264I13.2	antisense	3	2	7	0	0	28		4123	antisense	1.202	0.0842881	0.257993	0	0	1.09699
ENSG00000164105	3.06761	1.63302	1.66448	0.197	0.889853	SAP30	protein_coding	1	21	41	1	0	25	Sin3A-associated protein, 30kDa [Source:HGNC Symbol;Acc:HGNC:10532]	7563	protein_coding	0.218426	0.482475	0.823782	0.0218863	0	0.533954
ENSG00000160219	3.06654	1.73278	1.47175	0.225069	0.902513	GAB3	protein_coding	3	34	20	3	0	23	GRB2-associated binding protein 3 [Source:HGNC Symbol;Acc:HGNC:17515]	76334	protein_coding	0.0649234	0.0773946	0.0398139	0.00650533	0	0.0486707
ENSG00000158987	3.06569	1.73279	1.17874	0.277613	0.915283	RAPGEF6	protein_coding	2	13	5	68	0	0	Rap guanine nucleotide exchange factor (GEF) 6 [Source:HGNC Symbol;Acc:HGNC:20655]	211315	protein_coding	0.015635	0.0106896	0.00359552	0.0532653	0	0
ENSG00000276840	3.06544	0.36491	1.15164	0.283206	0.915283	PMS2P10	unprocessed_pseudogene	1	6	14	1	3	0	postmeiotic segregation increased 2 pseudogene 10 [Source:HGNC Symbol;Acc:HGNC:9124]	11675	unprocessed_pseudogene	0.141495	0.0892985	0.182219	0.0141778	0.0594243	0
ENSG00000099284	3.06323	2.09483	1.6973	0.192641	0.884641	H2AFY2	protein_coding	2	16	44	1	0	62	H2A histone family, member Y2 [Source:HGNC Symbol;Acc:HGNC:14453]	59484	protein_coding	0.0555428	0.046738	0.112402	0.0027827	0	0.168364
ENSG00000076555	3.06261	2.34137	1.93384	0.164338	0.865293	ACACB	protein_coding	6	25	61	8	19	0	acetyl-CoA carboxylase beta [Source:HGNC Symbol;Acc:HGNC:85]	151631	protein_coding	0.0653674	0.0286485	0.0611314	0.00873309	0.0289778	0
ENSG00000229091	3.06189	1.64261	1.30751	0.252847	0.909007	HSPA8P8	processed_pseudogene	2	30	13	35	0	1	heat shock 70kDa protein 8 pseudogene 8 [Source:HGNC Symbol;Acc:HGNC:44923]	1215	processed_pseudogene	2.71926	4.29037	1.62588	4.76823	0	0.132948
ENSG00000180257	3.05476	2.41079	2.42058	0.11975	0.819735	ZNF816	protein_coding	2	25	83	2	0	52	zinc finger protein 816 [Source:HGNC Symbol;Acc:HGNC:26995]	13532	protein_coding	0.244155	0.321017	0.932049	0.0244644	0	0.620725
ENSG00000018610	3.05356	3.38515	3.01935	0.0822763	0.752412	CXorf56	protein_coding	6	46	141	115	0	11	chromosome X open reading frame 56 [Source:HGNC Symbol;Acc:HGNC:26239]	27285	protein_coding	0.363266	0.292943	0.785268	0.697653	0	0.0651219
ENSG00000198108	3.052	2.92704	3.47929	0.0621414	0.687908	CHSY3	protein_coding	4	50	133	0	20	18	chondroitin sulfate synthase 3 [Source:HGNC Symbol;Acc:HGNC:24293]	282162	protein_coding	0.0234185	0.0307908	0.0716268	0	0.016392	0.0103046
ENSG00000136371	3.05194	0.496918	1.00637	0.315775	0.92177	MTHFS	protein_coding	1	10	3	15	0	0	5,10-methenyltetrahydrofolate synthetase (5-formyltetrahydrofolate cyclo-ligase) [Source:HGNC Symbol;Acc:HGNC:7437]	63794	protein_coding	0.0258951	0.0272377	0.00714602	0.0389204	0	0
ENSG00000167578	3.05166	0.949999	1.28173	0.257577	0.913028	RAB4B	protein_coding	4	18	0	10	0	0	RAB4B, member RAS oncogene family [Source:HGNC Symbol;Acc:HGNC:9782]	18728	protein_coding	0.352831	0.167006	0	0.0883841	0	0
ENSG00000260549	3.04968	3.70496	3.82426	0.0505157	0.64013	MT1L	unitary_pseudogene	12	160	89	18	0	77	metallothionein 1L (gene/pseudogene) [Source:HGNC Symbol;Acc:HGNC:7404]	1342	unitary_pseudogene	14.7716	20.7165	10.0777	2.22017	0	9.26822
ENSG00000105696	3.04749	2.74691	3.36787	0.0664795	0.710217	TMEM59L	protein_coding	8	78	34	16	20	0	transmembrane protein 59-like [Source:HGNC Symbol;Acc:HGNC:13237]	13609	protein_coding	0.971095	0.995906	0.379643	0.194607	0.339862	0
ENSG00000144476	3.04367	3.84597	5.15294	0.023207	0.495933	ACKR3	protein_coding	12	203	77	73	24	0	atypical chemokine receptor 3 [Source:HGNC Symbol;Acc:HGNC:23692]	14571	protein_coding	1.36047	2.42079	0.803016	0.829276	0.380909	0
ENSG00000253341	3.04339	3.44845	2.8701	0.0902393	0.767745	RP11-730G20.2	processed_pseudogene	10	107	19	154	0	2		1000	processed_pseudogene	16.5195	18.5923	2.8872	25.491	0	0.323064
ENSG00000237939	3.04304	1.24211	0.720294	0.396047	0.927328	AC097523.3	processed_pseudogene	0	20	35	0	0	13		651	processed_pseudogene	0	5.33825	8.16977	0	0	3.22567
ENSG00000148842	3.03861	0.995825	1.36875	0.242027	0.907654	CNNM2	protein_coding	3	16	4	1	11	0	cyclin and CBS domain divalent metal cation transport mediator 2 [Source:HGNC Symbol;Acc:HGNC:103]	171928	protein_coding	0.0288252	0.0161705	0.00353538	0.000962763	0.014796	0
ENSG00000079691	3.03763	3.87956	5.18672	0.0227602	0.489718	LRRC16A	protein_coding	12	136	182	57	0	36	leucine rich repeat containing 16A [Source:HGNC Symbol;Acc:HGNC:21581]	341452	protein_coding	0.0580563	0.0692084	0.0809961	0.0276319	0	0.0170306
ENSG00000186453	3.02858	1.4947	1.26221	0.261234	0.913028	FAM228A	protein_coding	3	6	7	50	0	0	family with sequence similarity 228, member A [Source:HGNC Symbol;Acc:HGNC:34418]	25780	protein_coding	0.192237	0.0404407	0.0412608	0.321035	0	0
ENSG00000174599	3.02011	1.6636	0.747105	0.387394	0.927328	TRAM1L1	protein_coding	0	30	16	47	0	1	translocation associated membrane protein 1-like 1 [Source:HGNC Symbol;Acc:HGNC:28371]	2022	protein_coding	0	2.57804	1.20243	3.84753	0	0.0798872
ENSG00000167925	3.01667	2.57746	2.33839	0.12622	0.829279	GHDC	protein_coding	6	66	42	9	0	31	GH3 domain containing [Source:HGNC Symbol;Acc:HGNC:24438]	5733	protein_coding	1.72889	2.00038	1.11324	0.259852	0	0.87345
ENSG00000110442	3.01224	3.39418	3.44319	0.0635129	0.695253	COMMD9	protein_coding	10	97	74	92	0	10	COMM domain containing 9 [Source:HGNC Symbol;Acc:HGNC:25014]	20165	protein_coding	0.819218	0.83584	0.557643	0.755189	0	0.0801051
ENSG00000240286	3.01109	1.17595	0.717335	0.39702	0.927328	MEAF6P1	processed_pseudogene	0	9	28	26	0	1	MYST/Esa1-associated factor 6 pseudogene 1 [Source:HGNC Symbol;Acc:HGNC:42660]	3214	processed_pseudogene	0	0.486571	1.32384	1.33904	0	0.0502588
ENSG00000106829	3.00849	2.29549	2.96693	0.0849832	0.755779	TLE4	protein_coding	3	35	74	3	1	25	transducin-like enhancer of split 4 [Source:HGNC Symbol;Acc:HGNC:11840]	155109	protein_coding	0.0319508	0.0392086	0.0724966	0.00320147	0.00149095	0.0260352
ENSG00000152049	3.00604	6.88749	17.3476	3.11295e-05	0.00891665	KCNE4	protein_coding	53	1774	1569	193	73	151	potassium channel, voltage gated subfamily E regulatory beta subunit 4 [Source:HGNC Symbol;Acc:HGNC:6244]	146585	protein_coding	0.597288	2.10288	1.62651	0.217938	0.115168	0.166397
ENSG00000137171	3.00351	1.48338	1.1489	0.28378	0.915283	KLC4	protein_coding	2	13	18	1	0	38	kinesin light chain 4 [Source:HGNC Symbol;Acc:HGNC:21624]	34322	protein_coding	0.0962621	0.0658144	0.0796934	0.00482273	0	0.178842
ENSG00000152763	3.00127	3.04276	1.4853	0.222947	0.902513	WDR78	protein_coding	0	49	180	45	0	14	WD repeat domain 78 [Source:HGNC Symbol;Acc:HGNC:26252]	112002	protein_coding	0	0.0760186	0.244213	0.0665047	0	0.0201911
ENSG00000100564	2.99783	1.62034	1.03446	0.309114	0.920857	PIGH	protein_coding	1	30	14	39	0	1	phosphatidylinositol glycan anchor biosynthesis, class H [Source:HGNC Symbol;Acc:HGNC:8964]	18332	protein_coding	0.0901131	0.284355	0.116049	0.352144	0	0.00881147
ENSG00000225151	2.99326	1.07621	1.26121	0.261423	0.913028	GOLGA2P7	transcribed_unprocessed_pseudogene	3	18	10	3	0	9	golgin A2 pseudogene 7 [Source:HGNC Symbol;Acc:HGNC:49516]	30825	transcribed_unprocessed_pseudogene	0.160774	0.101466	0.0492969	0.0161096	0	0.0471626
ENSG00000088035	2.99194	1.27489	0.631837	0.426682	0.935188	ALG6	protein_coding	0	20	36	0	0	14	ALG6, alpha-1,3-glucosyltransferase [Source:HGNC Symbol;Acc:HGNC:23157]	70972	protein_coding	0	0.0489658	0.0770794	0	0	0.0318639
ENSG00000162840	2.99076	5.91151	14.9572	0.000109975	0.0243878	MT2P1	processed_pseudogene	40	1283	257	67	37	69	metallothionein 2 pseudogene 1 [Source:HGNC Symbol;Acc:HGNC:7407]	182	processed_pseudogene	363.067	1224.91	214.578	60.9353	47.0143	61.2401
ENSG00000219891	2.98568	1.63008	0.780666	0.376937	0.927328	ZSCAN12P1	transcribed_unprocessed_pseudogene	0	22	51	0	0	22	zinc finger and SCAN domain containing 12 pseudogene 1 [Source:HGNC Symbol;Acc:HGNC:13850]	2510	transcribed_unprocessed_pseudogene	0	1.523	3.08759	0	0	1.41582
ENSG00000162729	2.97935	1.06527	1.17338	0.278708	0.915283	IGSF8	protein_coding	2	25	1	18	0	0	immunoglobulin superfamily, member 8 [Source:HGNC Symbol;Acc:HGNC:17813]	7603	protein_coding	0.434553	0.571353	0.0199865	0.39188	0	0
ENSG00000169188	2.97329	2.59512	2.06914	0.150306	0.859983	APEX2	protein_coding	6	22	30	97	0	2	APEX nuclease (apurinic/apyrimidinic endonuclease) 2 [Source:HGNC Symbol;Acc:HGNC:17889]	8700	protein_coding	1.13928	0.439393	0.523992	1.84552	0	0.0371338
ENSG00000104332	2.96891	3.80818	5.52916	0.0187021	0.448189	SFRP1	protein_coding	15	168	98	63	1	20	secreted frizzled-related protein 1 [Source:HGNC Symbol;Acc:HGNC:10776]	47539	protein_coding	0.521241	0.614058	0.313255	0.219359	0.00486462	0.0679576
ENSG00000154736	2.96882	3.28636	2.95869	0.0854169	0.757251	ADAMTS5	protein_coding	6	105	95	69	0	13	ADAM metallopeptidase with thrombospondin type 1 motif, 5 [Source:HGNC Symbol;Acc:HGNC:221]	48601	protein_coding	0.203941	0.3754	0.29703	0.235001	0	0.0432072
ENSG00000175155	2.96654	5.17731	5.27534	0.0216296	0.480429	YPEL2	protein_coding	30	459	276	211	0	56	yippee-like 2 (Drosophila) [Source:HGNC Symbol;Acc:HGNC:18326]	70040	protein_coding	0.707576	1.13872	0.598805	0.498657	0	0.129152
ENSG00000132854	2.96644	0.91299	0.864728	0.352419	0.927328	KANK4	protein_coding	1	2	18	25	0	0	KN motif and ankyrin repeat domains 4 [Source:HGNC Symbol;Acc:HGNC:27263]	82435	protein_coding	0.0200395	0.00421569	0.0331805	0.0501989	0	0
ENSG00000243498	2.96505	2.76529	2.86294	0.0906415	0.767745	UBA52P5	processed_pseudogene	4	108	33	42	3	2	ubiquitin A-52 residue ribosomal protein fusion product 1 pseudogene 5 [Source:HGNC Symbol;Acc:HGNC:36993]	210	processed_pseudogene	31.4658	89.3623	23.8791	33.1052	3.30371	1.5384
ENSG00000270532	2.965	0.617385	1.32111	0.250393	0.909007	PEBP1P2	processed_pseudogene	1	21	1	0	7	0	phosphatidylethanolamine binding protein 1 pseudogene 2 [Source:HGNC Symbol;Acc:HGNC:44344]	557	processed_pseudogene	2.9658	6.5511	0.272814	0	2.90631	0
ENSG00000213152	2.95452	1.54874	1.3722	0.241435	0.907654	RPL7AP60	processed_pseudogene	2	28	17	25	2	0	ribosomal protein L7a pseudogene 60 [Source:HGNC Symbol;Acc:HGNC:35859]	793	processed_pseudogene	4.16634	6.13528	3.2576	5.21834	0.583252	0
ENSG00000104432	2.95436	1.75246	1.51412	0.218511	0.899104	IL7	protein_coding	2	23	33	2	0	32	interleukin 7 [Source:HGNC Symbol;Acc:HGNC:6023]	129780	protein_coding	0.0254577	0.0307943	0.0386393	0.00255087	0	0.0398291
ENSG00000198658	2.95362	2.35104	2.62976	0.104878	0.7992	ABHD17AP1	unprocessed_pseudogene	6	38	41	35	3	1	abhydrolase domain containing 17A pseudogene 1 [Source:HGNC Symbol;Acc:HGNC:28394]	3171	unprocessed_pseudogene	3.12574	2.08227	1.96476	1.827	0.218788	0.0509403
ENSG00000250347	2.94507	2.66303	3.43178	0.063953	0.697295	AC005740.4	processed_pseudogene	5	81	47	8	22	1		418	processed_pseudogene	19.7602	33.6712	17.0861	3.16796	12.1715	0.38644
ENSG00000212385	2.93492	0.822838	0.796081	0.372268	0.927328	RNU6-817P	snRNA	1	4	8	0	0	29	RNA, U6 small nuclear 817, pseudogene [Source:HGNC Symbol;Acc:HGNC:47780]	103	snRNA	16.0384	6.74796	11.8025	0	0	45.4798
ENSG00000267156	2.93442	1.36632	1.01618	0.313428	0.92177	TPMTP1	processed_pseudogene	1	12	35	21	1	0	thiopurine S-methyltransferase pseudogene 1 [Source:HGNC Symbol;Acc:HGNC:17490]	736	processed_pseudogene	2.2445	2.83304	7.22625	4.72288	0.314211	0
ENSG00000142082	2.92968	2.59858	2.39647	0.121609	0.82446	SIRT3	protein_coding	3	73	65	7	0	31	sirtuin 3 [Source:HGNC Symbol;Acc:HGNC:14931]	21473	protein_coding	0.230795	0.590718	0.459985	0.0539599	0	0.233199
ENSG00000173137	2.92734	1.77733	1.18427	0.276489	0.915283	ADCK5	protein_coding	1	40	29	25	0	3	aarF domain containing kinase 5 [Source:HGNC Symbol;Acc:HGNC:21738]	20141	protein_coding	0.0820194	0.345087	0.218796	0.205459	0	0.0240602
ENSG00000225373	2.92726	0.980118	0.844613	0.358081	0.927328	WASH5P	transcribed_processed_pseudogene	1	2	18	28	0	0	NA	11521	transcribed_processed_pseudogene	0.143386	0.0301641	0.237413	0.402285	0	0
ENSG00000135424	2.92698	0.76411	0.943343	0.33142	0.923173	ITGA7	protein_coding	1	3	14	0	0	22	integrin, alpha 7 [Source:HGNC Symbol;Acc:HGNC:6143]	31475	protein_coding	0.0524846	0.0165617	0.0675904	0	0	0.112905
ENSG00000259976	2.9252	1.66631	1.15524	0.282456	0.915283	RP11-553L6.5	lincRNA	1	5	28	0	0	58		1678	lincRNA	0.984478	0.517759	2.53565	0	0	5.58334
ENSG00000141338	2.9241	3.99972	3.45567	0.0630352	0.691677	ABCA8	protein_coding	5	92	298	109	0	32	ATP-binding cassette, sub-family A (ABC1), member 8 [Source:HGNC Symbol;Acc:HGNC:38]	88100	protein_coding	0.0937544	0.181452	0.514	0.204794	0	0.0586722
ENSG00000255135	2.91986	2.78542	1.51371	0.218574	0.899104	RP11-111M22.3	lincRNA	3	63	12	125	0	1		3318	lincRNA	1.49363	3.29924	0.549576	6.2359	0	0.0486835
ENSG00000278047	2.91478	9.09473	3.6841	0.0549336	0.660303	FP671120.6	miRNA	1920	35	241	213	141	24		91	miRNA	34854.4	66.8308	402.437	387.44	358.325	42.6018
ENSG00000254270	2.91301	2.661	1.37515	0.240929	0.907654	ERHP1	processed_pseudogene	1	76	35	1	0	88	enhancer of rudimentary homolog (Drosophila) pseudogene 1 [Source:HGNC Symbol;Acc:HGNC:41916]	309	processed_pseudogene	5.34613	42.7371	17.212	0.535682	0	46.0026
ENSG00000149485	2.90935	7.40238	21.1789	4.18338e-06	0.00250075	FADS1	protein_coding	147	2286	1661	348	131	204	fatty acid desaturase 1 [Source:HGNC Symbol;Acc:HGNC:3574]	29693	protein_coding	8.17826	13.3774	8.50038	1.93995	1.02027	1.10977
ENSG00000169992	2.90772	2.47145	1.57453	0.20955	0.897202	NLGN2	protein_coding	3	24	42	89	0	3	neuroligin 2 [Source:HGNC Symbol;Acc:HGNC:14290]	14986	protein_coding	0.330699	0.278276	0.425879	0.983037	0	0.0323365
ENSG00000258484	2.9006	1.74688	0.906946	0.340926	0.924376	SPESP1	protein_coding	1	10	51	1	26	0	sperm equatorial segment protein 1 [Source:HGNC Symbol;Acc:HGNC:15570]	128590	protein_coding	0.0128467	0.0135127	0.0602678	0.00128724	0.046759	0
ENSG00000100116	2.89608	2.19694	1.58059	0.208676	0.896029	GCAT	protein_coding	1	83	20	28	2	1	glycine C-acetyltransferase [Source:HGNC Symbol;Acc:HGNC:4188]	9271	protein_coding	0.178185	1.55561	0.327813	0.499916	0.0498888	0.0174233
ENSG00000245556	2.89449	3.28849	3.09901	0.0783401	0.747474	SCAMP1-AS1	lincRNA	4	86	171	16	24	0	SCAMP1 antisense RNA 1 [Source:HGNC Symbol;Acc:HGNC:50544]	18142	lincRNA	0.364227	0.823689	1.4323	0.145982	0.305932	0
ENSG00000253886	2.89376	2.28808	1.07046	0.300842	0.919773	CTB-158E9.2	processed_pseudogene	3	12	51	3	51	0		1167	processed_pseudogene	4.24667	1.78674	6.64082	0.425516	10.1065	0
ENSG00000119705	2.89369	3.24497	3.68545	0.0548891	0.660303	SLIRP	protein_coding	7	150	62	14	1	32	SRA stem-loop interacting RNA binding protein [Source:HGNC Symbol;Acc:HGNC:20495]	53033	protein_coding	0.218047	0.491468	0.177651	0.0436966	0.00436067	0.097468
ENSG00000279508	2.89245	1.26375	1.21688	0.269973	0.915283	AL589743.1	protein_coding	3	9	3	37	0	0	Uncharacterized protein {ECO:0000313|Ensembl:ENSP00000485043} [Source:UniProtKB/TrEMBL;Acc:A0A096LNI4]	2747	protein_coding	1.8041	0.56929	0.165953	2.22951	0	0
ENSG00000240914	2.88719	1.5218	2.2536	0.133304	0.840348	RPL15P2	processed_pseudogene	4	24	22	8	2	2	ribosomal protein L15 pseudogene 2 [Source:HGNC Symbol;Acc:HGNC:19803]	614	processed_pseudogene	10.7619	6.79192	5.44474	2.15669	0.753288	0.526162
ENSG00000139182	2.88711	2.13206	0.99237	0.319164	0.92177	CLSTN3	protein_coding	1	26	3	100	0	0	calsyntenin 3 [Source:HGNC Symbol;Acc:HGNC:18371]	29247	protein_coding	0.0564828	0.154469	0.015587	0.565958	0	0
ENSG00000272841	2.88691	3.73596	4.12718	0.0421995	0.609319	RP3-428L16.2	antisense	6	125	222	42	20	1		2024	antisense	4.89709	10.7312	16.6673	3.43482	2.28517	0.0798082
ENSG00000183696	2.88471	0.975545	0.744055	0.388365	0.927328	UPP1	protein_coding	0	13	30	0	0	11	uridine phosphorylase 1 [Source:HGNC Symbol;Acc:HGNC:12576]	20105	protein_coding	0	0.112354	0.226746	0	0	0.0883785
ENSG00000099194	2.88408	7.61181	18.3059	1.88121e-05	0.00680652	SCD	protein_coding	196	2084	2111	531	264	103	stearoyl-CoA desaturase (delta-9-desaturase) [Source:HGNC Symbol;Acc:HGNC:10571]	17710	protein_coding	18.2825	20.447	18.1131	4.96297	3.44734	0.939457
ENSG00000167985	2.88311	2.10261	2.01689	0.155557	0.859983	SDHAF2	protein_coding	5	35	32	26	0	6	succinate dehydrogenase complex assembly factor 2 [Source:HGNC Symbol;Acc:HGNC:26034]	17487	protein_coding	0.472338	0.347778	0.278072	0.246107	0	0.0554235
ENSG00000258179	2.8781	1.09976	0.646804	0.421258	0.931589	RP11-248E9.7	processed_pseudogene	0	13	36	10	1	0		264	processed_pseudogene	0	8.55636	20.7215	6.26992	0.875982	0
ENSG00000134909	2.87635	2.56472	1.89754	0.168354	0.868575	ARHGAP32	protein_coding	2	37	101	34	0	11	Rho GTPase activating protein 32 [Source:HGNC Symbol;Acc:HGNC:17399]	314264	protein_coding	0.0105132	0.0204577	0.048837	0.0179081	0	0.005654
ENSG00000025039	2.87467	1.33674	1.05167	0.305124	0.919773	RRAGD	protein_coding	2	12	3	44	0	0	Ras-related GTP binding D [Source:HGNC Symbol;Acc:HGNC:19903]	47634	protein_coding	0.0693603	0.0437738	0.00957033	0.152898	0	0
ENSG00000275215	2.87078	9.62096	7.16567	0.00743118	0.310551	RNA5-8S5	rRNA	2791	13	212	469	13	28	RNA, 5.8S ribosomal 5 [Source:HGNC Symbol;Acc:HGNC:37660]	152	rRNA	30332.9	14.8611	211.941	510.734	19.7788	29.7559
ENSG00000065057	2.87019	1.1203	0.858737	0.354092	0.927328	NTHL1	protein_coding	1	4	9	41	0	0	nth endonuclease III-like 1 (E. coli) [Source:HGNC Symbol;Acc:HGNC:8028]	8051	protein_coding	0.205186	0.0863297	0.169869	0.842946	0	0
ENSG00000160445	2.86989	3.26326	2.5523	0.110134	0.812584	ZER1	protein_coding	4	131	76	64	14	0	zyg-11 related, cell cycle regulator [Source:HGNC Symbol;Acc:HGNC:30960]	42628	protein_coding	0.155011	0.533981	0.27092	0.248514	0.0759508	0
ENSG00000129467	2.8629	1.15066	1.05448	0.304478	0.919773	ADCY4	protein_coding	2	10	3	36	0	0	adenylate cyclase 4 [Source:HGNC Symbol;Acc:HGNC:235]	16744	protein_coding	0.197319	0.103774	0.0272261	0.355884	0	0
ENSG00000163806	2.85996	0.445626	0.884455	0.346984	0.927288	SPDYA	protein_coding	1	3	7	17	0	0	speedy/RINGO cell cycle regulator family member A [Source:HGNC Symbol;Acc:HGNC:30613]	68094	protein_coding	0.0242599	0.0076553	0.0156211	0.0413243	0	0
ENSG00000127995	2.85963	3.34974	1.87314	0.171116	0.868575	CASD1	protein_coding	2	51	128	147	0	11	CAS1 domain containing 1 [Source:HGNC Symbol;Acc:HGNC:16014]	47800	protein_coding	0.0691194	0.185392	0.406916	0.509044	0	0.0371726
ENSG00000178660	2.8595	3.14457	2.04314	0.152894	0.859983	ARMC10P1	processed_pseudogene	2	79	136	57	0	16	armadillo repeat containing 10 pseudogene 1 [Source:HGNC Symbol;Acc:HGNC:43646]	854	processed_pseudogene	3.86874	16.0738	24.1993	11.048	0	3.02636
ENSG00000196372	2.85565	2.80962	2.75362	0.0970345	0.784059	ASB13	protein_coding	7	71	62	21	0	23	ankyrin repeat and SOCS box containing 13 [Source:HGNC Symbol;Acc:HGNC:19765]	27728	protein_coding	0.41704	0.444928	0.339778	0.125362	0	0.133988
ENSG00000101343	2.83727	2.75779	2.84561	0.0916236	0.769391	CRNKL1	protein_coding	3	40	120	9	0	38	crooked neck pre-mRNA splicing factor 1 [Source:HGNC Symbol;Acc:HGNC:15762]	21678	protein_coding	0.228612	0.32062	0.841172	0.0687209	0	0.283154
ENSG00000134461	2.83453	1.00669	1.19982	0.273358	0.915283	ANKRD16	protein_coding	2	20	7	14	0	1	ankyrin repeat domain 16 [Source:HGNC Symbol;Acc:HGNC:23471]	28289	protein_coding	0.116791	0.122846	0.0376013	0.0819174	0	0.00571006
ENSG00000244229	2.82809	2.36869	1.46034	0.226875	0.904195	RPL26P35	processed_pseudogene	2	66	38	41	0	5	ribosomal protein L26 pseudogene 35 [Source:HGNC Symbol;Acc:HGNC:36278]	459	processed_pseudogene	7.19805	24.9851	12.5804	14.7855	0	1.75961
ENSG00000154188	2.81994	4.38983	7.77035	0.00531109	0.258944	ANGPT1	protein_coding	4	155	452	13	3	106	angiopoietin 1 [Source:HGNC Symbol;Acc:HGNC:484]	248573	protein_coding	0.026583	0.10835	0.276317	0.00865676	0.00279104	0.0688827
ENSG00000177432	2.81872	2.44884	2.50813	0.11326	0.815686	NAP1L5	protein_coding	4	44	76	17	8	1	nucleosome assembly protein 1-like 5 [Source:HGNC Symbol;Acc:HGNC:19968]	2320	protein_coding	2.8482	3.29545	4.97792	1.2129	0.797446	0.0696258
ENSG00000166821	2.8157	1.427	0.589467	0.442625	0.938143	PEX11A	protein_coding	0	19	41	0	0	20	peroxisomal biogenesis factor 11 alpha [Source:HGNC Symbol;Acc:HGNC:8852]	13019	protein_coding	0	0.253586	0.478552	0	0	0.248148
ENSG00000170271	2.81517	1.30912	0.485946	0.485741	0.943607	FAXDC2	protein_coding	2	43	0	2	0	11	fatty acid hydroxylase domain containing 2 [Source:HGNC Symbol;Acc:HGNC:1334]	40761	protein_coding	0.0810556	0.183305	0	0.00812177	0	0.0435919
ENSG00000076641	2.81375	0.954425	0.865646	0.352163	0.927328	PAG1	protein_coding	1	16	2	27	0	0	phosphoprotein membrane anchor with glycosphingolipid microdomains 1 [Source:HGNC Symbol;Acc:HGNC:30043]	144258	protein_coding	0.0114514	0.0192721	0.00210675	0.0309806	0	0
ENSG00000105732	2.81351	1.53385	1.03447	0.309111	0.920857	ZNF574	protein_coding	1	19	4	0	40	0	zinc finger protein 574 [Source:HGNC Symbol;Acc:HGNC:26166]	13088	protein_coding	0.126219	0.252249	0.0464418	0	0.706783	0
ENSG00000258405	2.81221	2.09872	0.943986	0.331255	0.923173	ZNF578	protein_coding	1	6	28	0	68	1	zinc finger protein 578 [Source:HGNC Symbol;Acc:HGNC:26449]	58578	protein_coding	0.0282009	0.0177978	0.072635	0	0.268456	0.00275755
ENSG00000224163	2.81188	1.61316	0.69524	0.404388	0.928025	RP11-309L24.6	unprocessed_pseudogene	0	16	31	43	0	2		1331	unprocessed_pseudogene	0	2.08878	3.53921	5.34757	0	0.242723
ENSG00000099797	2.8117	2.05727	0.852268	0.355912	0.927328	TECR	protein_coding	0	60	25	38	4	0	trans-2,3-enoyl-CoA reductase [Source:HGNC Symbol;Acc:HGNC:4551]	48895	protein_coding	0	0.213224	0.0776959	0.128643	0.0189189	0
ENSG00000188662	2.81113	1.05258	0.926942	0.335659	0.923173	HILS1	unitary_pseudogene	1	3	17	0	0	32	histone linker H1 domain, spermatid-specific 1, pseudogene [Source:HGNC Symbol;Acc:HGNC:30616]	9750	unitary_pseudogene	0.169431	0.0534646	0.264952	0	0	0.530156
ENSG00000242262	2.81098	4.68253	7.22045	0.00720776	0.305863	RP11-100N21.1	processed_pseudogene	16	474	108	131	13	11		615	processed_pseudogene	42.9776	133.922	26.6852	35.2583	4.88841	2.88919
ENSG00000267106	2.8095	3.16688	1.28694	0.256613	0.912615	ZNF561-AS1	processed_transcript	0	108	152	34	11	0	ZNF561 antisense RNA 1 (head to head) [Source:HGNC Symbol;Acc:HGNC:27613]	24605	processed_transcript	0	0.762694	0.938735	0.228729	0.103388	0
ENSG00000221869	2.80286	6.09347	17.6527	2.65134e-05	0.0081834	CEBPD	protein_coding	51	979	681	123	65	89	CCAAT/enhancer binding protein (C/EBP), delta [Source:HGNC Symbol;Acc:HGNC:1835]	2177	protein_coding	38.6999	78.1401	47.5348	9.35217	6.90485	6.60374
ENSG00000219755	2.80177	1.66285	0.906593	0.34102	0.924376	RP1-199J3.5	processed_pseudogene	1	5	15	0	0	70		744	processed_pseudogene	2.22037	1.16774	3.06366	0	0	15.1979
ENSG00000259642	2.8017	1.38015	0.770115	0.380181	0.927328	ST20-AS1	antisense	4	33	0	15	0	0	ST20 antisense RNA 1 [Source:HGNC Symbol;Acc:HGNC:27521]	4222	antisense	1.56509	1.35814	0	0.588083	0	0
ENSG00000106823	2.80094	2.54995	2.36541	0.124051	0.826746	ECM2	protein_coding	5	42	72	0	9	29	extracellular matrix protein 2, female organ and adipocyte specific [Source:HGNC Symbol;Acc:HGNC:3154]	43101	protein_coding	0.191637	0.169321	0.253845	0	0.0482897	0.108685
ENSG00000230911	2.80023	1.64473	1.53774	0.214955	0.898741	PPIHP1	processed_pseudogene	1	11	48	1	0	30	peptidylprolyl isomerase H (cyclophilin H) pseudogene 1 [Source:HGNC Symbol;Acc:HGNC:31355]	509	processed_pseudogene	3.24549	3.75513	14.33	0.325198	0	9.52054
ENSG00000066827	2.79615	2.05178	1.43067	0.231655	0.906996	ZFAT	protein_coding	2	15	40	0	1	62	zinc finger and AT hook domain containing [Source:HGNC Symbol;Acc:HGNC:19899]	235261	protein_coding	0.0140436	0.0110788	0.0258364	0	0.000982991	0.0425696
ENSG00000251896	2.79373	0.772773	0.881957	0.347666	0.927288	SNORD116-27	snoRNA	0	9	27	0	0	9	small nucleolar RNA, C/D box 116-27 [Source:HGNC Symbol;Acc:HGNC:33093]	91	snoRNA	0	17.1851	45.0863	0	0	15.9757
ENSG00000230832	2.79347	0.970978	1.22186	0.268996	0.915283	RP11-325P15.2	processed_pseudogene	2	9	18	2	0	13		1240	processed_pseudogene	2.66444	1.26116	2.20584	0.266977	0	1.69348
ENSG00000115840	2.79108	2.16324	2.20246	0.137791	0.841053	SLC25A12	protein_coding	2	75	11	3	25	0	solute carrier family 25 (aspartate/glutamate carrier), member 12 [Source:HGNC Symbol;Acc:HGNC:10982]	215489	protein_coding	0.0153321	0.0604764	0.00775694	0.00230442	0.0268296	0
ENSG00000121900	2.78602	4.24603	4.44603	0.0349825	0.577787	TMEM54	protein_coding	14	256	162	68	0	51	transmembrane protein 54 [Source:HGNC Symbol;Acc:HGNC:24143]	6844	protein_coding	3.37921	6.4995	3.59689	1.64462	0	1.2037
ENSG00000214226	2.78558	1.0927	0.934932	0.333585	0.923173	C17orf67	protein_coding	1	11	23	18	1	0	chromosome 17 open reading frame 67 [Source:HGNC Symbol;Acc:HGNC:27900]	46860	protein_coding	0.035253	0.0407887	0.0745844	0.0635823	0.00493511	0
ENSG00000164237	2.78126	2.48813	1.91099	0.166853	0.866665	CMBL	protein_coding	3	56	69	22	10	0	carboxymethylenebutenolidase homolog (Pseudomonas) [Source:HGNC Symbol;Acc:HGNC:25090]	32151	protein_coding	0.154143	0.302652	0.32612	0.113265	0.0719291	0
ENSG00000224962	2.78018	1.28572	0.717369	0.397008	0.927328	PSAT1P4	processed_pseudogene	3	31	1	1	1	15	phosphoserine aminotransferase 1 pseudogene 4 [Source:HGNC Symbol;Acc:HGNC:43990]	525	processed_pseudogene	9.43973	10.2601	0.289443	0.315287	0.440494	4.6152
ENSG00000180284	2.77965	1.36301	0.900122	0.342749	0.926392	RP5-1055C14.6	processed_pseudogene	1	21	12	33	0	1		371	processed_pseudogene	4.4527	9.83547	4.91507	14.7233	0	0.435396
ENSG00000162687	2.77918	1.31925	1.21474	0.270395	0.915283	KCNT2	protein_coding	2	10	26	0	1	23	potassium channel, sodium activated subfamily T, member 2 [Source:HGNC Symbol;Acc:HGNC:18866]	383446	protein_coding	0.00861635	0.00453154	0.0103037	0	0.000603108	0.00968906
ENSG00000134824	2.77627	6.3727	17.4934	2.883e-05	0.00843369	FADS2	protein_coding	71	1301	586	192	82	76	fatty acid desaturase 2 [Source:HGNC Symbol;Acc:HGNC:3575]	74374	protein_coding	1.57701	3.03953	1.19729	0.427313	0.254972	0.165063
ENSG00000141458	2.77139	4.12086	3.15967	0.0754783	0.737563	NPC1	protein_coding	10	132	166	202	0	23	Niemann-Pick disease, type C1 [Source:HGNC Symbol;Acc:HGNC:7897]	80714	protein_coding	0.204668	0.284168	0.312523	0.414256	0	0.0460296
ENSG00000163516	2.7699	4.50175	4.09504	0.0430092	0.615332	ANKZF1	protein_coding	16	114	277	236	0	39	ankyrin repeat and zinc finger domain containing 1 [Source:HGNC Symbol;Acc:HGNC:25527]	6912	protein_coding	3.82397	2.86583	6.08974	5.65163	0	0.911421
ENSG00000243554	2.76857	3.0338	3.01486	0.0825048	0.752412	AC004967.7	unprocessed_pseudogene	6	44	115	61	1	10		3249	unprocessed_pseudogene	3.0507	2.35317	5.37862	3.10775	0.0711786	0.497174
ENSG00000170906	2.76531	2.13783	1.5276	0.216474	0.898741	NDUFA3	protein_coding	1	47	48	2	0	36	NADH dehydrogenase (ubiquinone) 1 alpha subcomplex, 3, 9kDa [Source:HGNC Symbol;Acc:HGNC:7686]	6529	protein_coding	0.253018	1.25084	1.11716	0.0507048	0	0.890664
ENSG00000142494	2.7647	1.27702	1.13832	0.286007	0.915368	SLC47A1	protein_coding	1	2	32	0	0	31	solute carrier family 47 (multidrug and toxin extrusion), member 1 [Source:HGNC Symbol;Acc:HGNC:25588]	83649	protein_coding	0.0197486	0.0041545	0.0581315	0	0	0.0598631
ENSG00000103227	2.76375	1.53371	1.18114	0.277123	0.915283	LMF1	protein_coding	1	27	16	1	25	0	lipase maturation factor 1 [Source:HGNC Symbol;Acc:HGNC:14154]	127684	protein_coding	0.0129378	0.0367432	0.0190417	0.00129637	0.0452796	0
ENSG00000227232	2.76251	2.19905	1.32873	0.249032	0.909007	WASH7P	unprocessed_pseudogene	2	28	35	2	0	68	WAS protein family homolog 7 pseudogene [Source:HGNC Symbol;Acc:HGNC:38034]	15166	unprocessed_pseudogene	0.21785	0.320802	0.350687	0.0218285	0	0.724262
ENSG00000203279	2.75642	1.03558	0.84415	0.358213	0.927328	RP11-498P14.5	lincRNA	1	3	14	0	0	34		38225	lincRNA	0.0432166	0.0136371	0.0556549	0	0	0.143678
ENSG00000130224	2.75178	1.56581	0.662488	0.415683	0.93011	LRCH2	protein_coding	0	10	21	56	0	1	leucine-rich repeats and calponin homology (CH) domain containing 2 [Source:HGNC Symbol;Acc:HGNC:29292]	123456	protein_coding	0	0.0140747	0.0258482	0.075083	0	0.00130842
ENSG00000272767	2.74934	0.871852	0.604254	0.436959	0.937118	JMJD1C-AS1	antisense	0	6	25	17	0	1	JMJD1C antisense RNA 1 [Source:HGNC Symbol;Acc:HGNC:28222]	1334	antisense	0	0.781529	2.84778	2.1094	0	0.121088
ENSG00000130066	2.74847	9.2562	16.8113	4.12874e-05	0.0111306	SAT1	protein_coding	512	6376	7726	1933	416	763	spermidine/spermine N1-acetyltransferase 1 [Source:HGNC Symbol;Acc:HGNC:10540]	3068	protein_coding	275.685	361.113	382.668	104.29	31.3572	40.1724
ENSG00000218996	2.74477	1.40714	0.798199	0.371632	0.927328	RP1-99E18.2	processed_pseudogene	2	8	13	0	31	1		598	processed_pseudogene	5.52493	2.32455	3.30343	0	11.9884	0.27012
ENSG00000124593	2.74204	0.515415	1.081	0.298473	0.919773	PRICKLE4	protein_coding	4	6	0	8	0	0	prickle homolog 4 (Drosophila) [Source:HGNC Symbol;Acc:HGNC:16805]	9792	protein_coding	0.674818	0.106471	0	0.135234	0	0
ENSG00000157514	2.74024	6.93528	17.8584	2.37971e-05	0.00779016	TSC22D3	protein_coding	58	1778	1558	141	98	272	TSC22 domain family, member 3 [Source:HGNC Symbol;Acc:HGNC:3051]	64121	protein_coding	1.49426	4.81816	3.69224	0.363986	0.353448	0.685215
ENSG00000151445	2.73877	3.18478	2.66414	0.102633	0.793647	VIPAS39	protein_coding	6	68	113	62	0	19	VPS33B interacting protein, apical-basolateral polarity regulator, spe-39 homolog [Source:HGNC Symbol;Acc:HGNC:20347]	31277	protein_coding	0.316901	0.377775	0.549005	0.32812	0	0.0981266
ENSG00000248546	2.73779	1.4747	0.785357	0.375508	0.927328	ANP32C	processed_pseudogene	2	2	14	0	0	54	acidic (leucine-rich) nuclear phosphoprotein 32 family, member C [Source:HGNC Symbol;Acc:HGNC:16675]	704	processed_pseudogene	4.69305	0.493636	3.02189	0	0	12.3902
ENSG00000164093	2.73695	1.35119	0.980984	0.321956	0.92177	PITX2	protein_coding	2	27	1	31	0	0	paired-like homeodomain 2 [Source:HGNC Symbol;Acc:HGNC:9005]	24700	protein_coding	0.133761	0.18994	0.00615213	0.207745	0	0
ENSG00000228335	2.73627	1.99529	1.06583	0.301889	0.919773	AC073063.10	processed_pseudogene	2	10	49	52	1	0		606	processed_pseudogene	5.45199	2.86733	12.287	14.2035	0.381616	0
ENSG00000107672	2.73551	2.37768	2.21674	0.136521	0.841053	NSMCE4A	protein_coding	4	20	76	7	0	39	non-SMC element 4 homolog A (S. cerevisiae) [Source:HGNC Symbol;Acc:HGNC:25935]	18129	protein_coding	0.364489	0.191693	0.637034	0.0639131	0	0.347495
ENSG00000178694	2.73458	3.4607	4.39147	0.0361191	0.584237	NSUN3	protein_coding	7	92	158	20	1	53	NOP2/Sun domain family, member 3 [Source:HGNC Symbol;Acc:HGNC:26208]	65629	protein_coding	0.176198	0.24358	0.365834	0.0504429	0.00352374	0.130448
ENSG00000158435	2.73384	2.57187	2.67523	0.10192	0.793012	CNOT11	protein_coding	5	77	46	17	1	13	CCR4-NOT transcription complex, subunit 11 [Source:HGNC Symbol;Acc:HGNC:25217]	17514	protein_coding	0.471609	0.763933	0.399112	0.160668	0.0132043	0.119899
ENSG00000198589	2.73357	3.07431	2.75148	0.0971646	0.784059	LRBA	protein_coding	6	87	92	31	0	26	LPS-responsive vesicle trafficking, beach and anchor containing [Source:HGNC Symbol;Acc:HGNC:1742]	751196	protein_coding	0.0131946	0.0201241	0.0186105	0.00683084	0	0.00559085
ENSG00000171084	2.73022	1.68833	1.11656	0.290661	0.91743	FAM86JP	transcribed_unprocessed_pseudogene	0	12	63	0	0	26	family with sequence similarity 86, member J, pseudogene [Source:HGNC Symbol;Acc:HGNC:44097]	13404	transcribed_unprocessed_pseudogene	0	0.15556	0.714215	0	0	0.313326
ENSG00000107611	2.72839	1.42577	0.837333	0.360161	0.927328	CUBN	protein_coding	1	7	5	59	0	0	cubilin (intrinsic factor-cobalamin receptor) [Source:HGNC Symbol;Acc:HGNC:2548]	305867	protein_coding	0.00540089	0.00397663	0.00248405	0.031929	0	0
ENSG00000184675	2.72507	0.75526	0.780891	0.376869	0.927328	AMER1	protein_coding	1	2	11	25	0	0	APC membrane recruitment protein 1 [Source:HGNC Symbol;Acc:HGNC:26837]	20627	protein_coding	0.0800869	0.0168478	0.0810362	0.200618	0	0
ENSG00000149313	2.72417	2.87847	2.12625	0.144794	0.853311	AASDHPPT	protein_coding	4	77	78	45	0	14	aminoadipate-semialdehyde dehydrogenase-phosphopantetheinyl transferase [Source:HGNC Symbol;Acc:HGNC:14235]	23209	protein_coding	0.284709	0.57648	0.510694	0.320939	0	0.0974383
ENSG00000243422	2.71621	1.86816	0.900058	0.342766	0.926392	RP11-413E6.1	processed_pseudogene	1	27	12	64	0	1		467	processed_pseudogene	3.53737	10.0461	3.90469	22.6845	0	0.345893
ENSG00000205643	2.70872	1.20501	0.605773	0.436384	0.937118	CDPF1	protein_coding	0	42	11	0	0	10	cysteine-rich, DPF motif domain containing 1 [Source:HGNC Symbol;Acc:HGNC:33710]	6668	protein_coding	0	1.09447	0.25068	0	0	0.242249
ENSG00000021355	2.70269	1.7377	1.26148	0.261372	0.913028	SERPINB1	protein_coding	4	36	15	7	0	15	serpin peptidase inhibitor, clade B (ovalbumin), member 1 [Source:HGNC Symbol;Acc:HGNC:3311]	9674	protein_coding	0.683049	0.646616	0.235618	0.119773	0	0.250463
ENSG00000111087	2.70133	1.39973	0.784266	0.37584	0.927328	GLI1	protein_coding	1	3	11	56	0	0	GLI family zinc finger 1 [Source:HGNC Symbol;Acc:HGNC:4317]	12127	protein_coding	0.136221	0.0429851	0.137836	0.764364	0	0
ENSG00000253731	2.70007	1.7666	0.79036	0.373991	0.927328	PCDHGA6	protein_coding	1	5	8	0	0	85	protocadherin gamma subfamily A, 6 [Source:HGNC Symbol;Acc:HGNC:8704]	139065	protein_coding	0.011879	0.00624744	0.00874168	0	0	0.0987323
ENSG00000221740	2.69844	1.93056	1.00759	0.315482	0.92177	SNORD93	snoRNA	2	2	31	0	0	74	small nucleolar RNA, C/D box 93 [Source:HGNC Symbol;Acc:HGNC:32755]	73	snoRNA	45.259	4.76055	64.53	0	0	163.745
ENSG00000224004	2.69611	1.61005	0.958652	0.327527	0.923173	ATP5C1P1	processed_pseudogene	1	8	36	40	0	2	ATP synthase, H+ transporting, mitochondrial F1 complex, gamma polypeptide 1 pseudogene 1 [Source:HGNC Symbol;Acc:HGNC:834]	894	processed_pseudogene	1.84782	1.5549	6.1191	7.40608	0	0.361369
ENSG00000270264	2.69355	0.686169	0.822738	0.364381	0.927328	NDUFB8P2	processed_pseudogene	1	2	13	0	0	21	NADH dehydrogenase (ubiquinone) 1 beta subcomplex, 8, pseudogene 2 [Source:HGNC Symbol;Acc:HGNC:33978]	537	processed_pseudogene	3.07626	0.647151	3.67868	0	0	6.31689
ENSG00000171840	2.69295	1.83584	0.897362	0.34349	0.92648	NINJ2	protein_coding	5	44	0	28	0	0	ninjurin 2 [Source:HGNC Symbol;Acc:HGNC:7825]	99483	protein_coding	0.0830269	0.0768517	0	0.0465881	0	0
ENSG00000137700	2.69225	1.51297	1.12872	0.288048	0.916012	SLC37A4	protein_coding	1	15	29	1	0	34	solute carrier family 37 (glucose-6-phosphate transporter), member 4 [Source:HGNC Symbol;Acc:HGNC:4061]	6792	protein_coding	0.24322	0.383746	0.648818	0.0243707	0	0.808611
ENSG00000186532	2.69176	3.23098	2.66944	0.102292	0.793012	SMYD4	protein_coding	2	73	141	5	0	91	SET and MYND domain containing 4 [Source:HGNC Symbol;Acc:HGNC:21067]	51149	protein_coding	0.0645938	0.247991	0.418894	0.0161807	0	0.287384
ENSG00000273136	2.6905	2.25595	1.94077	0.163585	0.865248	CH17-3B23.1	protein_coding	3	49	43	32	3	2	neuroblastoma breakpoint family, member 26 [Source:HGNC Symbol;Acc:HGNC:49571]	36063	protein_coding	0.137422	0.236094	0.181188	0.146877	0.0192379	0.00895831
ENSG00000165424	2.6836	4.9889	6.45363	0.0110726	0.374048	ZCCHC24	protein_coding	27	323	318	139	70	3	zinc finger, CCHC domain containing 24 [Source:HGNC Symbol;Acc:HGNC:26911]	63302	protein_coding	0.704602	0.886615	0.763365	0.363465	0.255729	0.0076553
ENSG00000244097	2.68345	0.706696	1.35616	0.244204	0.908124	RPS4XP17	processed_pseudogene	1	9	22	2	2	1	ribosomal protein S4X pseudogene 17 [Source:HGNC Symbol;Acc:HGNC:36789]	753	processed_pseudogene	2.19383	2.07681	4.43967	0.439644	0.614235	0.214518
ENSG00000223865	2.68136	1.88133	0.633811	0.425961	0.934859	HLA-DPB1	protein_coding	0	20	60	0	0	37	major histocompatibility complex, class II, DP beta 1 [Source:HGNC Symbol;Acc:HGNC:4940]	11275	protein_coding	0	0.308222	0.808644	0	0	0.530082
ENSG00000166292	2.67585	1.9979	1.59529	0.206572	0.894539	TMEM100	protein_coding	3	41	25	6	22	0	transmembrane protein 100 [Source:HGNC Symbol;Acc:HGNC:25607]	12494	protein_coding	0.396659	0.570207	0.304061	0.0794906	0.407212	0
ENSG00000198598	2.67189	4.19713	4.71882	0.0298342	0.549117	MMP17	protein_coding	20	190	107	67	67	0	matrix metallopeptidase 17 (membrane-inserted) [Source:HGNC Symbol;Acc:HGNC:7163]	23390	protein_coding	1.41253	1.41148	0.695146	0.474144	0.662436	0
ENSG00000174206	2.67048	1.39344	1.12211	0.289465	0.91743	C12orf66	protein_coding	2	21	11	2	21	0	chromosome 12 open reading frame 66 [Source:HGNC Symbol;Acc:HGNC:26517]	35980	protein_coding	0.0918262	0.101416	0.0464573	0.00920099	0.134976	0
ENSG00000229007	2.66911	1.26283	0.575724	0.447993	0.939596	EXOSC3P1	processed_pseudogene	0	10	48	11	1	0	exosome component 3 pseudogene 1 [Source:HGNC Symbol;Acc:HGNC:33989]	499	processed_pseudogene	0	3.48216	14.6172	3.64887	0.463446	0
ENSG00000120029	2.66787	1.94608	1.42813	0.23207	0.906996	C10orf76	protein_coding	3	30	37	25	5	0	chromosome 10 open reading frame 76 [Source:HGNC Symbol;Acc:HGNC:25788]	210594	protein_coding	0.0235328	0.0247528	0.026698	0.0196499	0.00549064	0
ENSG00000124299	2.6646	1.54668	0.877328	0.348935	0.927303	PEPD	protein_coding	3	46	0	18	0	0	peptidase D [Source:HGNC Symbol;Acc:HGNC:8840]	134844	protein_coding	0.0367525	0.0592756	0	0.0220956	0	0
ENSG00000128590	2.66255	2.86665	1.58603	0.207894	0.895751	DNAJB9	protein_coding	2	82	80	54	0	12	DnaJ (Hsp40) homolog, subfamily B, member 9 [Source:HGNC Symbol;Acc:HGNC:6968]	5282	protein_coding	0.625503	2.69752	2.30152	1.69224	0	0.366979
ENSG00000197363	2.6608	1.28185	1.13937	0.285787	0.915368	ZNF517	protein_coding	1	22	12	0	20	1	zinc finger protein 517 [Source:HGNC Symbol;Acc:HGNC:27984]	12293	protein_coding	0.134382	0.310967	0.148336	0	0.376246	0.0131401
ENSG00000091073	2.6605	0.968656	1.19584	0.274154	0.915283	DTX2	protein_coding	1	22	8	0	11	1	deltex 2, E3 ubiquitin ligase [Source:HGNC Symbol;Acc:HGNC:15973]	44319	protein_coding	0.0372742	0.0862547	0.0274298	0	0.0573987	0.00364475
ENSG00000148057	2.65886	0.836782	0.483596	0.486798	0.943607	IDNK	protein_coding	0	15	21	0	0	11	idnK, gluconokinase homolog (E. coli) [Source:HGNC Symbol;Acc:HGNC:31367]	21081	protein_coding	0	0.123637	0.151374	0	0	0.0842868
ENSG00000226539	2.65841	0.845041	0.988225	0.320177	0.92177	AC012512.1	processed_pseudogene	1	1	24	0	0	18		717	processed_pseudogene	2.30398	0.242343	5.08645	0	0	4.05519
ENSG00000163960	2.65193	3.33262	3.0846	0.0790369	0.747474	UBXN7	protein_coding	8	67	128	58	0	28	UBX domain protein 7 [Source:HGNC Symbol;Acc:HGNC:29119]	84812	protein_coding	0.155823	0.137267	0.229338	0.113197	0	0.0533284
ENSG00000183060	2.64527	2.24981	1.52886	0.216284	0.898741	LYSMD4	protein_coding	1	32	89	13	0	15	LysM, putative peptidoglycan-binding, domain containing 4 [Source:HGNC Symbol;Acc:HGNC:26571]	17864	protein_coding	0.0924739	0.311258	0.757066	0.120457	0	0.135635
ENSG00000133678	2.64267	1.21189	0.636345	0.425038	0.93485	TMEM254	protein_coding	3	32	0	13	0	0	transmembrane protein 254 [Source:HGNC Symbol;Acc:HGNC:25804]	13911	protein_coding	0.356255	0.399707	0	0.154686	0	0
ENSG00000160323	2.64263	1.50014	1.371	0.24164	0.907654	ADAMTS13	protein_coding	3	22	23	12	0	7	ADAM metallopeptidase with thrombospondin type 1 motif, 13 [Source:HGNC Symbol;Acc:HGNC:1366]	45044	protein_coding	0.110023	0.0848664	0.0775914	0.0440971	0	0.0251026
ENSG00000124217	2.63916	1.67312	1.28545	0.256889	0.912889	MOCS3	protein_coding	2	34	23	18	5	0	molybdenum cofactor synthesis 3 [Source:HGNC Symbol;Acc:HGNC:15765]	5105	protein_coding	0.64719	1.15727	0.684628	0.583637	0.226503	0
ENSG00000133874	2.63511	1.48757	1.05653	0.304007	0.919773	RNF122	protein_coding	0	7	59	0	0	20	ring finger protein 122 [Source:HGNC Symbol;Acc:HGNC:21147]	19370	protein_coding	0	0.062794	0.462855	0	0	0.166786
ENSG00000177000	2.63242	2.93113	1.77193	0.183144	0.87716	MTHFR	protein_coding	4	45	77	93	0	10	methylenetetrahydrofolate reductase (NAD(P)H) [Source:HGNC Symbol;Acc:HGNC:7436]	21197	protein_coding	0.311733	0.368882	0.552	0.72623	0	0.076205
ENSG00000063761	2.63148	1.51142	0.769648	0.380326	0.927328	ADCK1	protein_coding	2	14	10	0	1	46	aarF domain containing kinase 1 [Source:HGNC Symbol;Acc:HGNC:19038]	134929	protein_coding	0.0244863	0.018029	0.011262	0	0.00171393	0.0550694
ENSG00000092068	2.62625	3.03381	2.17863	0.139939	0.844402	SLC7A8	protein_coding	5	105	67	45	0	16	solute carrier family 7 (amino acid transporter light chain, L system), member 8 [Source:HGNC Symbol;Acc:HGNC:11066]	58379	protein_coding	0.141485	0.312523	0.174398	0.127591	0	0.0442712
ENSG00000246067	2.62536	2.23822	1.18766	0.275803	0.915283	RAB30-AS1	lincRNA	3	17	45	65	2	0	RAB30 antisense RNA 1 (head to head) [Source:HGNC Symbol;Acc:HGNC:48672]	34653	lincRNA	0.143014	0.0852428	0.197331	0.310483	0.0133471	0
ENSG00000188483	2.62385	2.93605	2.43438	0.1187	0.818697	IER5L	protein_coding	7	82	45	49	15	0	immediate early response 5-like [Source:HGNC Symbol;Acc:HGNC:23679]	2710	protein_coding	4.26704	5.25768	2.52328	2.9929	1.28003	0
ENSG00000114698	2.62327	2.26432	0.826963	0.363152	0.927328	PLSCR4	protein_coding	0	65	15	68	1	1	phospholipid scramblase 4 [Source:HGNC Symbol;Acc:HGNC:16497]	58840	protein_coding	0	0.191951	0.0387384	0.191294	0.00393031	0.00274527
ENSG00000224785	2.62269	1.72714	1.26015	0.261622	0.913028	AC006026.9	processed_pseudogene	4	14	24	1	1	34		1802	processed_pseudogene	3.66693	1.34997	2.02385	0.0918567	0.128335	3.04777
ENSG00000185973	2.62018	1.4035	1.27249	0.2593	0.913028	TMLHE	protein_coding	4	11	8	31	0	1	trimethyllysine hydroxylase, epsilon [Source:HGNC Symbol;Acc:HGNC:18308]	179829	protein_coding	0.036745	0.0106288	0.0067601	0.0285343	0	0.000898252
ENSG00000147912	2.61782	1.29753	0.813692	0.367031	0.927328	FBXO10	protein_coding	1	20	10	32	0	1	F-box protein 10 [Source:HGNC Symbol;Acc:HGNC:13589]	65457	protein_coding	0.0252372	0.0530913	0.0232149	0.0809207	0	0.00246775
ENSG00000142655	2.61751	2.86477	1.69658	0.192736	0.884641	PEX14	protein_coding	4	49	51	0	5	106	peroxisomal biogenesis factor 14 [Source:HGNC Symbol;Acc:HGNC:8856]	158470	protein_coding	0.0416976	0.0537278	0.0489042	0	0.00729663	0.108048
ENSG00000035499	2.61371	1.25552	0.816328	0.366256	0.927328	DEPDC1B	protein_coding	0	9	43	0	0	18	DEP domain containing 1B [Source:HGNC Symbol;Acc:HGNC:24902]	103278	protein_coding	0	0.015142	0.0632679	0	0	0.0281529
ENSG00000149050	2.61092	0.900277	0.519153	0.471203	0.94324	ZNF214	protein_coding	0	14	13	21	0	1	zinc finger protein 214 [Source:HGNC Symbol;Acc:HGNC:13006]	21050	protein_coding	0	0.115565	0.0938456	0.165133	0	0.00767372
ENSG00000275945	2.60919	2.45349	0.765735	0.38154	0.927328	EIF3S5P1	processed_pseudogene	0	52	51	68	5	0		805	processed_pseudogene	0	11.2242	9.62713	13.9823	1.43639	0
ENSG00000171222	2.60834	3.21866	2.74605	0.0974948	0.784059	SCAND1	protein_coding	5	152	38	47	22	0	SCAN domain containing 1 [Source:HGNC Symbol;Acc:HGNC:10566]	5855	protein_coding	1.41072	4.51093	0.986233	1.32873	0.868951	0
ENSG00000224892	2.60723	2.49877	3.07056	0.079722	0.747474	RPS4XP16	transcribed_processed_pseudogene	5	70	48	9	7	8	ribosomal protein S4X pseudogene 16 [Source:HGNC Symbol;Acc:HGNC:36365]	7151	transcribed_processed_pseudogene	1.15505	1.70091	1.01999	0.208325	0.226376	0.18071
ENSG00000149150	2.60631	1.16749	0.894334	0.344306	0.92648	SLC43A1	protein_coding	1	23	14	17	0	2	solute carrier family 43 (amino acid system L transporter), member 1 [Source:HGNC Symbol;Acc:HGNC:9225]	31252	protein_coding	0.0528591	0.127879	0.0680727	0.0900403	0	0.0103374
ENSG00000233588	2.60462	1.93593	1.59114	0.207164	0.895143	CYP51A1P2	processed_pseudogene	3	35	20	2	28	1	cytochrome P450, family 51, subfamily A, polypeptide 1 pseudogene 2 [Source:HGNC Symbol;Acc:HGNC:20251]	1635	processed_pseudogene	3.03111	3.71963	1.85881	0.202478	3.96041	0.0987962
ENSG00000249193	2.60133	0.0501372	0.862829	0.352948	0.927328	HSPD1P5	processed_pseudogene	1	7	1	8	0	0	heat shock 60kDa protein 1 (chaperonin) pseudogene 5 [Source:HGNC Symbol;Acc:HGNC:5266]	1719	processed_pseudogene	0.960997	0.707574	0.0883989	0.770335	0	0
ENSG00000234422	2.60119	0.0501372	0.863171	0.352853	0.927328	UBE2WP1	processed_pseudogene	1	7	1	8	0	0	ubiquitin-conjugating enzyme E2W pseudogene 1 [Source:HGNC Symbol;Acc:HGNC:32198]	339	processed_pseudogene	4.87302	3.58796	0.448253	3.90621	0	0
ENSG00000183586	2.59948	1.78701	0.656974	0.41763	0.931562	HMGN3P1	processed_pseudogene	0	28	43	0	0	36	high mobility group nucleosomal binding domain 3 pseudogene 1 [Source:HGNC Symbol;Acc:HGNC:39206]	192	processed_pseudogene	0	25.34	34.0322	0	0	30.2872
ENSG00000235043	2.59761	1.46855	1.30174	0.253895	0.909405	TECRP1	processed_pseudogene	2	41	3	19	2	0	trans-2,3-enoyl-CoA reductase pseudogene 1 [Source:HGNC Symbol;Acc:HGNC:44050]	444	processed_pseudogene	7.44123	16.0454	1.02674	7.08331	1.04171	0
ENSG00000230216	2.59652	1.74556	0.90842	0.340534	0.924376	HSPB1P2	processed_pseudogene	1	37	22	32	0	3	heat shock 27kDa protein 1 pseudogene 2 [Source:HGNC Symbol;Acc:HGNC:5252]	545	processed_pseudogene	3.03111	11.7966	6.13407	9.71895	0	0.889166
ENSG00000143303	2.58781	2.40928	1.99241	0.158089	0.859983	RRNAD1	protein_coding	3	59	46	0	23	12	ribosomal RNA adenine dimethylase domain containing 1 [Source:HGNC Symbol;Acc:HGNC:24273]	8518	protein_coding	0.58181	1.20355	0.820621	0	0.624438	0.227563
ENSG00000226419	2.58545	2.81808	1.20261	0.2728	0.915283	SLC16A1-AS1	antisense	2	26	29	160	2	0	SLC16A1 antisense RNA 1 [Source:HGNC Symbol;Acc:HGNC:49445]	43081	antisense	0.0766906	0.104867	0.10229	0.614752	0.010736	0
ENSG00000275400	2.58394	3.60021	6.19084	0.0128413	0.390747	RP4-756H11.5	processed_pseudogene	8	200	85	15	21	14		394	processed_pseudogene	33.5422	88.2031	32.7827	6.30174	12.326	5.73971
ENSG00000232699	2.583	1.64334	1.24048	0.26538	0.913028	BDH2P1	processed_pseudogene	2	30	28	14	6	0	3-hydroxybutyrate dehydrogenase, type 2 pseudogene 1 [Source:HGNC Symbol;Acc:HGNC:21476]	735	processed_pseudogene	4.49511	7.09225	5.78886	3.15287	1.88783	0
ENSG00000187118	2.58059	2.48509	1.56752	0.210568	0.897333	CMC1	protein_coding	2	54	75	25	0	15	C-x(9)-C motif containing 1 [Source:HGNC Symbol;Acc:HGNC:28783]	83558	protein_coding	0.0395403	0.112294	0.136394	0.0495242	0	0.0289976
ENSG00000250742	2.57976	2.9467	2.35554	0.124839	0.828757	RP11-834C11.4	lincRNA	6	72	81	28	0	30		6745	lincRNA	1.46949	1.85481	1.82484	0.687135	0	0.718451
ENSG00000060069	2.57806	2.76669	1.30671	0.252991	0.909007	CTDP1	protein_coding	1	46	90	2	60	0	CTD (carboxy-terminal domain, RNA polymerase II, polypeptide A) phosphatase, subunit 1 [Source:HGNC Symbol;Acc:HGNC:2498]	76822	protein_coding	0.0215036	0.104045	0.178024	0.00430933	0.18062	0
ENSG00000123353	2.57232	1.48281	1.06341	0.30244	0.919773	ORMDL2	protein_coding	2	20	20	26	0	3	ORMDL sphingolipid biosynthesis regulator 2 [Source:HGNC Symbol;Acc:HGNC:16037]	3960	protein_coding	0.83432	0.877576	0.767463	1.08679	0	0.122373
ENSG00000196967	2.56874	2.15016	1.46054	0.226844	0.904195	ZNF585A	protein_coding	3	40	42	28	0	9	zinc finger protein 585A [Source:HGNC Symbol;Acc:HGNC:26305]	66007	protein_coding	0.0750808	0.105298	0.0966901	0.0702156	0	0.0220247
ENSG00000159082	2.56635	1.35431	1.20722	0.271884	0.915283	SYNJ1	protein_coding	1	15	39	6	0	9	synaptojanin 1 [Source:HGNC Symbol;Acc:HGNC:11503]	99289	protein_coding	0.0166378	0.0262506	0.0596879	0.0100027	0	0.014642
ENSG00000136122	2.56521	3.46395	1.2378	0.265896	0.913028	BORA	protein_coding	2	21	14	1	0	331	bora, aurora kinase A activator [Source:HGNC Symbol;Acc:HGNC:24724]	28449	protein_coding	0.116134	0.128263	0.0747797	0.00581834	0	1.8794
ENSG00000197063	2.56154	3.2859	2.31919	0.127787	0.829502	MAFG	protein_coding	6	80	104	80	0	20	v-maf avian musculoaponeurotic fibrosarcoma oncogene homolog G [Source:HGNC Symbol;Acc:HGNC:6781]	9444	protein_coding	1.04953	1.47192	1.6734	1.40217	0	0.342084
ENSG00000130821	2.56154	4.12788	3.26588	0.0707351	0.719537	SLC6A8	protein_coding	6	143	326	64	29	1	solute carrier family 6 (neurotransmitter transporter), member 8 [Source:HGNC Symbol;Acc:HGNC:11055]	8494	protein_coding	1.16691	2.92532	5.83214	1.24719	0.78956	0.0190172
ENSG00000183386	2.5609	2.50415	1.60486	0.205216	0.894539	FHL3	protein_coding	4	61	41	42	0	9	four and a half LIM domains 3 [Source:HGNC Symbol;Acc:HGNC:3704]	8836	protein_coding	0.747829	1.19957	0.7051	0.786791	0	0.16453
ENSG00000165271	2.5587	4.20357	2.39856	0.121447	0.823766	NOL6	protein_coding	7	133	188	239	0	29	nucleolar protein 6 (RNA-associated) [Source:HGNC Symbol;Acc:HGNC:19910]	12489	protein_coding	0.925909	1.85043	2.28746	3.16764	0	0.375084
ENSG00000172458	2.55799	1.68442	0.542114	0.461558	0.941262	IL17D	protein_coding	0	16	59	0	18	0	interleukin 17D [Source:HGNC Symbol;Acc:HGNC:5984]	20971	protein_coding	0	0.132572	0.427519	0	0.198496	0
ENSG00000135452	2.55494	2.84594	2.51719	0.112611	0.815353	TSPAN31	protein_coding	3	65	89	0	12	48	tetraspanin 31 [Source:HGNC Symbol;Acc:HGNC:10539]	12198	protein_coding	0.406285	0.925922	1.10873	0	0.227506	0.635639
ENSG00000253710	2.55333	2.3785	1.0414	0.307495	0.920478	ALG11	protein_coding	1	23	33	102	1	1	ALG11, alpha-1,2-mannosyltransferase [Source:HGNC Symbol;Acc:HGNC:32456]	17266	protein_coding	0.0956767	0.231465	0.290432	0.977854	0.0133939	0.00935549
ENSG00000214881	2.55174	3.9127	3.37967	0.0660051	0.708434	TMEM14D	processed_pseudogene	7	141	215	54	0	61	transmembrane protein 14D (pseudogene) [Source:HGNC Symbol;Acc:HGNC:15660]	344	processed_pseudogene	33.6153	71.2214	94.9735	25.9837	0	28.6437
ENSG00000250071	2.55114	2.37708	2.10702	0.146624	0.853724	CTD-2060C23.1	processed_pseudogene	4	49	52	8	1	28		1106	processed_pseudogene	5.97451	7.69823	7.14448	1.19729	0.209095	4.08941
ENSG00000279696	2.54882	1.23867	0.650397	0.419971	0.931589	RP11-178H8.7	TEC	1	7	19	1	25	0		3151	TEC	0.524263	0.386011	0.916279	0.0525312	1.83481	0
ENSG00000223797	2.54877	1.58519	1.17715	0.277936	0.915283	ENTPD3-AS1	antisense	5	22	13	10	0	11	ENTPD3 antisense RNA 1 [Source:HGNC Symbol;Acc:HGNC:26710]	139527	antisense	0.0591983	0.0273977	0.0141582	0.0118634	0	0.0127348
ENSG00000176896	2.54558	2.46061	2.00511	0.15677	0.859983	TCEANC	protein_coding	3	46	69	0	16	21	transcription elongation factor A (SII) N-terminal and central domain containing [Source:HGNC Symbol;Acc:HGNC:28277]	28775	protein_coding	0.172228	0.277774	0.364382	0	0.128589	0.117886
ENSG00000204801	2.53374	1.47748	1.27036	0.259699	0.913028	RP11-96J15.2	unprocessed_pseudogene	1	12	56	5	3	1		1385	unprocessed_pseudogene	1.19275	1.5055	6.14414	0.597566	0.500923	0.116629
ENSG00000087301	2.52951	1.26578	0.465161	0.495222	0.946588	TXNDC16	protein_coding	1	19	0	0	1	41	thioredoxin domain containing 16 [Source:HGNC Symbol;Acc:HGNC:19965]	121932	protein_coding	0.0135482	0.0270761	0	0	0.00189663	0.0543156
ENSG00000215179	2.52875	1.486	0.939381	0.332437	0.923173	MAPK6PS4	processed_pseudogene	1	13	24	1	0	39	mitogen-activated protein kinase 6 pseudogene 4 [Source:HGNC Symbol;Acc:HGNC:18456]	2141	processed_pseudogene	0.77158	1.05506	1.7034	0.0773124	0	2.94243
ENSG00000254708	2.52635	1.93491	1.49291	0.221766	0.901856	RP1-145M24.1	processed_pseudogene	3	26	44	11	0	18		885	processed_pseudogene	5.59984	5.10481	7.55496	2.05738	0	3.28539
ENSG00000170191	2.52459	1.08112	0.429386	0.51229	0.951882	NANP	protein_coding	0	15	27	0	0	17	N-acetylneuraminic acid phosphatase [Source:HGNC Symbol;Acc:HGNC:16140]	11240	protein_coding	0	0.231886	0.365023	0	0	0.24431
ENSG00000229982	2.52383	1.68971	0.60801	0.435538	0.937118	GTF3AP6	processed_pseudogene	0	32	33	0	0	33	general transcription factor IIIA pseudogene 6 [Source:HGNC Symbol;Acc:HGNC:49749]	1185	processed_pseudogene	0	4.69225	4.23173	0	0	4.49836
ENSG00000180694	2.52171	6.26122	10.7873	0.001022	0.0969066	TMEM64	protein_coding	43	1332	581	92	50	248	transmembrane protein 64 [Source:HGNC Symbol;Acc:HGNC:25441]	169637	protein_coding	0.418741	1.36437	0.520449	0.0897704	0.068163	0.236151
ENSG00000223345	2.5197	1.42551	1.02576	0.311158	0.921139	HIST2H2BA	transcribed_unprocessed_pseudogene	2	16	28	18	3	0	histone cluster 2, H2ba (pseudogene) [Source:HGNC Symbol;Acc:HGNC:20560]	9047	transcribed_unprocessed_pseudogene	0.365194	0.307302	0.470301	0.329332	0.076686	0
ENSG00000130827	2.51705	2.65219	1.73961	0.187188	0.878575	PLXNA3	protein_coding	5	36	58	65	0	10	plexin A3 [Source:HGNC Symbol;Acc:HGNC:9101]	15365	protein_coding	0.53757	0.407118	0.573612	0.700239	0	0.10513
ENSG00000236675	2.51689	1.18938	0.7423	0.388925	0.927328	MTX1P1	unprocessed_pseudogene	1	15	12	1	0	30	metaxin 1 pseudogene 1 [Source:HGNC Symbol;Acc:HGNC:7505]	3350	unprocessed_pseudogene	0.49312	0.77803	0.544326	0.0494107	0	1.44655
ENSG00000132122	2.51185	1.32488	0.572226	0.449376	0.939596	SPATA6	protein_coding	0	22	7	40	1	0	spermatogenesis associated 6 [Source:HGNC Symbol;Acc:HGNC:18309]	176836	protein_coding	0	0.0216173	0.0060152	0.0374417	0.00130776	0
ENSG00000248113	2.51014	1.87644	1.01941	0.312658	0.921597	RP11-791G16.4	processed_pseudogene	0	10	73	0	0	35		1267	processed_pseudogene	0	1.37143	8.75526	0	0	4.46221
ENSG00000112319	2.50405	2.11692	1.47652	0.224319	0.902513	EYA4	protein_coding	3	45	28	8	24	0	EYA transcriptional coactivator and phosphatase 4 [Source:HGNC Symbol;Acc:HGNC:3522]	291522	protein_coding	0.017	0.026822	0.0145952	0.00454239	0.0190388	0
ENSG00000116675	2.49964	0.962967	0.410531	0.5217	0.955234	DNAJC6	protein_coding	0	14	24	0	0	15	DnaJ (Hsp40) homolog, subfamily C, member 6 [Source:HGNC Symbol;Acc:HGNC:15469]	167650	protein_coding	0	0.0145102	0.0217536	0	0	0.0144526
ENSG00000183628	2.49946	1.5831	0.915756	0.338592	0.923776	DGCR6	protein_coding	2	34	6	33	0	1	DiGeorge syndrome critical region gene 6 [Source:HGNC Symbol;Acc:HGNC:2846]	8210	protein_coding	0.402425	0.719591	0.111053	0.665329	0	0.019675
ENSG00000167107	2.49904	1.9233	0.642353	0.42286	0.932971	ACSF2	protein_coding	0	33	42	0	0	44	acyl-CoA synthetase family member 2 [Source:HGNC Symbol;Acc:HGNC:26101]	48687	protein_coding	0	0.117774	0.131087	0	0	0.145981
ENSG00000151632	2.4985	4.70434	10.7325	0.00105273	0.0991368	AKR1C2	protein_coding	29	368	139	49	42	28	aldo-keto reductase family 1, member C2 [Source:HGNC Symbol;Acc:HGNC:385]	212662	protein_coding	0.225271	0.300682	0.0993225	0.0381392	0.0456729	0.021268
ENSG00000197386	2.49842	3.43996	4.27784	0.0386123	0.591181	HTT	protein_coding	7	111	138	41	11	10	huntingtin [Source:HGNC Symbol;Acc:HGNC:4851]	169278	protein_coding	0.0683117	0.113939	0.12388	0.0400912	0.0150277	0.0095424
ENSG00000182796	2.49694	2.80367	2.03195	0.154023	0.859983	TMEM198B	unitary_pseudogene	7	71	50	33	0	21	transmembrane protein 198B, pseudogene [Source:HGNC Symbol;Acc:HGNC:43629]	6501	unitary_pseudogene	1.77875	1.8977	1.16873	0.840233	0	0.521792
ENSG00000269069	2.49387	1.51472	0.629198	0.42765	0.936154	CTC-471F3.5	processed_pseudogene	1	1	29	49	0	0		2118	processed_pseudogene	0.779959	0.0820397	2.08063	3.82945	0	0
ENSG00000144597	2.49331	2.1909	0.974735	0.323502	0.92227	EAF1	protein_coding	1	49	40	40	6	0	ELL associated factor 1 [Source:HGNC Symbol;Acc:HGNC:20907]	23280	protein_coding	0.0709602	0.365732	0.261096	0.284409	0.0596029	0
ENSG00000123689	2.49285	6.52995	8.99256	0.00271081	0.180927	G0S2	protein_coding	25	1612	1040	148	43	230	G0/G1 switch 2 [Source:HGNC Symbol;Acc:HGNC:30229]	968	protein_coding	42.6641	289.361	163.26	25.3077	10.2729	38.3805
ENSG00000180747	2.48938	1.9664	1.69144	0.193412	0.884641	SMG1P3	transcribed_unprocessed_pseudogene	2	47	38	6	1	15	SMG1 pseudogene 3 [Source:HGNC Symbol;Acc:HGNC:49860]	73761	transcribed_unprocessed_pseudogene	0.0447921	0.110719	0.0782852	0.0134645	0.00313525	0.032849
ENSG00000254343	2.48716	1.37673	0.8754	0.349465	0.927328	RP11-760H22.2	lincRNA	2	7	26	29	1	0		4021	lincRNA	0.821663	0.302492	0.982566	1.19379	0.0575129	0
ENSG00000066739	2.48642	3.05704	1.621	0.202953	0.892445	ATG2B	protein_coding	2	74	74	4	0	115	autophagy related 2B [Source:HGNC Symbol;Acc:HGNC:20187]	82612	protein_coding	0.0399931	0.155646	0.136117	0.00801461	0	0.22486
ENSG00000230953	2.48522	2.49874	1.32316	0.250026	0.909007	RP4-631H13.6	processed_pseudogene	3	8	61	91	0	4		174	processed_pseudogene	28.482	7.98897	53.2725	86.5681	0	3.71338
ENSG00000227118	2.48034	2.9258	1.70313	0.191879	0.884641	BTF3P13	processed_pseudogene	2	92	97	28	0	23	basic transcription factor 3 pseudogene 13 [Source:HGNC Symbol;Acc:HGNC:1128]	489	processed_pseudogene	6.75646	32.691	30.1429	9.47796	0	7.59761
ENSG00000225695	2.47945	2.52721	1.62312	0.202657	0.892445	HNRNPA1P35	processed_pseudogene	2	31	95	42	1	8	heterogeneous nuclear ribonucleoprotein A1 pseudogene 35 [Source:HGNC Symbol;Acc:HGNC:48764]	962	processed_pseudogene	3.43441	5.59934	15.0062	7.2267	0.240394	1.3433
ENSG00000269439	2.47615	1.70558	0.593487	0.441074	0.937958	CTD-3131K8.2	lincRNA	0	26	38	0	0	36		22899	lincRNA	0	0.197291	0.252168	0	0	0.253948
ENSG00000228300	2.47551	3.6811	2.29179	0.13006	0.832394	C19orf24	protein_coding	7	85	127	152	0	22	chromosome 19 open reading frame 24 [Source:HGNC Symbol;Acc:HGNC:26073]	3811	protein_coding	3.03429	3.87552	5.06393	6.60192	0	0.932485
ENSG00000112562	2.46885	0.773726	0.613746	0.433381	0.937118	SMOC2	protein_coding	0	8	25	0	0	12	SPARC related modular calcium binding 2 [Source:HGNC Symbol;Acc:HGNC:20323]	232294	protein_coding	0	0.00598414	0.016354	0	0	0.00834452
ENSG00000106992	2.46637	3.54571	2.0013	0.157164	0.859983	AK1	protein_coding	7	77	76	13	126	0	adenylate kinase 1 [Source:HGNC Symbol;Acc:HGNC:361]	11263	protein_coding	1.0267	1.18792	1.02537	0.191054	2.58712	0
ENSG00000110013	2.46586	2.7776	1.70085	0.192177	0.884641	SIAE	protein_coding	3	64	86	36	0	20	sialic acid acetylesterase [Source:HGNC Symbol;Acc:HGNC:18187]	62594	protein_coding	0.0791747	0.177663	0.20878	0.0951997	0	0.0516126
ENSG00000188825	2.46565	1.11185	0.592644	0.441399	0.937958	LINC00910	lincRNA	2	31	0	0	11	0	long intergenic non-protein coding RNA 910 [Source:HGNC Symbol;Acc:HGNC:44361]	19354	lincRNA	0.170709	0.278318	0	0	0.131438	0
ENSG00000125967	2.46304	4.06288	4.76371	0.0290659	0.54348	NECAB3	protein_coding	20	161	74	118	32	1	N-terminal EF-hand calcium binding protein 3 [Source:HGNC Symbol;Acc:HGNC:15851]	17376	protein_coding	1.90142	1.61	0.647149	1.12408	0.425892	0.00929626
ENSG00000232004	2.46213	1.01629	0.938164	0.332751	0.923173	CAP1P2	processed_pseudogene	2	15	13	0	9	3	CAP1 pseudogene 2 [Source:HGNC Symbol;Acc:HGNC:31970]	1408	processed_pseudogene	2.34652	1.85114	1.40302	0	1.47822	0.344173
ENSG00000108963	2.46187	3.01402	2.12427	0.144981	0.853311	DPH1	protein_coding	7	71	74	32	27	0	diphthamide biosynthesis 1 [Source:HGNC Symbol;Acc:HGNC:3003]	13320	protein_coding	0.868144	0.926198	0.844209	0.39766	0.468769	0
ENSG00000120519	2.46097	1.73198	1.11131	0.291797	0.91743	SLC10A7	protein_coding	3	42	16	9	0	12	solute carrier family 10, member 7 [Source:HGNC Symbol;Acc:HGNC:23088]	267989	protein_coding	0.0184928	0.0272322	0.00907247	0.00555893	0	0.00723307
ENSG00000227725	2.46082	2.0275	1.22249	0.268873	0.915283	GCOM2	processed_pseudogene	2	58	28	7	0	19	GRINL1B complex locus 2, pseudogene [Source:HGNC Symbol;Acc:HGNC:15712]	1103	processed_pseudogene	2.99538	9.13697	3.85749	1.05048	0	2.78251
ENSG00000106591	2.45938	3.49728	2.56277	0.109407	0.810399	MRPL32	protein_coding	9	80	109	99	0	25	mitochondrial ribosomal protein L32 [Source:HGNC Symbol;Acc:HGNC:14035]	16758	protein_coding	0.887193	0.829502	0.988387	0.977865	0	0.240977
ENSG00000235449	2.45818	2.2503	1.80794	0.178756	0.874578	RP11-480I12.2	processed_pseudogene	6	33	22	47	1	3		189	processed_pseudogene	52.443	30.3391	17.6882	41.1625	1.22359	2.564
ENSG00000041988	2.45815	1.31184	0.7241	0.394802	0.927328	THAP3	protein_coding	2	41	0	15	0	0	THAP domain containing, apoptosis associated protein 3 [Source:HGNC Symbol;Acc:HGNC:20855]	10720	protein_coding	0.3082	0.664567	0	0.231613	0	0
ENSG00000164125	2.45753	6.11185	9.44441	0.00211794	0.16231	FAM198B	protein_coding	33	1318	430	233	67	57	family with sequence similarity 198, member B [Source:HGNC Symbol;Acc:HGNC:25312]	48844	protein_coding	1.11609	4.68872	1.33777	0.789606	0.317222	0.188505
ENSG00000122778	2.45707	1.69695	0.78525	0.37554	0.927328	KIAA1549	protein_coding	1	3	18	0	0	72	KIAA1549 [Source:HGNC Symbol;Acc:HGNC:22219]	149937	protein_coding	0.0110176	0.00347666	0.0182426	0	0	0.0775679
ENSG00000143942	2.4516	1.69557	0.573188	0.448995	0.939596	CHAC2	protein_coding	0	27	36	0	0	36	ChaC, cation transport regulator homolog 2 (E. coli) [Source:HGNC Symbol;Acc:HGNC:32363]	7404	protein_coding	0	0.633647	0.738854	0	0	0.785406
ENSG00000253106	2.45126	1.52816	0.799523	0.371236	0.927328	RP11-158K1.3	antisense	2	2	10	60	0	0		3133	antisense	1.05455	0.110922	0.485023	3.16998	0	0
ENSG00000198624	2.45029	4.5653	4.43384	0.0352331	0.577787	CCDC69	protein_coding	21	196	248	1	67	113	coiled-coil domain containing 69 [Source:HGNC Symbol;Acc:HGNC:24487]	43093	protein_coding	0.805027	0.790313	0.874516	0.00384113	0.359557	0.423575
ENSG00000206052	2.44777	3.18224	2.21114	0.137018	0.841053	DOK6	protein_coding	4	74	133	37	0	36	docking protein 6 [Source:HGNC Symbol;Acc:HGNC:28301]	448032	protein_coding	0.0147485	0.0286994	0.0451092	0.0136697	0	0.0129793
ENSG00000184500	2.44479	2.54658	1.75505	0.185243	0.878575	PROS1	protein_coding	4	48	66	17	0	31	protein S (alpha) [Source:HGNC Symbol;Acc:HGNC:9456]	101033	protein_coding	0.0654025	0.082552	0.0992666	0.0278517	0	0.0495629
ENSG00000086544	2.44367	2.66648	1.6639	0.197077	0.889853	ITPKC	protein_coding	2	75	78	15	0	27	inositol-trisphosphate 3-kinase C [Source:HGNC Symbol;Acc:HGNC:14897]	23757	protein_coding	0.139071	0.548554	0.498914	0.104512	0	0.183582
ENSG00000124216	2.44124	2.72712	2.23318	0.135076	0.841053	SNAI1	protein_coding	3	123	16	18	23	0	snail family zinc finger 1 [Source:HGNC Symbol;Acc:HGNC:11128]	5887	protein_coding	0.841831	3.63045	0.412999	0.506109	0.90351	0
ENSG00000173065	2.44051	2.7205	1.47435	0.224661	0.902513	FAM222B	protein_coding	4	82	42	10	0	51	family with sequence similarity 222, member B [Source:HGNC Symbol;Acc:HGNC:25563]	99254	protein_coding	0.0665748	0.143554	0.0643019	0.016677	0	0.0830004
ENSG00000170175	2.43433	2.3888	1.30156	0.253928	0.909405	CHRNB1	protein_coding	3	48	42	45	8	0	cholinergic receptor, nicotinic, beta 1 (muscle) [Source:HGNC Symbol;Acc:HGNC:1961]	12646	protein_coding	0.391891	0.659535	0.504683	0.589013	0.146297	0
ENSG00000174705	2.43278	4.85983	7.05466	0.00790592	0.324389	SH3PXD2B	protein_coding	23	342	241	18	28	178	SH3 and PX domains 2B [Source:HGNC Symbol;Acc:HGNC:29242]	129342	protein_coding	0.293756	0.459448	0.283139	0.0230356	0.0500631	0.2223
ENSG00000114023	2.43232	2.38556	1.36283	0.243048	0.907654	FAM162A	protein_coding	1	62	62	6	23	0	family with sequence similarity 162, member A [Source:HGNC Symbol;Acc:HGNC:17865]	28158	protein_coding	0.0586673	0.382595	0.33459	0.0352708	0.188897	0
ENSG00000139211	2.43182	3.87678	2.25453	0.133224	0.84023	AMIGO2	protein_coding	6	115	174	142	0	33	adhesion molecule with Ig-like domain 2 [Source:HGNC Symbol;Acc:HGNC:24073]	4244	protein_coding	2.33547	4.70839	6.23012	5.53833	0	1.25602
ENSG00000132792	2.42975	2.79236	0.742352	0.388909	0.927328	CTNNBL1	protein_coding	0	27	106	0	0	105	catenin, beta like 1 [Source:HGNC Symbol;Acc:HGNC:15879]	178174	protein_coding	0	0.0263311	0.0904033	0	0	0.0951926
ENSG00000254701	2.42706	0.531217	0.375532	0.540004	0.963052	RP11-1415C14.4	unprocessed_pseudogene	0	11	15	0	0	9		10490	unprocessed_pseudogene	0	0.182208	0.217289	0	0	0.138588
ENSG00000198816	2.42391	4.34545	3.94874	0.0469066	0.631654	ZNF358	protein_coding	18	235	103	115	65	0	zinc finger protein 358 [Source:HGNC Symbol;Acc:HGNC:16838]	5734	protein_coding	5.18576	7.12131	2.72962	3.31975	2.62153	0
ENSG00000138080	2.4228	2.13418	1.40396	0.236061	0.906996	EMILIN1	protein_coding	2	30	64	15	0	18	elastin microfibril interfacer 1 [Source:HGNC Symbol;Acc:HGNC:19880]	7841	protein_coding	0.421363	0.664813	1.24031	0.316654	0	0.370817
ENSG00000213307	2.4225	3.16136	2.04104	0.153105	0.859983	RPL18P11	processed_pseudogene	6	103	73	54	0	22	ribosomal protein L18 pseudogene 11 [Source:HGNC Symbol;Acc:HGNC:35742]	529	processed_pseudogene	18.7367	33.8323	20.9696	16.8968	0	6.71777
ENSG00000241781	2.42102	8.16273	3.8846	0.048731	0.635457	AL161626.1	miRNA	1032	32	24	32	19	10		56	miRNA	30443.1	99.2914	65.1247	94.5862	78.463	28.845
ENSG00000214401	2.41969	2.02123	1.09374	0.295645	0.919444	KANSL1-AS1	antisense	0	8	86	0	0	39	KANSL1 antisense RNA 1 [Source:HGNC Symbol;Acc:HGNC:43740]	3147	antisense	0	0.441716	4.15264	0	0	2.00182
ENSG00000235609	2.41942	3.75461	2.32835	0.127036	0.829354	AF127936.7	lincRNA	6	101	173	113	0	35		63132	lincRNA	0.157	0.277985	0.416408	0.296275	0	0.0895523
ENSG00000125485	2.41787	3.35428	1.5258	0.216744	0.898741	DDX31	protein_coding	3	97	95	113	14	0	DEAD (Asp-Glu-Ala-Asp) box polypeptide 31 [Source:HGNC Symbol;Acc:HGNC:16715]	77404	protein_coding	0.0640259	0.21775	0.186502	0.241647	0.0418277	0
ENSG00000157510	2.41241	1.00413	0.388745	0.53296	0.959872	AFAP1L1	protein_coding	0	14	24	0	0	17	actin filament associated protein 1-like 1 [Source:HGNC Symbol;Acc:HGNC:26714]	69931	protein_coding	0	0.0347863	0.0521512	0	0	0.0392679
ENSG00000188021	2.41191	1.20274	0.714544	0.397939	0.927328	UBQLN2	protein_coding	1	12	13	1	0	33	ubiquilin 2 [Source:HGNC Symbol;Acc:HGNC:12509]	4229	protein_coding	0.390625	0.493053	0.46712	0.0391407	0	1.26048
ENSG00000160326	2.41187	1.70227	0.526107	0.468248	0.942233	SLC2A6	protein_coding	0	40	25	0	0	33	solute carrier family 2 (facilitated glucose transporter), member 6 [Source:HGNC Symbol;Acc:HGNC:11011]	8042	protein_coding	0	0.864263	0.472388	0	0	0.662839
ENSG00000132541	2.40971	3.99686	3.45799	0.0629467	0.691677	HRSP12	protein_coding	7	98	267	95	1	48	heat-responsive protein 12 [Source:HGNC Symbol;Acc:HGNC:16897]	14897	protein_coding	0.776242	1.14308	2.72355	1.05558	0.0155239	0.520476
ENSG00000260336	2.40805	1.87315	0.615582	0.432694	0.937118	RP11-395B7.7	sense_overlapping	0	20	53	36	0	6	NA	3920	sense_overlapping	0	0.886531	2.05453	1.52014	0	0.247243
ENSG00000219146	2.40268	2.21917	1.16504	0.280424	0.915283	RPS4XP8	processed_pseudogene	1	11	104	28	1	3	ribosomal protein S4X pseudogene 8 [Source:HGNC Symbol;Acc:HGNC:36683]	770	processed_pseudogene	2.14539	2.48229	20.5242	6.01912	0.300337	0.629345
ENSG00000004779	2.40065	3.22539	2.14952	0.142614	0.847741	NDUFAB1	protein_coding	4	85	129	36	0	39	NADH dehydrogenase (ubiquinone) 1, alpha/beta subcomplex, 1, 8kDa [Source:HGNC Symbol;Acc:HGNC:7694]	15354	protein_coding	0.430364	0.961938	1.27671	0.388103	0	0.4103
ENSG00000173917	2.39944	3.75308	3.16413	0.0752726	0.736076	HOXB2	protein_coding	14	130	57	113	28	0	homeobox B2 [Source:HGNC Symbol;Acc:HGNC:5113]	4095	protein_coding	5.6477	5.51619	2.11516	4.56762	1.58126	0
ENSG00000091136	2.39906	7.67293	9.48283	0.00207403	0.161107	LAMB1	protein_coding	138	2155	2399	1046	92	376	laminin, beta 1 [Source:HGNC Symbol;Acc:HGNC:6486]	79456	protein_coding	2.86913	4.71271	4.58803	2.17907	0.267769	0.764398
ENSG00000104529	2.39811	5.75216	11.3985	0.000735042	0.0795755	EEF1D	protein_coding	54	748	328	185	45	74	eukaryotic translation elongation factor 1 delta (guanine nucleotide exchange protein) [Source:HGNC Symbol;Acc:HGNC:3211]	19844	protein_coding	4.49534	6.54971	2.5117	1.54315	0.524424	0.602366
ENSG00000137965	2.39283	0.751996	0.483189	0.486981	0.943607	IFI44	protein_coding	2	21	0	10	0	0	interferon-induced protein 44 [Source:HGNC Symbol;Acc:HGNC:16938]	14282	protein_coding	0.231334	0.255494	0	0.115898	0	0
ENSG00000170619	2.3865	3.47218	3.13683	0.0765424	0.739032	COMMD5	protein_coding	4	151	87	1	17	83	COMM domain containing 5 [Source:HGNC Symbol;Acc:HGNC:17902]	12694	protein_coding	0.520546	2.06694	1.04146	0.0130397	0.309706	1.05618
ENSG00000213252	2.38623	1.43542	0.488166	0.484747	0.943607	RP11-819M15.1	processed_pseudogene	0	15	11	51	0	1		1498	processed_pseudogene	0	1.73992	1.11584	5.63539	0	0.107832
ENSG00000277991	2.38297	1.25925	0.679186	0.409867	0.929608	CH507-338C24.1	lincRNA	0	9	39	0	0	22		12345	lincRNA	0	0.126678	0.480061	0	0	0.287866
ENSG00000134686	2.38143	5.70905	5.41236	0.0199947	0.460481	PHC2	protein_coding	23	692	589	235	10	136	polyhomeotic homolog 2 (Drosophila) [Source:HGNC Symbol;Acc:HGNC:3183]	107429	protein_coding	0.353675	1.11927	0.833137	0.362086	0.0215267	0.204492
ENSG00000198576	2.37726	1.05002	0.822103	0.364566	0.927328	ARC	protein_coding	1	15	17	2	0	17	activity-regulated cytoskeleton-associated protein [Source:HGNC Symbol;Acc:HGNC:648]	3428	protein_coding	0.4819	0.760327	0.753582	0.0965728	0	0.801062
ENSG00000173421	2.37683	1.69702	0.422366	0.515759	0.952602	CCDC36	protein_coding	0	13	62	0	19	0	coiled-coil domain containing 36 [Source:HGNC Symbol;Acc:HGNC:27945]	59676	protein_coding	0	0.0378524	0.157875	0	0.0736297	0
ENSG00000135124	2.37654	1.33911	0.487911	0.484861	0.943607	P2RX4	protein_coding	0	24	24	0	0	25	purinergic receptor P2X, ligand gated ion channel, 4 [Source:HGNC Symbol;Acc:HGNC:8535]	24249	protein_coding	0	0.171976	0.150397	0	0	0.166535
ENSG00000165507	2.37627	5.8131	12.887	0.000330864	0.0483941	C10orf10	protein_coding	52	551	639	96	124	77	chromosome 10 open reading frame 10 [Source:HGNC Symbol;Acc:HGNC:23355]	7829	protein_coding	10.9722	12.2291	12.4027	2.02969	3.66281	1.5887
ENSG00000138303	2.37615	3.49107	1.59151	0.207111	0.895143	ASCC1	protein_coding	1	61	194	112	1	20	activating signal cointegrator 1 complex subunit 1 [Source:HGNC Symbol;Acc:HGNC:24268]	121102	protein_coding	0.013641	0.0875242	0.243429	0.153085	0.00190962	0.026677
ENSG00000226677	2.37466	3.46524	4.15449	0.0415242	0.606205	IGBP1P1	processed_pseudogene	4	86	199	5	32	20	immunoglobulin (CD79A) binding protein 1 pseudogene 1 [Source:HGNC Symbol;Acc:HGNC:19709]	1008	processed_pseudogene	6.55537	14.8248	29.9996	0.821061	7.34157	3.205
ENSG00000171574	2.37402	2.40292	0.648061	0.420807	0.931589	ZNF584	protein_coding	0	48	50	0	0	75	zinc finger protein 584 [Source:HGNC Symbol;Acc:HGNC:27318]	16823	protein_coding	0	0.495778	0.451637	0	0	0.720138
ENSG00000216802	2.37067	0.944995	0.65462	0.418466	0.931589	RP11-390P2.2	processed_pseudogene	1	10	10	1	0	25		747	processed_pseudogene	2.21145	2.3261	2.03424	0.221587	0	5.40602
ENSG00000235706	2.36804	1.05524	0.435504	0.509301	0.951709	DICER1-AS1	antisense	0	28	13	0	0	15	DICER1 antisense RNA 1 [Source:HGNC Symbol;Acc:HGNC:43017]	22288	antisense	0	0.218291	0.0886329	0	0	0.108712
ENSG00000113966	2.36738	2.04405	0.857527	0.354432	0.927328	ARL6	protein_coding	1	25	41	2	40	0	ADP-ribosylation factor-like 6 [Source:HGNC Symbol;Acc:HGNC:13210]	36588	protein_coding	0.0451501	0.118727	0.170282	0.00904809	0.252825	0
ENSG00000277382	2.36444	0.396204	0.65521	0.418256	0.931589	RP11-318A15.8	antisense	2	11	0	9	0	0		285	antisense	11.5927	6.70653	0	5.22713	0	0
ENSG00000267041	2.36064	2.97848	1.15579	0.282341	0.915283	ZNF850	protein_coding	3	36	35	4	0	168	zinc finger protein 850 [Source:HGNC Symbol;Acc:HGNC:27994]	58442	protein_coding	0.0847996	0.107035	0.0910051	0.0113292	0	0.464347
ENSG00000230183	2.3592	1.38053	0.494527	0.481915	0.943607	CNOT6LP1	processed_pseudogene	0	15	10	48	1	0	CCR4-NOT transcription complex, subunit 6-like pseudogene 1 [Source:HGNC Symbol;Acc:HGNC:32355]	1461	processed_pseudogene	0	1.78398	1.04009	5.43822	0.158288	0
ENSG00000197142	2.35525	0.749279	0.451758	0.501501	0.948986	ACSL5	protein_coding	0	7	14	21	0	1	acyl-CoA synthetase long-chain family member 5 [Source:HGNC Symbol;Acc:HGNC:16526]	54362	protein_coding	0	0.0223745	0.0391341	0.0639425	0	0.00297141
ENSG00000235695	2.35442	2.06076	1.21379	0.270583	0.915283	RP11-395P16.1	processed_pseudogene	2	35	50	19	0	14		308	processed_pseudogene	10.727	19.7455	24.6685	10.211	0	7.34236
ENSG00000196743	2.35254	3.52258	2.9976	0.083388	0.755012	GM2A	protein_coding	13	106	81	40	1	54	GM2 ganglioside activator [Source:HGNC Symbol;Acc:HGNC:4367]	58290	protein_coding	0.368423	0.315981	0.211161	0.113588	0.00396739	0.149643
ENSG00000101605	2.35218	1.48815	0.497975	0.480391	0.943607	MYOM1	protein_coding	0	20	33	0	22	0	myomesin 1 [Source:HGNC Symbol;Acc:HGNC:7613]	153301	protein_coding	0	0.0226691	0.0327108	0	0.0331877	0
ENSG00000163607	2.34979	3.19169	2.09702	0.147587	0.855468	GTPBP8	protein_coding	6	94	91	36	0	40	GTP-binding protein 8 (putative) [Source:HGNC Symbol;Acc:HGNC:25007]	24142	protein_coding	0.410559	0.676557	0.572784	0.246828	0	0.267636
ENSG00000257175	2.34693	1.72964	0.79794	0.37171	0.927328	RP11-536C10.12	processed_pseudogene	1	21	30	2	30	0		2253	processed_pseudogene	0.733224	1.6196	2.0234	0.146938	3.07935	0
ENSG00000277791	2.34666	2.71366	1.62552	0.202324	0.892445	PSMB3	protein_coding	3	65	73	13	0	44	proteasome (prosome, macropain) subunit, beta type, 3 [Source:HGNC Symbol;Acc:HGNC:9540]	11495	protein_coding	0.431132	0.982549	0.96502	0.187198	0	0.618304
ENSG00000238271	2.34461	0.91424	0.790119	0.374064	0.927328	IFNWP19	unprocessed_pseudogene	2	9	1	28	0	0	interferon, omega 1 pseudogene 19 [Source:HGNC Symbol;Acc:HGNC:5451]	565	unprocessed_pseudogene	5.84762	2.76786	0.268952	8.20305	0	0
ENSG00000168255	2.34444	3.05327	1.53337	0.215608	0.898741	POLR2J3	protein_coding	3	52	73	122	1	8	polymerase (RNA) II (DNA directed) polypeptide J3 [Source:HGNC Symbol;Acc:HGNC:33853]	34738	protein_coding	0.142664	0.260105	0.319331	0.581327	0.00665724	0.0372
ENSG00000213774	2.33976	0.757359	0.389564	0.532529	0.959546	AC010904.1	processed_pseudogene	0	18	13	0	0	12		314	processed_pseudogene	0	9.96077	6.29124	0	0	6.17319
ENSG00000171161	2.33864	2.78693	1.67773	0.195227	0.885669	ZNF672	protein_coding	5	83	52	27	0	26	zinc finger protein 672 [Source:HGNC Symbol;Acc:HGNC:26179]	11307	protein_coding	0.7305	1.2755	0.698841	0.395259	0	0.371436
ENSG00000239392	2.33848	0.346354	0.452261	0.501263	0.94897	RP11-537H15.4	processed_pseudogene	0	6	13	9	0	1		1539	processed_pseudogene	0	0.677427	1.28359	0.967987	0	0.104959
ENSG00000006756	2.33756	2.03468	1.27009	0.259749	0.913028	ARSD	protein_coding	4	27	32	32	0	9	arylsulfatase D [Source:HGNC Symbol;Acc:HGNC:717]	25381	protein_coding	0.260345	0.184844	0.191586	0.208693	0	0.0572785
ENSG00000109436	2.33736	3.82027	2.00671	0.156605	0.859983	TBC1D9	protein_coding	6	79	156	181	0	28	TBC1 domain family, member 9 (with GRAM domain) [Source:HGNC Symbol;Acc:HGNC:21710]	135355	protein_coding	0.0732276	0.101415	0.175135	0.221345	0	0.033415
ENSG00000123933	2.33609	3.63428	2.56785	0.109056	0.810399	MXD4	protein_coding	16	124	56	71	0	34	MAX dimerization protein 4 [Source:HGNC Symbol;Acc:HGNC:13906]	14862	protein_coding	1.77845	1.44975	0.572576	0.790764	0	0.369539
ENSG00000135108	2.33488	2.80302	1.2304	0.26733	0.913626	FBXO21	protein_coding	1	39	128	43	0	21	F-box protein 21 [Source:HGNC Symbol;Acc:HGNC:13592]	48543	protein_coding	0.0340307	0.139601	0.400688	0.146625	0	0.0698797
ENSG00000122678	2.33415	2.41461	0.68662	0.407316	0.928722	POLM	protein_coding	1	54	1	106	0	0	polymerase (DNA directed), mu [Source:HGNC Symbol;Acc:HGNC:9185]	10293	protein_coding	0.160493	0.911594	0.0147632	1.70463	0	0
ENSG00000187531	2.33	3.21819	2.34135	0.12598	0.828757	SIRT7	protein_coding	13	54	51	83	0	18	sirtuin 7 [Source:HGNC Symbol;Acc:HGNC:14935]	9384	protein_coding	2.28851	0.999898	0.825857	1.46405	0	0.309844
ENSG00000261220	2.32981	2.52678	1.19638	0.274046	0.915283	RP11-629O1.2	lincRNA	6	24	67	16	27	0		678	lincRNA	14.6191	6.1508	15.0165	3.90621	9.20944	0
ENSG00000223612	2.32953	2.60217	1.8511	0.173656	0.869441	RP11-289I10.2	processed_pseudogene	4	71	52	28	1	15		518	processed_pseudogene	12.7564	23.8165	15.2544	8.94734	0.446447	4.67756
ENSG00000064989	2.32942	0.901493	0.705888	0.400812	0.927328	CALCRL	protein_coding	1	11	8	23	1	0	calcitonin receptor-like [Source:HGNC Symbol;Acc:HGNC:16709]	105331	protein_coding	0.0156834	0.0181462	0.0115413	0.0361441	0.00219555	0
ENSG00000243279	2.32557	3.21583	2.32176	0.127576	0.829502	PRAF2	protein_coding	7	120	37	57	27	0	PRA1 domain family, member 2 [Source:HGNC Symbol;Acc:HGNC:28911]	2915	protein_coding	3.96695	7.15307	1.92879	3.2367	2.14203	0
ENSG00000167981	2.32473	2.68891	1.23324	0.266778	0.913102	ZNF597	protein_coding	2	36	89	61	0	15	zinc finger protein 597 [Source:HGNC Symbol;Acc:HGNC:26573]	11120	protein_coding	0.297114	0.562532	1.21621	0.90801	0	0.217894
ENSG00000240024	2.32152	4.59017	2.31038	0.128513	0.830465	LINC00888	transcribed_unprocessed_pseudogene	7	191	348	189	0	76	long intergenic non-protein coding RNA 888 [Source:HGNC Symbol;Acc:HGNC:48575]	8405	transcribed_unprocessed_pseudogene	1.37581	3.94862	6.29164	3.72212	0	1.46061
ENSG00000161179	2.31949	2.74049	1.86335	0.172239	0.868575	YDJC	protein_coding	3	114	21	25	23	0	YdjC homolog (bacterial) [Source:HGNC Symbol;Acc:HGNC:27158]	1975	protein_coding	2.5093	10.0297	1.61575	2.09526	2.69315	0
ENSG00000185742	2.31895	1.25519	0.380121	0.537539	0.961918	C11orf87	protein_coding	0	8	47	0	11	0	chromosome 11 open reading frame 87 [Source:HGNC Symbol;Acc:HGNC:33788]	6994	protein_coding	0	0.198753	1.02116	0	0.363719	0
ENSG00000271147	2.31814	1.44089	0.471992	0.492072	0.945001	RP4-769N13.6	processed_transcript	0	22	28	0	0	30		115159	processed_transcript	0	0.0331952	0.0369473	0	0	0.0420806
ENSG00000225014	2.31538	0.92127	0.701487	0.402284	0.927328	KCTD9P1	transcribed_processed_pseudogene	1	1	18	0	0	27	potassium channel tetramerization domain containing 9 pseudogene 1 [Source:HGNC Symbol;Acc:HGNC:21428]	1166	transcribed_processed_pseudogene	1.41677	0.149022	2.34583	0	0	3.74045
ENSG00000236942	2.31316	2.34036	0.976582	0.323044	0.92227	RP11-6B6.3	processed_pseudogene	2	25	33	3	0	89		670	processed_pseudogene	4.9312	6.48358	7.48448	0.74116	0	21.4572
ENSG00000138794	2.31275	0.616413	0.320473	0.571324	0.970561	CASP6	protein_coding	0	12	15	0	0	11	caspase 6, apoptosis-related cysteine peptidase [Source:HGNC Symbol;Acc:HGNC:1507]	14961	protein_coding	0	0.13937	0.152354	0	0	0.118765
ENSG00000245812	2.31218	2.26855	1.53601	0.215213	0.898741	RP11-175K6.1	lincRNA	2	43	53	0	10	31		16995	lincRNA	0.194405	0.43964	0.47389	0	0.136075	0.294645
ENSG00000070214	2.31194	5.98422	8.16528	0.00426999	0.236726	SLC44A1	protein_coding	40	795	669	231	28	166	solute carrier family 44 (choline transporter), member 1 [Source:HGNC Symbol;Acc:HGNC:18798]	194549	protein_coding	0.339648	0.710048	0.52254	0.196539	0.0332835	0.137828
ENSG00000116874	2.31124	2.50239	2.17224	0.140521	0.84481	WARS2	protein_coding	8	59	15	13	23	1	tryptophanyl tRNA synthetase 2, mitochondrial [Source:HGNC Symbol;Acc:HGNC:12730]	109455	protein_coding	0.12074	0.0936626	0.0208247	0.0196595	0.048595	0.00147578
ENSG00000186310	2.31067	0.945351	0.660835	0.416265	0.930759	NAP1L3	protein_coding	1	7	2	36	0	0	nucleosome assembly protein 1-like 3 [Source:HGNC Symbol;Acc:HGNC:7639]	2638	protein_coding	0.626214	0.461077	0.115207	2.25888	0	0
ENSG00000221926	2.30305	3.19816	1.46027	0.226887	0.904195	TRIM16	protein_coding	3	79	103	86	0	21	tripartite motif containing 16 [Source:HGNC Symbol;Acc:HGNC:17241]	56351	protein_coding	0.0879463	0.243599	0.277753	0.252617	0	0.0601971
ENSG00000116285	2.30249	7.39351	11.5793	0.000666905	0.0764106	ERRFI1	protein_coding	67	2537	1949	265	137	511	ERBB receptor feedback inhibitor 1 [Source:HGNC Symbol;Acc:HGNC:18185]	21904	protein_coding	5.053	20.1255	13.5211	2.00257	1.44643	3.76839
ENSG00000154814	2.30178	3.06607	2.19905	0.138095	0.841053	OXNAD1	protein_coding	4	52	126	0	23	46	oxidoreductase NAD-binding domain containing 1 [Source:HGNC Symbol;Acc:HGNC:25128]	85100	protein_coding	0.0776476	0.106175	0.22499	0	0.0625025	0.0873145
ENSG00000224725	2.2994	0.992364	0.787762	0.374778	0.927328	CEP57L1P1	processed_pseudogene	1	17	16	3	0	12	centrosomal protein 57kDa-like 1 pseudogene 1 [Source:HGNC Symbol;Acc:HGNC:23521]	1200	processed_pseudogene	1.37663	2.4616	2.0261	0.413815	0	1.61532
ENSG00000104946	2.29752	2.32955	1.59678	0.20636	0.894539	TBC1D17	protein_coding	2	75	28	0	19	15	TBC1 domain family, member 17 [Source:HGNC Symbol;Acc:HGNC:25699]	11324	protein_coding	0.291761	1.15083	0.375734	0	0.388019	0.213968
ENSG00000123191	2.29633	1.23587	0.39797	0.528139	0.95849	ATP7B	protein_coding	0	11	38	0	14	0	ATPase, Cu++ transporting, beta polypeptide [Source:HGNC Symbol;Acc:HGNC:870]	78821	protein_coding	0	0.0242494	0.0732596	0	0.0410757	0
ENSG00000214269	2.29578	1.80669	1.21396	0.270548	0.915283	LGMNP1	processed_pseudogene	2	34	30	0	9	17	legumain pseudogene 1 [Source:HGNC Symbol;Acc:HGNC:23079]	1299	processed_pseudogene	2.54342	4.54799	3.50942	0	1.60226	2.11397
ENSG00000164930	2.29432	2.91634	1.76211	0.184361	0.878321	FZD6	protein_coding	5	62	57	79	9	1	frizzled class receptor 6 [Source:HGNC Symbol;Acc:HGNC:4044]	34433	protein_coding	0.239879	0.312872	0.251549	0.379768	0.0604459	0.00469119
ENSG00000198134	2.29361	0.739049	0.885254	0.346767	0.927288	RP11-267J23.4	processed_pseudogene	1	7	21	0	3	6		326	processed_pseudogene	5.06734	3.73104	9.78868	0	2.12815	2.97298
ENSG00000138617	2.29349	0.722135	0.443959	0.505218	0.950302	PARP16	protein_coding	2	19	0	11	0	0	poly (ADP-ribose) polymerase family, member 16 [Source:HGNC Symbol;Acc:HGNC:26040]	66158	protein_coding	0.0499396	0.0499024	0	0.0275218	0	0
ENSG00000163463	2.29346	0.215274	0.688323	0.406736	0.928722	KRTCAP2	protein_coding	1	6	1	13	0	0	keratinocyte associated protein 2 [Source:HGNC Symbol;Acc:HGNC:28942]	4067	protein_coding	0.406185	0.256346	0.0373636	0.529097	0	0
ENSG00000179101	2.28949	1.40368	0.878909	0.348501	0.927303	RP11-349N19.2	processed_pseudogene	2	31	13	14	0	5		399	processed_pseudogene	8.28047	13.5002	4.951	5.80792	0	2.02421
ENSG00000269335	2.28917	1.21448	1.05505	0.304347	0.919773	IKBKG	protein_coding	2	25	7	5	11	0	inhibitor of kappa light polypeptide gene enhancer in B-cells, kinase gamma [Source:HGNC Symbol;Acc:HGNC:5961]	23847	protein_coding	0.138546	0.182161	0.0446053	0.0347058	0.106674	0
ENSG00000088826	2.28595	3.22856	2.25951	0.132796	0.83916	SMOX	protein_coding	7	46	126	55	0	39	spermine oxidase [Source:HGNC Symbol;Acc:HGNC:15862]	66767	protein_coding	0.173194	0.119714	0.286768	0.136354	0	0.0943541
ENSG00000163093	2.28516	1.39342	0.461041	0.497138	0.947787	BBS5	protein_coding	0	22	24	0	22	0	Bardet-Biedl syndrome 5 [Source:HGNC Symbol;Acc:HGNC:970]	27477	protein_coding	0	0.139124	0.132729	0	0.185162	0
ENSG00000174109	2.2834	2.83916	2.09345	0.147931	0.855677	C16orf91	protein_coding	2	74	76	0	40	18	chromosome 16 open reading frame 91 [Source:HGNC Symbol;Acc:HGNC:27558]	1056	protein_coding	3.1287	12.1764	10.9363	0	8.75982	2.75338
ENSG00000070371	2.2829	3.85805	2.20538	0.13753	0.841053	CLTCL1	protein_coding	10	112	70	204	19	0	clathrin, heavy chain-like 1 [Source:HGNC Symbol;Acc:HGNC:2093]	112243	protein_coding	0.147177	0.173384	0.0947679	0.300841	0.0391466	0
ENSG00000187860	2.28211	0.718602	0.391065	0.53174	0.959309	CCDC157	protein_coding	0	10	20	0	9	0	coiled-coil domain containing 157 [Source:HGNC Symbol;Acc:HGNC:33854]	22023	protein_coding	0	0.0788993	0.137999	0	0.0945073	0
ENSG00000116729	2.28194	2.62181	1.81136	0.178346	0.87418	WLS	protein_coding	4	58	65	20	20	1	wntless Wnt ligand secretion mediator [Source:HGNC Symbol;Acc:HGNC:30238]	134647	protein_coding	0.0490751	0.0748482	0.0733566	0.0245866	0.0343505	0.00119967
ENSG00000144749	2.28104	1.53141	0.434321	0.509876	0.951709	LRIG1	protein_coding	0	11	44	0	0	33	leucine-rich repeats and immunoglobulin-like domains 1 [Source:HGNC Symbol;Acc:HGNC:17360]	122466	protein_coding	0	0.0156073	0.0545959	0	0	0.0435268
ENSG00000180447	2.27658	6.43734	13.4178	0.00024925	0.0417919	GAS1	protein_coding	72	897	1014	221	111	167	growth arrest-specific 1 [Source:HGNC Symbol;Acc:HGNC:4165]	2826	protein_coding	42.088	55.1531	54.5241	12.9445	9.08344	9.54558
ENSG00000226950	2.27524	5.87922	7.93553	0.00484733	0.251494	DANCR	processed_transcript	46	872	407	167	29	170	differentiation antagonizing non-protein coding RNA [Source:HGNC Symbol;Acc:HGNC:28964]	7947	processed_transcript	9.56208	19.0662	7.7824	3.4784	0.843906	3.45544
ENSG00000271533	2.27518	1.03866	0.734234	0.391514	0.927328	RP3-368A4.6	sense_intronic	4	11	0	21	0	0		3684	sense_intronic	1.79365	0.518827	0	0.943551	0	0
ENSG00000100263	2.27299	3.22344	1.61124	0.204318	0.893784	RHBDD3	protein_coding	5	80	81	96	0	19	rhomboid domain containing 3 [Source:HGNC Symbol;Acc:HGNC:1308]	8357	protein_coding	0.988365	1.66337	1.47285	1.90146	0	0.36725
ENSG00000140497	2.26813	2.61224	1.78432	0.18162	0.876192	SCAMP2	protein_coding	2	90	48	15	21	1	secretory carrier membrane protein 2 [Source:HGNC Symbol;Acc:HGNC:10564]	29635	protein_coding	0.111487	0.5277	0.246127	0.0837823	0.163875	0.00545071
ENSG00000137501	2.26798	2.20693	0.968627	0.325023	0.923164	SYTL2	protein_coding	1	37	66	25	0	14	synaptotagmin-like 2 [Source:HGNC Symbol;Acc:HGNC:15585]	116935	protein_coding	0.0141271	0.0549803	0.0857674	0.0353884	0	0.0193393
ENSG00000147059	2.26692	0.703973	0.775371	0.378561	0.927328	SPIN2A	protein_coding	2	6	1	23	0	0	spindlin family, member 2A [Source:HGNC Symbol;Acc:HGNC:20694]	3095	protein_coding	1.0675	0.336853	0.0490978	1.23008	0	0
ENSG00000141574	2.26664	1.53197	0.447283	0.503628	0.949552	SECTM1	protein_coding	0	35	20	0	0	30	secreted and transmembrane 1 [Source:HGNC Symbol;Acc:HGNC:10707]	13050	protein_coding	0	0.466023	0.232885	0	0	0.371338
ENSG00000133466	2.26658	0.930905	0.419182	0.517346	0.953012	C1QTNF6	protein_coding	0	23	13	12	0	2	C1q and tumor necrosis factor related protein 6 [Source:HGNC Symbol;Acc:HGNC:14343]	19218	protein_coding	0	0.207955	0.102792	0.103357	0	0.0168105
ENSG00000175730	2.26563	1.5673	0.600599	0.43835	0.937118	BAK1P1	processed_pseudogene	1	13	11	1	0	57	BCL2-antagonist/killer 1 pseudogene 1 [Source:HGNC Symbol;Acc:HGNC:996]	635	processed_pseudogene	2.6015	3.55729	2.63234	0.260671	0	14.4997
ENSG00000153558	2.26557	1.59928	0.498295	0.48025	0.943607	FBXL2	protein_coding	0	8	14	67	0	1	F-box and leucine-rich repeat protein 2 [Source:HGNC Symbol;Acc:HGNC:13598]	126637	protein_coding	0	0.0109769	0.0167993	0.087575	0	0.00127555
ENSG00000184005	2.26425	2.95576	1.36404	0.242839	0.907654	ST6GALNAC3	protein_coding	1	53	147	28	0	32	ST6 (alpha-N-acetyl-neuraminyl-2,3-beta-galactosyl-1,3)-N-acetylgalactosaminide alpha-2,6-sialyltransferase 3 [Source:HGNC Symbol;Acc:HGNC:19343]	559882	protein_coding	0.00295054	0.0164486	0.0398973	0.00827804	0	0.00923234
ENSG00000102100	2.26254	3.00182	1.54488	0.213893	0.898741	SLC35A2	protein_coding	8	62	51	21	0	70	solute carrier family 35 (UDP-galactose transporter), member A2 [Source:HGNC Symbol;Acc:HGNC:11022]	8776	protein_coding	1.50588	1.22757	0.883072	0.396085	0	1.28843
ENSG00000254682	2.26214	1.17488	0.592668	0.441389	0.937958	RP11-660L16.2	antisense	2	32	0	17	0	0		3483	antisense	0.948581	1.59642	0	0.807907	0	0
ENSG00000168675	2.26017	3.92197	5.83575	0.0157037	0.422525	LDLRAD4	protein_coding	8	139	234	15	32	34	low density lipoprotein receptor class A domain containing 4 [Source:HGNC Symbol;Acc:HGNC:1224]	435257	protein_coding	0.0303628	0.0554905	0.0816945	0.00570442	0.0170021	0.012618
ENSG00000174456	2.25585	3.49346	1.71283	0.190619	0.883928	C12orf76	protein_coding	10	138	50	28	0	81	chromosome 12 open reading frame 76 [Source:HGNC Symbol;Acc:HGNC:33790]	46658	protein_coding	0.354056	0.513929	0.162842	0.0993339	0	0.280425
ENSG00000235084	2.25561	3.61079	3.35761	0.066895	0.710796	CHCHD2P6	processed_pseudogene	9	173	43	94	16	3	coiled-coil-helix-coiled-coil-helix domain containing 2 pseudogene 6 [Source:HGNC Symbol;Acc:HGNC:39590]	446	processed_pseudogene	33.3354	67.4002	14.6506	34.8866	8.2963	1.08654
ENSG00000141428	2.25543	3.75204	2.37354	0.123407	0.825217	C18orf21	protein_coding	5	133	182	45	0	70	chromosome 18 open reading frame 21 [Source:HGNC Symbol;Acc:HGNC:28802]	7203	protein_coding	1.14671	3.2084	3.83955	1.03411	0	1.56979
ENSG00000187049	2.25404	2.74696	1.4101	0.23504	0.906996	TMEM216	protein_coding	3	86	56	13	0	43	transmembrane protein 216 [Source:HGNC Symbol;Acc:HGNC:25018]	7176	protein_coding	0.690616	2.08241	1.18585	0.299866	0	0.96793
ENSG00000104064	2.25395	3.83558	4.10394	0.0427833	0.612738	GABPB1	protein_coding	9	183	133	59	7	31	GA binding protein transcription factor, beta subunit 1 [Source:HGNC Symbol;Acc:HGNC:4074]	80016	protein_coding	0.185808	0.397397	0.252579	0.122051	0.0202311	0.0625811
ENSG00000068024	2.24998	3.15099	1.90555	0.167458	0.868575	HDAC4	protein_coding	8	76	62	63	23	0	histone deacetylase 4 [Source:HGNC Symbol;Acc:HGNC:14063]	353486	protein_coding	0.0373866	0.0373587	0.0266528	0.0295008	0.0150472	0
ENSG00000183160	2.24944	6.96118	14.0193	0.000180941	0.0331308	TMEM119	protein_coding	96	1336	1450	200	294	207	transmembrane protein 119 [Source:HGNC Symbol;Acc:HGNC:27884]	8474	protein_coding	18.7146	27.3948	26.0017	3.90668	8.0234	3.94585
ENSG00000187650	2.24759	2.5425	1.32378	0.249914	0.909007	VMAC	protein_coding	6	39	43	19	31	0	vimentin-type intermediate filament associated coiled-coil protein [Source:HGNC Symbol;Acc:HGNC:33803]	5995	protein_coding	1.65333	1.13038	1.08994	0.524602	1.19584	0
ENSG00000149179	2.24591	2.71731	1.52191	0.217331	0.899104	C11orf49	protein_coding	3	53	87	25	0	32	chromosome 11 open reading frame 49 [Source:HGNC Symbol;Acc:HGNC:28720]	227696	protein_coding	0.0217652	0.0404455	0.0580613	0.018174	0	0.0227014
ENSG00000108773	2.24472	3.78775	1.81424	0.178	0.874045	KAT2A	protein_coding	8	131	68	190	0	16	K(lysine) acetyltransferase 2A [Source:HGNC Symbol;Acc:HGNC:4201]	8250	protein_coding	1.60189	2.7591	1.2525	3.81211	0	0.313274
ENSG00000156973	2.24113	2.36658	1.25057	0.263443	0.913028	PDE6D	protein_coding	2	44	41	3	1	63	phosphodiesterase 6D, cGMP-specific, rod, delta [Source:HGNC Symbol;Acc:HGNC:8788]	53847	protein_coding	0.0613573	0.141985	0.115703	0.00922201	0.00429475	0.188989
ENSG00000197124	2.23857	1.93934	1.03874	0.308115	0.920746	ZNF682	protein_coding	3	24	33	8	0	34	zinc finger protein 682 [Source:HGNC Symbol;Acc:HGNC:28857]	42448	protein_coding	0.116751	0.0982435	0.118135	0.031196	0	0.129384
ENSG00000246985	2.23734	2.16162	0.536585	0.463852	0.942233	SOCS2-AS1	processed_transcript	0	33	45	0	0	66	SOCS2 antisense RNA 1 [Source:HGNC Symbol;Acc:HGNC:27054]	29305	processed_transcript	0	0.195669	0.233342	0	0	0.363798
ENSG00000233429	2.23704	1.84828	0.837856	0.360011	0.927328	HOTAIRM1	antisense	2	19	12	62	2	0	HOXA transcript antisense RNA, myeloid-specific 1 [Source:HGNC Symbol;Acc:HGNC:37117]	4618	antisense	0.715441	0.714907	0.394866	2.2223	0.100156	0
ENSG00000183578	2.23627	3.26617	2.00114	0.157181	0.859983	TNFAIP8L3	protein_coding	5	109	69	0	23	75	tumor necrosis factor, alpha-induced protein 8-like 3 [Source:HGNC Symbol;Acc:HGNC:20620]	48678	protein_coding	0.169682	0.389084	0.215397	0	0.109268	0.248878
ENSG00000142632	2.23468	3.11861	1.86854	0.171643	0.868575	ARHGEF19	protein_coding	8	64	72	66	0	26	Rho guanine nucleotide exchange factor (GEF) 19 [Source:HGNC Symbol;Acc:HGNC:26604]	14755	protein_coding	0.895671	0.753686	0.741508	0.740407	0	0.284638
ENSG00000099251	2.23444	0.58213	0.458967	0.498107	0.947949	HSD17B7P2	transcribed_unprocessed_pseudogene	1	23	0	7	0	0	hydroxysteroid (17-beta) dehydrogenase 7 pseudogene 2 [Source:HGNC Symbol;Acc:HGNC:28120]	22125	transcribed_unprocessed_pseudogene	0.0746646	0.180632	0	0.0523698	0	0
ENSG00000112414	2.23237	4.25107	3.28241	0.070026	0.718165	GPR126	protein_coding	16	134	49	315	12	2	G protein-coupled receptor 126 [Source:HGNC Symbol;Acc:HGNC:13841]	144412	protein_coding	0.183027	0.161232	0.0515603	0.361055	0.0192166	0.0022371
ENSG00000131781	2.23227	1.44793	0.610502	0.434599	0.937118	FMO5	protein_coding	1	20	7	44	0	1	flavin containing monooxygenase 5 [Source:HGNC Symbol;Acc:HGNC:3773]	67699	protein_coding	0.0244014	0.0513331	0.0157123	0.107581	0	0.00238603
ENSG00000177981	2.23008	2.27991	1.47578	0.224436	0.902513	ASB8	protein_coding	4	60	15	16	23	0	ankyrin repeat and SOCS box containing 8 [Source:HGNC Symbol;Acc:HGNC:17183]	33425	protein_coding	0.197691	0.31191	0.0681934	0.0792345	0.159131	0
ENSG00000234964	2.22973	0.92931	0.39805	0.528098	0.95849	FABP5P7	processed_pseudogene	0	11	12	26	1	0	fatty acid binding protein 5 pseudogene 7 [Source:HGNC Symbol;Acc:HGNC:31070]	404	processed_pseudogene	0	4.73109	4.51359	10.6527	0.572424	0
ENSG00000118369	2.22929	4.01186	3.8735	0.0490542	0.637144	USP35	protein_coding	10	145	178	122	8	22	ubiquitin specific peptidase 35 [Source:HGNC Symbol;Acc:HGNC:20061]	25899	protein_coding	0.637844	0.972825	1.04438	0.779727	0.0714342	0.137214
ENSG00000164967	2.22853	2.06894	1.11996	0.289928	0.91743	RPP25L	protein_coding	4	44	24	20	0	14	ribonuclease P/MRP 25kDa subunit-like [Source:HGNC Symbol;Acc:HGNC:19909]	1618	protein_coding	4.08394	4.72524	2.25401	2.04605	0	1.39768
ENSG00000101825	2.22711	1.80962	0.562047	0.453437	0.939596	MXRA5	protein_coding	0	30	53	17	0	9	matrix-remodelling associated 5 [Source:HGNC Symbol;Acc:HGNC:7539]	38076	protein_coding	0	0.136905	0.211518	0.0739032	0	0.0381812
ENSG00000196295	2.22707	3.71342	2.02112	0.155124	0.859983	AC005154.6	processed_transcript	8	85	119	155	0	28		78500	processed_transcript	0.168352	0.188148	0.230356	0.326834	0	0.0576165
ENSG00000100802	2.22593	2.9793	1.6398	0.200352	0.890983	C14orf93	protein_coding	5	84	71	39	0	30	chromosome 14 open reading frame 93 [Source:HGNC Symbol;Acc:HGNC:20162]	24258	protein_coding	0.340497	0.601692	0.44476	0.266119	0	0.199767
ENSG00000162878	2.22325	7.21115	12.9096	0.000326907	0.0483297	PKDCC	protein_coding	86	2056	1571	318	188	324	protein kinase domain containing, cytoplasmic [Source:HGNC Symbol;Acc:HGNC:25123]	10508	protein_coding	13.52	33.998	22.7185	5.00925	4.13749	4.98062
ENSG00000020922	2.22227	3.74187	2.61847	0.105626	0.800178	MRE11A	protein_coding	6	36	174	13	0	202	MRE11 meiotic recombination 11 homolog A (S. cerevisiae) [Source:HGNC Symbol;Acc:HGNC:7230]	78330	protein_coding	0.126538	0.0798591	0.337554	0.0274714	0	0.416564
ENSG00000197070	2.22045	2.11361	1.13664	0.286364	0.915368	ARRDC1	protein_coding	6	36	19	22	0	15	arrestin domain containing 1 [Source:HGNC Symbol;Acc:HGNC:28633]	9706	protein_coding	1.0212	0.644484	0.297465	0.375187	0	0.249637
ENSG00000185352	2.21756	0.309612	0.412728	0.520588	0.954597	HS6ST3	protein_coding	1	0	16	0	0	8	heparan sulfate 6-O-sulfotransferase 3 [Source:HGNC Symbol;Acc:HGNC:19134]	748723	protein_coding	0.00220636	0	0.00324729	0	0	0.00172594
ENSG00000007376	2.21703	3.77936	2.32234	0.127528	0.829502	RPUSD1	protein_coding	8	158	97	122	1	25	RNA pseudouridylate synthase domain containing 1 [Source:HGNC Symbol;Acc:HGNC:14173]	3423	protein_coding	3.86083	8.02047	4.30613	5.89955	0.0675604	1.17975
ENSG00000175970	2.21703	2.95594	2.15247	0.142341	0.847741	UNC119B	protein_coding	5	68	85	50	10	4	unc-119 homolog B (C. elegans) [Source:HGNC Symbol;Acc:HGNC:16488]	13205	protein_coding	0.625503	0.894788	0.978145	0.626754	0.17513	0.0489305
ENSG00000081760	2.21537	4.59061	2.83965	0.0919645	0.769466	AACS	protein_coding	17	267	205	93	0	132	acetoacetyl-CoA synthetase [Source:HGNC Symbol;Acc:HGNC:21298]	77954	protein_coding	0.360254	0.595145	0.399612	0.197474	0	0.273523
ENSG00000157379	2.21524	1.02185	0.541329	0.461883	0.9413	DHRS1	protein_coding	1	37	0	10	0	0	dehydrogenase/reductase (SDR family) member 1 [Source:HGNC Symbol;Acc:HGNC:16445]	9235	protein_coding	0.17888	0.696169	0	0.179238	0	0
ENSG00000254719	2.21237	2.89656	1.44682	0.229039	0.905585	RP11-351I24.3	processed_pseudogene	3	80	83	35	0	28		207	processed_pseudogene	23.9414	67.1536	60.9299	27.9875	0	21.8497
ENSG00000081320	2.21155	5.87066	9.09222	0.00256699	0.17823	STK17B	protein_coding	60	501	582	258	27	162	serine/threonine kinase 17b [Source:HGNC Symbol;Acc:HGNC:11396]	42937	protein_coding	2.30843	2.02748	2.05975	0.994612	0.145422	0.609455
ENSG00000266469	2.2115	1.85875	1.01806	0.31298	0.92177	CTB-131K11.1	antisense	2	25	42	19	0	13		4440	antisense	0.744123	0.978378	1.43744	0.708331	0	0.472954
ENSG00000213226	2.20635	0.979233	0.479337	0.488723	0.94361	RP11-337C18.4	processed_pseudogene	2	25	0	15	0	0		1114	processed_pseudogene	2.9658	3.89946	0	2.2288	0	0
ENSG00000220734	2.20582	2.18782	1.05416	0.304551	0.919773	RP3-510O8.3	processed_pseudogene	3	12	35	1	1	76		1019	processed_pseudogene	4.86345	2.04624	5.21935	0.162439	0.226947	12.0475
ENSG00000009413	2.20568	6.35617	9.48374	0.00207301	0.161107	REV3L	protein_coding	47	856	1114	237	50	263	REV3-like, polymerase (DNA directed), zeta, catalytic subunit [Source:HGNC Symbol;Acc:HGNC:9968]	184687	protein_coding	0.420397	0.805355	0.916582	0.212411	0.0626085	0.230026
ENSG00000214121	2.20342	0.552905	0.293796	0.587798	0.974082	TDPX2	processed_pseudogene	1	10	0	1	0	19	thioredoxin-dependent peroxide reductase 2 [Source:HGNC Symbol;Acc:HGNC:11711]	595	processed_pseudogene	2.77639	2.92034	0	0.278195	0	5.15816
ENSG00000089818	2.20124	2.18967	1.05064	0.305359	0.919773	NECAP1	protein_coding	2	64	33	11	0	21	NECAP endocytosis associated 1 [Source:HGNC Symbol;Acc:HGNC:24539]	15560	protein_coding	0.212333	0.714694	0.322275	0.117017	0	0.218006
ENSG00000103415	2.20019	3.44222	1.15517	0.282469	0.915283	HMOX2	protein_coding	2	77	162	104	14	0	heme oxygenase (decycling) 2 [Source:HGNC Symbol;Acc:HGNC:5014]	35657	protein_coding	0.092658	0.375228	0.690387	0.482786	0.0907993	0
ENSG00000244490	2.1987	1.58981	0.374472	0.540577	0.963052	RWDD4P1	processed_pseudogene	0	13	41	0	0	38	RWD domain containing 4 pseudogene 1 [Source:HGNC Symbol;Acc:HGNC:23753]	564	processed_pseudogene	0	4.00511	11.0466	0	0	10.8834
ENSG00000135245	2.19697	2.69889	1.0471	0.306175	0.920374	HILPDA	protein_coding	3	34	80	70	7	0	hypoxia inducible lipid droplet-associated [Source:HGNC Symbol;Acc:HGNC:28859]	2569	protein_coding	1.9291	2.29967	4.73204	4.51024	0.630135	0
ENSG00000243646	2.19327	2.93863	1.60667	0.20496	0.894539	IL10RB	protein_coding	7	60	66	0	33	29	interleukin 10 receptor, beta [Source:HGNC Symbol;Acc:HGNC:5965]	30876	protein_coding	0.37452	0.33766	0.324822	0	0.247168	0.151717
ENSG00000144724	2.19009	5.15691	6.52694	0.0106252	0.369677	PTPRG	protein_coding	15	400	510	128	49	42	protein tyrosine phosphatase, receptor type, G [Source:HGNC Symbol;Acc:HGNC:9671]	736044	protein_coding	0.0336655	0.0944291	0.10529	0.0287854	0.0153954	0.0092173
ENSG00000232460	2.18857	1.75658	1.28763	0.256485	0.912615	BMPR1APS2	processed_pseudogene	3	29	28	16	1	8	bone morphogenetic protein receptor, type IA pseudogene 2 [Source:HGNC Symbol;Acc:HGNC:21743]	1011	processed_pseudogene	4.90194	4.98421	4.20852	2.6196	0.228743	1.27819
ENSG00000175548	2.18839	1.68127	0.987348	0.320391	0.92177	ALG10B	protein_coding	4	20	21	15	0	14	ALG10B, alpha-1,2-glucosyltransferase [Source:HGNC Symbol;Acc:HGNC:31088]	13150	protein_coding	0.502495	0.264274	0.24267	0.188813	0	0.171973
ENSG00000225308	2.18658	1.57763	0.412031	0.520941	0.954606	ASS1P11	processed_pseudogene	0	29	24	0	0	36	argininosuccinate synthetase 1 pseudogene 11 [Source:HGNC Symbol;Acc:HGNC:761]	1215	processed_pseudogene	0	4.14736	3.00163	0	0	4.78613
ENSG00000213383	2.18494	2.77994	0.895336	0.344035	0.92648	AC104297.1	processed_pseudogene	1	89	60	57	0	13		869	processed_pseudogene	1.90098	17.7959	10.4919	10.8573	0	2.41647
ENSG00000187792	2.18383	1.89	1.12147	0.289602	0.91743	ZNF70	protein_coding	4	16	35	13	0	24	zinc finger protein 70 [Source:HGNC Symbol;Acc:HGNC:13140]	9510	protein_coding	0.694828	0.292341	0.559255	0.226271	0	0.407651
ENSG00000159423	2.183	0.972396	0.647123	0.421143	0.931589	ALDH4A1	protein_coding	1	13	12	19	2	0	aldehyde dehydrogenase 4 family, member A1 [Source:HGNC Symbol;Acc:HGNC:406]	31351	protein_coding	0.0526922	0.0720513	0.0581638	0.100315	0.0147529	0
ENSG00000141480	2.18141	1.74344	0.900399	0.342675	0.926392	ARRB2	protein_coding	2	19	34	28	0	8	arrestin, beta 2 [Source:HGNC Symbol;Acc:HGNC:712]	11010	protein_coding	0.300082	0.299858	0.469261	0.420956	0	0.117371
ENSG00000170899	2.17967	4.00386	4.4917	0.0340599	0.576638	GSTA4	protein_coding	12	184	132	87	28	9	glutathione S-transferase alpha 4 [Source:HGNC Symbol;Acc:HGNC:4629]	17430	protein_coding	1.13732	1.8343	1.1508	0.826205	0.371501	0.0834071
ENSG00000147536	2.17954	2.02093	0.929466	0.335002	0.923173	GINS4	protein_coding	2	15	58	0	23	11	GINS complex subunit 4 (Sld5 homolog) [Source:HGNC Symbol;Acc:HGNC:28226]	15840	protein_coding	0.20858	0.164545	0.556411	0	0.335793	0.112175
ENSG00000157240	2.17954	5.16733	5.59996	0.0179609	0.446574	FZD1	protein_coding	19	486	307	223	32	38	frizzled class receptor 1 [Source:HGNC Symbol;Acc:HGNC:4038]	6962	protein_coding	4.50835	12.1298	6.70081	5.30196	1.06296	0.881673
ENSG00000167264	2.17953	2.51632	0.885595	0.346674	0.927288	DUS2	protein_coding	1	22	81	68	0	12	dihydrouridine synthase 2 [Source:HGNC Symbol;Acc:HGNC:26014]	91574	protein_coding	0.0180395	0.0417446	0.134411	0.122914	0	0.0211674
ENSG00000239789	2.17738	0.624298	0.315598	0.574265	0.9711	MRPS17	protein_coding	0	14	12	0	0	12	mitochondrial ribosomal protein S17 [Source:HGNC Symbol;Acc:HGNC:14047]	4682	protein_coding	0	0.519573	0.389469	0	0	0.414007
ENSG00000163472	2.17725	1.5894	0.839501	0.359539	0.927328	TMEM79	protein_coding	1	51	0	0	21	0	transmembrane protein 79 [Source:HGNC Symbol;Acc:HGNC:28196]	10250	protein_coding	0.161166	0.864562	0	0	0.4738	0
ENSG00000162688	2.17232	2.82418	1.62333	0.202627	0.892445	AGL	protein_coding	7	38	62	60	0	21	amylo-alpha-1, 6-glucosidase, 4-alpha-glucanotransferase [Source:HGNC Symbol;Acc:HGNC:321]	73939	protein_coding	0.156395	0.0893017	0.127421	0.134321	0	0.0458779
ENSG00000175764	2.17035	1.72579	0.968522	0.325049	0.923164	TTLL11	protein_coding	3	25	25	19	0	11	tubulin tyrosine ligase-like family member 11 [Source:HGNC Symbol;Acc:HGNC:18113]	271678	protein_coding	0.0182417	0.0159895	0.0139833	0.0115762	0	0.00654028
ENSG00000148334	2.17016	3.62098	1.73938	0.187218	0.878575	PTGES2	protein_coding	5	109	138	101	0	37	prostaglandin E synthase 2 [Source:HGNC Symbol;Acc:HGNC:17822]	7769	protein_coding	1.06317	2.43787	2.69921	2.1519	0	0.769298
ENSG00000124785	2.16959	6.62327	6.96847	0.00829585	0.332007	NRN1	protein_coding	4	199	3041	52	12	450	neuritin 1 [Source:HGNC Symbol;Acc:HGNC:17972]	9606	protein_coding	0.687884	3.59965	48.1057	0.896038	0.288894	7.56708
ENSG00000236285	2.16655	1.13491	0.66077	0.416288	0.930759	NPM1P8	processed_pseudogene	2	1	8	40	0	0	nucleophosmin 1 (nucleolar phosphoprotein B23, numatrin) pseudogene 8 [Source:HGNC Symbol;Acc:HGNC:7928]	836	processed_pseudogene	3.95204	0.207847	1.45414	7.9199	0	0
ENSG00000234883	2.16321	0.86529	0.61925	0.431326	0.937118	MIR155HG	lincRNA	2	8	9	3	0	17	MIR155 host gene (non-protein coding) [Source:HGNC Symbol;Acc:HGNC:35460]	13259	lincRNA	0.249182	0.10484	0.103146	0.0374521	0	0.207108
ENSG00000253954	2.16169	3.455	1.68613	0.194112	0.885148	HMGN1P38	processed_pseudogene	7	74	84	138	0	21	high mobility group nucleosome binding domain 1 pseudogene 38 [Source:HGNC Symbol;Acc:HGNC:39422]	302	processed_pseudogene	38.2903	42.577	42.2664	75.6376	0	11.2323
ENSG00000248932	2.16108	1.26602	0.375704	0.539911	0.963052	RP11-319G6.1	antisense	0	26	17	0	0	25		193504	antisense	0	0.0233471	0.01335	0	0	0.0208693
ENSG00000171703	2.15936	2.66812	1.90286	0.167759	0.868575	TCEA2	protein_coding	1	77	64	1	38	7	transcription elongation factor A (SII), 2 [Source:HGNC Symbol;Acc:HGNC:11614]	22511	protein_coding	0.0733843	0.594355	0.432024	0.00735311	0.390381	0.0502298
ENSG00000268001	2.1572	2.92329	2.16384	0.141291	0.845857	CTC-241F20.3	antisense	3	39	132	14	1	51	CARD8 antisense RNA 1 [Source:HGNC Symbol;Acc:HGNC:51408]	2524	antisense	1.96349	2.68488	7.94707	0.918131	0.0916242	3.26392
ENSG00000189050	2.15611	3.44195	1.77915	0.182254	0.876192	RNFT1	protein_coding	5	99	139	40	40	0	ring finger protein, transmembrane 1 [Source:HGNC Symbol;Acc:HGNC:30206]	12521	protein_coding	0.659673	1.37387	1.68694	0.528794	0.738789	0
ENSG00000167280	2.15259	2.86737	1.25259	0.263058	0.913028	ENGASE	protein_coding	5	41	72	78	10	0	endo-beta-N-acetylglucosaminidase [Source:HGNC Symbol;Acc:HGNC:24622]	13660	protein_coding	0.604668	0.521534	0.800948	0.945169	0.169297	0
ENSG00000169057	2.1515	4.69712	2.80088	0.0942126	0.774075	MECP2	protein_coding	22	252	200	158	0	106	methyl CpG binding protein 2 [Source:HGNC Symbol;Acc:HGNC:6990]	76182	protein_coding	0.477055	0.574775	0.398933	0.343297	0	0.224756
ENSG00000259844	2.14891	1.23059	0.36205	0.54737	0.963732	GNPATP	processed_pseudogene	0	16	24	0	0	27	glyceronephosphate O-acyltransferase pseudogene [Source:HGNC Symbol;Acc:HGNC:34031]	2414	processed_pseudogene	0	1.15168	1.51076	0	0	1.80669
ENSG00000157600	2.14831	3.29705	1.86962	0.171518	0.868575	TMEM164	protein_coding	5	75	127	46	0	50	transmembrane protein 164 [Source:HGNC Symbol;Acc:HGNC:26217]	180103	protein_coding	0.0458613	0.0723586	0.107153	0.0422769	0	0.0448443
ENSG00000248508	2.14801	1.52478	0.56854	0.45084	0.939596	SRP14-AS1	lincRNA	2	45	0	24	0	0	SRP14 antisense RNA1 (head to head) [Source:HGNC Symbol;Acc:HGNC:48619]	27979	lincRNA	0.118085	0.279467	0	0.141986	0	0
ENSG00000165029	2.14712	4.51128	3.65673	0.0558433	0.662393	ABCA1	protein_coding	13	157	318	129	2	95	ATP-binding cassette, sub-family A (ABC1), member 1 [Source:HGNC Symbol;Acc:HGNC:29]	147235	protein_coding	0.145858	0.185284	0.3282	0.145026	0.00314136	0.104225
ENSG00000178814	2.14676	1.8556	0.824874	0.363759	0.927328	OPLAH	protein_coding	2	15	29	49	0	5	5-oxoprolinase (ATP-hydrolysing) [Source:HGNC Symbol;Acc:HGNC:8149]	12566	protein_coding	0.262924	0.207417	0.35069	0.645453	0	0.0642734
ENSG00000243403	2.1445	3.19576	2.12102	0.145289	0.853724	RP11-330L19.1	processed_pseudogene	1	248	1	1	27	1		347	processed_pseudogene	4.76067	124.186	0.437918	0.47702	17.9942	0.46551
ENSG00000185432	2.14363	3.61178	4.46063	0.0346847	0.576638	METTL7A	protein_coding	13	136	85	33	28	13	methyltransferase like 7A [Source:HGNC Symbol;Acc:HGNC:24550]	9045	protein_coding	2.37428	2.61264	1.42802	0.603909	0.715894	0.232163
ENSG00000179532	2.1406	2.35773	1.15447	0.282616	0.915283	DNHD1	protein_coding	7	35	27	24	0	26	dynein heavy chain domain 1 [Source:HGNC Symbol;Acc:HGNC:26532]	96498	protein_coding	0.119833	0.0630231	0.0425175	0.0411679	0	0.0435224
ENSG00000162849	2.13317	3.06689	1.44905	0.228681	0.905277	KIF26B	protein_coding	5	70	90	51	23	0	kinesin family member 26B [Source:HGNC Symbol;Acc:HGNC:25484]	554446	protein_coding	0.0148973	0.0219376	0.0246664	0.0152257	0.0095933	0
ENSG00000152475	2.13049	1.2091	0.720351	0.396029	0.927328	ZNF837	protein_coding	1	9	28	18	0	5	zinc finger protein 837 [Source:HGNC Symbol;Acc:HGNC:25164]	13442	protein_coding	0.122895	0.11634	0.316531	0.221653	0	0.0600847
ENSG00000234629	2.12708	1.52871	0.758588	0.383771	0.927328	WDR82P1	processed_pseudogene	2	27	19	7	0	19	WD repeat domain 82 pseudogene 1 [Source:HGNC Symbol;Acc:HGNC:32447]	938	processed_pseudogene	3.52229	5.00162	3.07803	1.23527	0	3.27197
ENSG00000260565	2.12592	2.70279	0.880752	0.347996	0.927288	ERVK13-1	processed_transcript	1	39	44	2	0	125		13095	processed_transcript	0.126151	0.517498	0.510587	0.0252808	0	1.54192
ENSG00000124126	2.12345	1.5523	1.01261	0.314277	0.92177	PREX1	protein_coding	1	38	18	0	9	11	phosphatidylinositol-3,4,5-trisphosphate-dependent Rac exchange factor 1 [Source:HGNC Symbol;Acc:HGNC:32594]	203631	protein_coding	0.00811248	0.0324257	0.0134323	0	0.0102211	0.00872583
ENSG00000135334	2.12181	2.40116	1.32465	0.249758	0.909007	AKIRIN2	protein_coding	4	60	22	20	26	0	akirin 2 [Source:HGNC Symbol;Acc:HGNC:21407]	27137	protein_coding	0.243498	0.384184	0.123192	0.121993	0.22157	0
ENSG00000130529	2.12009	3.76262	1.98877	0.158469	0.859983	TRPM4	protein_coding	10	109	102	139	0	33	transient receptor potential cation channel, subfamily M, member 4 [Source:HGNC Symbol;Acc:HGNC:17993]	54095	protein_coding	0.30538	0.350122	0.286527	0.425327	0	0.0985405
ENSG00000239345	2.11879	1.43732	0.738872	0.390023	0.927328	HNRNPA1P26	processed_pseudogene	2	11	6	47	1	0	heterogeneous nuclear ribonucleoprotein A1 pseudogene 26 [Source:HGNC Symbol;Acc:HGNC:39544]	1091	processed_pseudogene	3.02833	1.75193	0.835698	7.13081	0.21197	0
ENSG00000213225	2.11701	0.239739	0.382508	0.536264	0.961709	AC018804.7	transcribed_processed_pseudogene	0	10	7	7	1	0		2727	transcribed_processed_pseudogene	0	0.637184	0.390064	0.424892	0.0848036	0
ENSG00000149541	2.11441	3.01125	1.5059	0.219765	0.899397	B3GAT3	protein_coding	7	71	61	31	0	51	beta-1,3-glucuronyltransferase 3 [Source:HGNC Symbol;Acc:HGNC:923]	6879	protein_coding	1.68101	1.79342	1.34749	0.745937	0	1.19758
ENSG00000198841	2.11349	2.53124	1.31356	0.251751	0.909007	KTI12	protein_coding	5	36	56	24	0	36	KTI12 homolog, chromatin associated (S. cerevisiae) [Source:HGNC Symbol;Acc:HGNC:25160]	1713	protein_coding	4.82181	3.6517	4.96768	2.3191	0	3.39471
ENSG00000260518	2.11216	0.4313	0.598865	0.439011	0.937118	BMS1P8	transcribed_unprocessed_pseudogene	1	6	1	19	0	0	BMS1 pseudogene 8 [Source:HGNC Symbol;Acc:HGNC:49152]	11479	transcribed_unprocessed_pseudogene	0.143911	0.0908232	0.0132379	0.273978	0	0
ENSG00000054611	2.11113	2.88989	1.31255	0.251934	0.909007	TBC1D22A	protein_coding	5	49	90	46	18	0	TBC1 domain family, member 22A [Source:HGNC Symbol;Acc:HGNC:1309]	413082	protein_coding	0.0199955	0.0206115	0.0331077	0.0184326	0.0100771	0
ENSG00000137070	2.10329	1.73247	0.59828	0.439235	0.937118	IL11RA	protein_coding	1	10	12	70	1	0	interleukin 11 receptor, alpha [Source:HGNC Symbol;Acc:HGNC:5967]	11190	protein_coding	0.147628	0.155282	0.162957	1.03546	0.0206666	0
ENSG00000213051	2.10281	2.40507	1.39999	0.236726	0.906996	RPL5P5	processed_pseudogene	4	51	36	3	5	44	ribosomal protein L5 pseudogene 5 [Source:HGNC Symbol;Acc:HGNC:35564]	892	processed_pseudogene	7.40786	9.93471	6.13282	0.556701	1.2963	7.96794
ENSG00000262519	2.10145	2.30922	0.619726	0.431149	0.937118	TXNP4	processed_pseudogene	0	27	49	79	1	4	thioredoxin pseudogene 4 [Source:HGNC Symbol;Acc:HGNC:49484]	309	processed_pseudogene	0	15.1829	24.0968	42.3189	0.748412	2.09103
ENSG00000196605	2.0963	2.36809	1.11515	0.290965	0.91743	ZNF846	protein_coding	4	35	44	43	0	15	zinc finger protein 846 [Source:HGNC Symbol;Acc:HGNC:27260]	41187	protein_coding	0.160434	0.147658	0.162336	0.172812	0	0.0588287
ENSG00000124356	2.09605	3.10963	1.23541	0.266358	0.913028	STAMBP	protein_coding	3	88	88	67	0	25	STAM binding protein [Source:HGNC Symbol;Acc:HGNC:16950]	44743	protein_coding	0.110763	0.341749	0.298869	0.247865	0	0.0902554
ENSG00000080546	2.09456	3.87235	5.04294	0.0247265	0.514623	SESN1	protein_coding	8	145	200	18	22	52	sestrin 1 [Source:HGNC Symbol;Acc:HGNC:21595]	108382	protein_coding	0.121936	0.232467	0.280411	0.0274904	0.0469424	0.0775005
ENSG00000176842	2.09442	1.30945	0.738748	0.390062	0.927328	IRX5	protein_coding	1	9	25	2	0	30	iroquois homeobox 5 [Source:HGNC Symbol;Acc:HGNC:14361]	3623	protein_coding	0.455963	0.431642	1.04856	0.091375	0	1.33755
ENSG00000104356	2.09116	2.3603	1.0766	0.299459	0.919773	POP1	protein_coding	3	26	59	52	5	1	processing of precursor 1, ribonuclease P/MRP subunit (S. cerevisiae) [Source:HGNC Symbol;Acc:HGNC:30129]	42537	protein_coding	0.116507	0.106208	0.21077	0.20235	0.0271833	0.00379744
ENSG00000100307	2.08757	1.22085	0.554507	0.456482	0.94042	CBX7	protein_coding	1	8	12	38	1	0	chromobox homolog 7 [Source:HGNC Symbol;Acc:HGNC:1557]	32507	protein_coding	0.0508184	0.0427625	0.0560954	0.193496	0.00711414	0
ENSG00000144589	2.0862	2.46749	1.15071	0.283401	0.915283	STK11IP	protein_coding	6	48	32	28	0	25	serine/threonine kinase 11 interacting protein [Source:HGNC Symbol;Acc:HGNC:19184]	18591	protein_coding	0.533146	0.44863	0.261559	0.249299	0	0.217218
ENSG00000137274	2.08228	2.0635	0.924067	0.336409	0.923173	BPHL	protein_coding	2	33	45	25	0	15	biphenyl hydrolase-like (serine hydrolase) [Source:HGNC Symbol;Acc:HGNC:1094]	35204	protein_coding	0.0938503	0.162882	0.194242	0.117548	0	0.0688268
ENSG00000112902	2.07742	4.11122	2.36775	0.123866	0.826068	SEMA5A	protein_coding	9	140	196	48	0	149	sema domain, seven thrombospondin repeats (type 1 and type 1-like), transmembrane domain (TM) and short cytoplasmic domain, (semaphorin) 5A [Source:HGNC Symbol;Acc:HGNC:10736]	511049	protein_coding	0.0290923	0.0476009	0.0582795	0.0155469	0	0.0470958
ENSG00000162105	2.07741	1.5007	0.299751	0.584039	0.973649	SHANK2	protein_coding	0	12	43	0	22	0	SH3 and multiple ankyrin repeat domains 2 [Source:HGNC Symbol;Acc:HGNC:14295]	784721	protein_coding	0	0.00265715	0.00832676	0	0.00648346	0
ENSG00000101417	2.07689	2.58826	1.15255	0.283017	0.915283	PXMP4	protein_coding	5	46	45	18	0	50	peroxisomal membrane protein 4, 24kDa [Source:HGNC Symbol;Acc:HGNC:15920]	17565	protein_coding	0.47024	0.45505	0.389302	0.169625	0	0.459812
ENSG00000132024	2.07685	2.11419	0.680288	0.409488	0.929608	CC2D1A	protein_coding	1	43	35	43	0	8	coiled-coil and C2 domain containing 1A [Source:HGNC Symbol;Acc:HGNC:30237]	24678	protein_coding	0.0669403	0.302767	0.215517	0.288419	0	0.0523646
ENSG00000275216	2.07492	0.716167	0.322978	0.569824	0.970084	RP11-54H7.4	lincRNA	0	10	17	0	11	0		4204	lincRNA	0	0.413321	0.614482	0	0.605103	0
ENSG00000150977	2.07475	3.91802	3.68719	0.0548319	0.660303	RILPL2	protein_coding	7	115	244	72	10	31	Rab interacting lysosomal protein-like 2 [Source:HGNC Symbol;Acc:HGNC:28787]	26034	protein_coding	0.444176	0.76755	1.4242	0.457781	0.0888298	0.192344
ENSG00000275111	2.07215	2.01176	0.866057	0.352049	0.927328	ZNF2	protein_coding	1	32	56	14	0	19	zinc finger protein 2 [Source:HGNC Symbol;Acc:HGNC:12991]	18885	protein_coding	0.0874744	0.294431	0.450603	0.122709	0	0.162515
ENSG00000272106	2.07187	1.01449	0.345592	0.556619	0.966268	RP11-345P4.9	antisense	0	11	24	0	15	0		2037	antisense	0	0.938321	1.79037	0	1.70294	0
ENSG00000011132	2.06807	1.56167	0.772106	0.379566	0.927328	APBA3	protein_coding	2	24	15	6	21	0	amyloid beta (A4) precursor protein-binding, family A, member 3 [Source:HGNC Symbol;Acc:HGNC:580]	10880	protein_coding	0.303668	0.383294	0.2095	0.0912826	0.446365	0
ENSG00000232063	2.06463	1.20848	0.363034	0.546826	0.963715	RP11-307E17.8	lincRNA	0	15	23	0	20	0		28472	lincRNA	0	0.0915426	0.122753	0	0.162447	0
ENSG00000176435	2.0595	3.67927	2.1855	0.139316	0.843479	CLEC14A	protein_coding	7	129	51	177	12	3	C-type lectin domain family 14, member A [Source:HGNC Symbol;Acc:HGNC:19832]	2266	protein_coding	5.10312	9.8919	3.42005	12.9294	1.22467	0.213855
ENSG00000198892	2.05914	3.5308	1.85707	0.172963	0.86881	SHISA4	protein_coding	8	108	74	36	78	0	shisa family member 4 [Source:HGNC Symbol;Acc:HGNC:27139]	3626	protein_coding	3.64468	5.17542	3.10118	1.64339	4.97469	0
ENSG00000272452	2.05511	1.81032	0.648154	0.420773	0.931589	RP11-391M1.4	lincRNA	2	7	22	0	1	65	NA	2121	lincRNA	1.55771	0.573465	1.57618	0	0.109033	4.95029
ENSG00000179094	2.05447	4.03138	5.0717	0.0243196	0.508161	PER1	protein_coding	14	201	129	50	19	37	period circadian clock 1 [Source:HGNC Symbol;Acc:HGNC:8845]	16034	protein_coding	1.44239	2.17823	1.22256	0.516171	0.274038	0.37275
ENSG00000106571	2.05446	3.74518	1.36726	0.242283	0.907654	GLI3	protein_coding	4	89	135	179	0	31	GLI family zinc finger 3 [Source:HGNC Symbol;Acc:HGNC:4319]	276920	protein_coding	0.0238618	0.0558452	0.0740802	0.106995	0	0.0180828
ENSG00000118257	2.05356	3.83317	1.86752	0.171759	0.868575	NRP2	protein_coding	8	100	121	175	21	1	neuropilin 2 [Source:HGNC Symbol;Acc:HGNC:8005]	116143	protein_coding	0.113788	0.149609	0.158312	0.249408	0.0418144	0.0013908
ENSG00000131495	2.05337	3.15732	1.04228	0.307293	0.920478	NDUFA2	protein_coding	2	99	77	81	20	0	NADH dehydrogenase (ubiquinone) 1 alpha subcomplex, 2, 8kDa [Source:HGNC Symbol;Acc:HGNC:7685]	9045	protein_coding	0.365274	1.90185	1.29361	1.48232	0.511353	0
ENSG00000076356	2.05088	4.38918	5.52895	0.0187043	0.448189	PLXNA2	protein_coding	19	233	153	112	31	20	plexin A2 [Source:HGNC Symbol;Acc:HGNC:9100]	222078	protein_coding	0.141334	0.182306	0.104691	0.0834792	0.0322816	0.0145473
ENSG00000179832	2.05004	3.30719	1.37687	0.240635	0.907654	MROH1	protein_coding	6	101	54	112	0	17	maestro heat-like repeat family member 1 [Source:HGNC Symbol;Acc:HGNC:26958]	113924	protein_coding	0.0870029	0.154048	0.072028	0.16273	0	0.0241042
ENSG00000176973	2.04847	2.94795	1.52743	0.216499	0.898741	FAM89B	protein_coding	6	82	37	46	30	0	family with sequence similarity 89, member B [Source:HGNC Symbol;Acc:HGNC:16708]	1849	protein_coding	5.36058	7.70596	3.0408	4.118	3.75218	0
ENSG00000207233	2.04821	1.9852	0.524025	0.46913	0.942574	SNORA37	snoRNA	5	4	17	8	43	0	small nucleolar RNA, H/ACA box 37 [Source:HGNC Symbol;Acc:HGNC:32630]	128	snoRNA	64.5294	5.43	20.1819	10.3454	77.6887	0
ENSG00000254531	2.04689	1.08788	0.468644	0.493612	0.945218	FLJ20021	lincRNA	2	25	0	20	0	0	uncharacterized LOC90024 [Source:EntrezGene;Acc:90024]	1103	lincRNA	2.99538	3.93835	0	3.00138	0	0
ENSG00000236813	2.04531	0.4565	0.815362	0.36654	0.927328	BTF3P8	processed_pseudogene	1	10	10	2	1	4	basic transcription factor 3 pseudogene 8 [Source:HGNC Symbol;Acc:HGNC:38572]	525	processed_pseudogene	3.14658	3.30971	2.89443	0.630575	0.440494	1.23072
ENSG00000258282	2.04518	1.82604	0.825848	0.363476	0.927328	BTF3P2	processed_pseudogene	1	12	62	1	19	4	basic transcription factor 3, pseudogene 2 [Source:HGNC Symbol;Acc:HGNC:19924]	486	processed_pseudogene	3.39908	4.29037	19.3855	0.340588	9.041	1.32948
ENSG00000131697	2.0449	2.12857	0.940001	0.332277	0.923173	NPHP4	protein_coding	4	38	22	39	0	9	nephronophthisis 4 [Source:HGNC Symbol;Acc:HGNC:19104]	129663	protein_coding	0.0509614	0.0509234	0.0257828	0.0497868	0	0.011212
ENSG00000247271	2.04381	1.54998	0.778215	0.377688	0.927328	ZBED5-AS1	antisense	2	25	13	6	21	0	ZBED5 antisense RNA 1 [Source:HGNC Symbol;Acc:HGNC:48646]	48543	antisense	0.0680614	0.0894877	0.0406948	0.0204593	0.100044	0
ENSG00000213925	2.04337	0.750873	0.717765	0.396878	0.927328	NPM1P33	processed_pseudogene	1	6	20	10	1	1	nucleophosmin 1 (nucleolar phosphoprotein B23, numatrin) pseudogene 33 [Source:HGNC Symbol;Acc:HGNC:45212]	871	processed_pseudogene	1.89662	1.19697	3.48927	1.90041	0.26551	0.185456
ENSG00000178449	2.0415	5.28483	3.92875	0.0474673	0.632708	COX14	protein_coding	19	402	270	24	24	491	COX14 cytochrome c oxidase assembly factor [Source:HGNC Symbol;Acc:HGNC:28216]	8478	protein_coding	3.70218	8.23915	4.83942	0.46858	0.654662	9.35505
ENSG00000092036	2.03984	3.56186	1.86927	0.171558	0.868575	HAUS4	protein_coding	11	100	86	56	0	70	HAUS augmin-like complex, subunit 4 [Source:HGNC Symbol;Acc:HGNC:20163]	10933	protein_coding	1.66208	1.58932	1.19531	0.847841	0	1.03423
ENSG00000146828	2.03872	4.23251	2.77108	0.0959812	0.779348	SLC12A9	protein_coding	25	175	69	132	1	49	solute carrier family 12, member 9 [Source:HGNC Symbol;Acc:HGNC:17435]	40189	protein_coding	1.02762	0.756625	0.260894	0.543666	0.0057543	0.196946
ENSG00000062370	2.03534	1.65439	0.874502	0.349712	0.927328	ZNF112	protein_coding	1	10	55	10	0	16	zinc finger protein 112 [Source:HGNC Symbol;Acc:HGNC:12892]	40662	protein_coding	0.0406265	0.0427328	0.20554	0.0407077	0	0.0635608
ENSG00000139974	2.03522	2.51235	0.851158	0.356225	0.927328	SLC38A6	protein_coding	3	75	27	10	0	49	solute carrier family 38, member 6 [Source:HGNC Symbol;Acc:HGNC:19863]	102619	protein_coding	0.0482938	0.126994	0.0399815	0.0161301	0	0.0771306
ENSG00000151806	2.03471	3.45898	1.12614	0.288601	0.916603	GUF1	protein_coding	2	54	140	145	0	28	GUF1 GTPase homolog (S. cerevisiae) [Source:HGNC Symbol;Acc:HGNC:25799]	22499	protein_coding	0.146847	0.417043	0.945556	1.06677	0	0.201026
ENSG00000172936	2.03465	1.66663	0.526792	0.467959	0.942233	MYD88	protein_coding	1	11	32	44	2	0	myeloid differentiation primary response 88 [Source:HGNC Symbol;Acc:HGNC:7562]	4544	protein_coding	0.363546	0.420634	1.07012	1.6028	0.101787	0
ENSG00000169976	2.03284	4.4159	2.03756	0.153456	0.859983	SF3B5	protein_coding	13	382	87	82	0	68	splicing factor 3b, subunit 5, 10kDa [Source:HGNC Symbol;Acc:HGNC:21083]	692	protein_coding	31.0338	95.9195	19.1045	19.6143	0	15.8731
ENSG00000083807	2.03229	2.81651	1.4142	0.23436	0.906996	SLC27A5	protein_coding	6	28	71	68	0	22	solute carrier family 27 (fatty acid transporter), member 5 [Source:HGNC Symbol;Acc:HGNC:10999]	32901	protein_coding	0.301259	0.147876	0.327923	0.34211	0	0.108012
ENSG00000244045	2.0306	1.95335	0.924587	0.336273	0.923173	TMEM199	protein_coding	2	25	45	12	0	26	transmembrane protein 199 [Source:HGNC Symbol;Acc:HGNC:18085]	6102	protein_coding	0.541446	0.711898	1.12063	0.325518	0	0.688271
ENSG00000147872	2.02994	6.36597	9.7714	0.00177248	0.1442	PLIN2	protein_coding	72	861	808	225	78	288	perilipin 2 [Source:HGNC Symbol;Acc:HGNC:248]	40915	protein_coding	2.90702	3.65654	3.0009	0.910261	0.440871	1.13702
ENSG00000105662	2.02953	1.69103	0.732344	0.392124	0.927328	CRTC1	protein_coding	1	33	33	10	0	15	CREB regulated transcription coactivator 1 [Source:HGNC Symbol;Acc:HGNC:16062]	98656	protein_coding	0.0167446	0.058122	0.0508292	0.0167781	0	0.0245599
ENSG00000215548	2.02941	1.06875	0.571847	0.449526	0.939596	RP11-764K9.4	unprocessed_pseudogene	1	11	5	1	25	0		27514	unprocessed_pseudogene	0.0600405	0.0694686	0.0276146	0.00601606	0.210129	0
ENSG00000187134	2.02913	5.31639	3.01741	0.0823751	0.752412	AKR1C1	protein_coding	53	491	86	223	3	93	aldo-keto reductase family 1, member C1 [Source:HGNC Symbol;Acc:HGNC:384]	144269	protein_coding	0.606877	0.591369	0.0905833	0.255857	0.00480892	0.104128
ENSG00000169418	2.02346	2.89368	1.25686	0.262246	0.913028	NPR1	protein_coding	3	80	33	93	10	1	natriuretic peptide receptor 1 [Source:HGNC Symbol;Acc:HGNC:7943]	15355	protein_coding	0.322752	0.905295	0.326578	1.00253	0.150609	0.0105198
ENSG00000152402	2.02292	2.53654	1.32031	0.250536	0.909007	GUCY1A2	protein_coding	4	22	77	21	0	43	guanylate cyclase 1, soluble, alpha 2 [Source:HGNC Symbol;Acc:HGNC:4684]	344512	protein_coding	0.0191802	0.011096	0.0339632	0.0100898	0	0.0201615
ENSG00000154319	2.02246	4.63885	5.53004	0.0186927	0.448189	FAM167A	protein_coding	8	312	335	46	67	30	family with sequence similarity 167, member A [Source:HGNC Symbol;Acc:HGNC:15549]	53252	protein_coding	0.248171	1.01805	0.955942	0.142984	0.290963	0.0910004
ENSG00000100075	2.02198	4.86527	6.17279	0.012973	0.391152	SLC25A1	protein_coding	23	293	300	124	20	82	solute carrier family 25 (mitochondrial carrier; citrate transporter), member 1 [Source:HGNC Symbol;Acc:HGNC:10979]	3255	protein_coding	11.6728	15.6411	14.0053	6.30575	1.42095	4.06931
ENSG00000223756	2.0199	4.13342	5.27634	0.0216171	0.480429	TSSC2	transcribed_unprocessed_pseudogene	7	139	308	26	18	70	tumor suppressing subtransferable candidate 2 pseudogene [Source:HGNC Symbol;Acc:HGNC:12384]	28017	transcribed_unprocessed_pseudogene	0.412738	0.862071	1.67052	0.153609	0.148577	0.403585
ENSG00000145284	2.01859	4.36378	4.70109	0.0301435	0.552707	SCD5	protein_coding	10	200	229	9	29	164	stearoyl-CoA desaturase 5 [Source:HGNC Symbol;Acc:HGNC:21088]	169318	protein_coding	0.0975651	0.205247	0.20552	0.00879843	0.039609	0.156458
ENSG00000145194	2.01762	2.14281	0.936991	0.333053	0.923173	ECE2	protein_coding	2	32	48	10	0	37	endothelin converting enzyme 2 [Source:HGNC Symbol;Acc:HGNC:13275]	43381	protein_coding	0.0761602	0.128174	0.168137	0.0381563	0	0.137772
ENSG00000116678	2.01704	2.94851	0.895052	0.344112	0.92648	LEPR	protein_coding	1	66	57	3	0	127	leptin receptor [Source:HGNC Symbol;Acc:HGNC:6554]	220907	protein_coding	0.00747805	0.051914	0.0392092	0.0022479	0	0.0928651
ENSG00000151065	2.01456	1.62511	0.696831	0.403851	0.927898	DCP1B	protein_coding	0	46	16	0	20	1	decapping mRNA 1B [Source:HGNC Symbol;Acc:HGNC:24451]	58481	protein_coding	0	0.136676	0.0415746	0	0.0790887	0.00276213
ENSG00000265273	2.01445	2.88971	0.975987	0.323192	0.92227	PGDP1	processed_pseudogene	2	99	61	51	0	19	phosphogluconate dehydrogenase pseudogene 1 [Source:HGNC Symbol;Acc:HGNC:8892]	1440	processed_pseudogene	2.29438	11.946	6.4371	5.86237	0	2.13132
ENSG00000128340	2.01415	1.38392	0.477318	0.48964	0.944028	RAC2	protein_coding	1	50	0	16	0	0	ras-related C3 botulinum toxin substrate 2 (rho family, small GTP binding protein Rac2) [Source:HGNC Symbol;Acc:HGNC:9802]	19187	protein_coding	0.0860975	0.452807	0	0.138032	0	0
ENSG00000198720	2.01229	1.98341	0.800822	0.370848	0.927328	ANKRD13B	protein_coding	2	25	39	35	0	11	ankyrin repeat domain 13B [Source:HGNC Symbol;Acc:HGNC:26363]	24992	protein_coding	0.132199	0.173816	0.23713	0.23181	0	0.0710968
ENSG00000163251	2.00857	1.25287	0.286159	0.592692	0.974582	FZD5	protein_coding	0	10	29	0	0	30	frizzled class receptor 5 [Source:HGNC Symbol;Acc:HGNC:4043]	6977	protein_coding	0	0.249047	0.631614	0	0	0.694561
ENSG00000133027	2.00799	2.00987	0.823947	0.364029	0.927328	PEMT	protein_coding	2	46	31	19	0	15	phosphatidylethanolamine N-methyltransferase [Source:HGNC Symbol;Acc:HGNC:8830]	86145	protein_coding	0.0383529	0.092785	0.0546832	0.0365081	0	0.0281267
ENSG00000163026	2.00518	2.69038	1.15868	0.281739	0.915283	C2orf44	protein_coding	1	40	100	7	0	64	chromosome 2 open reading frame 44 [Source:HGNC Symbol;Acc:HGNC:26157]	20235	protein_coding	0.0816384	0.343484	0.750965	0.0572612	0	0.510899
ENSG00000272016	2.00415	0.683066	0.288714	0.591046	0.974527	RP11-215G15.5	lincRNA	0	16	10	0	0	14	NA	3596	lincRNA	0	0.773126	0.422574	0	0	0.628878
ENSG00000197562	2.00401	3.0205	1.14893	0.283772	0.915283	RAB40C	protein_coding	3	57	98	69	0	28	RAB40C, member RAS oncogene family [Source:HGNC Symbol;Acc:HGNC:18285]	39915	protein_coding	0.12416	0.248135	0.373089	0.28614	0	0.113313
ENSG00000114956	2.00269	3.40632	1.21308	0.270723	0.915283	DGUOK	protein_coding	4	69	154	86	19	0	deoxyguanosine kinase [Source:HGNC Symbol;Acc:HGNC:2858]	32135	protein_coding	0.205627	0.373096	0.728224	0.442982	0.136733	0
ENSG00000259330	2.00209	3.70819	2.77209	0.095921	0.779348	INAFM2	antisense	2	222	128	12	8	60	InaF-motif containing 2 [Source:HGNC Symbol;Acc:HGNC:35165]	1499	antisense	2.20407	25.7336	12.9757	1.32509	1.23421	6.46558
ENSG00000188002	2.00193	3.56733	3.86929	0.0491772	0.637144	RP11-43F13.1	transcribed_unprocessed_pseudogene	9	129	118	25	26	23		35085	transcribed_unprocessed_pseudogene	0.423759	0.638878	0.511073	0.117946	0.171376	0.105892
ENSG00000255397	2.00104	1.45018	0.442881	0.505735	0.950302	AC022182.2	processed_pseudogene	0	13	47	14	0	8		2166	processed_pseudogene	0	1.04288	3.29733	1.06988	0	0.596609
ENSG00000138463	1.99818	0.717204	0.333357	0.563689	0.968528	DIRC2	protein_coding	2	15	0	15	0	0	disrupted in renal carcinoma 2 [Source:HGNC Symbol;Acc:HGNC:16628]	86344	protein_coding	0.0382645	0.0301862	0	0.0287558	0	0
ENSG00000152518	1.99787	5.03284	7.70712	0.00550033	0.265347	ZFP36L2	protein_coding	27	371	299	47	62	111	ZFP36 ring finger protein-like 2 [Source:HGNC Symbol;Acc:HGNC:1108]	4207	protein_coding	10.602	15.3233	10.7999	1.84923	3.40815	4.26195
ENSG00000130962	1.99707	4.56814	5.7992	0.0160335	0.426392	PRRG1	protein_coding	17	244	260	75	58	27	proline rich Gla (G-carboxyglutamic acid) 1 [Source:HGNC Symbol;Acc:HGNC:9469]	108020	protein_coding	0.259982	0.392496	0.365756	0.114927	0.124172	0.0403755
ENSG00000231416	1.99317	3.6505	1.80221	0.179445	0.874578	RP11-422P24.9	processed_pseudogene	5	130	107	116	25	2		328	processed_pseudogene	25.1822	68.8683	49.5716	58.5396	17.6265	0.98495
ENSG00000232801	1.99302	1.93879	0.992062	0.319239	0.92177	SDCBPP3	processed_pseudogene	4	12	40	1	3	36	syndecan binding protein (syntenin) pseudogene 3 [Source:HGNC Symbol;Acc:HGNC:44687]	890	processed_pseudogene	7.42451	2.34283	6.82956	0.185984	0.779526	6.53387
ENSG00000178685	1.98972	3.30733	1.46809	0.225647	0.903207	PARP10	protein_coding	7	70	76	107	0	26	poly (ADP-ribose) polymerase family, member 10 [Source:HGNC Symbol;Acc:HGNC:25895]	35619	protein_coding	0.324649	0.341481	0.324231	0.497242	0	0.11791
ENSG00000181896	1.98825	2.30427	0.79688	0.372028	0.927328	ZNF101	protein_coding	2	45	40	43	11	0	zinc finger protein 101 [Source:HGNC Symbol;Acc:HGNC:12881]	14713	protein_coding	0.224557	0.531448	0.413125	0.483763	0.172898	0
ENSG00000119599	1.98649	3.10559	1.41118	0.234861	0.906996	DCAF4	protein_coding	3	44	140	42	0	48	DDB1 and CUL4 associated factor 4 [Source:HGNC Symbol;Acc:HGNC:20229]	33371	protein_coding	0.148508	0.229104	0.637502	0.208327	0	0.232343
ENSG00000204386	1.98554	4.09281	2.36351	0.124202	0.826953	NEU1	protein_coding	18	136	83	109	74	0	sialidase 1 (lysosomal sialidase) [Source:HGNC Symbol;Acc:HGNC:7758]	5247	protein_coding	5.66708	4.50379	2.40375	3.4386	3.26152	0
ENSG00000167695	1.98505	3.59386	1.45399	0.227889	0.904479	FAM57A	protein_coding	6	80	109	147	0	31	family with sequence similarity 57, member A [Source:HGNC Symbol;Acc:HGNC:29646]	10560	protein_coding	0.93861	1.31636	1.5685	2.30419	0	0.474194
ENSG00000217791	1.98471	1.71723	0.760944	0.383033	0.927328	ASS1P9	processed_pseudogene	1	36	21	2	1	32	argininosuccinate synthetase 1 pseudogene 9 [Source:HGNC Symbol;Acc:HGNC:772]	1235	processed_pseudogene	1.33761	5.06507	2.5839	0.268058	0.187255	4.18544
ENSG00000131831	1.98379	2.79553	0.745431	0.387927	0.927328	RAI2	protein_coding	0	76	113	15	0	31	retinoic acid induced 2 [Source:HGNC Symbol;Acc:HGNC:9835]	61288	protein_coding	0	0.215471	0.280173	0.0405118	0	0.0817042
ENSG00000185896	1.98362	5.33269	6.14231	0.0131985	0.393963	LAMP1	protein_coding	32	497	242	259	74	24	lysosomal-associated membrane protein 1 [Source:HGNC Symbol;Acc:HGNC:6499]	26431	protein_coding	2.00002	3.26733	1.39131	1.622	0.647467	0.146675
ENSG00000019485	1.98248	1.86678	0.357207	0.550061	0.964541	PRDM11	protein_coding	0	31	27	0	0	55	PR domain containing 11 [Source:HGNC Symbol;Acc:HGNC:13996]	139318	protein_coding	0	0.0386638	0.0294496	0	0	0.0637696
ENSG00000124074	1.98196	2.31539	1.05685	0.303936	0.919773	ENKD1	protein_coding	3	38	48	0	20	25	enkurin domain containing 1 [Source:HGNC Symbol;Acc:HGNC:25246]	4320	protein_coding	1.14719	1.52844	1.68842	0	1.07065	0.934791
ENSG00000166016	1.98163	2.30133	0.981939	0.321721	0.92177	ABTB2	protein_coding	6	30	25	23	25	0	ankyrin repeat and BTB (POZ) domain containing 2 [Source:HGNC Symbol;Acc:HGNC:23842]	207020	protein_coding	0.0478781	0.0251802	0.0183506	0.01839	0.0279272	0
ENSG00000102547	1.9815	2.27427	1.34288	0.246527	0.909007	CAB39L	protein_coding	5	59	6	20	21	0	calcium binding protein 39-like [Source:HGNC Symbol;Acc:HGNC:20290]	135476	protein_coding	0.0609685	0.0756727	0.00672994	0.0244362	0.0358473	0
ENSG00000227709	1.97986	1.29383	0.402921	0.525584	0.95753	RP11-118D22.3	processed_pseudogene	1	8	4	1	0	51		1059	processed_pseudogene	1.55992	1.31263	0.573967	0.156304	0	7.77915
ENSG00000185250	1.97694	1.84862	0.365875	0.545262	0.963715	PPIL6	protein_coding	0	25	31	0	0	56	peptidylprolyl isomerase (cyclophilin)-like 6 [Source:HGNC Symbol;Acc:HGNC:21557]	50956	protein_coding	0	0.08525	0.0924462	0	0	0.177521
ENSG00000104980	1.97594	4.04711	1.63013	0.201685	0.891215	TIMM44	protein_coding	6	70	204	212	0	49	translocase of inner mitochondrial membrane 44 homolog (yeast) [Source:HGNC Symbol;Acc:HGNC:17316]	17202	protein_coding	0.576196	0.707081	1.80208	2.03996	0	0.460124
ENSG00000132603	1.97511	4.05403	2.88723	0.0892843	0.766347	NIP7	protein_coding	9	134	155	20	5	191	NIP7, nucleolar pre-rRNA processing protein [Source:HGNC Symbol;Acc:HGNC:24328]	3681	protein_coding	4.03901	6.32541	6.39865	0.899353	0.314126	8.38158
ENSG00000151131	1.97485	3.8221	1.98788	0.158563	0.859983	C12orf45	protein_coding	9	105	153	64	0	96	chromosome 12 open reading frame 45 [Source:HGNC Symbol;Acc:HGNC:28628]	63427	protein_coding	0.234405	0.28765	0.366556	0.167021	0	0.244487
ENSG00000176182	1.97458	3.30799	1.87091	0.171371	0.868575	MYPOP	protein_coding	3	113	118	53	4	25	Myb-related transcription factor, partner of profilin [Source:HGNC Symbol;Acc:HGNC:20178]	12584	protein_coding	0.393822	1.56031	1.42491	0.697145	0.073509	0.320907
ENSG00000228451	1.97235	3.32688	1.96426	0.161059	0.861967	SDAD1P1	transcribed_processed_pseudogene	1	34	176	3	1	133	SDA1 domain containing 1 pseudogene 1 [Source:HGNC Symbol;Acc:HGNC:31403]	3694	transcribed_processed_pseudogene	0.447199	1.59931	7.24	0.134428	0.0626041	5.81585
ENSG00000272667	1.97169	0.644125	0.24385	0.621439	0.976022	RP11-395A13.2	lincRNA	0	11	13	0	0	15		629	lincRNA	0	3.03873	3.14062	0	0	3.85211
ENSG00000230074	1.96955	2.70129	1.14118	0.285403	0.915295	RP11-195F19.9	antisense	2	48	84	13	0	58		15633	antisense	0.211342	0.533518	0.816506	0.137647	0	0.599299
ENSG00000250132	1.96792	2.87285	1.24754	0.264023	0.913028	RP11-359B12.2	antisense	6	58	54	59	0	25		17057	antisense	0.581094	0.590847	0.481076	0.572552	0	0.236753
ENSG00000131634	1.9669	4.05836	1.78106	0.182019	0.876192	TMEM204	protein_coding	9	165	100	172	44	0	transmembrane protein 204 [Source:HGNC Symbol;Acc:HGNC:14158]	26892	protein_coding	0.552863	1.06613	0.565066	1.0587	0.378381	0
ENSG00000131080	1.96669	3.69228	1.56092	0.21153	0.897333	EDA2R	protein_coding	8	103	75	161	26	0	ectodysplasin A2 receptor [Source:HGNC Symbol;Acc:HGNC:17756]	43661	protein_coding	0.302687	0.409915	0.26103	0.610377	0.137714	0
ENSG00000169814	1.9645	2.24108	0.758332	0.383851	0.927328	BTD	protein_coding	2	29	43	54	0	11	biotinidase [Source:HGNC Symbol;Acc:HGNC:1122]	44481	protein_coding	0.0742768	0.113285	0.146898	0.200949	0	0.0399463
ENSG00000169764	1.96432	7.31826	8.24476	0.00408698	0.234133	UGP2	protein_coding	108	1175	2268	652	80	629	UDP-glucose pyrophosphorylase 2 [Source:HGNC Symbol;Acc:HGNC:12527]	50622	protein_coding	3.52438	4.03319	6.80811	2.13194	0.365469	2.0071
ENSG00000103042	1.95871	3.40163	1.50357	0.220123	0.899494	SLC38A7	protein_coding	9	90	59	109	0	25	solute carrier family 38, member 7 [Source:HGNC Symbol;Acc:HGNC:25582]	19995	protein_coding	0.743565	0.782116	0.448387	0.902341	0	0.201965
ENSG00000181798	1.95607	1.24156	0.505875	0.47693	0.943607	LINC00471	lincRNA	0	6	36	0	0	27	long intergenic non-protein coding RNA 471 [Source:HGNC Symbol;Acc:HGNC:28668]	5913	lincRNA	0	0.176317	0.925161	0	0	0.737588
ENSG00000147883	1.95541	3.75245	1.54616	0.213703	0.898741	CDKN2B	protein_coding	8	99	54	211	21	0	cyclin-dependent kinase inhibitor 2B (p15, inhibits CDK4) [Source:HGNC Symbol;Acc:HGNC:1788]	6460	protein_coding	2.04576	2.66289	1.27023	5.40649	0.751772	0
ENSG00000142657	1.95387	5.87565	3.43637	0.0637758	0.69669	PGD	protein_coding	14	761	670	376	102	36	phosphogluconate dehydrogenase [Source:HGNC Symbol;Acc:HGNC:8891]	21552	protein_coding	1.0731	6.13546	4.724	2.88779	1.09449	0.269819
ENSG00000153246	1.95378	2.37427	0.907658	0.340737	0.924376	PLA2R1	protein_coding	5	35	33	18	0	44	phospholipase A2 receptor 1, 180kDa [Source:HGNC Symbol;Acc:HGNC:9042]	130604	protein_coding	0.0632428	0.0465652	0.0383955	0.022813	0	0.0544195
ENSG00000183621	1.95221	3.12738	1.27415	0.258989	0.913028	ZNF438	protein_coding	3	94	79	21	55	0	zinc finger protein 438 [Source:HGNC Symbol;Acc:HGNC:21029]	211730	protein_coding	0.0234065	0.0771428	0.0566979	0.0164173	0.060073	0
ENSG00000101452	1.95104	2.49023	1.02861	0.310486	0.921139	DHX35	protein_coding	3	42	61	21	0	38	DEAH (Asp-Glu-Ala-His) box polypeptide 35 [Source:HGNC Symbol;Acc:HGNC:15861]	77424	protein_coding	0.0640093	0.0942592	0.119723	0.0448962	0	0.0792805
ENSG00000107882	1.94284	0.799267	0.33004	0.565635	0.96862	SUFU	protein_coding	2	16	0	17	0	0	suppressor of fused homolog (Drosophila) [Source:HGNC Symbol;Acc:HGNC:16466]	129548	protein_coding	0.0255033	0.0214605	0	0.0217212	0	0
ENSG00000140382	1.94036	3.67729	1.92499	0.165307	0.866035	HMG20A	protein_coding	9	52	98	195	1	20	high mobility group 20A [Source:HGNC Symbol;Acc:HGNC:5001]	65195	protein_coding	0.228048	0.138592	0.22842	0.495092	0.00354719	0.0495534
ENSG00000063854	1.93993	2.93801	1.40119	0.236524	0.906996	HAGH	protein_coding	1	17	134	4	0	104	hydroxyacylglutathione hydrolase [Source:HGNC Symbol;Acc:HGNC:4805]	31574	protein_coding	0.0523201	0.0935555	0.644908	0.0209699	0	0.532062
ENSG00000112972	1.9398	4.37113	2.05984	0.151226	0.859983	HMGCS1	protein_coding	12	122	233	189	0	86	3-hydroxy-3-methylglutaryl-CoA synthase 1 (soluble) [Source:HGNC Symbol;Acc:HGNC:5007]	24117	protein_coding	0.82197	0.878995	1.4681	1.29719	0	0.576014
ENSG00000146757	1.93942	3.04738	1.62732	0.202074	0.891914	ZNF92	protein_coding	4	49	119	46	1	36	zinc finger protein 92 [Source:HGNC Symbol;Acc:HGNC:13168]	27336	protein_coding	0.241726	0.311466	0.661507	0.278541	0.00845988	0.212728
ENSG00000279115	1.93601	1.59059	0.542641	0.46134	0.941262	AC006386.1	protein_coding	1	6	2	74	0	0	Uncharacterized protein {ECO:0000313|Ensembl:ENSP00000485052} [Source:UniProtKB/TrEMBL;Acc:A0A096LNI8]	405	protein_coding	4.0789	2.57422	0.750408	30.2442	0	0
ENSG00000145882	1.93346	1.35417	0.603498	0.437246	0.937118	PCYOX1L	protein_coding	1	26	16	15	7	0	prenylcysteine oxidase 1 like [Source:HGNC Symbol;Acc:HGNC:28477]	11646	protein_coding	0.141847	0.387924	0.208769	0.213197	0.139002	0
ENSG00000171953	1.93279	2.32796	0.677771	0.410355	0.929608	ATPAF2	protein_coding	3	27	24	7	0	82	ATP synthase mitochondrial F1 complex assembly factor 2 [Source:HGNC Symbol;Acc:HGNC:18802]	61800	protein_coding	0.0801919	0.0759146	0.0590127	0.0187489	0	0.21433
ENSG00000183978	1.93274	4.36617	1.64388	0.199794	0.890983	COA3	protein_coding	9	267	144	174	0	55	cytochrome c oxidase assembly factor 3 [Source:HGNC Symbol;Acc:HGNC:24990]	3557	protein_coding	4.17981	13.043	6.15179	8.09713	0	2.49768
ENSG00000149743	1.93259	3.17519	1.20029	0.273264	0.915283	TRPT1	protein_coding	5	131	51	28	0	51	tRNA phosphotransferase 1 [Source:HGNC Symbol;Acc:HGNC:20316]	2455	protein_coding	3.36447	9.27192	3.15676	1.88787	0	3.35565
ENSG00000117118	1.93171	4.43037	4.49729	0.0339486	0.576638	SDHB	protein_coding	15	205	239	71	69	17	succinate dehydrogenase complex, subunit B, iron sulfur (Ip) [Source:HGNC Symbol;Acc:HGNC:10681]	35448	protein_coding	0.699032	1.00487	1.02454	0.331537	0.450149	0.0774667
ENSG00000105519	1.9244	2.89477	1.30447	0.253399	0.909007	CAPS	protein_coding	11	31	37	67	17	0	calcyphosine [Source:HGNC Symbol;Acc:HGNC:1487]	4501	protein_coding	4.03721	1.19675	1.24915	2.46395	0.873452	0
ENSG00000181523	1.92407	1.57674	0.474003	0.491151	0.944855	SGSH	protein_coding	2	38	8	6	0	22	N-sulfoglucosamine sulfohydrolase [Source:HGNC Symbol;Acc:HGNC:10818]	14207	protein_coding	0.232555	0.464762	0.0855678	0.069906	0	0.250137
ENSG00000221994	1.92384	2.02987	0.568515	0.450849	0.939596	ZNF630	protein_coding	0	7	95	20	0	12	zinc finger protein 630 [Source:HGNC Symbol;Acc:HGNC:28855]	88302	protein_coding	0	0.0137745	0.163484	0.0374908	0	0.0219517
ENSG00000214100	1.92312	0.877555	0.433253	0.510397	0.951882	AC079776.2	transcribed_unprocessed_pseudogene	3	9	0	22	0	0		11454	transcribed_unprocessed_pseudogene	0.432675	0.136532	0	0.31793	0	0
ENSG00000127554	1.92234	2.13304	0.718798	0.396539	0.927328	GFER	protein_coding	2	33	44	34	10	0	growth factor, augmenter of liver regeneration [Source:HGNC Symbol;Acc:HGNC:4236]	3542	protein_coding	0.93278	1.61888	1.88767	1.5889	0.652906	0
ENSG00000127989	1.92077	3.32437	1.21497	0.270349	0.915283	MTERF1	protein_coding	4	63	110	107	0	32	mitochondrial transcription termination factor 1 [Source:HGNC Symbol;Acc:HGNC:21463]	188712	protein_coding	0.0350153	0.0580084	0.0885759	0.0938534	0	0.027391
ENSG00000244086	1.9189	4.10128	2.99177	0.0836888	0.755012	RPS20P35	processed_pseudogene	12	246	90	27	12	107	ribosomal protein S20 pseudogene 35 [Source:HGNC Symbol;Acc:HGNC:36929]	356	processed_pseudogene	55.6838	120.07	38.4163	12.5539	7.79526	48.5503
ENSG00000084710	1.91812	1.02696	0.259844	0.610228	0.97545	EFR3B	protein_coding	0	12	19	0	0	25	EFR3 homolog B (S. cerevisiae) [Source:HGNC Symbol;Acc:HGNC:29155]	117007	protein_coding	0	0.0178205	0.0246754	0	0	0.0345133
ENSG00000224208	1.91676	4.04057	2.35651	0.124761	0.828757	AL590762.6	processed_pseudogene	8	134	199	57	1	121		967	processed_pseudogene	13.6666	24.0784	31.2715	9.75695	0.239151	20.2124
ENSG00000248988	1.91596	0.671526	0.649775	0.420193	0.931589	RP11-815N9.2	processed_pseudogene	1	11	9	12	1	1		716	processed_pseudogene	2.3072	2.6695	1.91008	2.77418	0.322988	0.225603
ENSG00000272886	1.91595	3.57522	1.95734	0.161799	0.863575	DCP1A	protein_coding	11	83	79	114	27	1	decapping mRNA 1A [Source:HGNC Symbol;Acc:HGNC:18714]	64182	protein_coding	0.283124	0.224706	0.187041	0.294007	0.0972859	0.00251678
ENSG00000188171	1.91413	2.88645	0.947312	0.330404	0.923173	ZNF626	protein_coding	4	44	41	118	0	11	zinc finger protein 626 [Source:HGNC Symbol;Acc:HGNC:30461]	318710	protein_coding	0.020733	0.0239887	0.0195484	0.0612847	0	0.00557513
ENSG00000146278	1.91372	7.54925	7.98373	0.00471996	0.250303	PNRC1	protein_coding	135	2652	1278	853	193	358	proline-rich nuclear receptor coactivator 1 [Source:HGNC Symbol;Acc:HGNC:17278]	4409	protein_coding	50.5815	104.516	44.0467	32.0239	10.1232	13.116
ENSG00000078487	1.91155	2.22563	0.758557	0.38378	0.927328	ZCWPW1	protein_coding	2	32	61	13	22	0	zinc finger, CW type with PWWP domain 1 [Source:HGNC Symbol;Acc:HGNC:23486]	28166	protein_coding	0.117301	0.197412	0.3291	0.0763983	0.180633	0
ENSG00000273611	1.91146	3.66134	1.56837	0.210444	0.897333	ZNHIT3	protein_coding	6	145	113	44	0	84	zinc finger, HIT-type containing 3 [Source:HGNC Symbol;Acc:HGNC:12309]	12681	protein_coding	0.78162	1.98685	1.35409	0.574335	0	1.07
ENSG00000197448	1.91096	5.16268	4.99478	0.0254239	0.521721	GSTK1	protein_coding	27	441	192	245	85	14	glutathione S-transferase kappa 1 [Source:HGNC Symbol;Acc:HGNC:16906]	26761	protein_coding	1.66671	2.86343	1.09024	1.51541	0.734541	0.0845053
ENSG00000127946	1.91078	4.3609	2.52143	0.112309	0.814889	HIP1	protein_coding	15	168	194	113	1	116	huntingtin interacting protein 1 [Source:HGNC Symbol;Acc:HGNC:4913]	205662	protein_coding	0.120486	0.14194	0.143341	0.0909474	0.00112446	0.0911092
ENSG00000241644	1.91062	2.04461	0.268387	0.604416	0.975445	INMT	protein_coding	0	18	50	0	46	0	indolethylamine N-methyltransferase [Source:HGNC Symbol;Acc:HGNC:6069]	59617	protein_coding	0	0.0524629	0.127445	0	0.178438	0
ENSG00000204435	1.90829	2.5068	0.873528	0.349981	0.927328	CSNK2B	protein_coding	1	79	43	15	28	0	casein kinase 2, beta polypeptide [Source:HGNC Symbol;Acc:HGNC:2460]	5107	protein_coding	0.323468	2.68789	1.27946	0.486173	1.26792	0
ENSG00000174915	1.90819	3.13843	1.85269	0.173471	0.869441	PTDSS2	protein_coding	3	87	124	31	20	7	phosphatidylserine synthase 2 [Source:HGNC Symbol;Acc:HGNC:15463]	43131	protein_coding	0.114903	0.350493	0.436873	0.11897	0.107236	0.026216
ENSG00000026652	1.90696	3.16718	1.17325	0.278735	0.915283	AGPAT4	protein_coding	6	58	56	122	0	18	1-acylglycerol-3-phosphate O-acyltransferase 4 [Source:HGNC Symbol;Acc:HGNC:20885]	144082	protein_coding	0.0687922	0.0699468	0.059061	0.140157	0	0.02018
ENSG00000109065	1.90339	4.30701	3.495	0.0615543	0.687908	NAT9	protein_coding	9	235	198	118	34	17	N-acetyltransferase 9 (GCN5-related, putative) [Source:HGNC Symbol;Acc:HGNC:23133]	5820	protein_coding	2.55457	7.01608	5.16969	3.35602	1.351	0.471828
ENSG00000176834	1.90208	3.81758	1.32955	0.248886	0.909007	VSIG10	protein_coding	6	73	114	223	0	30	V-set and immunoglobulin domain containing 10 [Source:HGNC Symbol;Acc:HGNC:26078]	72433	protein_coding	0.13684	0.17512	0.239161	0.509606	0	0.0669026
ENSG00000155792	1.90146	4.95094	5.9613	0.0146232	0.406171	DEPTOR	protein_coding	12	393	358	42	34	156	DEP domain containing MTOR-interacting protein [Source:HGNC Symbol;Acc:HGNC:22953]	177196	protein_coding	0.111873	0.385379	0.307009	0.0392339	0.0443736	0.14221
ENSG00000096654	1.89982	3.42958	1.73176	0.188186	0.879458	ZNF184	protein_coding	7	50	137	53	0	77	zinc finger protein 184 [Source:HGNC Symbol;Acc:HGNC:12975]	22375	protein_coding	0.516812	0.388291	0.930422	0.392084	0	0.555886
ENSG00000153707	1.89687	2.92353	0.901026	0.342507	0.926371	PTPRD	protein_coding	2	48	36	143	6	1	protein tyrosine phosphatase, receptor type, D [Source:HGNC Symbol;Acc:HGNC:9668]	2298477	protein_coding	0.00143743	0.0036287	0.00238004	0.0102982	0.000603685	7.02778e-05
ENSG00000198521	1.89597	2.83346	0.731327	0.392453	0.927328	ZNF43	protein_coding	1	41	88	84	0	20	zinc finger protein 43 [Source:HGNC Symbol;Acc:HGNC:13109]	47176	protein_coding	0.0350168	0.151012	0.283455	0.29473	0	0.0684805
ENSG00000078967	1.89371	4.0163	1.88396	0.169884	0.868575	UBE2D4	protein_coding	8	104	207	101	0	92	ubiquitin-conjugating enzyme E2D 4 (putative) [Source:HGNC Symbol;Acc:HGNC:21647]	29698	protein_coding	0.445001	0.608494	1.05917	0.562937	0	0.500402
ENSG00000143178	1.89286	2.22333	0.948189	0.330181	0.923173	TBX19	protein_coding	4	20	45	37	0	19	T-box 19 [Source:HGNC Symbol;Acc:HGNC:11596]	33386	protein_coding	0.197922	0.104092	0.204819	0.183444	0	0.0919279
ENSG00000187098	1.89259	2.10223	0.360094	0.548454	0.96442	MITF	protein_coding	0	15	50	0	0	74	microphthalmia-associated transcription factor [Source:HGNC Symbol;Acc:HGNC:7105]	228902	protein_coding	0	0.0113865	0.0331927	0	0	0.0522204
ENSG00000048740	1.8923	3.17971	1.40669	0.235607	0.906996	CELF2	protein_coding	7	47	89	78	0	38	CUGBP, Elav-like family member 2 [Source:HGNC Symbol;Acc:HGNC:2550]	331379	protein_coding	0.0348956	0.0246447	0.040812	0.0389615	0	0.0185232
ENSG00000184402	1.89224	2.57315	1.7421	0.186873	0.878575	SS18L1	protein_coding	7	54	36	22	16	5	synovial sarcoma translocation gene on chromosome 18-like 1 [Source:HGNC Symbol;Acc:HGNC:15592]	38689	protein_coding	0.298888	0.242525	0.141396	0.0941241	0.0956383	0.0208757
ENSG00000198556	1.89192	1.77014	0.690248	0.40608	0.928707	ZNF789	protein_coding	2	17	29	4	29	1	zinc finger protein 789 [Source:HGNC Symbol;Acc:HGNC:27801]	30809	protein_coding	0.107238	0.0958785	0.143035	0.0214906	0.217681	0.00524301
ENSG00000232818	1.89187	1.99827	0.857658	0.354395	0.927328	RPS2P32	processed_pseudogene	3	38	18	17	21	0	ribosomal protein S2 pseudogene 32 [Source:HGNC Symbol;Acc:HGNC:30518]	891	processed_pseudogene	5.56213	7.41064	3.06985	3.15818	5.45056	0
ENSG00000145423	1.88711	3.25497	2.36771	0.123869	0.826068	SFRP2	protein_coding	6	18	171	22	1	74	secreted frizzled-related protein 2 [Source:HGNC Symbol;Acc:HGNC:10777]	8528	protein_coding	1.16226	0.366754	3.04699	0.427013	0.0271177	1.40166
[truncated: 11,975 more rows]

## Sheet: Upregulated Monosome
Cell cycle genes are downregulated after adipogenic triggering in human adipose tissue-derived stem cells by regulation of mRNA abundance
[truncated: 32 more rows]

[truncated: 1 more sheets: Downregulated Monosome]
