# Supplementary material for: Cell cycle genes are downregulated after adipogenic triggering in human adipose tissue-derived stem cells by regulation of mRNA abundance
Source: Sci Rep. 2019 Apr 4;9:5611. doi: 10.1038/s41598-019-42005-3 (PMC6449374; doi:10.1038/s41598-019-42005-3)
Supplement: Supplementary file 4 — Supplementary Table S3 [file 41598_2019_42005_MOESM4_ESM.xlsx]

## Sheet: Total
Cell cycle genes are downregulated after adipogenic triggering in human adipose tissue-derived stem cells by regulation of mRNA abundance
Bruna H. Marcon, Patrícia Shigunov, Lucía Spangenberg, Isabela Tiemy Pereira, Alessandra Melo de Aguiar, Rocio Amorin, Carmen K. Rebelatto, Alejandro Correa and Bruno Dallagiovanna
Cell cycle genes are downregulated after adipogenic triggering in human adipose tissue-derived stem cells by regulation of mRNA abundance
Bruna H. Marcon, Patrícia Shigunov, Lucía Spangenberg, Isabela Tiemy Pereira, Alessandra Melo de Aguiar, Rocio Amorin, Carmen K. Rebelatto, Alejandro Correa and Bruno Dallagiovanna
Table S3. Fold change analysis of transcripts identified by sequencing of total mRNA of hASCs non induced and induced to adipogenesis for 24 hours
Row.names	logFC	logCPM	LR	PValue	FDR	gene.id.x	biotype.x	TL01_ADI_Total	TL02_ADI_Total	TAL10_ADI_Total	TL01_CT_Total	TL02_CT_Total	TAL10_CT_Total	Description	length	gene.id.y	biotype.y	TL01_ADI_Total_RPKM	TL02_ADI_Total_RPKM	TAL10_ADI_Total_RPKM	TL01_CT_Total_RPKM	TL02_CT_Total_RPKM	TAL10_CT_Total_RPKM
ENSG00000000003	0.336878	4.19866	1.4361	0.230772	0.430791	TSPAN6	protein_coding	116	249	172	62	201	275	tetraspanin 6 [Source:HGNC Symbol;Acc:HGNC:11858]	12882	TSPAN6	protein_coding	1.60667	1.77966	1.34085	1.12214	1.18218	1.41433
ENSG00000000419	-0.0311195	6.00316	0.024003	0.876877	0.937707	DPM1	protein_coding	396	579	656	324	743	942	dolichyl-phosphate mannosyltransferase polypeptide 1, catalytic subunit [Source:HGNC Symbol;Acc:HGNC:3005]	23688	DPM1	protein_coding	2.98276	2.25045	2.78107	3.18901	2.37646	2.63466
ENSG00000000457	0.15507	3.72439	0.21766	0.640828	0.791912	SCYL3	protein_coding	107	151	89	67	116	189	SCY1-like 3 (S. cerevisiae) [Source:HGNC Symbol;Acc:HGNC:19285]	44636	SCYL3	protein_coding	0.42771	0.311467	0.200236	0.349968	0.196899	0.28053
ENSG00000000460	-1.126	2.19392	2.74912	0.0973078	0.244947	C1orf112	protein_coding	21	41	9	22	48	133	chromosome 1 open reading frame 112 [Source:HGNC Symbol;Acc:HGNC:25565]	192073	C1orf112	protein_coding	0.0195076	0.0196534	0.00470558	0.0267051	0.0189341	0.0458763
ENSG00000000971	1.15186	5.19499	25.6185	4.16023e-07	7.04522e-06	CFH	protein_coding	222	503	643	71	311	413	complement factor H [Source:HGNC Symbol;Acc:HGNC:4883]	95626	CFH	protein_coding	0.414217	0.484297	0.675261	0.17311	0.246408	0.286139
ENSG00000001036	0.0381037	5.77471	0.0308838	0.8605	0.92899	FUCA2	protein_coding	295	670	500	277	756	622	fucosidase, alpha-L- 2, plasma [Source:HGNC Symbol;Acc:HGNC:4008]	16879	FUCA2	protein_coding	3.11836	3.65467	2.97481	3.82624	3.39348	2.44144
ENSG00000001084	0.0658767	5.35808	0.0933012	0.760022	0.868612	GCLC	protein_coding	246	471	380	174	507	612	glutamate-cysteine ligase, catalytic subunit [Source:HGNC Symbol;Acc:HGNC:4311]	119629	GCLC	protein_coding	0.366901	0.362497	0.318995	0.339118	0.321101	0.338936
ENSG00000001167	-0.388582	4.43067	1.96685	0.160782	0.340694	NFYA	protein_coding	113	178	187	86	396	340	nuclear transcription factor Y, alpha [Source:HGNC Symbol;Acc:HGNC:7804]	27031	NFYA	protein_coding	0.745877	0.606287	0.69473	0.74178	1.10995	0.833335
ENSG00000001460	-1.50011	3.16677	13.0288	0.000306734	0.00256245	STPG1	protein_coding	16	71	44	60	134	221	sperm-tail PG-rich repeat containing 1 [Source:HGNC Symbol;Acc:HGNC:28070]	59935	STPG1	protein_coding	0.0476311	0.109068	0.073724	0.233405	0.169393	0.244295
ENSG00000001461	-2.36367	6.27144	101.695	6.4763e-24	7.83632e-22	NIPAL3	protein_coding	126	373	197	506	1718	2071	NIPA-like domain containing 3 [Source:HGNC Symbol;Acc:HGNC:25233]	57182	NIPAL3	protein_coding	0.393153	0.600578	0.345974	2.06315	2.27633	2.39951
ENSG00000001497	-0.0188742	4.83899	0.00448061	0.946632	0.97363	LAS1L	protein_coding	170	337	225	80	421	534	LAS1-like (S. cerevisiae) [Source:HGNC Symbol;Acc:HGNC:25726]	22193	LAS1L	protein_coding	1.36673	1.39809	1.01813	0.840451	1.43726	1.59415
ENSG00000001561	0.39042	2.63014	0.697476	0.403633	0.610919	ENPP4	protein_coding	39	78	58	33	36	92	ectonucleotide pyrophosphatase/phosphodiesterase 4 (putative) [Source:HGNC Symbol;Acc:HGNC:3359]	16706	ENPP4	protein_coding	0.416527	0.429875	0.348652	0.460553	0.163268	0.364853
ENSG00000001617	0.471563	1.94967	0.707174	0.400384	0.608356	SEMA3F	protein_coding	11	66	39	8	75	26	sema domain, immunoglobulin domain (Ig), short basic domain, secreted, (semaphorin) 3F [Source:HGNC Symbol;Acc:HGNC:10728]	34030	SEMA3F	protein_coding	0.0576742	0.178567	0.11509	0.0548109	0.166982	0.0506191
ENSG00000001629	-0.276842	6.55871	1.50328	0.220168	0.417444	ANKIB1	protein_coding	420	931	908	570	1013	1561	ankyrin repeat and IBR domain containing 1 [Source:HGNC Symbol;Acc:HGNC:22215]	155150	ANKIB1	protein_coding	0.483001	0.552482	0.58772	0.856568	0.494685	0.666582
ENSG00000001630	0.86871	3.38325	6.41144	0.0113387	0.0501911	CYP51A1	protein_coding	87	153	98	50	80	77	cytochrome P450, family 51, subfamily A, polypeptide 1 [Source:HGNC Symbol;Acc:HGNC:2649]	30801	CYP51A1	protein_coding	0.503971	0.457348	0.31952	0.378481	0.196787	0.165626
ENSG00000001631	-0.268643	4.93849	1.08788	0.296941	0.506573	KRIT1	protein_coding	131	247	370	172	370	478	KRIT1, ankyrin repeat containing [Source:HGNC Symbol;Acc:HGNC:1573]	47197	KRIT1	protein_coding	0.495231	0.48184	0.78727	0.849675	0.593961	0.67099
ENSG00000002016	0.262509	4.0344	0.863456	0.352773	0.563299	RAD52	protein_coding	98	230	142	77	194	179	RAD52 homolog (S. cerevisiae) [Source:HGNC Symbol;Acc:HGNC:9824]	77976	RAD52	protein_coding	0.224241	0.271573	0.182879	0.230233	0.1885	0.152088
ENSG00000002330	0.332989	4.48628	0.896894	0.343616	0.554778	BAD	protein_coding	132	179	332	50	376	288	BCL2-associated agonist of cell death [Source:HGNC Symbol;Acc:HGNC:936]	14874	BAD	protein_coding	1.58342	1.10801	2.24154	0.783756	1.91527	1.28282
ENSG00000002549	0.297482	5.7633	1.89748	0.168361	0.351488	LAP3	protein_coding	338	603	619	177	571	934	leucine aminopeptidase 3 [Source:HGNC Symbol;Acc:HGNC:18449]	30780	LAP3	protein_coding	1.95929	1.80372	2.01957	1.34074	1.40552	2.01039
ENSG00000002822	-0.582672	5.10285	6.14066	0.0132108	0.0564784	MAD1L1	protein_coding	130	290	317	147	652	590	MAD1 mitotic arrest deficient-like 1 (yeast) [Source:HGNC Symbol;Acc:HGNC:6762]	417450	MAD1L1	protein_coding	0.0555635	0.0639608	0.0762591	0.0821016	0.118335	0.0936376
ENSG00000002834	-0.181124	8.48201	0.702287	0.402016	0.609497	LASP1	protein_coding	1761	4120	3119	1669	4980	5598	LIM and SH3 protein 1 [Source:HGNC Symbol;Acc:HGNC:6513]	51911	LASP1	protein_coding	6.05272	7.30732	6.03382	7.4961	7.26843	7.14457
ENSG00000002919	-0.163069	3.56524	0.224615	0.635546	0.788177	SNX11	protein_coding	56	133	99	39	137	265	sorting nexin 11 [Source:HGNC Symbol;Acc:HGNC:14975]	19717	SNX11	protein_coding	0.506755	0.621056	0.504233	0.461171	0.526442	0.890446
ENSG00000003056	0.612714	6.64486	9.06143	0.00261057	0.0155169	M6PR	protein_coding	640	1362	1213	382	917	1198	mannose-6-phosphate receptor (cation dependent) [Source:HGNC Symbol;Acc:HGNC:6752]	9592	M6PR	protein_coding	11.9048	13.0734	12.6995	9.28523	7.24321	8.27466
ENSG00000003137	-3.14685	1.23799	13.0898	0.000296906	0.00249742	CYP26B1	protein_coding	3	11	0	12	80	31	cytochrome P450, family 26, subfamily B, polypeptide 1 [Source:HGNC Symbol;Acc:HGNC:20581]	18800	CYP26B1	protein_coding	0.0284718	0.053871	0	0.14882	0.322406	0.109246
ENSG00000003393	-0.16908	5.4532	0.63248	0.426447	0.630688	ALS2	protein_coding	227	476	387	184	632	717	amyotrophic lateral sclerosis 2 (juvenile) [Source:HGNC Symbol;Acc:HGNC:443]	80635	ALS2	protein_coding	0.502288	0.543505	0.481974	0.532026	0.593833	0.589112
ENSG00000003400	1.07183	2.27618	3.6056	0.0575852	0.168544	CASP10	protein_coding	43	71	44	8	30	75	caspase 10, apoptosis-related cysteine peptidase [Source:HGNC Symbol;Acc:HGNC:1500]	46525	CASP10	protein_coding	0.164905	0.140505	0.0949736	0.0400906	0.0488546	0.106802
ENSG00000003402	0.628587	6.27966	9.81054	0.00173515	0.0109905	CFLAR	protein_coding	499	928	1078	264	803	902	CASP8 and FADD-like apoptosis regulator [Source:HGNC Symbol;Acc:HGNC:1876]	60583	CFLAR	protein_coding	1.4696	1.41032	1.78692	1.016	1.00424	0.986412
ENSG00000003436	0.838999	5.01576	9.50407	0.00205017	0.0126803	TFPI	protein_coding	248	361	454	122	342	240	tissue factor pathway inhibitor (lipoprotein-associated coagulation inhibitor) [Source:HGNC Symbol;Acc:HGNC:11760]	101530	TFPI	protein_coding	0.435821	0.327365	0.449054	0.280159	0.255213	0.15661
ENSG00000003509	0.206093	3.80677	0.395468	0.529439	0.714798	NDUFAF7	protein_coding	79	178	132	77	120	189	NADH dehydrogenase (ubiquinone) complex I, assembly factor 7 [Source:HGNC Symbol;Acc:HGNC:28816]	21772	NDUFAF7	protein_coding	0.64741	0.752734	0.608853	0.824577	0.417593	0.57513
ENSG00000003756	0.168781	6.63261	0.666137	0.414402	0.621114	RBM5	protein_coding	581	1197	983	492	1039	1336	RNA binding motif protein 5 [Source:HGNC Symbol;Acc:HGNC:9902]	30113	RBM5	protein_coding	3.44249	3.65982	3.27821	3.80934	2.61416	2.93938
ENSG00000003987	-0.512317	1.58428	0.667042	0.414085	0.6207	MTMR7	protein_coding	17	18	23	15	56	34	myotubularin related protein 7 [Source:HGNC Symbol;Acc:HGNC:7454]	115498	MTMR7	protein_coding	0.0262618	0.0143489	0.0199982	0.03028	0.0367354	0.0195033
ENSG00000004059	0.323306	5.39065	1.98522	0.158842	0.338368	ARF5	protein_coding	264	374	588	166	457	554	ADP-ribosylation factor 5 [Source:HGNC Symbol;Acc:HGNC:658]	3360	ARF5	protein_coding	14.0189	10.2483	17.5742	11.5188	10.305	10.9238
ENSG00000004139	-0.0692902	1.12472	0.00849029	0.926585	0.963951	SARM1	protein_coding	14	34	7	14	20	21	sterile alpha and TIR motif containing 1 [Source:HGNC Symbol;Acc:HGNC:17074]	39693	SARM1	protein_coding	0.062931	0.0788651	0.0177101	0.0822342	0.0381757	0.0350516
ENSG00000004142	-0.153442	5.72845	0.481936	0.487547	0.680628	POLDIP2	protein_coding	260	615	457	295	730	669	polymerase (DNA-directed), delta interacting protein 2 [Source:HGNC Symbol;Acc:HGNC:23781]	10345	POLDIP2	protein_coding	4.48429	5.47349	4.43631	6.6486	5.34642	4.28448
ENSG00000004399	0.494394	7.3577	5.37046	0.0204806	0.0787508	PLXND1	protein_coding	1088	2447	1468	453	2693	1600	plexin D1 [Source:HGNC Symbol;Acc:HGNC:9107]	51643	PLXND1	protein_coding	3.75896	4.36257	2.85464	2.04515	3.9509	2.05263
ENSG00000004455	0.0814132	5.77021	0.130454	0.717962	0.840611	AK2	protein_coding	282	603	604	280	571	778	adenylate kinase 2 [Source:HGNC Symbol;Acc:HGNC:362]	73012	AK2	protein_coding	0.689137	0.760402	0.830767	0.894134	0.592533	0.705973
ENSG00000004478	0.584844	5.78713	7.72639	0.00544195	0.0281725	FKBP4	protein_coding	313	659	806	179	473	827	FK506 binding protein 4, 59kDa [Source:HGNC Symbol;Acc:HGNC:3720]	10470	FKBP4	protein_coding	5.33394	5.79507	7.73081	3.98607	3.42283	5.23313
ENSG00000004487	0.00362981	6.26586	0.000340743	0.985273	0.992695	KDM1A	protein_coding	450	717	832	386	826	1184	lysine (K)-specific demethylase 1A [Source:HGNC Symbol;Acc:HGNC:29079]	64241	KDM1A	protein_coding	1.24983	1.02761	1.30061	1.40092	0.974178	1.22107
ENSG00000004534	-0.169669	6.88816	0.712012	0.398777	0.607307	RBM6	protein_coding	719	1120	986	720	1260	1760	RNA binding motif protein 6 [Source:HGNC Symbol;Acc:HGNC:9903]	160038	RBM6	protein_coding	0.801598	0.64434	0.618715	1.04893	0.596511	0.728605
ENSG00000004660	-1.19324	3.40307	7.22825	0.00717651	0.0348006	CAMKK1	protein_coding	22	69	79	101	169	134	calcium/calmodulin-dependent protein kinase kinase 1, alpha [Source:HGNC Symbol;Acc:HGNC:1469]	34576	CAMKK1	protein_coding	0.113527	0.183736	0.22945	0.68106	0.370325	0.256763
ENSG00000004700	0.0804336	6.89241	0.154787	0.694002	0.825718	RECQL	protein_coding	715	1338	1135	454	1382	2055	RecQ helicase-like [Source:HGNC Symbol;Acc:HGNC:9948]	32758	RECQL	protein_coding	3.89439	3.76061	3.47949	3.2313	3.1964	4.15621
ENSG00000004766	-0.635832	4.93078	7.00261	0.0081391	0.0385608	CCDC132	protein_coding	134	288	203	198	431	494	coiled-coil domain containing 132 [Source:HGNC Symbol;Acc:HGNC:25956]	128781	CCDC132	protein_coding	0.185654	0.205902	0.1583	0.358469	0.253569	0.254143
ENSG00000004776	1.27897	2.82549	1.86208	0.172385	0.357284	HSPB6	protein_coding	33	43	148	10	169	11	heat shock protein, alpha-crystallin-related, B6 [Source:HGNC Symbol;Acc:HGNC:26511]	3511	HSPB6	protein_coding	1.677	1.12761	4.23319	0.664061	3.64692	0.20757
ENSG00000004777	-2.82623	0.252941	5.32981	0.0209636	0.0801433	ARHGAP33	protein_coding	1	8	0	5	30	18	Rho GTPase activating protein 33 [Source:HGNC Symbol;Acc:HGNC:23085]	14290	ARHGAP33	protein_coding	0.0124859	0.051544	0	0.0815786	0.15906	0.0834532
ENSG00000004779	-0.120836	4.4891	0.143538	0.704789	0.83241	NDUFAB1	protein_coding	133	297	137	92	256	419	NADH dehydrogenase (ubiquinone) 1, alpha/beta subcomplex, 1, 8kDa [Source:HGNC Symbol;Acc:HGNC:7694]	15354	NDUFAB1	protein_coding	1.54554	1.78096	0.896057	1.39703	1.26325	1.80799
ENSG00000004799	10.7422	7.68633	639.869	3.56774e-141	2.71969e-137	PDK4	protein_coding	1979	4740	4416	5	2	0	pyruvate dehydrogenase kinase, isozyme 4 [Source:HGNC Symbol;Acc:HGNC:8812]	12992	PDK4	protein_coding	27.1782	33.591	34.1342	0.0897289	0.0116634	0
ENSG00000004864	0.418752	4.14822	1.47289	0.224891	0.423353	SLC25A13	protein_coding	96	275	169	67	128	306	solute carrier family 25 (aspartate/glutamate carrier), member 13 [Source:HGNC Symbol;Acc:HGNC:10983]	201927	SLC25A13	protein_coding	0.0848257	0.125389	0.0840483	0.0773605	0.0480271	0.100399
ENSG00000004866	-0.429978	3.42695	1.65879	0.197767	0.390281	ST7	protein_coding	53	115	71	55	151	181	suppression of tumorigenicity 7 [Source:HGNC Symbol;Acc:HGNC:11351]	276865	ST7	protein_coding	0.0341553	0.0382428	0.0257529	0.0463162	0.0413218	0.0433125
ENSG00000004897	-0.732341	6.39867	11.1971	0.000819261	0.00590565	CDC27	protein_coding	336	686	635	529	993	1810	cell division cycle 27 [Source:HGNC Symbol;Acc:HGNC:1728]	71719	CDC27	protein_coding	0.835903	0.880663	0.889152	1.71973	1.04902	1.67204
ENSG00000004961	-0.477282	4.53297	3.39791	0.0652791	0.184715	HCCS	protein_coding	90	201	226	92	425	396	holocytochrome c synthase [Source:HGNC Symbol;Acc:HGNC:4837]	11777	HCCS	protein_coding	1.36351	1.57138	1.92713	1.82134	2.73417	2.22773
ENSG00000004975	0.338769	4.31698	1.70462	0.191685	0.382668	DVL2	protein_coding	117	223	246	72	229	272	dishevelled segment polarity protein 2 [Source:HGNC Symbol;Acc:HGNC:3086]	9204	DVL2	protein_coding	2.26809	2.23074	2.68408	1.82387	1.88508	1.95792
ENSG00000005007	0.645307	5.49591	7.19908	0.0072941	0.0353017	UPF1	protein_coding	268	591	606	142	604	413	UPF1 regulator of nonsense transcripts homolog (yeast) [Source:HGNC Symbol;Acc:HGNC:9962]	36298	UPF1	protein_coding	1.31736	1.49908	1.67659	0.912104	1.26074	0.753824
ENSG00000005020	-0.036549	5.45545	0.0228678	0.879801	0.939646	SKAP2	protein_coding	370	467	235	268	438	530	src kinase associated phosphoprotein 2 [Source:HGNC Symbol;Acc:HGNC:15687]	328177	SKAP2	protein_coding	0.201161	0.131017	0.0719112	0.190399	0.10112	0.106997
ENSG00000005022	-0.129181	5.95642	0.292946	0.588339	0.755488	SLC25A5	protein_coding	250	739	646	316	719	992	solute carrier family 25 (mitochondrial carrier; adenine nucleotide translocator), member 5 [Source:HGNC Symbol;Acc:HGNC:10991]	2919	SLC25A5	protein_coding	15.2812	23.3094	22.2247	25.2401	18.6623	22.5154
ENSG00000005059	-1.79182	3.64099	26.6925	2.38549e-07	4.26868e-06	CCDC109B	protein_coding	26	50	73	87	268	250	coiled-coil domain containing 109B [Source:HGNC Symbol;Acc:HGNC:26076]	128521	CCDC109B	protein_coding	0.0360953	0.0358192	0.0570408	0.157828	0.157991	0.128875
ENSG00000005073	0.398862	2.66607	0.754006	0.385211	0.595269	HOXA11	protein_coding	17	53	136	13	68	94	homeobox A11 [Source:HGNC Symbol;Acc:HGNC:5101]	3713	HOXA11	protein_coding	0.816911	1.31423	3.67833	0.816314	1.38757	1.67728
ENSG00000005075	-0.201464	4.67312	0.648302	0.420721	0.626494	POLR2J	protein_coding	133	237	248	101	422	387	polymerase (RNA) II (DNA directed) polypeptide J, 13.3kDa [Source:HGNC Symbol;Acc:HGNC:9197]	5789	POLR2J	protein_coding	4.0992	3.76934	4.30214	4.06777	5.52306	4.42904
ENSG00000005100	-0.85504	3.37352	5.8791	0.0153216	0.0631164	DHX33	protein_coding	26	100	78	56	198	166	DEAH (Asp-Glu-Ala-His) box polypeptide 33 [Source:HGNC Symbol;Acc:HGNC:16718]	28148	DHX33	protein_coding	0.164807	0.327094	0.278281	0.463852	0.532952	0.390718
ENSG00000005156	-0.862476	4.10033	7.29673	0.00690804	0.0338541	LIG3	protein_coding	67	182	81	90	265	357	ligase III, DNA, ATP-dependent [Source:HGNC Symbol;Acc:HGNC:6600]	29249	LIG3	protein_coding	0.408709	0.572902	0.278106	0.717414	0.686445	0.808649
ENSG00000005175	-0.322431	4.75134	1.69141	0.193415	0.384863	RPAP3	protein_coding	128	237	255	102	333	613	RNA polymerase II associated protein 3 [Source:HGNC Symbol;Acc:HGNC:26151]	44812	RPAP3	protein_coding	0.509643	0.486938	0.571456	0.530694	0.563016	0.906293
ENSG00000005189	-2.08331	2.51763	14.8776	0.000114717	0.00109448	AC004381.6	protein_coding	18	31	8	36	108	145	Putative RNA exonuclease NEF-sp [Source:UniProtKB/Swiss-Prot;Acc:Q96IC2]	43239	AC004381.6	protein_coding	0.0742759	0.0660094	0.0185802	0.194118	0.189243	0.222175
ENSG00000005194	0.149955	4.439	0.307229	0.579385	0.749665	CIAPIN1	protein_coding	124	284	191	114	237	263	cytokine induced apoptosis inhibitor 1 [Source:HGNC Symbol;Acc:HGNC:28050]	19359	CIAPIN1	protein_coding	1.14285	1.35069	0.990802	1.37297	0.927547	0.900068
ENSG00000005206	0.325085	3.15227	0.853283	0.355625	0.566311	SPPL2B	protein_coding	40	125	100	25	120	120	signal peptide peptidase like 2B [Source:HGNC Symbol;Acc:HGNC:30627]	26191	SPPL2B	protein_coding	0.272495	0.439418	0.383429	0.222549	0.347136	0.303551
ENSG00000005238	-0.870418	5.08807	12.5446	0.000397355	0.00321895	FAM214B	protein_coding	177	285	158	191	598	598	family with sequence similarity 214, member B [Source:HGNC Symbol;Acc:HGNC:25666]	12229	FAM214B	protein_coding	2.58246	2.14572	1.29749	3.64151	3.70494	3.23976
ENSG00000005243	0.00343132	5.91135	0.00021426	0.988321	0.993975	COPZ2	protein_coding	273	689	641	208	1167	693	coatomer protein complex, subunit zeta 2 [Source:HGNC Symbol;Acc:HGNC:19356]	11863	COPZ2	protein_coding	4.106	5.34743	5.42625	4.08797	7.45327	3.87027
ENSG00000005302	-0.372572	4.91298	2.40115	0.121246	0.283687	MSL3	protein_coding	141	267	277	183	378	471	male-specific lethal 3 homolog (Drosophila) [Source:HGNC Symbol;Acc:HGNC:7370]	17594	MSL3	protein_coding	1.4299	1.39723	1.58107	2.42507	1.62779	1.77361
ENSG00000005339	-0.557392	4.71526	3.39348	0.0654545	0.18504	CREBBP	protein_coding	97	199	273	142	502	336	CREB binding protein [Source:HGNC Symbol;Acc:HGNC:2348]	155672	CREBBP	protein_coding	0.111176	0.117696	0.176112	0.212675	0.244323	0.142998
ENSG00000005379	-1.42249	0.10814	1.35951	0.243623	0.44632	BZRAP1	protein_coding	0	4	12	2	20	17	benzodiazepine receptor (peripheral) associated protein 1 [Source:HGNC Symbol;Acc:HGNC:16831]	27532	BZRAP1	protein_coding	0	0.0133765	0.0437704	0.0169368	0.055038	0.0409085
ENSG00000005436	-0.739659	3.7863	5.22667	0.0222431	0.0837537	GCFC2	protein_coding	55	60	159	95	137	277	GC-rich sequence DNA-binding factor 2 [Source:HGNC Symbol;Acc:HGNC:1317]	58989	GCFC2	protein_coding	0.166358	0.0936484	0.270684	0.375484	0.175963	0.311108
ENSG00000005448	-0.224287	3.2601	0.435	0.509546	0.698322	WDR54	protein_coding	51	96	79	56	122	130	WD repeat domain 54 [Source:HGNC Symbol;Acc:HGNC:25770]	4077	WDR54	protein_coding	2.23193	2.16796	1.94591	3.20248	2.2672	2.11254
ENSG00000005469	0.947165	4.48778	12.1928	0.000479741	0.00376629	CROT	protein_coding	126	335	340	68	163	264	carnitine O-octanoyltransferase [Source:HGNC Symbol;Acc:HGNC:2366]	54114	CROT	protein_coding	0.415443	0.569974	0.630966	0.29298	0.228217	0.323219
ENSG00000005483	-0.850763	5.76474	14.1137	0.000172082	0.00156257	KMT2E	protein_coding	278	346	358	297	992	957	lysine (K)-specific methyltransferase 2E [Source:HGNC Symbol;Acc:HGNC:18541]	100182	KMT2E	protein_coding	0.495115	0.317985	0.358864	0.691203	0.750227	0.632885
ENSG00000005486	0.160255	3.47187	0.210526	0.646355	0.795924	RHBDD2	protein_coding	53	122	133	42	179	117	rhomboid domain containing 2 [Source:HGNC Symbol;Acc:HGNC:23082]	46324	RHBDD2	protein_coding	0.204136	0.242479	0.288325	0.211389	0.292764	0.167333
ENSG00000005700	-0.665781	7.14184	11.277	0.000784734	0.00569717	IBTK	protein_coding	623	982	1250	868	1931	2578	inhibitor of Bruton agammaglobulinemia tyrosine kinase [Source:HGNC Symbol;Acc:HGNC:17853]	77771	IBTK	protein_coding	1.42929	1.16256	1.61409	2.6022	1.8812	2.19618
ENSG00000005801	-0.205335	4.99703	0.637386	0.424659	0.629433	ZNF195	protein_coding	184	328	245	179	313	571	zinc finger protein 195 [Source:HGNC Symbol;Acc:HGNC:12986]	39961	ZNF195	protein_coding	0.821547	0.755714	0.615696	1.04437	0.593443	0.946678
ENSG00000005810	1.50098	8.51117	42.6291	6.61682e-11	2.0176e-09	MYCBP2	protein_coding	2991	5290	5858	1006	1885	3045	MYC binding protein 2, E3 ubiquitin protein ligase [Source:HGNC Symbol;Acc:HGNC:23386]	282395	MYCBP2	protein_coding	1.88978	1.72472	2.08319	0.830576	0.505737	0.714386
ENSG00000005812	0.504564	6.58407	4.81628	0.0281921	0.100377	FBXL3	protein_coding	645	1341	960	386	768	1381	F-box and leucine-rich repeat protein 3 [Source:HGNC Symbol;Acc:HGNC:13599]	34597	FBXL3	protein_coding	3.32638	3.5687	2.78657	2.60128	1.68187	2.64459
ENSG00000005882	0.0805158	1.93376	0.022806	0.879963	0.939687	PDK2	protein_coding	23	26	49	15	41	57	pyruvate dehydrogenase kinase, isozyme 2 [Source:HGNC Symbol;Acc:HGNC:8810]	17415	PDK2	protein_coding	0.235643	0.137458	0.282559	0.20082	0.178374	0.216847
ENSG00000005884	-2.65895	4.04806	67.0912	2.59228e-16	1.53186e-14	ITGA3	protein_coding	39	20	53	129	196	592	integrin, alpha 3 (antigen CD49C, alpha 3 subunit of VLA-3 receptor) [Source:HGNC Symbol;Acc:HGNC:6139]	34513	ITGA3	protein_coding	0.20162	0.053354	0.154216	0.871456	0.430273	1.13643
ENSG00000005889	-0.0469317	6.5565	0.0594403	0.807383	0.896136	ZFX	protein_coding	534	891	986	456	1031	1555	zinc finger protein, X-linked [Source:HGNC Symbol;Acc:HGNC:12869]	67082	ZFX	protein_coding	1.42032	1.2229	1.47607	1.58488	1.16446	1.53577
ENSG00000005893	0.323338	6.97894	2.60972	0.10621	0.260377	LAMP2	protein_coding	684	1731	1386	485	1415	1730	lysosomal-associated membrane protein 2 [Source:HGNC Symbol;Acc:HGNC:6501]	41538	LAMP2	protein_coding	2.93806	3.83682	3.35084	2.72229	2.58096	2.75933
ENSG00000006007	0.761905	5.689	12.9435	0.000321028	0.0026687	GDE1	protein_coding	407	657	611	158	480	615	glycerophosphodiester phosphodiesterase 1 [Source:HGNC Symbol;Acc:HGNC:29644]	20456	GDE1	protein_coding	3.54997	2.95709	2.99956	1.80084	1.77783	1.99185
ENSG00000006015	1.69956	4.6904	32.3045	1.31806e-08	2.92081e-07	C19orf60	protein_coding	188	434	425	58	215	115	chromosome 19 open reading frame 60 [Source:HGNC Symbol;Acc:HGNC:26098]	3651	C19orf60	protein_coding	9.18749	10.9446	11.69	3.70386	4.46167	2.08684
ENSG00000006016	1.12884	9.48721	20.3647	6.40008e-06	8.34118e-05	CRLF1	protein_coding	5885	11035	8697	1900	7515	5331	cytokine receptor-like factor 1 [Source:HGNC Symbol;Acc:HGNC:2364]	35521	CRLF1	protein_coding	29.5605	28.6027	24.5879	12.4712	16.0293	9.9432
ENSG00000006025	2.03443	2.11056	12.8777	0.000332527	0.00275527	OSBPL7	protein_coding	41	67	63	4	35	20	oxysterol binding protein-like 7 [Source:HGNC Symbol;Acc:HGNC:16387]	14462	OSBPL7	protein_coding	0.505832	0.426547	0.437471	0.0644867	0.183362	0.091623
ENSG00000006042	0.147039	4.57221	0.275107	0.599926	0.763224	TMEM98	protein_coding	81	397	244	78	287	382	transmembrane protein 98 [Source:HGNC Symbol;Acc:HGNC:24529]	17196	TMEM98	protein_coding	0.840443	2.12561	1.42495	1.05756	1.26452	1.47177
ENSG00000006062	-1.7716	1.83354	9.32512	0.00226034	0.0137569	MAP3K14	protein_coding	11	9	20	27	56	78	mitogen-activated protein kinase kinase kinase 14 [Source:HGNC Symbol;Acc:HGNC:6853]	53919	MAP3K14	protein_coding	0.0364	0.0153681	0.0372499	0.116751	0.0786895	0.0958419
ENSG00000006118	1.26645	2.87019	5.90353	0.0151106	0.0624315	TMEM132A	protein_coding	33	65	187	12	73	47	transmembrane protein 132A [Source:HGNC Symbol;Acc:HGNC:31092]	12696	TMEM132A	protein_coding	0.463765	0.471375	1.47915	0.22037	0.435639	0.245264
ENSG00000006125	-0.703942	6.45588	9.9745	0.00158723	0.0102625	AP2B1	protein_coding	353	973	493	559	1331	1399	adaptor-related protein complex 2, beta 1 subunit [Source:HGNC Symbol;Acc:HGNC:563]	148363	AP2B1	protein_coding	0.424522	0.60382	0.333701	0.878466	0.679709	0.624733
ENSG00000006194	0.465709	5.14205	3.41236	0.0647099	0.183616	ZNF263	protein_coding	217	412	431	83	364	651	zinc finger protein 263 [Source:HGNC Symbol;Acc:HGNC:13056]	37658	ZNF263	protein_coding	1.02814	1.0073	1.14936	0.513877	0.732343	1.14532
ENSG00000006282	0.299094	4.96144	1.70482	0.191658	0.382664	SPATA20	protein_coding	172	341	403	110	367	445	spermatogenesis associated 20 [Source:HGNC Symbol;Acc:HGNC:26125]	12794	SPATA20	protein_coding	2.39868	2.45396	3.16326	2.00459	2.17335	2.30439
ENSG00000006283	3.72021	0.60219	11.9932	0.000533945	0.00412364	CACNA1G	protein_coding	7	23	38	0	3	4	calcium channel, voltage-dependent, T type, alpha 1G subunit [Source:HGNC Symbol;Acc:HGNC:1394]	66406	CACNA1G	protein_coding	0.018808	0.031889	0.0574663	0	0.00342282	0.00399076
ENSG00000006327	-1.03919	6.74304	27.2212	1.81461e-07	3.2857e-06	TNFRSF12A	protein_coding	354	825	701	553	1828	2478	tumor necrosis factor receptor superfamily, member 12A [Source:HGNC Symbol;Acc:HGNC:18152]	3938	TNFRSF12A	protein_coding	16.039	19.2885	17.8764	32.7407	35.1699	41.6896
ENSG00000006451	-0.750865	5.49811	7.24839	0.00709646	0.0345112	RALA	protein_coding	195	403	267	279	473	1067	v-ral simian leukemia viral oncogene homolog A (ras related) [Source:HGNC Symbol;Acc:HGNC:9839]	84641	RALA	protein_coding	0.411059	0.438373	0.316787	0.768532	0.4234	0.835192
ENSG00000006453	-1.42421	1.82426	2.86075	0.090765	0.233254	BAIAP2L1	protein_coding	20	43	0	15	82	41	BAI1-associated protein 2-like 1 [Source:HGNC Symbol;Acc:HGNC:21649]	109417	BAIAP2L1	protein_coding	0.0326134	0.0361829	0	0.0319628	0.0567806	0.0248257
ENSG00000006459	-0.171673	5.17185	0.563653	0.452792	0.651436	KDM7A	protein_coding	214	249	393	225	334	568	lysine (K)-specific demethylase 7A [Source:HGNC Symbol;Acc:HGNC:22224]	92289	KDM7A	protein_coding	0.413728	0.24841	0.427641	0.568422	0.2742	0.407757
ENSG00000006468	-0.820807	1.83761	1.78264	0.181826	0.370109	ETV1	protein_coding	21	13	28	19	67	49	ets variant 1 [Source:HGNC Symbol;Acc:HGNC:3490]	100197	ETV1	protein_coding	0.0373952	0.0119456	0.0280634	0.0442117	0.050663	0.0323999
ENSG00000006530	0.374779	4.09935	1.53884	0.21479	0.411496	AGK	protein_coding	93	221	197	84	149	217	acylglycerol kinase [Source:HGNC Symbol;Acc:HGNC:21869]	104055	AGK	protein_coding	0.159467	0.195546	0.190125	0.188215	0.108491	0.138165
ENSG00000006534	-0.290515	3.90283	0.671059	0.412683	0.619424	ALDH3B1	protein_coding	104	66	166	105	172	167	aldehyde dehydrogenase 3 family, member B1 [Source:HGNC Symbol;Acc:HGNC:410]	20704	ALDH3B1	protein_coding	0.896251	0.293501	0.805175	1.18243	0.629426	0.534398
ENSG00000006576	-1.11114	5.62447	22.0033	2.72186e-06	3.88917e-05	PHTF2	protein_coding	172	343	293	347	632	1129	putative homeodomain transcription factor 2 [Source:HGNC Symbol;Acc:HGNC:13411]	158711	PHTF2	protein_coding	0.193362	0.198979	0.185395	0.509754	0.301704	0.471291
ENSG00000006607	0.2199	5.5952	1.02062	0.312373	0.522929	FARP2	protein_coding	274	573	527	188	489	804	FERM, RhoGEF and pleckstrin domain protein 2 [Source:HGNC Symbol;Acc:HGNC:16460]	138598	FARP2	protein_coding	0.352732	0.380643	0.381848	0.316257	0.267315	0.384328
ENSG00000006625	0.185668	5.17004	0.711459	0.39896	0.607437	GGCT	protein_coding	205	380	424	144	389	567	gamma-glutamylcyclotransferase [Source:HGNC Symbol;Acc:HGNC:21705]	54858	GGCT	protein_coding	0.666753	0.637769	0.77618	0.612014	0.537255	0.684772
ENSG00000006634	-0.831426	3.80209	6.61566	0.0101086	0.0458405	DBF4	protein_coding	47	71	151	94	156	288	DBF4 zinc finger [Source:HGNC Symbol;Acc:HGNC:17364]	33325	DBF4	protein_coding	0.251639	0.196159	0.455034	0.657652	0.354671	0.572565
ENSG00000006652	-0.0230871	6.13309	0.0125946	0.910644	0.955975	IFRD1	protein_coding	408	743	663	299	810	1223	interferon-related developmental regulator 1 [Source:HGNC Symbol;Acc:HGNC:5456]	58049	IFRD1	protein_coding	1.25405	1.17846	1.14698	1.20092	1.05721	1.39584
ENSG00000006695	0.325645	3.31152	0.807745	0.368788	0.579464	COX10	protein_coding	86	126	66	34	124	117	COX10 heme A:farnesyltransferase cytochrome c oxidase assembly factor [Source:HGNC Symbol;Acc:HGNC:2260]	139181	COX10	protein_coding	0.110248	0.083351	0.0476212	0.0569557	0.0675013	0.055694
ENSG00000006704	-0.498322	3.37079	1.54948	0.213212	0.409657	GTF2IRD1	protein_coding	28	141	73	68	161	118	GTF2I repeat domain containing 1 [Source:HGNC Symbol;Acc:HGNC:4661]	148814	GTF2IRD1	protein_coding	0.0335711	0.0872359	0.0492624	0.106538	0.0819696	0.052534
ENSG00000006712	-0.626593	5.7709	6.57959	0.0103155	0.0465847	PAF1	protein_coding	199	561	407	330	706	1029	Paf1, RNA polymerase II associated factor, homolog (S. cerevisiae) [Source:HGNC Symbol;Acc:HGNC:25459]	5343	PAF1	protein_coding	6.64536	9.66713	7.64973	14.4002	10.0113	12.7595
ENSG00000006715	-0.139509	6.21386	0.464688	0.495441	0.687198	VPS41	protein_coding	396	687	773	333	1096	1086	vacuolar protein sorting 41 homolog (S. cerevisiae) [Source:HGNC Symbol;Acc:HGNC:12713]	209431	VPS41	protein_coding	0.337369	0.30202	0.37066	0.370716	0.396497	0.343551
ENSG00000006740	-1.68373	1.55323	2.88414	0.0894556	0.230822	ARHGAP44	protein_coding	10	40	0	15	45	58	Rho GTPase activating protein 44 [Source:HGNC Symbol;Acc:HGNC:29096]	202104	ARHGAP44	protein_coding	0.00882828	0.0182224	0	0.0173043	0.0168697	0.0190132
ENSG00000006744	-0.244077	5.41233	1.13593	0.286515	0.495394	ELAC2	protein_coding	173	455	434	210	532	734	elaC ribonuclease Z 2 [Source:HGNC Symbol;Acc:HGNC:14198]	25796	ELAC2	protein_coding	1.19659	1.62397	1.68956	1.89804	1.56254	1.88515
ENSG00000006756	1.3634	4.34603	26.3248	2.88567e-07	5.092e-06	ARSD	protein_coding	229	229	260	61	108	169	arylsulfatase D [Source:HGNC Symbol;Acc:HGNC:717]	25381	ARSD	protein_coding	1.60982	0.830705	1.02873	0.56035	0.322393	0.441144
ENSG00000006757	0.483473	3.12089	1.86597	0.171938	0.356745	PNPLA4	protein_coding	60	129	70	34	122	67	patatin-like phospholipase domain containing 4 [Source:HGNC Symbol;Acc:HGNC:24887]	29492	PNPLA4	protein_coding	0.362993	0.402722	0.238358	0.26879	0.31342	0.150513
ENSG00000006831	-0.152249	6.02271	0.517635	0.471852	0.667953	ADIPOR2	protein_coding	323	769	557	312	834	1036	adiponectin receptor 2 [Source:HGNC Symbol;Acc:HGNC:24041]	100104	ADIPOR2	protein_coding	0.575708	0.707286	0.558779	0.726678	0.631227	0.685663
ENSG00000007047	0.328001	4.4624	1.18047	0.27726	0.485261	MARK4	protein_coding	100	279	273	65	406	205	MAP/microtubule affinity-regulating kinase 4 [Source:HGNC Symbol;Acc:HGNC:13538]	225995	MARK4	protein_coding	0.07895	0.113665	0.121311	0.0670584	0.136112	0.0600977
ENSG00000007080	-1.03703	4.19786	12.7714	0.00035196	0.00288804	CCDC124	protein_coding	45	150	137	97	276	443	coiled-coil domain containing 124 [Source:HGNC Symbol;Acc:HGNC:25171]	10975	CCDC124	protein_coding	0.731575	1.25837	1.25358	2.06066	1.90535	2.67425
ENSG00000007168	-0.692482	7.21266	11.3645	0.000748607	0.00546874	PAFAH1B1	protein_coding	558	1187	1288	856	1926	3097	platelet-activating factor acetylhydrolase 1b, regulatory subunit 1 (45kDa) [Source:HGNC Symbol;Acc:HGNC:8574]	92405	PAFAH1B1	protein_coding	1.07743	1.1827	1.39977	2.15982	1.57918	2.22049
ENSG00000007202	-0.0411334	7.58958	0.0404402	0.840622	0.916027	KIAA0100	protein_coding	966	2177	1948	925	2525	2705	KIAA0100 [Source:HGNC Symbol;Acc:HGNC:28960]	31014	KIAA0100	protein_coding	5.55738	6.4628	6.30765	6.95381	6.16842	5.77846
ENSG00000007237	-0.246509	4.8133	0.779797	0.377203	0.58748	GAS7	protein_coding	127	358	181	66	660	410	growth arrest-specific 7 [Source:HGNC Symbol;Acc:HGNC:4169]	287942	GAS7	protein_coding	0.0786954	0.114472	0.0631263	0.0534414	0.173664	0.0943369
ENSG00000007255	1.61294	1.96675	8.2732	0.00402346	0.0220257	TRAPPC6A	protein_coding	42	67	36	6	27	27	trafficking protein particle complex 6A [Source:HGNC Symbol;Acc:HGNC:23069]	15309	TRAPPC6A	protein_coding	0.489501	0.402947	0.236152	0.0913783	0.133625	0.116848
ENSG00000007341	0.763708	4.00729	7.40664	0.00649835	0.0323032	ST7L	protein_coding	98	256	186	49	183	152	suppression of tumorigenicity 7 like [Source:HGNC Symbol;Acc:HGNC:18441]	97307	ST7L	protein_coding	0.179694	0.242223	0.191958	0.117406	0.142488	0.103491
ENSG00000007376	0.806739	3.91015	6.45493	0.0110645	0.0492352	RPUSD1	protein_coding	69	213	247	46	150	148	RNA pseudouridylate synthase domain containing 1 [Source:HGNC Symbol;Acc:HGNC:14173]	3423	RPUSD1	protein_coding	3.59661	5.72918	7.24647	3.13321	3.32013	2.86456
ENSG00000007384	-0.0770403	4.02057	0.0645556	0.799435	0.891144	RHBDF1	protein_coding	77	186	146	40	306	260	rhomboid 5 homolog 1 (Drosophila) [Source:HGNC Symbol;Acc:HGNC:20561]	18296	RHBDF1	protein_coding	0.750906	0.936002	0.80137	0.509733	1.26717	0.941499
ENSG00000007392	-0.0171417	5.06858	0.00594548	0.938538	0.969836	LUC7L	protein_coding	179	357	344	138	422	551	LUC7-like (S. cerevisiae) [Source:HGNC Symbol;Acc:HGNC:6723]	40494	LUC7L	protein_coding	0.788702	0.811704	0.853109	0.794561	0.789573	0.901496
ENSG00000007520	-0.00213919	4.0784	5.73327e-05	0.993959	0.996699	TSR3	protein_coding	97	139	202	82	203	235	TSR3, 20S rRNA accumulation, homolog (S. cerevisiae) [Source:HGNC Symbol;Acc:HGNC:14175]	2671	TSR3	protein_coding	6.47961	4.79138	7.59476	7.15778	5.75828	5.82903
ENSG00000007541	0.501193	3.95595	2.75755	0.0967965	0.244048	PIGQ	protein_coding	93	178	204	41	213	186	phosphatidylinositol glycan anchor biosynthesis, class Q [Source:HGNC Symbol;Acc:HGNC:14135]	17141	PIGQ	protein_coding	0.96805	0.956101	1.19517	0.557682	0.941487	0.718918
ENSG00000007545	0.293078	2.74348	0.348816	0.554784	0.731563	CRAMP1L	protein_coding	47	59	67	32	121	35	Crm, cramped-like (Drosophila) [Source:HGNC Symbol;Acc:HGNC:14122]	65583	CRAMP1L	protein_coding	0.127867	0.0828287	0.102594	0.113762	0.139786	0.0353573
ENSG00000007866	-0.911399	3.81496	9.28847	0.00230601	0.0139791	TEAD3	protein_coding	43	85	134	71	195	341	TEA domain family member 3 [Source:HGNC Symbol;Acc:HGNC:11716]	23479	TEAD3	protein_coding	0.326768	0.333318	0.573141	0.705046	0.629254	0.962227
ENSG00000007923	-0.209945	5.53628	0.93571	0.333384	0.545069	DNAJC11	protein_coding	180	433	572	174	672	841	DnaJ (Hsp40) homolog, subfamily C, member 11 [Source:HGNC Symbol;Acc:HGNC:25570]	67756	DNAJC11	protein_coding	0.473997	0.588383	0.847783	0.598742	0.751436	0.822339
ENSG00000007944	1.55049	3.10863	16.2946	5.42194e-05	0.000568912	MYLIP	protein_coding	92	130	96	26	37	66	myosin regulatory light chain interacting protein [Source:HGNC Symbol;Acc:HGNC:21155]	19123	MYLIP	protein_coding	0.858386	0.625903	0.504141	0.316998	0.146594	0.22866
ENSG00000007968	-1.46968	0.849536	2.68808	0.101101	0.251204	E2F2	protein_coding	1	7	15	2	37	44	E2F transcription factor 2 [Source:HGNC Symbol;Acc:HGNC:3114]	24790	E2F2	protein_coding	0.00719738	0.0259981	0.0607647	0.0188101	0.113083	0.117592
ENSG00000008018	0.283051	5.8942	1.79295	0.180567	0.368704	PSMB1	protein_coding	412	784	504	215	805	728	proteasome (prosome, macropain) subunit, beta type, 1 [Source:HGNC Symbol;Acc:HGNC:9537]	18224	PSMB1	protein_coding	4.03371	3.96089	2.7773	2.75064	3.34675	2.64661
ENSG00000008083	0.0800824	5.38784	0.121219	0.727716	0.846928	JARID2	protein_coding	248	395	472	216	507	509	jumonji, AT rich interactive domain 2 [Source:HGNC Symbol;Acc:HGNC:6196]	275744	JARID2	protein_coding	0.160471	0.13189	0.171899	0.182636	0.139307	0.122297
ENSG00000008086	-0.0175697	3.48392	0.00303039	0.956099	0.978564	CDKL5	protein_coding	79	106	94	51	136	163	cyclin-dependent kinase-like 5 [Source:HGNC Symbol;Acc:HGNC:11411]	228046	CDKL5	protein_coding	0.0618095	0.042796	0.0413944	0.0521418	0.0451843	0.0473552
ENSG00000008128	-0.0840515	0.526213	0.00774933	0.929853	0.965047	CDK11A	protein_coding	7	8	14	2	20	25	cyclin-dependent kinase 11A [Source:HGNC Symbol;Acc:HGNC:1730]	21594	CDK11A	protein_coding	0.0578383	0.0341096	0.0651076	0.0215941	0.0701726	0.0767025
ENSG00000008130	-0.154727	5.52112	0.531436	0.466004	0.663432	NADK	protein_coding	235	470	441	228	580	723	NAD kinase [Source:HGNC Symbol;Acc:HGNC:29831]	29225	NADK	protein_coding	1.43471	1.48069	1.51538	1.81894	1.50364	1.63903
ENSG00000008256	-0.00113847	7.20604	2.63216e-05	0.995907	0.997542	CYTH3	protein_coding	709	1847	1435	645	1552	2655	cytohesin 3 [Source:HGNC Symbol;Acc:HGNC:9504]	110868	CYTH3	protein_coding	1.14101	1.53384	1.29982	1.35641	1.06061	1.58658
ENSG00000008277	1.88734	0.986648	4.12303	0.0423033	0.13558	ADAM22	protein_coding	5	12	61	0	10	18	ADAM metallopeptidase domain 22 [Source:HGNC Symbol;Acc:HGNC:201]	268746	ADAM22	protein_coding	0.00331955	0.00411111	0.0227942	0	0.00281922	0.00443745
ENSG00000008282	-0.173976	5.19615	0.488861	0.484436	0.677911	SYPL1	protein_coding	166	335	422	192	502	503	synaptophysin-like 1 [Source:HGNC Symbol;Acc:HGNC:11507]	22073	SYPL1	protein_coding	1.34183	1.39734	1.91994	2.02805	1.72311	1.50976
ENSG00000008283	-0.583226	4.69052	5.39952	0.0201423	0.0777638	CYB561	protein_coding	137	227	157	186	320	393	cytochrome b561 [Source:HGNC Symbol;Acc:HGNC:2571]	14074	CYB561	protein_coding	1.73682	1.48501	1.12026	3.0813	1.72267	1.85003
ENSG00000008294	-0.167025	8.75893	0.581948	0.44555	0.646591	SPAG9	protein_coding	2492	4294	3805	2255	5662	6364	sperm associated antigen 9 [Source:HGNC Symbol;Acc:HGNC:14524]	158691	SPAG9	protein_coding	2.80186	2.49132	2.4079	3.31309	2.70326	2.65693
ENSG00000008300	1.0115	1.5203	2.49935	0.113893	0.27255	CELSR3	protein_coding	18	35	42	8	30	19	cadherin, EGF LAG seven-pass G-type receptor 3 [Source:HGNC Symbol;Acc:HGNC:3230]	26446	CELSR3	protein_coding	0.12144	0.121851	0.159487	0.0705291	0.0859472	0.0475988
ENSG00000008311	0.441894	5.06576	3.55202	0.059473	0.17271	AASS	protein_coding	263	444	281	143	330	391	aminoadipate-semialdehyde synthase [Source:HGNC Symbol;Acc:HGNC:17366]	68633	AASS	protein_coding	0.683713	0.595621	0.411159	0.485782	0.364294	0.377439
ENSG00000008324	0.361716	3.23931	1.0119	0.314448	0.525406	SS18L2	protein_coding	50	123	106	39	81	141	synovial sarcoma translocation gene on chromosome 18-like 2 [Source:HGNC Symbol;Acc:HGNC:15593]	13274	SS18L2	protein_coding	0.672077	0.853146	0.801938	0.685017	0.462332	0.703752
ENSG00000008382	1.21644	1.11872	2.4178	0.119964	0.281682	MPND	protein_coding	15	41	13	7	32	3	MPN domain containing [Source:HGNC Symbol;Acc:HGNC:25934]	16559	MPND	protein_coding	0.161625	0.227966	0.0788399	0.0985604	0.146415	0.012003
ENSG00000008394	2.08605	8.70082	63.1045	1.96029e-15	1.04499e-13	MGST1	protein_coding	2911	8396	7247	741	1652	2671	microsomal glutathione S-transferase 1 [Source:HGNC Symbol;Acc:HGNC:7061]	262117	MGST1	protein_coding	1.98152	2.94915	2.77651	0.659116	0.477513	0.675121
ENSG00000008405	-0.94481	4.62299	10.6061	0.00112716	0.00769994	CRY1	protein_coding	65	165	242	145	425	445	cryptochrome circadian clock 1 [Source:HGNC Symbol;Acc:HGNC:2384]	102465	CRY1	protein_coding	0.113185	0.148262	0.237179	0.329937	0.314256	0.287731
ENSG00000008441	-0.692578	5.38209	4.21466	0.0400762	0.130305	NFIX	protein_coding	133	284	448	228	917	475	nuclear factor I/X (CCAAT-binding transcription factor) [Source:HGNC Symbol;Acc:HGNC:7788]	103188	NFIX	protein_coding	0.229971	0.253401	0.435999	0.515162	0.673303	0.304977
ENSG00000008513	1.7416	7.90146	62.9504	2.11974e-15	1.12605e-13	ST3GAL1	protein_coding	1969	5312	2677	491	1555	1385	ST3 beta-galactoside alpha-2,3-sialyltransferase 1 [Source:HGNC Symbol;Acc:HGNC:10862]	117092	ST3GAL1	protein_coding	3.00033	4.17687	2.29593	0.977671	1.00618	0.783656
ENSG00000008517	-0.991742	2.64017	5.49441	0.0190774	0.0746304	IL32	protein_coding	22	62	23	30	163	70	interleukin 32 [Source:HGNC Symbol;Acc:HGNC:16830]	16895	IL32	protein_coding	0.232335	0.337873	0.136712	0.414001	0.730971	0.2745
ENSG00000008710	-0.256626	6.11025	1.45977	0.226967	0.426149	PKD1	protein_coding	282	754	686	333	1034	1035	polycystic kidney disease 1 (autosomal dominant) [Source:HGNC Symbol;Acc:HGNC:9008]	47188	PKD1	protein_coding	1.06627	1.47116	1.45992	1.64532	1.6602	1.45315
ENSG00000008838	0.0635429	3.74266	0.0338474	0.854032	0.92476	MED24	protein_coding	57	148	159	55	231	133	mediator complex subunit 24 [Source:HGNC Symbol;Acc:HGNC:22963]	42118	MED24	protein_coding	0.241467	0.32353	0.379111	0.304462	0.415542	0.209212
ENSG00000008853	-0.201587	3.62699	0.386714	0.534032	0.717533	RHOBTB2	protein_coding	46	142	125	59	154	204	Rho-related BTB domain containing 2 [Source:HGNC Symbol;Acc:HGNC:18756]	32782	RHOBTB2	protein_coding	0.250365	0.398816	0.382923	0.419619	0.355923	0.412285
ENSG00000008869	-0.0361226	4.96388	0.0160686	0.899129	0.94999	HEATR5B	protein_coding	157	319	310	219	276	402	HEAT repeat containing 5B [Source:HGNC Symbol;Acc:HGNC:29273]	115959	HEATR5B	protein_coding	0.241572	0.253283	0.268469	0.44033	0.180333	0.229681
ENSG00000008952	-0.0646309	7.44544	0.0890995	0.765325	0.871733	SEC62	protein_coding	830	1766	1945	862	1695	3159	SEC62 homolog (S. cerevisiae) [Source:HGNC Symbol;Acc:HGNC:11846]	31738	SEC62	protein_coding	4.66605	5.12308	6.15427	6.33237	4.04633	6.59436
ENSG00000008988	0.749486	8.70648	10.9751	0.000923443	0.00653309	RPS20	protein_coding	2923	6198	4720	1100	4907	4687	ribosomal protein S20 [Source:HGNC Symbol;Acc:HGNC:10405]	7286	RPS20	protein_coding	71.5798	78.3218	65.0563	35.2	51.0267	42.6195
ENSG00000009307	-0.154603	9.6808	0.373738	0.540974	0.722479	CSDE1	protein_coding	4230	8183	8064	4344	9423	13266	cold shock domain containing E1, RNA-binding [Source:HGNC Symbol;Acc:HGNC:29905]	41763	CSDE1	protein_coding	18.0717	18.0402	19.3908	24.2514	17.095	21.0451
ENSG00000009335	0.0226655	7.23129	0.0110744	0.91619	0.958303	UBE3C	protein_coding	786	1689	1533	726	1472	2566	ubiquitin protein ligase E3C [Source:HGNC Symbol;Acc:HGNC:16803]	130459	UBE3C	protein_coding	1.07498	1.192	1.18006	1.29748	0.854879	1.30312
ENSG00000009413	2.55853	7.84304	117.577	2.14642e-27	3.27243e-25	REV3L	protein_coding	3015	3614	3108	290	786	1013	REV3-like, polymerase (DNA directed), zeta, catalytic subunit [Source:HGNC Symbol;Acc:HGNC:9968]	184687	REV3L	protein_coding	2.91274	1.80166	1.68998	0.3661	0.322446	0.363392
ENSG00000009724	-1.47997	-0.00229008	1.41158	0.234794	0.435801	MASP2	protein_coding	4	11	0	7	14	10	mannan-binding lectin serine peptidase 2 [Source:HGNC Symbol;Acc:HGNC:6902]	20710	MASP2	protein_coding	0.0344612	0.0489027	0	0.0788055	0.0512175	0.0319906
ENSG00000009780	0.171334	3.62864	0.297929	0.585184	0.753228	FAM76A	protein_coding	86	142	106	47	149	178	family with sequence similarity 76, member A [Source:HGNC Symbol;Acc:HGNC:28530]	37143	FAM76A	protein_coding	0.413116	0.351991	0.286593	0.295025	0.303934	0.317501
ENSG00000009830	-0.412782	3.77184	1.55595	0.21226	0.408226	POMT2	protein_coding	58	153	100	75	156	258	protein-O-mannosyltransferase 2 [Source:HGNC Symbol;Acc:HGNC:19743]	45928	POMT2	protein_coding	0.225321	0.306714	0.218655	0.380735	0.257346	0.372173
ENSG00000009844	0.0760981	5.91765	0.122137	0.726729	0.846231	VTA1	protein_coding	345	724	564	288	642	922	vesicle (multivesicular body) trafficking 1 [Source:HGNC Symbol;Acc:HGNC:20954]	77527	VTA1	protein_coding	0.793993	0.859816	0.730572	0.86612	0.627412	0.787917
ENSG00000009954	-0.709842	7.51806	11.8059	0.000590431	0.00449411	BAZ1B	protein_coding	791	1341	1461	1098	2145	4061	bromodomain adjacent to zinc finger domain, 1B [Source:HGNC Symbol;Acc:HGNC:961]	81880	BAZ1B	protein_coding	1.72365	1.50789	1.79188	3.12653	1.98482	3.28593
ENSG00000010017	-0.0504754	5.89207	0.0393755	0.842707	0.917249	RANBP9	protein_coding	356	433	727	208	895	938	RAN binding protein 9 [Source:HGNC Symbol;Acc:HGNC:13727]	90066	RANBP9	protein_coding	0.705245	0.442636	0.810607	0.538445	0.752892	0.689993
ENSG00000010072	-0.309299	4.13654	1.2822	0.257491	0.462664	SPRTN	protein_coding	71	135	210	59	220	407	SprT-like N-terminal domain [Source:HGNC Symbol;Acc:HGNC:25356]	17919	SPRTN	protein_coding	0.706961	0.693649	1.17691	0.767674	0.930207	1.50482
ENSG00000010165	-0.318321	4.67279	1.46374	0.226336	0.425384	METTL13	protein_coding	99	230	286	139	311	429	methyltransferase like 13 [Source:HGNC Symbol;Acc:HGNC:24248]	32359	METTL13	protein_coding	0.545872	0.654414	0.88758	1.00152	0.728175	0.878344
ENSG00000010219	0.262435	3.86864	0.786484	0.375165	0.585382	DYRK4	protein_coding	97	137	168	80	127	183	dual-specificity tyrosine-(Y)-phosphorylation regulated kinase 4 [Source:HGNC Symbol;Acc:HGNC:3095]	53098	DYRK4	protein_coding	0.325945	0.237554	0.317737	0.351278	0.181216	0.228337
ENSG00000010244	-0.0951972	6.61007	0.212741	0.644627	0.794692	ZNF207	protein_coding	563	893	964	587	1146	1246	zinc finger protein 207 [Source:HGNC Symbol;Acc:HGNC:12998]	31769	ZNF207	protein_coding	3.16195	2.58802	3.04726	4.30797	2.73308	2.59847
ENSG00000010256	0.159573	6.17219	0.577331	0.44736	0.647471	UQCRC1	protein_coding	416	839	745	338	719	1089	ubiquinol-cytochrome c reductase core protein I [Source:HGNC Symbol;Acc:HGNC:12585]	11974	UQCRC1	protein_coding	6.19876	6.45123	6.24818	6.58137	4.54946	6.02547
ENSG00000010270	0.29037	4.99769	1.41501	0.234227	0.435119	STARD3NL	protein_coding	193	362	356	166	293	402	STARD3 N-terminal like [Source:HGNC Symbol;Acc:HGNC:19169]	52449	STARD3NL	protein_coding	0.656555	0.635465	0.681631	0.73792	0.423254	0.507799
ENSG00000010278	-2.26561	4.5609	29.8909	4.57064e-08	9.20529e-07	CD9	protein_coding	53	46	99	103	773	500	CD9 molecule [Source:HGNC Symbol;Acc:HGNC:1709]	38556	CD9	protein_coding	0.245265	0.109846	0.257858	0.622851	1.519	0.859173
ENSG00000010292	-0.901129	6.28105	16.3946	5.14307e-05	0.000542639	NCAPD2	protein_coding	258	579	617	529	1129	1444	non-SMC condensin I complex, subunit D2 [Source:HGNC Symbol;Acc:HGNC:24305]	38599	NCAPD2	protein_coding	1.1926	1.38109	1.60526	3.19535	2.2161	2.47853
ENSG00000010295	-0.128481	4.76532	0.301787	0.582764	0.752137	IFFO1	protein_coding	144	344	201	121	440	345	intermediate filament family orphan 1 [Source:HGNC Symbol;Acc:HGNC:24970]	17708	IFFO1	protein_coding	1.45092	1.78858	1.13989	1.59314	1.88258	1.29078
ENSG00000010318	0.504543	1.28855	0.40956	0.522193	0.709125	PHF7	protein_coding	12	30	20	1	45	32	PHD finger protein 7 [Source:HGNC Symbol;Acc:HGNC:18458]	13080	PHF7	protein_coding	0.163691	0.211171	0.153553	0.0178251	0.260661	0.162086
ENSG00000010322	0.223412	5.70857	1.08031	0.298628	0.508087	NISCH	protein_coding	277	623	609	204	722	637	nischarin [Source:HGNC Symbol;Acc:HGNC:18006]	37953	NISCH	protein_coding	1.30222	1.51134	1.61142	1.25321	1.44132	1.11198
ENSG00000010361	0.424058	2.59701	0.926096	0.335879	0.547409	FUZ	protein_coding	31	84	63	13	67	102	fuzzy planar cell polarity protein [Source:HGNC Symbol;Acc:HGNC:26219]	10507	FUZ	protein_coding	0.526422	0.736072	0.602141	0.288472	0.483133	0.643167
ENSG00000010404	-0.852341	3.74503	7.77469	0.00529834	0.0275805	IDS	protein_coding	64	102	72	108	188	195	iduronate 2-sulfatase [Source:HGNC Symbol;Acc:HGNC:5389]	44106	IDS	protein_coding	0.258901	0.212923	0.163935	0.570906	0.322947	0.292914
ENSG00000010539	0.0294258	3.53689	0.00863009	0.925984	0.96359	ZNF200	protein_coding	47	104	166	38	137	211	zinc finger protein 200 [Source:HGNC Symbol;Acc:HGNC:12993]	13896	ZNF200	protein_coding	0.603474	0.68907	1.19965	0.637577	0.746967	1.00599
ENSG00000010626	0.615648	2.61699	1.57573	0.209377	0.404959	LRRC23	protein_coding	25	92	83	30	56	50	leucine rich repeat containing 23 [Source:HGNC Symbol;Acc:HGNC:19138]	40674	LRRC23	protein_coding	0.109666	0.208253	0.204926	0.171966	0.104314	0.0814434
ENSG00000010704	-0.187494	3.69348	0.340011	0.559823	0.7354	HFE	protein_coding	67	169	83	79	164	156	hemochromatosis [Source:HGNC Symbol;Acc:HGNC:4886]	11062	HFE	protein_coding	1.08067	1.40661	0.753496	1.66507	1.12326	0.934316
ENSG00000010803	-0.9303	3.43864	7.73087	0.00542847	0.0281123	SCMH1	protein_coding	42	68	79	79	131	218	sex comb on midleg homolog 1 (Drosophila) [Source:HGNC Symbol;Acc:HGNC:19003]	214954	SCMH1	protein_coding	0.0348622	0.0291262	0.0369078	0.085688	0.0461739	0.0671914
ENSG00000010810	1.1159	7.24381	30.5728	3.21575e-08	6.72528e-07	FYN	protein_coding	1177	2204	2068	353	1426	1465	FYN proto-oncogene, Src family tyrosine kinase [Source:HGNC Symbol;Acc:HGNC:4037]	213120	FYN	protein_coding	0.985378	0.952154	0.974458	0.386179	0.506951	0.455424
ENSG00000010818	-0.951845	5.93128	20.6308	5.56932e-06	7.39632e-05	HIVEP2	protein_coding	260	365	443	413	934	1117	human immunodeficiency virus type I enhancer binding protein 2 [Source:HGNC Symbol;Acc:HGNC:4921]	193734	HIVEP2	protein_coding	0.239452	0.173463	0.229633	0.49703	0.365268	0.381988
ENSG00000011007	0.0445496	6.43918	0.0506762	0.821891	0.905035	TCEB3	protein_coding	458	865	1006	402	875	1466	transcription elongation factor B (SIII), polypeptide 3 (110kDa, elongin A) [Source:HGNC Symbol;Acc:HGNC:11620]	18904	TCEB3	protein_coding	4.32277	4.21291	5.34418	4.95805	3.50691	5.13787
ENSG00000011009	-0.319828	3.1936	0.715185	0.397728	0.606422	LYPLA2	protein_coding	59	122	35	51	132	107	lysophospholipase II [Source:HGNC Symbol;Acc:HGNC:6738]	4569	LYPLA2	protein_coding	2.304	2.45843	0.769278	2.60248	2.18889	1.55155
ENSG00000011021	0.534211	3.58951	2.7353	0.0981531	0.24622	CLCN6	protein_coding	69	121	184	29	135	175	chloride channel, voltage-sensitive 6 [Source:HGNC Symbol;Acc:HGNC:2024]	37048	CLCN6	protein_coding	0.332304	0.300705	0.498758	0.182504	0.276083	0.312951
ENSG00000011028	0.243068	8.10887	1.21334	0.270672	0.478233	MRC2	protein_coding	1430	3267	3415	1164	3320	3522	mannose receptor, C type 2 [Source:HGNC Symbol;Acc:HGNC:16875]	66196	MRC2	protein_coding	3.85439	4.54399	5.18079	4.09977	3.79994	3.52501
ENSG00000011105	0.0830608	2.79825	0.0380986	0.845245	0.919028	TSPAN9	protein_coding	27	118	43	11	148	85	tetraspanin 9 [Source:HGNC Symbol;Acc:HGNC:21640]	209209	TSPAN9	protein_coding	0.0230268	0.0519304	0.0206407	0.0122589	0.0535984	0.0269179
ENSG00000011114	-0.247948	5.39196	1.31419	0.251638	0.455476	BTBD7	protein_coding	209	523	298	194	667	597	BTB (POZ) domain containing 7 [Source:HGNC Symbol;Acc:HGNC:18269]	95542	BTBD7	protein_coding	0.390304	0.503996	0.313227	0.473419	0.528935	0.413983
ENSG00000011132	0.0202948	2.98168	0.00175083	0.966624	0.983394	APBA3	protein_coding	40	64	92	57	112	48	amyloid beta (A4) precursor protein-binding, family A, member 3 [Source:HGNC Symbol;Acc:HGNC:580]	10880	APBA3	protein_coding	0.655967	0.541591	0.849172	1.22147	0.779938	0.292291
ENSG00000011143	0.297695	3.05792	0.455875	0.499558	0.690183	MKS1	protein_coding	29	128	95	42	109	65	Meckel syndrome, type 1 [Source:HGNC Symbol;Acc:HGNC:7121]	14168	MKS1	protein_coding	0.365208	0.831805	0.673367	0.691161	0.582893	0.303954
ENSG00000011198	-0.213473	5.03225	0.727912	0.393561	0.602969	ABHD5	protein_coding	172	319	290	115	416	711	abhydrolase domain containing 5 [Source:HGNC Symbol;Acc:HGNC:21396]	44258	ABHD5	protein_coding	0.693406	0.663619	0.658026	0.605821	0.712151	1.06434
ENSG00000011243	0.604421	3.87306	4.35135	0.0369797	0.122983	AKAP8L	protein_coding	87	221	162	41	175	172	A kinase (PRKA) anchor protein 8-like [Source:HGNC Symbol;Acc:HGNC:29857]	39093	AKAP8L	protein_coding	0.397074	0.520491	0.416153	0.244525	0.339164	0.291496
ENSG00000011258	0.0651157	3.82215	0.037869	0.845706	0.919278	MBTD1	protein_coding	66	135	184	75	171	164	mbt domain containing 1 [Source:HGNC Symbol;Acc:HGNC:19866]	82738	MBTD1	protein_coding	0.142328	0.150227	0.223331	0.211346	0.156589	0.131323
ENSG00000011260	-0.276197	4.95066	1.15655	0.282182	0.490553	UTP18	protein_coding	169	221	324	200	380	404	UTP18 small subunit (SSU) processome component homolog (yeast) [Source:HGNC Symbol;Acc:HGNC:24274]	37408	UTP18	protein_coding	0.80607	0.543936	0.869796	1.24653	0.769644	0.715516
ENSG00000011275	-0.0659389	6.00208	0.0912153	0.762638	0.870334	RNF216	protein_coding	316	667	681	342	742	929	ring finger protein 216 [Source:HGNC Symbol;Acc:HGNC:21698]	161692	RNF216	protein_coding	0.348698	0.379802	0.422956	0.493147	0.347685	0.380653
ENSG00000011295	0.590628	5.33188	6.88117	0.00871084	0.0406365	TTC19	protein_coding	235	368	700	130	337	578	tetratricopeptide repeat domain 19 [Source:HGNC Symbol;Acc:HGNC:26006]	45635	TTC19	protein_coding	0.918799	0.742454	1.54041	0.664177	0.559503	0.839136
ENSG00000011304	-0.754274	6.29896	10.8795	0.000972368	0.00680033	PTBP1	protein_coding	279	773	542	494	1108	1464	polypyrimidine tract binding protein 1 [Source:HGNC Symbol;Acc:HGNC:9583]	15252	PTBP1	protein_coding	3.26384	4.6663	3.56869	7.5516	5.50407	6.35941
ENSG00000011332	0.760882	0.540636	0.46227	0.496565	0.687775	DPF1	protein_coding	2	25	11	0	10	32	D4, zinc and double PHD fingers family 1 [Source:HGNC Symbol;Acc:HGNC:20225]	18708	DPF1	protein_coding	0.0190745	0.123036	0.0590476	0	0.0404989	0.113325
ENSG00000011347	-3.09751	1.3768	14.2701	0.000158358	0.00145266	SYT7	protein_coding	7	8	0	22	73	32	synaptotagmin VII [Source:HGNC Symbol;Acc:HGNC:11514]	65835	SYT7	protein_coding	0.0189711	0.011188	0	0.077912	0.0840111	0.032203
ENSG00000011376	-0.0305035	4.90562	0.0125602	0.910766	0.955975	LARS2	protein_coding	149	345	284	144	266	575	leucyl-tRNA synthetase 2, mitochondrial [Source:HGNC Symbol;Acc:HGNC:17095]	160915	LARS2	protein_coding	0.165212	0.197398	0.177239	0.208643	0.125244	0.236741
ENSG00000011405	0.283543	6.5769	1.75607	0.185115	0.374091	PIK3C2A	protein_coding	715	1107	829	466	824	1335	phosphatidylinositol-4-phosphate 3-kinase, catalytic subunit type 2 alpha [Source:HGNC Symbol;Acc:HGNC:8971]	130253	PIK3C2A	protein_coding	0.97942	0.782492	0.639151	0.834136	0.479303	0.679041
ENSG00000011422	-1.46222	4.87694	29.3615	6.0059e-08	1.1815e-06	PLAUR	protein_coding	109	183	110	194	475	706	plasminogen activator, urokinase receptor [Source:HGNC Symbol;Acc:HGNC:9053]	24452	PLAUR	protein_coding	0.795358	0.68906	0.451767	1.8498	1.4718	1.9129
ENSG00000011426	-2.4729	7.63997	134.224	4.88162e-31	1.22008e-28	ANLN	protein_coding	351	553	662	1531	3254	6222	anillin, actin binding protein [Source:HGNC Symbol;Acc:HGNC:14082]	63985	ANLN	protein_coding	0.978768	0.795732	1.039	5.57873	3.8531	6.4425
ENSG00000011451	-0.519454	3.7995	2.96532	0.0850677	0.222651	WIZ	protein_coding	61	118	119	75	231	208	widely interspaced zinc finger motifs [Source:HGNC Symbol;Acc:HGNC:30917]	29971	WIZ	protein_coding	0.363144	0.362494	0.398733	0.583443	0.583958	0.459796
ENSG00000011454	0.22149	6.686	1.1227	0.289338	0.498166	RABGAP1	protein_coding	514	1680	857	281	1626	1428	RAB GTPase activating protein 1 [Source:HGNC Symbol;Acc:HGNC:17155]	164033	RABGAP1	protein_coding	0.559091	0.94297	0.52467	0.399405	0.751035	0.576766
ENSG00000011465	1.15524	9.94226	18.316	1.87126e-05	0.000219287	DCN	protein_coding	8012	17682	9857	2122	11656	7189	decorin [Source:HGNC Symbol;Acc:HGNC:2705]	42639	DCN	protein_coding	33.5262	38.1807	23.2153	11.6032	20.7116	11.1703
ENSG00000011478	1.20719	2.87864	6.66119	0.00985353	0.0448975	QPCTL	protein_coding	61	114	80	26	26	89	glutaminyl-peptide cyclotransferase-like [Source:HGNC Symbol;Acc:HGNC:25952]	11506	QPCTL	protein_coding	0.945924	0.912222	0.698236	0.526851	0.171206	0.51247
ENSG00000011485	-0.908381	5.40832	14.1536	0.000168478	0.00153259	PPP5C	protein_coding	126	340	341	266	613	864	protein phosphatase 5, catalytic subunit [Source:HGNC Symbol;Acc:HGNC:9322]	45987	PPP5C	protein_coding	0.488862	0.680713	0.744656	1.34861	1.00994	1.24475
ENSG00000011523	0.43144	3.98866	2.38091	0.122826	0.28585	CEP68	protein_coding	107	182	182	54	175	212	centrosomal protein 68kDa [Source:HGNC Symbol;Acc:HGNC:29076]	30638	CEP68	protein_coding	0.623124	0.546929	0.596551	0.410934	0.432761	0.458435
ENSG00000011566	0.0632442	5.51794	0.0826644	0.773719	0.875992	MAP4K3	protein_coding	336	444	390	238	431	699	mitogen-activated protein kinase kinase kinase kinase 3 [Source:HGNC Symbol;Acc:HGNC:6865]	188046	MAP4K3	protein_coding	0.318806	0.21739	0.208275	0.295088	0.173654	0.246272
ENSG00000011638	1.09662	4.77179	16.5865	4.64816e-05	0.000497208	TMEM159	protein_coding	138	426	471	77	212	259	transmembrane protein 159 [Source:HGNC Symbol;Acc:HGNC:30136]	22239	TMEM159	protein_coding	1.10717	1.76366	2.12688	0.807261	0.722256	0.771591
ENSG00000012048	-1.75171	5.44667	57.4708	3.43029e-14	1.58e-12	BRCA1	protein_coding	78	170	315	239	742	1308	breast cancer 1, early onset [Source:HGNC Symbol;Acc:HGNC:1100]	81188	BRCA1	protein_coding	0.171417	0.192787	0.389633	0.686348	0.692441	1.06738
ENSG00000012061	-0.581369	5.08012	5.69656	0.0169982	0.0685777	ERCC1	protein_coding	172	297	229	157	492	705	excision repair cross-complementation group 1 [Source:HGNC Symbol;Acc:HGNC:3433]	71495	ERCC1	protein_coding	0.429243	0.382473	0.32166	0.511991	0.521387	0.653305
ENSG00000012171	-1.11075	1.11548	2.29708	0.129618	0.295831	SEMA3B	protein_coding	5	21	7	9	59	20	sema domain, immunoglobulin domain (Ig), short basic domain, secreted, (semaphorin) 3B [Source:HGNC Symbol;Acc:HGNC:10724]	9988	SEMA3B	protein_coding	0.0893187	0.19358	0.0703811	0.210089	0.447553	0.132664
ENSG00000012174	-0.52842	4.05244	2.87992	0.0896903	0.231295	MBTPS2	protein_coding	67	172	105	93	383	143	membrane-bound transcription factor peptidase, site 2 [Source:HGNC Symbol;Acc:HGNC:15455]	45788	MBTPS2	protein_coding	0.26108	0.345857	0.23029	0.473554	0.63375	0.206913
ENSG00000012211	0.606613	1.77144	1.17006	0.279388	0.487151	PRICKLE3	protein_coding	17	60	30	10	42	30	prickle homolog 3 (Drosophila) [Source:HGNC Symbol;Acc:HGNC:6645]	11264	PRICKLE3	protein_coding	0.269282	0.490432	0.267464	0.206988	0.282506	0.176454
ENSG00000012232	-0.262126	5.02171	1.16337	0.280767	0.488651	EXTL3	protein_coding	130	382	297	161	438	524	exostosin-like glycosyltransferase 3 [Source:HGNC Symbol;Acc:HGNC:3518]	155130	EXTL3	protein_coding	0.14952	0.226719	0.192264	0.241974	0.213919	0.223789
ENSG00000012660	1.86076	8.97592	44.9633	2.00761e-11	6.47103e-10	ELOVL5	protein_coding	2661	9557	10306	905	2450	3516	ELOVL fatty acid elongase 5 [Source:HGNC Symbol;Acc:HGNC:21308]	81781	ELOVL5	protein_coding	5.80555	10.7594	12.6554	2.58009	2.26978	2.84839
ENSG00000012822	-0.633026	7.10951	8.33994	0.00387829	0.0213769	CALCOCO1	protein_coding	787	1020	913	709	2658	2036	calcium binding and coiled-coil domain 1 [Source:HGNC Symbol;Acc:HGNC:29306]	19228	CALCOCO1	protein_coding	7.30283	4.88412	4.76841	8.59707	10.4735	7.0153
ENSG00000012963	-0.474836	4.74685	3.91723	0.0477935	0.147686	UBR7	protein_coding	80	276	262	79	452	604	ubiquitin protein ligase E3 component n-recognin 7 (putative) [Source:HGNC Symbol;Acc:HGNC:20344]	22159	UBR7	protein_coding	0.644155	1.14678	1.18737	0.831219	1.54546	1.80588
ENSG00000012983	-0.372386	6.1606	3.50463	0.0611974	0.176274	MAP4K5	protein_coding	323	661	673	330	958	1392	mitogen-activated protein kinase kinase kinase kinase 5 [Source:HGNC Symbol;Acc:HGNC:6867]	142625	MAP4K5	protein_coding	0.404071	0.426703	0.473867	0.539457	0.508909	0.646616
ENSG00000013016	0.403971	3.15477	1.31589	0.25133	0.455134	EHD3	protein_coding	64	102	91	33	89	121	EH-domain containing 3 [Source:HGNC Symbol;Acc:HGNC:3244]	35110	EHD3	protein_coding	0.325237	0.267479	0.260284	0.21914	0.192057	0.228327
ENSG00000013275	0.104344	5.97463	0.261992	0.608755	0.768621	PSMC4	protein_coding	378	620	704	270	771	900	proteasome (prosome, macropain) 26S subunit, ATPase, 4 [Source:HGNC Symbol;Acc:HGNC:9551]	10436	PSMC4	protein_coding	6.46262	5.46988	6.77447	6.0321	5.59746	5.71362
ENSG00000013288	0.381377	5.08269	1.68526	0.194226	0.385821	MAN2B2	protein_coding	146	473	440	159	398	320	mannosidase, alpha, class 2B, member 2 [Source:HGNC Symbol;Acc:HGNC:29623]	48187	MAN2B2	protein_coding	0.540597	0.903756	0.916979	0.769318	0.625783	0.43997
ENSG00000013293	-4.27882	2.14488	17.3491	3.11039e-05	0.000348941	SLC7A14	protein_coding	0	2	9	23	213	29	solute carrier family 7, member 14 [Source:HGNC Symbol;Acc:HGNC:29326]	126490	SLC7A14	protein_coding	0	0.00145577	0.00714534	0.0423946	0.127583	0.0151895
ENSG00000013297	-2.87254	6.37448	174.111	9.36096e-40	4.45991e-37	CLDN11	protein_coding	102	306	119	662	2764	1129	claudin 11 [Source:HGNC Symbol;Acc:HGNC:8514]	441515	CLDN11	protein_coding	0.0412198	0.0638111	0.0270669	0.349584	0.474311	0.169415
ENSG00000013306	0.204154	5.69829	0.805138	0.369562	0.580213	SLC25A39	protein_coding	253	714	551	229	578	708	solute carrier family 25, member 39 [Source:HGNC Symbol;Acc:HGNC:24279]	5245	SLC25A39	protein_coding	8.60649	12.5335	10.5498	10.1795	8.34936	8.94315
ENSG00000013364	-0.725962	7.34438	11.8706	0.000570257	0.00435578	MVP	protein_coding	877	1449	838	923	2689	2736	major vault protein [Source:HGNC Symbol;Acc:HGNC:7531]	27645	MVP	protein_coding	5.66023	4.82583	3.04414	7.78437	7.36962	6.55695
ENSG00000013374	-0.291389	5.75913	1.99318	0.158009	0.3372	NUB1	protein_coding	291	491	482	282	773	818	negative regulator of ubiquitin-like proteins 1 [Source:HGNC Symbol;Acc:HGNC:17623]	36750	NUB1	protein_coding	1.41282	1.23011	1.31712	1.78908	1.59365	1.47468
ENSG00000013375	-0.751258	6.53619	14.817	0.000118463	0.00112389	PGM3	protein_coding	423	741	621	607	1314	1647	phosphoglucomutase 3 [Source:HGNC Symbol;Acc:HGNC:8907]	32786	PGM3	protein_coding	2.30199	2.08089	1.90213	4.31657	3.03653	3.32819
ENSG00000013392	-0.995254	2.60037	4.37042	0.0365679	0.122048	RWDD2A	protein_coding	36	42	22	28	115	112	RWD domain containing 2A [Source:HGNC Symbol;Acc:HGNC:21385]	5553	RWDD2A	protein_coding	1.15671	0.696373	0.397861	1.17563	1.56906	1.33627
ENSG00000013441	-0.191056	5.99478	0.909087	0.340357	0.55203	CLK1	protein_coding	341	629	591	299	902	986	CDC-like kinase 1 [Source:HGNC Symbol;Acc:HGNC:2068]	11735	CLK1	protein_coding	5.18468	4.935	5.05756	5.94055	5.82363	5.56668
ENSG00000013503	-0.407632	4.55764	2.13524	0.143948	0.31696	POLR3B	protein_coding	73	208	288	117	307	426	polymerase (RNA) III (DNA directed) polypeptide B [Source:HGNC Symbol;Acc:HGNC:30348]	152540	POLR3B	protein_coding	0.0853866	0.125545	0.189603	0.17883	0.152484	0.185024
ENSG00000013523	0.725677	3.08492	3.23241	0.0721942	0.19826	ANGEL1	protein_coding	37	119	122	16	139	73	angel homolog 1 (Drosophila) [Source:HGNC Symbol;Acc:HGNC:19961]	39003	ANGEL1	protein_coding	0.16926	0.280911	0.314122	0.0956446	0.270015	0.124002
ENSG00000013561	0.118322	6.04162	0.326925	0.567476	0.740604	RNF14	protein_coding	336	631	852	271	600	1232	ring finger protein 14 [Source:HGNC Symbol;Acc:HGNC:10058]	31963	RNF14	protein_coding	1.87561	1.81761	2.67688	1.97679	1.42224	2.55368
ENSG00000013563	0.000347903	2.59744	6.73225e-07	0.999345	0.999608	DNASE1L1	protein_coding	41	61	48	27	61	101	deoxyribonuclease I-like 1 [Source:HGNC Symbol;Acc:HGNC:2957]	10874	DNASE1L1	protein_coding	0.672737	0.516488	0.443291	0.578913	0.425022	0.615368
ENSG00000013573	-1.16759	3.83507	15.1186	0.000100963	0.000982316	DDX11	protein_coding	33	93	111	60	229	401	DEAD/H (Asp-Glu-Ala-Asp/His) box helicase 11 [Source:HGNC Symbol;Acc:HGNC:2736]	30946	DDX11	protein_coding	0.190266	0.276693	0.360209	0.452049	0.560663	0.858504
ENSG00000013583	-0.440087	3.59042	1.88465	0.169806	0.353584	HEBP1	protein_coding	40	133	98	40	274	165	heme binding protein 1 [Source:HGNC Symbol;Acc:HGNC:17176]	25409	HEBP1	protein_coding	0.280882	0.48193	0.387325	0.367038	0.817022	0.430228
ENSG00000013588	-0.051156	3.53804	0.014277	0.90489	0.952512	GPRC5A	protein_coding	36	176	56	9	385	108	G protein-coupled receptor, class C, group 5, member A [Source:HGNC Symbol;Acc:HGNC:9836]	27155	GPRC5A	protein_coding	0.236539	0.596737	0.207098	0.0772736	1.07419	0.263498
ENSG00000013619	-1.57371	1.56732	5.72795	0.016697	0.0675949	MAMLD1	protein_coding	4	30	9	16	66	47	mastermind-like domain containing 1 [Source:HGNC Symbol;Acc:HGNC:2568]	152756	MAMLD1	protein_coding	0.0046721	0.0180819	0.00591672	0.0244208	0.0327353	0.0203846
ENSG00000013810	-1.84338	4.72949	37.6622	8.41177e-10	2.19599e-08	TACC3	protein_coding	28	121	208	136	538	718	transforming, acidic coiled-coil containing protein 3 [Source:HGNC Symbol;Acc:HGNC:11524]	23686	TACC3	protein_coding	0.21092	0.470342	0.881877	1.33871	1.72092	2.00833
ENSG00000014123	-0.150089	6.06447	0.522671	0.469705	0.665903	UFL1	protein_coding	369	617	651	384	727	1031	UFM1-specific ligase 1 [Source:HGNC Symbol;Acc:HGNC:23039]	33681	UFL1	protein_coding	1.95475	1.68663	1.94103	2.65818	1.63539	2.02804
ENSG00000014138	-1.62929	4.56004	34.3519	4.59953e-09	1.08889e-07	POLA2	protein_coding	54	149	105	124	419	681	polymerase (DNA directed), alpha 2, accessory subunit [Source:HGNC Symbol;Acc:HGNC:30073]	43827	POLA2	protein_coding	0.219838	0.313015	0.240594	0.659658	0.724341	1.02946
ENSG00000014164	-0.15229	1.80567	0.0748772	0.784364	0.882594	ZC3H3	protein_coding	17	34	31	16	56	39	zinc finger CCCH-type containing 3 [Source:HGNC Symbol;Acc:HGNC:28972]	103798	ZC3H3	protein_coding	0.0292221	0.0301585	0.0299923	0.0359393	0.0408761	0.0248931
ENSG00000014216	-0.768581	6.34205	14.896	0.000113605	0.00108591	CAPN1	protein_coding	436	615	471	498	1303	1352	calpain 1, (mu/I) large subunit [Source:HGNC Symbol;Acc:HGNC:1476]	31440	CAPN1	protein_coding	2.47431	1.801	1.50444	3.69305	3.14002	2.84903
ENSG00000014641	0.516436	6.23646	5.98887	0.0143964	0.0603319	MDH1	protein_coding	521	1088	723	311	712	895	malate dehydrogenase 1, NAD (soluble) [Source:HGNC Symbol;Acc:HGNC:6970]	18588	MDH1	protein_coding	5.00099	5.3891	3.90609	3.90091	2.90214	3.19002
ENSG00000014824	-0.147351	6.65688	0.525908	0.468332	0.664761	SLC30A9	protein_coding	548	929	1007	569	1113	1560	solute carrier family 30 (zinc transporter), member 9 [Source:HGNC Symbol;Acc:HGNC:1329]	99985	SLC30A9	protein_coding	0.977905	0.855462	1.01142	1.32683	0.843395	1.03369
ENSG00000014914	-1.599	3.1386	13.1007	0.000295187	0.00248745	MTMR11	protein_coding	36	51	18	37	290	114	myotubularin related protein 11 [Source:HGNC Symbol;Acc:HGNC:24307]	8247	MTMR11	protein_coding	0.778856	0.56937	0.219186	1.04603	2.66424	0.915823
ENSG00000014919	0.867184	5.55565	15.9854	6.38341e-05	0.000654042	COX15	protein_coding	396	657	510	147	412	504	cytochrome c oxidase assembly homolog 15 (yeast) [Source:HGNC Symbol;Acc:HGNC:2263]	20256	COX15	protein_coding	3.48813	2.98629	2.52844	1.69201	1.54104	1.64846
ENSG00000015133	0.822416	4.71036	11.9024	0.000560609	0.00429932	CCDC88C	protein_coding	224	394	236	100	256	208	coiled-coil domain containing 88C [Source:HGNC Symbol;Acc:HGNC:19967]	146521	CCDC88C	protein_coding	0.272771	0.24758	0.161752	0.159125	0.132376	0.0940516
ENSG00000015153	0.762979	4.31775	8.59892	0.00336363	0.0190356	YAF2	protein_coding	145	235	269	71	164	229	YY1 associated factor 2 [Source:HGNC Symbol;Acc:HGNC:17363]	81245	YAF2	protein_coding	0.318436	0.266312	0.3325	0.203751	0.152939	0.186742
ENSG00000015171	-0.432796	6.95241	4.8255	0.0280417	0.100006	ZMYND11	protein_coding	572	1182	1037	674	1706	2123	zinc finger, MYND-type containing 11 [Source:HGNC Symbol;Acc:HGNC:16966]	120172	ZMYND11	protein_coding	0.849266	0.905595	0.866587	1.30766	1.07559	1.17044
ENSG00000015475	0.192121	3.94802	0.407724	0.523127	0.709741	BID	protein_coding	84	142	196	76	109	271	BH3 interacting domain death agonist [Source:HGNC Symbol;Acc:HGNC:1050]	40632	BID	protein_coding	0.36886	0.321766	0.484423	0.436098	0.203249	0.441879
ENSG00000015479	-0.2304	8.49346	1.15555	0.28239	0.49069	MATR3	protein_coding	1800	3220	3741	1768	4320	6467	matrin 3 [Source:HGNC Symbol;Acc:HGNC:6912]	57925	MATR3	protein_coding	5.54443	5.11811	6.48572	7.11631	5.65052	7.39672
ENSG00000015532	-0.0417761	4.3536	0.022585	0.880541	0.940042	XYLT2	protein_coding	88	194	264	97	237	314	xylosyltransferase II [Source:HGNC Symbol;Acc:HGNC:15517]	17046	XYLT2	protein_coding	0.921109	1.04785	1.55531	1.32675	1.05341	1.22042
ENSG00000015568	-0.0135512	4.74829	0.0026551	0.958905	0.979517	RGPD5	protein_coding	131	261	310	151	249	421	RANBP2-like and GRIP domain containing 5 [Source:HGNC Symbol;Acc:HGNC:32418]	64937	RGPD5	protein_coding	0.35994	0.370057	0.479409	0.542155	0.290521	0.429529
ENSG00000015676	-0.171529	6.3474	0.780951	0.37685	0.587143	NUDCD3	protein_coding	385	912	759	319	1257	1335	NudC domain containing 3 [Source:HGNC Symbol;Acc:HGNC:22208]	111759	NUDCD3	protein_coding	0.614652	0.751333	0.682018	0.665498	0.852165	0.79141
ENSG00000016402	-1.03864	0.758048	1.28715	0.256574	0.461451	IL20RA	protein_coding	1	19	11	8	31	21	interleukin 20 receptor, alpha [Source:HGNC Symbol;Acc:HGNC:6003]	45209	IL20RA	protein_coding	0.00394663	0.0386945	0.0244346	0.0412576	0.0519526	0.0307749
ENSG00000016864	-0.0807466	5.61666	0.148687	0.699793	0.829147	GLT8D1	protein_coding	292	622	336	213	820	579	glycosyltransferase 8 domain containing 1 [Source:HGNC Symbol;Acc:HGNC:24870]	11598	GLT8D1	protein_coding	4.49211	4.93773	2.90933	4.28189	5.35675	3.30749
ENSG00000017260	-0.330898	6.43894	2.71299	0.0995343	0.248445	ATP2C1	protein_coding	416	863	746	499	1204	1262	ATPase, Ca++ transporting, type 2C, member 1 [Source:HGNC Symbol;Acc:HGNC:13211]	166117	ATP2C1	protein_coding	0.446817	0.478318	0.450984	0.700366	0.54914	0.503324
ENSG00000017427	3.25446	4.50815	52.5052	4.29113e-13	1.7446e-11	IGF1	protein_coding	215	401	451	31	83	21	insulin-like growth factor 1 (somatomedin C) [Source:HGNC Symbol;Acc:HGNC:5464]	84778	IGF1	protein_coding	0.452487	0.435493	0.534232	0.0852545	0.0741764	0.0164111
ENSG00000017483	-0.837474	4.17216	5.66437	0.0173129	0.0694979	SLC38A5	protein_coding	38	179	156	117	300	274	solute carrier family 38, member 5 [Source:HGNC Symbol;Acc:HGNC:18070]	11719	SLC38A5	protein_coding	0.578554	1.40631	1.33681	2.32774	1.93955	1.54904
ENSG00000017797	-0.400962	7.24123	4.21809	0.0399952	0.130097	RALBP1	protein_coding	766	1371	1264	797	1970	2745	ralA binding protein 1 [Source:HGNC Symbol;Acc:HGNC:9841]	63107	RALBP1	protein_coding	2.16572	2.00023	2.01144	2.94455	2.36515	2.88182
ENSG00000018189	0.188431	5.63672	0.838244	0.359899	0.570498	RUFY3	protein_coding	357	558	433	242	599	567	RUN and FYVE domain containing 3 [Source:HGNC Symbol;Acc:HGNC:30285]	103111	RUFY3	protein_coding	0.617752	0.498252	0.421715	0.547204	0.440142	0.364318
ENSG00000018236	-1.30876	3.66773	16.8119	4.12731e-05	0.000446276	CNTN1	protein_coding	60	93	30	122	223	137	contactin 1 [Source:HGNC Symbol;Acc:HGNC:2171]	379976	CNTN1	protein_coding	0.0281738	0.0225344	0.0079287	0.0748587	0.0444651	0.0238873
ENSG00000018408	-0.438892	4.5412	2.87605	0.0899064	0.231735	WWTR1	protein_coding	106	240	172	146	335	322	WW domain containing transcription regulator 1 [Source:HGNC Symbol;Acc:HGNC:24042]	219479	WWTR1	protein_coding	0.0861715	0.100679	0.0786995	0.155095	0.115644	0.0971998
ENSG00000018510	-0.170244	6.38617	0.704684	0.401214	0.608824	AGPS	protein_coding	466	820	749	449	906	1417	alkylglycerone phosphate synthase [Source:HGNC Symbol;Acc:HGNC:327]	151192	AGPS	protein_coding	0.549931	0.49935	0.497496	0.692398	0.454015	0.620931
ENSG00000018610	0.0576216	3.70677	0.0313042	0.859563	0.928701	CXorf56	protein_coding	79	141	119	38	171	239	chromosome X open reading frame 56 [Source:HGNC Symbol;Acc:HGNC:26239]	27285	CXorf56	protein_coding	0.516599	0.47579	0.437985	0.324712	0.474835	0.580332
ENSG00000018699	-0.376167	4.38604	1.71655	0.190138	0.380776	TTC27	protein_coding	74	197	222	112	225	414	tetratricopeptide repeat domain 27 [Source:HGNC Symbol;Acc:HGNC:25986]	193019	TTC27	protein_coding	0.0684042	0.0939693	0.115502	0.135287	0.0883188	0.142103
ENSG00000018869	0.658842	1.54518	1.10708	0.292717	0.502054	ZNF582	protein_coding	21	26	36	10	13	51	zinc finger protein 582 [Source:HGNC Symbol;Acc:HGNC:26421]	17699	ZNF582	protein_coding	0.2117	0.135252	0.204263	0.131732	0.05565	0.190908
ENSG00000019144	0.0838836	6.37582	0.158686	0.690369	0.823134	PHLDB1	protein_coding	381	1297	697	366	1232	919	pleckstrin homology-like domain, family B, member 1 [Source:HGNC Symbol;Acc:HGNC:23697]	51598	PHLDB1	protein_coding	1.31748	2.31434	1.35655	1.65381	1.80904	1.18001
ENSG00000019485	-0.103499	2.5561	0.0409971	0.839544	0.915309	PRDM11	protein_coding	26	62	49	33	122	33	PR domain containing 11 [Source:HGNC Symbol;Acc:HGNC:13996]	139318	PRDM11	protein_coding	0.0332979	0.0409736	0.0353204	0.0552262	0.0663473	0.0156931
ENSG00000019549	1.7094	7.66371	53.9831	2.02218e-13	8.6359e-12	SNAI2	protein_coding	1727	4466	2111	543	1190	1020	snail family zinc finger 2 [Source:HGNC Symbol;Acc:HGNC:11094]	4050	SNAI2	protein_coding	76.0831	101.528	52.3444	31.2596	22.2619	16.6858
ENSG00000019995	0.533011	5.26702	5.67134	0.0172442	0.0692768	ZRANB1	protein_coding	239	466	493	120	349	605	zinc finger, RAN-binding domain containing 1 [Source:HGNC Symbol;Acc:HGNC:18224]	46066	ZRANB1	protein_coding	0.925696	0.931377	1.07474	0.60735	0.574005	0.870117
ENSG00000020129	-0.169263	4.31883	0.320609	0.571242	0.743355	NCDN	protein_coding	89	234	172	129	257	226	neurochondrin [Source:HGNC Symbol;Acc:HGNC:17597]	9801	NCDN	protein_coding	1.62021	2.19819	1.76236	3.06872	1.98671	1.52771
ENSG00000020181	-0.274294	6.04808	1.84484	0.174384	0.359911	GPR124	protein_coding	333	660	585	321	875	1144	G protein-coupled receptor 124 [Source:HGNC Symbol;Acc:HGNC:17849]	60705	GPR124	protein_coding	0.978747	1.00101	0.967761	1.23288	1.09208	1.24855
ENSG00000020256	-0.461322	3.78873	1.95524	0.162024	0.342228	ZFP64	protein_coding	49	126	138	83	202	198	ZFP64 zinc finger protein [Source:HGNC Symbol;Acc:HGNC:15940]	152645	ZFP64	protein_coding	0.0572749	0.075999	0.090789	0.126775	0.100263	0.085938
ENSG00000020426	0.144629	4.67032	0.298604	0.584759	0.752997	MNAT1	protein_coding	152	225	321	95	352	341	MNAT CDK-activating kinase assembly factor 1 [Source:HGNC Symbol;Acc:HGNC:7181]	235211	MNAT1	protein_coding	0.115302	0.0880734	0.137052	0.0941683	0.113385	0.0960504
ENSG00000020577	0.180021	6.56844	0.585518	0.444158	0.645224	SAMD4A	protein_coding	469	915	1318	501	839	1328	sterile alpha motif domain containing 4A [Source:HGNC Symbol;Acc:HGNC:23023]	226218	SAMD4A	protein_coding	0.36991	0.372404	0.585093	0.516356	0.280999	0.388932
ENSG00000020922	-0.760592	5.14423	11.6364	0.000646729	0.00484999	MRE11A	protein_coding	143	216	328	194	442	814	MRE11 meiotic recombination 11 homolog A (S. cerevisiae) [Source:HGNC Symbol;Acc:HGNC:7230]	78330	MRE11A	protein_coding	0.325731	0.25389	0.420516	0.577447	0.427528	0.688492
ENSG00000021355	0.112945	3.96591	0.136399	0.711888	0.837069	SERPINB1	protein_coding	81	158	186	53	254	195	serpin peptidase inhibitor, clade B (ovalbumin), member 1 [Source:HGNC Symbol;Acc:HGNC:3311]	9674	SERPINB1	protein_coding	1.49393	1.50373	1.93083	1.27735	1.98929	1.33546
ENSG00000021574	-0.221771	4.94529	0.866284	0.351986	0.562535	SPAST	protein_coding	179	281	261	177	312	533	spastin [Source:HGNC Symbol;Acc:HGNC:11233]	94026	SPAST	protein_coding	0.339669	0.275156	0.278759	0.438898	0.251407	0.375562
ENSG00000021645	-1.77966	1.99229	9.44878	0.00211289	0.013011	NRXN3	protein_coding	7	30	9	11	117	78	neurexin 3 [Source:HGNC Symbol;Acc:HGNC:8010]	1625899	NRXN3	protein_coding	0.000768166	0.00169882	0.000555886	0.00157739	0.00545209	0.00317836
ENSG00000021762	1.48133	5.2564	42.3246	7.73137e-11	2.33411e-09	OSBPL5	protein_coding	346	567	541	86	287	275	oxysterol binding protein-like 5 [Source:HGNC Symbol;Acc:HGNC:16392]	79623	OSBPL5	protein_coding	0.775333	0.655639	0.682331	0.251825	0.273095	0.228821
ENSG00000021776	-0.10169	6.59139	0.280866	0.596134	0.761212	AQR	protein_coding	479	977	1020	408	1170	1744	aquarius intron-binding spliceosomal factor [Source:HGNC Symbol;Acc:HGNC:29513]	118057	AQR	protein_coding	0.723927	0.761944	0.867651	0.805762	0.75087	0.978718
ENSG00000021826	0.582881	4.67067	5.82667	0.015785	0.0645368	CPS1	protein_coding	175	401	226	80	350	234	carbamoyl-phosphate synthase 1, mitochondrial [Source:HGNC Symbol;Acc:HGNC:2323]	201425	CPS1	protein_coding	0.155016	0.183295	0.112676	0.0926009	0.131651	0.0769671
ENSG00000022267	0.0946977	8.18889	0.190135	0.662804	0.805453	FHL1	protein_coding	1499	3458	3076	869	4276	4945	four and a half LIM domains 1 [Source:HGNC Symbol;Acc:HGNC:3702]	63959	FHL1	protein_coding	4.18168	4.97787	4.82971	3.16779	5.06532	5.12233
ENSG00000022277	-0.0559469	6.685	0.0807919	0.776227	0.877675	RTFDC1	protein_coding	571	911	1165	492	1206	1623	replication termination factor 2 domain containing 1 [Source:HGNC Symbol;Acc:HGNC:15890]	50864	RTFDC1	protein_coding	2.00298	1.64903	2.30013	2.25524	1.79642	2.11403
ENSG00000022567	-0.625032	1.53984	0.883415	0.347268	0.558303	SLC45A4	protein_coding	12	37	11	14	37	52	solute carrier family 45, member 4 [Source:HGNC Symbol;Acc:HGNC:29196]	101139	SLC45A4	protein_coding	0.0211696	0.0336824	0.0109222	0.0322736	0.0277175	0.0340633
ENSG00000022840	-0.0635289	5.98581	0.0800876	0.777179	0.877954	RNF10	protein_coding	285	639	757	261	985	869	ring finger protein 10 [Source:HGNC Symbol;Acc:HGNC:10055]	44114	RNF10	protein_coding	1.15271	1.33366	1.72328	1.37944	1.69173	1.30511
ENSG00000022976	-0.114683	2.51472	0.0517402	0.820062	0.904025	ZNF839	protein_coding	18	46	88	31	66	71	zinc finger protein 839 [Source:HGNC Symbol;Acc:HGNC:20345]	25325	ZNF839	protein_coding	0.126816	0.167235	0.348955	0.285398	0.197454	0.185743
ENSG00000023041	-0.536998	5.42411	6.05281	0.0138842	0.0586528	ZDHHC6	protein_coding	180	340	410	236	584	795	zinc finger, DHHC-type containing 6 [Source:HGNC Symbol;Acc:HGNC:19160]	16614	ZDHHC6	protein_coding	1.93308	1.88419	2.47826	3.31189	2.66323	3.17027
ENSG00000023171	-2.08491	3.61556	37.9251	7.35128e-10	1.93237e-08	GRAMD1B	protein_coding	27	62	34	92	243	283	GRAM domain containing 1B [Source:HGNC Symbol;Acc:HGNC:29214]	102138	GRAMD1B	protein_coding	0.0471658	0.0558887	0.0334294	0.21001	0.180256	0.18357
ENSG00000023191	-0.881546	7.1722	20.8899	4.86454e-06	6.59242e-05	RNH1	protein_coding	538	1148	1018	750	2525	2926	ribonuclease/angiogenin inhibitor 1 [Source:HGNC Symbol;Acc:HGNC:10074]	12788	RNH1	protein_coding	7.50638	8.26531	7.99432	13.6741	14.9599	15.1591
ENSG00000023228	-0.363893	7.11685	3.50643	0.0611311	0.176182	NDUFS1	protein_coding	704	1210	1244	782	1712	2385	NADH dehydrogenase (ubiquinone) Fe-S protein 1, 75kDa (NADH-coenzyme Q reductase) [Source:HGNC Symbol;Acc:HGNC:7707]	44786	NDUFS1	protein_coding	2.80467	2.4875	2.78943	4.07102	2.89622	3.52816
ENSG00000023287	-0.289975	6.92137	2.2282	0.135512	0.30396	RB1CC1	protein_coding	727	922	1090	750	1248	2014	RB1-inducible coiled-coil 1 [Source:HGNC Symbol;Acc:HGNC:15574]	123387	RB1CC1	protein_coding	1.05127	0.687989	0.887143	1.4172	0.76633	1.08142
ENSG00000023318	0.0915798	5.79882	0.168066	0.681836	0.817537	ERP44	protein_coding	296	721	515	284	664	690	endoplasmic reticulum protein 44 [Source:HGNC Symbol;Acc:HGNC:18311]	119861	ERP44	protein_coding	0.44062	0.553831	0.431485	0.552432	0.419721	0.381394
ENSG00000023330	0.063413	5.49919	0.0721604	0.788217	0.88485	ALAS1	protein_coding	250	493	458	246	412	696	5'-aminolevulinate synthase 1 [Source:HGNC Symbol;Acc:HGNC:396]	16241	ALAS1	protein_coding	2.74649	2.79482	2.83197	3.53151	1.92201	2.83922
ENSG00000023445	-2.33852	0.965528	6.0728	0.0137279	0.0581216	BIRC3	protein_coding	2	3	11	29	22	27	baculoviral IAP repeat containing 3 [Source:HGNC Symbol;Acc:HGNC:591]	21953	BIRC3	protein_coding	0.016255	0.0125819	0.0503194	0.307994	0.0759276	0.081484
ENSG00000023516	-0.445963	6.21004	5.07403	0.0242868	0.0899029	AKAP11	protein_coding	348	646	651	381	966	1420	A kinase (PRKA) anchor protein 11 [Source:HGNC Symbol;Acc:HGNC:369]	51114	AKAP11	protein_coding	1.21476	1.16362	1.27902	1.7379	1.43188	1.84056
ENSG00000023572	-0.189355	3.46691	0.279782	0.596844	0.761655	GLRX2	protein_coding	49	123	98	70	109	169	glutaredoxin 2 [Source:HGNC Symbol;Acc:HGNC:16065]	9646	GLRX2	protein_coding	0.906358	1.17403	1.02027	1.69196	0.85615	1.16076
ENSG00000023608	-0.346054	6.57453	3.01212	0.0826439	0.218255	SNAPC1	protein_coding	491	695	977	396	1108	2179	small nuclear RNA activating complex, polypeptide 1, 43kDa [Source:HGNC Symbol;Acc:HGNC:11134]	34071	SNAPC1	protein_coding	2.57127	1.87811	2.87969	2.70987	2.46391	4.23716
ENSG00000023697	-0.11003	5.03535	0.229977	0.631541	0.785641	DERA	protein_coding	167	368	301	149	408	543	deoxyribose-phosphate aldolase (putative) [Source:HGNC Symbol;Acc:HGNC:24269]	126110	DERA	protein_coding	0.236275	0.268669	0.239692	0.275471	0.245121	0.285268
ENSG00000023734	-0.00299814	7.13575	0.000159352	0.989928	0.994691	STRAP	protein_coding	625	1880	1363	703	1505	2162	serine/threonine kinase receptor associated protein [Source:HGNC Symbol;Acc:HGNC:30796]	21087	STRAP	protein_coding	5.2883	8.20849	6.49109	7.77283	5.40745	6.79272
ENSG00000023839	1.69836	3.59143	26.4851	2.65572e-07	4.70804e-06	ABCC2	protein_coding	126	271	77	23	106	43	ATP-binding cassette, sub-family C (CFTR/MRP), member 2 [Source:HGNC Symbol;Acc:HGNC:53]	69460	ABCC2	protein_coding	0.323658	0.359215	0.111325	0.0772025	0.115622	0.0410144
ENSG00000023902	-0.871796	5.3572	16.1437	5.87131e-05	0.000607233	PLEKHO1	protein_coding	157	303	302	211	644	910	pleckstrin homology domain containing, family O member 1 [Source:HGNC Symbol;Acc:HGNC:24310]	15537	PLEKHO1	protein_coding	1.80295	1.79554	1.95198	3.16631	3.14043	3.8804
ENSG00000023909	0.387148	6.15141	2.52752	0.111876	0.269256	GCLM	protein_coding	459	899	711	386	538	894	glutamate-cysteine ligase, modifier subunit [Source:HGNC Symbol;Acc:HGNC:4312]	24251	GCLM	protein_coding	3.37702	3.41311	2.94426	3.71105	1.68083	2.44236
ENSG00000024048	0.0848902	6.57997	0.179046	0.672194	0.811488	UBR2	protein_coding	520	978	1114	448	1142	1318	ubiquitin protein ligase E3 component n-recognin 2 [Source:HGNC Symbol;Acc:HGNC:21289]	129442	UBR2	protein_coding	0.716769	0.695639	0.864264	0.80694	0.668439	0.674595
ENSG00000024422	-0.188661	6.62949	0.468182	0.493825	0.685625	EHD2	protein_coding	532	771	1070	461	1871	1062	EH-domain containing 2 [Source:HGNC Symbol;Acc:HGNC:3243]	29791	EHD2	protein_coding	3.18623	2.38281	3.60691	3.6079	4.75838	2.36179
ENSG00000024526	-2.74263	4.7907	45.0624	1.90856e-11	6.17789e-10	DEPDC1	protein_coding	83	58	28	285	264	859	DEP domain containing 1 [Source:HGNC Symbol;Acc:HGNC:22949]	23069	DEPDC1	protein_coding	0.641948	0.231483	0.121889	2.88041	0.867053	2.46699
ENSG00000024862	0.305963	4.07005	1.11387	0.291242	0.500161	CCDC28A	protein_coding	118	118	241	57	156	277	coiled-coil domain containing 28A [Source:HGNC Symbol;Acc:HGNC:21098]	19810	CCDC28A	protein_coding	1.06279	0.548425	1.22171	0.670855	0.596638	0.926399
ENSG00000025039	0.841895	0.755135	0.98415	0.321176	0.532882	RRAGD	protein_coding	13	21	14	3	24	11	Ras-related GTP binding D [Source:HGNC Symbol;Acc:HGNC:19903]	47634	RRAGD	protein_coding	0.0486942	0.0405903	0.0295153	0.0146839	0.0381738	0.0152995
ENSG00000025156	0.0261522	3.62958	0.0068683	0.933951	0.967626	HSF2	protein_coding	61	107	161	60	125	194	heat shock transcription factor 2 [Source:HGNC Symbol;Acc:HGNC:5225]	33573	HSF2	protein_coding	0.324183	0.293436	0.481584	0.416677	0.282092	0.382837
ENSG00000025293	0.647573	6.1643	8.75889	0.00308096	0.0177054	PHF20	protein_coding	405	1188	809	241	684	875	PHD finger protein 20 [Source:HGNC Symbol;Acc:HGNC:16098]	178407	PHF20	protein_coding	0.405036	0.61309	0.455379	0.314952	0.290479	0.324937
ENSG00000025423	-0.436845	0.740236	0.243046	0.622015	0.778477	HSD17B6	protein_coding	2	16	17	5	13	39	hydroxysteroid (17-beta) dehydrogenase 6 [Source:HGNC Symbol;Acc:HGNC:23316]	35629	HSD17B6	protein_coding	0.0100156	0.0413463	0.0479162	0.0327194	0.0276446	0.072521
ENSG00000025434	2.19264	1.34421	9.31022	0.00227879	0.0138416	NR1H3	protein_coding	20	47	36	4	7	17	nuclear receptor subfamily 1, group H, member 3 [Source:HGNC Symbol;Acc:HGNC:7966]	20732	NR1H3	protein_coding	0.172123	0.208726	0.174381	0.0449839	0.0255816	0.0543263
ENSG00000025708	-0.367567	2.29632	0.603357	0.4373	0.638841	TYMP	protein_coding	26	53	30	27	62	76	thymidine phosphorylase [Source:HGNC Symbol;Acc:HGNC:3148]	4333	TYMP	protein_coding	1.07062	1.12618	0.695295	1.45283	1.08411	1.16206
ENSG00000025770	-1.10249	5.07166	22.7069	1.88687e-06	2.81204e-05	NCAPH2	protein_coding	98	204	272	145	614	843	non-SMC condensin II complex, subunit H2 [Source:HGNC Symbol;Acc:HGNC:25071]	15256	NCAPH2	protein_coding	1.14614	1.23115	1.79046	2.21598	3.04929	3.66091
ENSG00000025772	-0.271115	4.51382	1.15585	0.282328	0.49069	TOMM34	protein_coding	127	190	209	137	247	373	translocase of outer mitochondrial membrane 34 [Source:HGNC Symbol;Acc:HGNC:15746]	18356	TOMM34	protein_coding	1.23446	0.953006	1.14342	1.74013	1.01951	1.34627
ENSG00000025796	-0.880184	6.38008	15.3964	8.71521e-05	0.000865616	SEC63	protein_coding	360	602	541	358	1798	1575	SEC63 homolog (S. cerevisiae) [Source:HGNC Symbol;Acc:HGNC:21082]	90433	SEC63	protein_coding	0.710275	0.6129	0.600768	0.922985	1.50638	1.15387
ENSG00000025800	0.0763604	7.18496	0.15007	0.698468	0.828519	KPNA6	protein_coding	762	1608	1626	649	1717	2161	karyopherin alpha 6 (importin alpha 7) [Source:HGNC Symbol;Acc:HGNC:6399]	68530	KPNA6	protein_coding	1.98392	2.16036	2.38274	2.20802	1.89828	2.08918
ENSG00000026025	-0.743687	11.1785	6.31194	0.0119927	0.0524492	VIM	protein_coding	13747	12897	16003	16835	30414	36678	vimentin [Source:HGNC Symbol;Acc:HGNC:12692]	9334	VIM	protein_coding	262.779	127.216	172.175	420.517	246.875	260.34
ENSG00000026036	-0.0955666	0.436086	0.0037479	0.951184	0.975695	RTEL1-TNFRSF6B	protein_coding	15	12	0	1	11	30	RTEL1-TNFRSF6B readthrough (NMD candidate) [Source:HGNC Symbol;Acc:HGNC:44095]	39398	RTEL1-TNFRSF6B	protein_coding	0.067931	0.0280432	0	0.00591786	0.0211538	0.0504487
ENSG00000026103	0.124526	6.59606	0.40783	0.523073	0.709741	FAS	protein_coding	537	1191	958	438	1213	1263	Fas cell surface death receptor [Source:HGNC Symbol;Acc:HGNC:11920]	25254	FAS	protein_coding	3.79398	4.34212	3.80954	4.04373	3.63916	3.31341
ENSG00000026297	1.11118	2.28199	3.3089	0.0689056	0.191949	RNASET2	protein_coding	40	29	101	14	44	27	ribonuclease T2 [Source:HGNC Symbol;Acc:HGNC:21686]	27687	RNASET2	protein_coding	0.257771	0.0964367	0.366338	0.117894	0.120406	0.0646086
ENSG00000026508	-1.35202	8.67021	34.4662	4.33713e-09	1.03157e-07	CD44	protein_coding	1269	2393	2360	2897	7818	7426	CD44 molecule (Indian blood group) [Source:HGNC Symbol;Acc:HGNC:1681]	93532	CD44	protein_coding	2.42076	2.35561	2.53389	7.22149	6.33295	5.26014
ENSG00000026559	0.129897	4.40161	0.233835	0.628695	0.783351	KCNG1	protein_coding	116	231	228	67	236	404	potassium channel, voltage gated modifier subfamily G, member 1 [Source:HGNC Symbol;Acc:HGNC:6248]	19473	KCNG1	protein_coding	1.06286	1.09219	1.17581	0.802196	0.918227	1.37452
ENSG00000026652	1.4653	4.45503	29.0512	7.04896e-08	1.36728e-06	AGPAT4	protein_coding	252	290	241	76	97	159	1-acylglycerol-3-phosphate O-acyltransferase 4 [Source:HGNC Symbol;Acc:HGNC:20885]	144082	AGPAT4	protein_coding	0.312063	0.185314	0.167975	0.122982	0.0510073	0.0731122
ENSG00000026950	-0.601736	3.35361	2.19455	0.1385	0.308483	BTN3A1	protein_coding	23	127	84	63	154	145	butyrophilin, subfamily 3, member A1 [Source:HGNC Symbol;Acc:HGNC:1138]	12979	BTN3A1	protein_coding	0.316182	0.900912	0.649942	1.13172	0.89898	0.740166
ENSG00000027001	0.462176	3.63389	2.19624	0.138348	0.30828	MIPEP	protein_coding	61	157	169	39	149	154	mitochondrial intermediate peptidase [Source:HGNC Symbol;Acc:HGNC:7104]	159230	MIPEP	protein_coding	0.0683527	0.090781	0.106586	0.0571055	0.0708977	0.0640765
ENSG00000027075	1.95405	1.86759	10.9951	0.000913518	0.00648092	PRKCH	protein_coding	30	79	37	3	30	18	protein kinase C, eta [Source:HGNC Symbol;Acc:HGNC:9403]	363417	PRKCH	protein_coding	0.0147288	0.0200144	0.0102243	0.00192466	0.00625442	0.00328148
ENSG00000027697	1.94324	7.24184	92.982	5.27719e-22	5.54869e-20	IFNGR1	protein_coding	1321	2702	2342	246	836	1003	interferon gamma receptor 1 [Source:HGNC Symbol;Acc:HGNC:5439]	21965	IFNGR1	protein_coding	10.7306	11.3259	10.7076	2.61121	2.88367	3.02533
ENSG00000027847	0.686419	4.50415	6.55608	0.0104526	0.0470507	B4GALT7	protein_coding	133	275	341	74	244	238	xylosylprotein beta 1,4-galactosyltransferase, polypeptide 7 [Source:HGNC Symbol;Acc:HGNC:930]	10247	B4GALT7	protein_coding	2.31582	2.4709	3.34191	1.68373	1.80411	1.5388
ENSG00000028116	-0.0714045	4.01729	0.0677784	0.794599	0.888483	VRK2	protein_coding	100	144	158	80	183	254	vaccinia related kinase 2 [Source:HGNC Symbol;Acc:HGNC:12719]	252269	VRK2	protein_coding	0.0707273	0.0525556	0.062897	0.0739375	0.0549614	0.0667072
ENSG00000028137	-1.50941	1.41913	4.71095	0.029971	0.105104	TNFRSF1B	protein_coding	3	9	25	15	24	80	tumor necrosis factor receptor superfamily, member 1B [Source:HGNC Symbol;Acc:HGNC:11917]	42225	TNFRSF1B	protein_coding	0.0126766	0.0196242	0.0594575	0.0828248	0.0430638	0.125523
ENSG00000028203	-0.265967	5.94184	1.57846	0.208983	0.40457	VEZT	protein_coding	359	591	490	274	864	1066	vezatin, adherens junctions transmembrane protein [Source:HGNC Symbol;Acc:HGNC:18258]	85044	VEZT	protein_coding	0.753185	0.639829	0.578614	0.751183	0.769734	0.830455
ENSG00000028310	-0.476985	5.13887	4.16148	0.0413533	0.133518	BRD9	protein_coding	152	285	342	204	477	590	bromodomain containing 9 [Source:HGNC Symbol;Acc:HGNC:25818]	42533	BRD9	protein_coding	0.637629	0.616934	0.807489	1.11826	0.849695	0.919028
ENSG00000028528	-0.241872	5.89762	0.948999	0.329974	0.541352	SNX1	protein_coding	220	718	583	303	691	1049	sorting nexin 1 [Source:HGNC Symbol;Acc:HGNC:11172]	51967	SNX1	protein_coding	0.755346	1.27209	1.12662	1.35942	1.00744	1.33737
ENSG00000028839	0.402043	3.63143	0.898197	0.343266	0.554501	TBPL1	protein_coding	57	157	149	86	112	91	TBP-like 1 [Source:HGNC Symbol;Acc:HGNC:11589]	38262	TBPL1	protein_coding	0.265802	0.377791	0.391071	0.524046	0.221779	0.157571
ENSG00000029153	-2.32456	4.3234	57.2422	3.85321e-14	1.75886e-12	ARNTL2	protein_coding	57	61	46	170	308	547	aryl hydrocarbon receptor nuclear translocator-like 2 [Source:HGNC Symbol;Acc:HGNC:18984]	92435	ARNTL2	protein_coding	0.110024	0.0607594	0.0499756	0.428796	0.252456	0.392061
ENSG00000029363	-0.559227	7.75048	7.48916	0.00620717	0.0311298	BCLAF1	protein_coding	1107	1736	1612	1317	2692	3942	BCL2-associated transcription factor 1 [Source:HGNC Symbol;Acc:HGNC:16863]	32988	BCLAF1	protein_coding	5.98746	4.84522	4.90733	9.30826	6.18286	7.91705
ENSG00000029364	0.210589	6.61304	1.04656	0.3063	0.515949	SLC39A9	protein_coding	628	1221	893	445	1008	1391	solute carrier family 39, member 9 [Source:HGNC Symbol;Acc:HGNC:20182]	64373	SLC39A9	protein_coding	1.74063	1.74635	1.39311	1.61174	1.18639	1.43161
ENSG00000029639	0.525164	3.15133	2.13692	0.14379	0.316753	TFB1M	protein_coding	52	102	118	36	70	121	transcription factor B1, mitochondrial [Source:HGNC Symbol;Acc:HGNC:17037]	56984	TFB1M	protein_coding	0.162818	0.164804	0.207953	0.147295	0.0930713	0.140681
ENSG00000029725	-0.426123	6.11047	4.29161	0.038301	0.126393	RABEP1	protein_coding	304	716	560	351	976	1225	rabaptin, RAB GTPase binding effector protein 1 [Source:HGNC Symbol;Acc:HGNC:17677]	103547	RABEP1	protein_coding	0.523826	0.636642	0.543109	0.790329	0.714139	0.783793
ENSG00000029993	-0.24123	4.94486	0.826635	0.363247	0.573834	HMGB3	protein_coding	142	185	407	203	230	549	high mobility group box 3 [Source:HGNC Symbol;Acc:HGNC:5004]	10266	HMGB3	protein_coding	2.46796	1.65917	3.98134	4.61034	1.69745	3.54302
ENSG00000030066	-0.778473	5.46598	12.2534	0.000464419	0.00366689	NUP160	protein_coding	143	376	372	236	737	837	nucleoporin 160kDa [Source:HGNC Symbol;Acc:HGNC:18017]	70468	NUP160	protein_coding	0.362072	0.491265	0.530136	0.780834	0.792403	0.78693
ENSG00000030110	0.031878	2.90019	0.00476796	0.944949	0.972571	BAK1	protein_coding	33	108	58	31	58	152	BCL2-antagonist/killer 1 [Source:HGNC Symbol;Acc:HGNC:949]	7746	BAK1	protein_coding	0.760129	1.28371	0.751947	0.933088	0.567311	1.30008
ENSG00000030304	3.91117	0.326773	9.86368	0.00168574	0.0107534	MUSK	protein_coding	23	18	10	0	1	3	muscle, skeletal, receptor tyrosine kinase [Source:HGNC Symbol;Acc:HGNC:7525]	132808	MUSK	protein_coding	0.0308997	0.0124787	0.00756158	0	0.000570488	0.00149658
ENSG00000030419	1.19699	2.58825	7.15154	0.00748995	0.0360454	IKZF2	protein_coding	73	83	48	16	45	45	IKAROS family zinc finger 2 (Helios) [Source:HGNC Symbol;Acc:HGNC:13177]	152736	IKZF2	protein_coding	0.0852771	0.050033	0.03156	0.024424	0.0223224	0.0195197
ENSG00000030582	0.510551	6.79022	5.39813	0.0201584	0.0777989	GRN	protein_coding	586	1481	1474	401	1403	1116	granulin [Source:HGNC Symbol;Acc:HGNC:4601]	7856	GRN	protein_coding	13.309	17.357	18.8422	11.9009	13.5309	9.41164
ENSG00000031003	-0.482414	5.5832	4.99624	0.0254024	0.0928741	FAM13B	protein_coding	195	490	394	233	692	906	family with sequence similarity 13, member B [Source:HGNC Symbol;Acc:HGNC:1335]	114001	FAM13B	protein_coding	0.305195	0.395738	0.347076	0.476525	0.459905	0.526529
ENSG00000031081	-0.663463	6.10129	8.85371	0.00292494	0.0169429	ARHGAP31	protein_coding	289	683	447	378	962	1365	Rho GTPase activating protein 31 [Source:HGNC Symbol;Acc:HGNC:29216]	126341	ARHGAP31	protein_coding	0.408135	0.497733	0.355304	0.697567	0.576901	0.715799
ENSG00000031691	-1.47268	4.01225	25.9398	3.52233e-07	6.06766e-06	CENPQ	protein_coding	36	67	128	85	231	487	centromere protein Q [Source:HGNC Symbol;Acc:HGNC:21347]	29729	CENPQ	protein_coding	0.216059	0.207498	0.432381	0.666618	0.588711	1.0853
ENSG00000031698	-0.661576	8.91343	8.62941	0.00330778	0.0187893	SARS	protein_coding	1961	3846	4164	2490	7694	9149	seryl-tRNA synthetase [Source:HGNC Symbol;Acc:HGNC:10537]	24251	SARS	protein_coding	14.4278	14.6016	17.2432	23.9391	24.0377	24.9946
ENSG00000031823	-0.379152	5.06989	2.67058	0.102219	0.25328	RANBP3	protein_coding	154	390	241	156	511	566	RAN binding protein 3 [Source:HGNC Symbol;Acc:HGNC:9850]	62003	RANBP3	protein_coding	0.443158	0.579124	0.390338	0.586611	0.624423	0.604792
ENSG00000032219	-0.616526	4.88811	7.15309	0.00748348	0.036037	ARID4A	protein_coding	132	267	214	166	455	511	AT rich interactive domain 4A (RBP1-like) [Source:HGNC Symbol;Acc:HGNC:9885]	75502	ARID4A	protein_coding	0.311937	0.325591	0.284637	0.512611	0.456587	0.448399
ENSG00000032389	0.301964	4.46797	1.11077	0.291914	0.500873	TSSC1	protein_coding	90	282	308	91	232	296	tumor suppressing subtransferable candidate 1 [Source:HGNC Symbol;Acc:HGNC:12383]	188957	TSSC1	protein_coding	0.0849827	0.137406	0.163691	0.112284	0.0930241	0.103784
ENSG00000032444	-0.234009	4.41864	0.813946	0.366956	0.577598	PNPLA6	protein_coding	108	238	170	116	300	293	patatin-like phospholipase domain containing 6 [Source:HGNC Symbol;Acc:HGNC:16268]	27760	PNPLA6	protein_coding	0.694153	0.789364	0.614987	0.974265	0.81879	0.69928
ENSG00000032742	-0.34668	3.21477	0.883162	0.347337	0.558303	IFT88	protein_coding	46	74	88	49	158	113	intraflagellar transport 88 [Source:HGNC Symbol;Acc:HGNC:20606]	124368	IFT88	protein_coding	0.0659933	0.0547827	0.0710576	0.0918599	0.0962541	0.0601967
ENSG00000033011	0.500352	3.32575	1.90448	0.167578	0.350466	ALG1	protein_coding	59	171	85	32	101	133	ALG1, chitobiosyldiphosphodolichol beta-mannosyltransferase [Source:HGNC Symbol;Acc:HGNC:18294]	53677	ALG1	protein_coding	0.196117	0.293311	0.159026	0.138995	0.142562	0.16416
ENSG00000033030	-1.2517	5.17152	27.6746	1.43532e-07	2.65892e-06	ZCCHC8	protein_coding	105	253	211	215	570	881	zinc finger, CCHC domain containing 8 [Source:HGNC Symbol;Acc:HGNC:25265]	27725	ZCCHC8	protein_coding	0.675723	0.840174	0.764271	1.80803	1.55766	2.10527
ENSG00000033050	-0.200472	6.39782	0.963834	0.326223	0.538035	ABCF2	protein_coding	404	879	805	435	1004	1412	ATP-binding cassette, sub-family F (GCN20), member 2 [Source:HGNC Symbol;Acc:HGNC:71]	19393	ABCF2	protein_coding	3.71695	4.17315	4.16857	5.22977	3.92247	4.82383
ENSG00000033100	0.862405	5.77146	17.0566	3.62814e-05	0.000399095	CHPF2	protein_coding	388	884	592	178	595	452	chondroitin polymerizing factor 2 [Source:HGNC Symbol;Acc:HGNC:29270]	6338	CHPF2	protein_coding	10.9227	12.8416	9.38007	6.54797	7.11272	4.72486
ENSG00000033170	-0.0733679	6.10099	0.125666	0.722968	0.844147	FUT8	protein_coding	409	616	709	291	963	1041	fucosyltransferase 8 (alpha (1,6) fucosyltransferase) [Source:HGNC Symbol;Acc:HGNC:4019]	333529	FUT8	protein_coding	0.218797	0.170046	0.213476	0.203422	0.218758	0.206785
ENSG00000033178	-0.530333	6.38734	5.54931	0.018488	0.0729096	UBA6	protein_coding	327	616	880	535	905	1582	ubiquitin-like modifier activating enzyme 6 [Source:HGNC Symbol;Acc:HGNC:25581]	88527	UBA6	protein_coding	0.659057	0.640656	0.99826	1.40902	0.774539	1.18395
ENSG00000033327	-1.03288	4.76981	18.7331	1.50351e-05	0.000180351	GAB2	protein_coding	125	162	162	192	370	557	GRB2-associated binding protein 2 [Source:HGNC Symbol;Acc:HGNC:14458]	203051	GAB2	protein_coding	0.109839	0.0734564	0.080121	0.220462	0.13806	0.181741
ENSG00000033627	0.0535562	4.24497	0.0411489	0.839251	0.915259	ATP6V0A1	protein_coding	102	224	182	75	286	244	ATPase, H+ transporting, lysosomal V0 subunit a1 [Source:HGNC Symbol;Acc:HGNC:865]	63767	ATP6V0A1	protein_coding	0.285401	0.323424	0.286624	0.274223	0.339814	0.253511
ENSG00000033800	-0.0199608	4.65053	0.00637015	0.936386	0.968833	PIAS1	protein_coding	135	286	232	135	300	332	protein inhibitor of activated STAT, 1 [Source:HGNC Symbol;Acc:HGNC:2752]	144424	PIAS1	protein_coding	0.16678	0.182325	0.161319	0.217938	0.157381	0.152301
ENSG00000033867	-0.974307	6.16588	21.7244	3.14755e-06	4.43918e-05	SLC4A7	protein_coding	261	509	499	424	989	1695	solute carrier family 4, sodium bicarbonate cotransporter, member 7 [Source:HGNC Symbol;Acc:HGNC:11033]	111699	SLC4A7	protein_coding	0.41691	0.419555	0.44863	0.885024	0.670838	1.00536
ENSG00000034053	1.00355	2.01322	3.04113	0.0811792	0.215432	APBA2	protein_coding	20	46	67	3	47	52	amyloid beta (A4) precursor protein-binding, family A, member 2 [Source:HGNC Symbol;Acc:HGNC:579]	233832	APBA2	protein_coding	0.0152608	0.0181123	0.0287745	0.00299127	0.0152288	0.0147334
ENSG00000034152	-0.815105	4.80802	9.09027	0.00256973	0.0153159	MAP2K3	protein_coding	90	334	145	104	545	589	mitogen-activated protein kinase kinase 3 [Source:HGNC Symbol;Acc:HGNC:6843]	30568	MAP2K3	protein_coding	0.525323	1.006	0.476363	0.793241	1.35083	1.27659
ENSG00000034510	0.184584	10.7983	0.325231	0.568481	0.741154	TMSB10	protein_coding	15799	17626	13684	6390	22625	25111	thymosin beta 10 [Source:HGNC Symbol;Acc:HGNC:11879]	1050	TMSB10	protein_coding	2684.67	1545.56	1308.76	1418.89	1632.56	1584.45
ENSG00000034533	0.19187	2.6122	0.2061	0.649841	0.797961	ASTE1	protein_coding	22	75	75	13	85	102	asteroid homolog 1 (Drosophila) [Source:HGNC Symbol;Acc:HGNC:25021]	13774	ASTE1	protein_coding	0.284979	0.501327	0.546812	0.22005	0.467552	0.490617
ENSG00000034677	-0.0364292	6.36879	0.0296515	0.863283	0.930012	RNF19A	protein_coding	510	890	707	363	921	1455	ring finger protein 19A, RBR E3 ubiquitin protein ligase [Source:HGNC Symbol;Acc:HGNC:13432]	152956	RNF19A	protein_coding	0.594914	0.535727	0.464183	0.553323	0.456209	0.63023
ENSG00000034693	0.209694	3.92706	0.526603	0.468039	0.664409	PEX3	protein_coding	90	176	158	49	216	209	peroxisomal biogenesis factor 3 [Source:HGNC Symbol;Acc:HGNC:8858]	39203	PEX3	protein_coding	0.409613	0.413346	0.404738	0.291417	0.417451	0.353207
ENSG00000034713	0.510487	5.1733	4.63658	0.0312974	0.108778	GABARAPL2	protein_coding	177	491	497	124	418	418	GABA(A) receptor-associated protein-like 2 [Source:HGNC Symbol;Acc:HGNC:13291]	11530	GABARAPL2	protein_coding	2.73902	3.92078	4.32876	2.50744	2.74674	2.40187
ENSG00000035115	-0.0501584	3.25214	0.0220222	0.882028	0.941299	SH3YL1	protein_coding	52	89	99	43	102	164	SH3 and SYLF domain containing 1 [Source:HGNC Symbol;Acc:HGNC:29546]	48668	SH3YL1	protein_coding	0.190639	0.168371	0.204281	0.205998	0.158792	0.223256
ENSG00000035141	-0.396719	4.21915	2.11657	0.145712	0.319552	FAM136A	protein_coding	86	144	183	89	192	425	family with sequence similarity 136, member A [Source:HGNC Symbol;Acc:HGNC:25911]	6115	FAM136A	protein_coding	2.5093	2.16813	3.00532	3.39338	2.3789	4.60463
ENSG00000035403	0.151982	8.99204	0.437729	0.50822	0.697357	VCL	protein_coding	2824	6760	4825	1913	6497	7616	vinculin [Source:HGNC Symbol;Acc:HGNC:12665]	126170	VCL	protein_coding	3.99355	4.93299	3.84041	3.53507	3.90146	3.9992
ENSG00000035499	-1.57646	2.02228	7.98329	0.0047211	0.025239	DEPDC1B	protein_coding	9	20	21	35	43	101	DEP domain containing 1B [Source:HGNC Symbol;Acc:HGNC:24902]	103278	DEPDC1B	protein_coding	0.0155484	0.0178296	0.0204196	0.079013	0.0315451	0.0647912
ENSG00000035664	-0.0304003	0.984869	0.00165963	0.967504	0.983792	DAPK2	protein_coding	0	12	46	2	14	38	death-associated protein kinase 2 [Source:HGNC Symbol;Acc:HGNC:2675]	164997	DAPK2	protein_coding	0	0.00669615	0.0279974	0.00282613	0.00642869	0.0152584
ENSG00000035681	-0.666383	5.79553	9.04748	0.00263057	0.0156053	NSMAF	protein_coding	218	515	413	342	805	964	neutral sphingomyelinase (N-SMase) activation associated factor [Source:HGNC Symbol;Acc:HGNC:8017]	76340	NSMAF	protein_coding	0.509513	0.621119	0.543294	1.04451	0.79894	0.836619
ENSG00000035687	-0.880513	5.49203	12.8066	0.000345408	0.00284653	ADSS	protein_coding	172	315	319	351	498	883	adenylosuccinate synthase [Source:HGNC Symbol;Acc:HGNC:292]	43640	ADSS	protein_coding	0.703225	0.664578	0.734079	1.87526	0.8646	1.34054
ENSG00000035862	0.0822863	8.8022	0.130459	0.717956	0.840611	TIMP2	protein_coding	2166	5883	4287	1496	8127	5335	TIMP metallopeptidase inhibitor 2 [Source:HGNC Symbol;Acc:HGNC:11821]	72410	TIMP2	protein_coding	5.33717	7.48032	5.94554	4.81694	8.50359	4.88133
ENSG00000035928	-0.662416	6.42086	11.3487	0.00075501	0.00551288	RFC1	protein_coding	356	699	696	484	1175	1711	replication factor C (activator 1) 1, 145kDa [Source:HGNC Symbol;Acc:HGNC:9969]	78919	RFC1	protein_coding	0.804858	0.815484	0.885654	1.42989	1.12805	1.43639
ENSG00000036054	-0.679885	6.687	11.5998	0.000659594	0.00493433	TBC1D23	protein_coding	507	767	740	670	1277	1952	TBC1 domain family, member 23 [Source:HGNC Symbol;Acc:HGNC:25622]	64251	TBC1D23	protein_coding	1.40792	1.0991	1.15661	2.43127	1.50585	2.01281
ENSG00000036257	-0.511285	5.94261	6.01477	0.0141867	0.0596168	CUL3	protein_coding	296	528	494	327	790	1220	cullin 3 [Source:HGNC Symbol;Acc:HGNC:2553]	115247	CUL3	protein_coding	0.458261	0.421817	0.430461	0.661541	0.51936	0.701347
ENSG00000036448	-0.62003	0.63043	0.343851	0.557615	0.733705	MYOM2	protein_coding	1	18	7	0	26	37	myomesin 2 [Source:HGNC Symbol;Acc:HGNC:7614]	120512	MYOM2	protein_coding	0.00148054	0.0137519	0.00583317	0	0.0163461	0.0203411
ENSG00000036549	-0.524455	6.15224	6.21763	0.0126484	0.0546283	ZZZ3	protein_coding	339	632	545	402	878	1391	zinc finger, ZZ-type containing 3 [Source:HGNC Symbol;Acc:HGNC:24523]	121003	ZZZ3	protein_coding	0.499867	0.480885	0.452311	0.774584	0.549755	0.761612
ENSG00000037042	0.078297	3.65059	0.0674902	0.795027	0.888765	TUBG2	protein_coding	82	130	115	65	138	165	tubulin, gamma 2 [Source:HGNC Symbol;Acc:HGNC:12419]	7701	TUBG2	protein_coding	1.89984	1.55423	1.49964	1.96791	1.3577	1.41951
ENSG00000037241	-0.422144	3.97164	1.87414	0.171002	0.35519	RPL26L1	protein_coding	96	163	84	94	191	251	ribosomal protein L26-like 1 [Source:HGNC Symbol;Acc:HGNC:17050]	11042	RPL26L1	protein_coding	1.55122	1.35913	0.763956	1.98481	1.31056	1.50601
ENSG00000037474	-0.31839	5.98635	2.11719	0.145654	0.319516	NSUN2	protein_coding	270	501	735	347	651	1223	NOP2/Sun RNA methyltransferase family, member 2 [Source:HGNC Symbol;Acc:HGNC:25994]	34052	NSUN2	protein_coding	1.41472	1.35461	2.16761	2.37589	1.44847	2.3795
ENSG00000037637	0.615531	5.15076	7.69559	0.00553559	0.0285796	FBXO42	protein_coding	202	491	466	104	385	454	F-box protein 42 [Source:HGNC Symbol;Acc:HGNC:29249]	105615	FBXO42	protein_coding	0.341253	0.428032	0.443095	0.229586	0.276189	0.284795
ENSG00000037749	0.52444	5.09198	4.98737	0.0255329	0.0932395	MFAP3	protein_coding	219	454	384	140	302	433	microfibrillar-associated protein 3 [Source:HGNC Symbol;Acc:HGNC:7034]	181572	MFAP3	protein_coding	0.215202	0.230211	0.212383	0.17977	0.126017	0.157994
ENSG00000037757	1.00665	3.35519	8.27862	0.00401146	0.0219679	MRI1	protein_coding	75	135	141	39	85	77	methylthioribose-1-phosphate isomerase 1 [Source:HGNC Symbol;Acc:HGNC:28469]	9750	MRI1	protein_coding	1.37248	1.27482	1.45228	0.932607	0.660519	0.523225
ENSG00000037897	-0.0897941	2.25485	0.0358391	0.849848	0.922079	METTL1	protein_coding	22	38	57	16	54	92	methyltransferase like 1 [Source:HGNC Symbol;Acc:HGNC:7030]	4322	METTL1	protein_coding	0.908215	0.809504	1.32442	0.863125	0.946629	1.41028
ENSG00000037965	0.349182	5.30921	2.22443	0.135843	0.304388	HOXC8	protein_coding	210	602	395	171	465	439	homeobox C8 [Source:HGNC Symbol;Acc:HGNC:5129]	3256	HOXC8	protein_coding	11.5076	17.0228	12.1829	12.2448	10.8203	8.9327
ENSG00000038002	0.485921	4.69516	4.13157	0.0420903	0.135153	AGA	protein_coding	218	223	303	133	188	304	aspartylglucosaminidase [Source:HGNC Symbol;Acc:HGNC:318]	11733	AGA	protein_coding	3.31511	1.74991	2.5934	2.6429	1.214	1.71659
ENSG00000038210	-0.985035	4.85937	15.5981	7.83321e-05	0.000787246	PI4K2B	protein_coding	125	154	196	258	309	524	phosphatidylinositol 4-kinase type 2 beta [Source:HGNC Symbol;Acc:HGNC:18215]	118451	PI4K2B	protein_coding	0.188288	0.119702	0.166171	0.507831	0.197647	0.293086
ENSG00000038219	-0.63867	6.90605	10.2725	0.00135028	0.0089545	BOD1L1	protein_coding	586	881	916	835	1528	1980	biorientation of chromosomes in cell division 1-like 1 [Source:HGNC Symbol;Acc:HGNC:31792]	58985	BOD1L1	protein_coding	1.77258	1.37516	1.55952	3.30053	1.96269	2.22396
ENSG00000038274	0.0765613	5.68606	0.116617	0.732733	0.850689	MAT2B	protein_coding	311	553	495	271	475	799	methionine adenosyltransferase II, beta [Source:HGNC Symbol;Acc:HGNC:6905]	16222	MAT2B	protein_coding	3.42064	3.13863	3.06434	3.89496	2.2185	3.26321
ENSG00000038295	2.84403	-0.101528	1.84665	0.174174	0.359767	TLL1	protein_coding	1	13	19	6	1	0	tolloid-like 1 [Source:HGNC Symbol;Acc:HGNC:11843]	230637	TLL1	protein_coding	0.00077361	0.00518961	0.00827297	0.00606542	0.000328505	0
ENSG00000038358	-0.0308227	3.7947	0.0106025	0.917988	0.959311	EDC4	protein_coding	78	144	133	50	202	216	enhancer of mRNA decapping 4 [Source:HGNC Symbol;Acc:HGNC:17157]	11480	EDC4	protein_coding	1.21228	1.15489	1.16345	1.01547	1.33315	1.24656
ENSG00000038382	-0.142688	8.64254	0.388878	0.53289	0.716693	TRIO	protein_coding	2125	4374	3485	2241	4760	5768	trio Rho guanine nucleotide exchange factor [Source:HGNC Symbol;Acc:HGNC:12303]	388426	TRIO	protein_coding	0.976116	1.03679	0.901013	1.34515	0.928473	0.983829
ENSG00000038427	-0.662679	10.9482	4.56973	0.0325417	0.111943	VCAN	protein_coding	7290	17648	16287	12738	31230	29528	versican [Source:HGNC Symbol;Acc:HGNC:2464]	110838	VCAN	protein_coding	11.7352	14.6598	14.7567	26.7948	21.3478	17.6501
ENSG00000038532	0.0371241	4.13417	0.0180113	0.89324	0.947099	CLEC16A	protein_coding	91	227	156	71	221	270	C-type lectin domain family 16, member A [Source:HGNC Symbol;Acc:HGNC:29013]	237701	CLEC16A	protein_coding	0.0683064	0.0879255	0.0659068	0.0696411	0.070442	0.075255
ENSG00000039123	-0.270475	6.57641	1.95871	0.161651	0.341678	SKIV2L2	protein_coding	475	738	1043	480	977	1934	superkiller viralicidic activity 2-like 2 (S. cerevisiae) [Source:HGNC Symbol;Acc:HGNC:18734]	117821	SKIV2L2	protein_coding	0.719319	0.576705	0.888993	0.949855	0.628265	1.08752
ENSG00000039139	-3.02478	1.41552	11.5379	0.000681919	0.00504932	DNAH5	protein_coding	5	13	0	27	44	56	dynein, axonemal, heavy chain 5 [Source:HGNC Symbol;Acc:HGNC:2950]	254212	DNAH5	protein_coding	0.00350933	0.00470833	0	0.0247632	0.0131138	0.0145947
ENSG00000039319	-0.299246	6.61966	1.92564	0.165236	0.347066	ZFYVE16	protein_coding	453	886	977	583	1028	1735	zinc finger, FYVE domain containing 16 [Source:HGNC Symbol;Acc:HGNC:20756]	71337	ZFYVE16	protein_coding	1.13301	1.14351	1.37536	1.90543	1.09181	1.61134
ENSG00000039523	-0.517613	3.79648	1.83618	0.1754	0.361359	FAM65A	protein_coding	44	117	125	45	393	148	family with sequence similarity 65, member A [Source:HGNC Symbol;Acc:HGNC:25836]	28370	FAM65A	protein_coding	0.276722	0.379705	0.442474	0.369821	1.04955	0.345625
ENSG00000039560	-0.871263	7.3356	18.4524	1.74198e-05	0.000206037	RAI14	protein_coding	748	1153	1002	1094	2137	3191	retinoic acid induced 14 [Source:HGNC Symbol;Acc:HGNC:14873]	176390	RAI14	protein_coding	0.756621	0.601832	0.570467	1.44605	0.917912	1.19855
ENSG00000039650	-0.0915024	3.84326	0.0869673	0.768069	0.873719	PNKP	protein_coding	55	201	119	33	248	257	polynucleotide kinase 3'-phosphatase [Source:HGNC Symbol;Acc:HGNC:9154]	6705	PNKP	protein_coding	1.46357	2.76005	1.78232	1.1475	2.80236	2.53943
ENSG00000040199	0.0189608	4.81309	0.00518559	0.942593	0.97117	PHLPP2	protein_coding	118	385	275	139	381	334	PH domain and leucine rich repeat protein phosphatase 2 [Source:HGNC Symbol;Acc:HGNC:29149]	86866	PHLPP2	protein_coding	0.242372	0.408066	0.317921	0.373081	0.332312	0.254741
ENSG00000040275	-1.2637	6.68411	37.089	1.12857e-09	2.90154e-08	SPDL1	protein_coding	311	489	831	645	1572	2451	spindle apparatus coiled-coil protein 1 [Source:HGNC Symbol;Acc:HGNC:26010]	21144	SPDL1	protein_coding	2.62436	2.12932	3.94685	7.11232	5.63295	7.67996
ENSG00000040341	-0.335713	4.27448	1.58304	0.208324	0.403629	STAU2	protein_coding	94	148	206	97	255	332	staufen double-stranded RNA binding protein 2 [Source:HGNC Symbol;Acc:HGNC:11371]	327339	STAU2	protein_coding	0.0512367	0.0416279	0.0631984	0.0690896	0.0590219	0.0671959
ENSG00000040487	-0.0165964	2.30901	0.00113454	0.97313	0.986481	PQLC2	protein_coding	23	50	53	26	71	50	PQ loop repeat containing 2 [Source:HGNC Symbol;Acc:HGNC:26001]	16974	PQLC2	protein_coding	0.241766	0.27121	0.313566	0.357131	0.316916	0.195159
ENSG00000040531	0.46843	3.53967	2.05478	0.151729	0.328587	CTNS	protein_coding	55	137	172	34	146	142	cystinosin, lysosomal cystine transporter [Source:HGNC Symbol;Acc:HGNC:2518]	25074	CTNS	protein_coding	0.391372	0.503057	0.688877	0.316151	0.441164	0.375204
ENSG00000040633	-0.289032	5.1389	1.13275	0.28719	0.496147	PHF23	protein_coding	142	323	378	227	358	569	PHD finger protein 23 [Source:HGNC Symbol;Acc:HGNC:28428]	4694	PHF23	protein_coding	5.39754	6.33548	8.08696	11.2751	5.77844	8.03104
ENSG00000040933	0.0635427	4.66004	0.0579263	0.809804	0.89765	INPP4A	protein_coding	119	335	246	114	275	396	inositol polyphosphate-4-phosphatase, type I, 107kDa [Source:HGNC Symbol;Acc:HGNC:6074]	149536	INPP4A	protein_coding	0.141988	0.206262	0.165206	0.177745	0.139334	0.175449
ENSG00000041357	0.0514544	6.78583	0.0653235	0.798272	0.890499	PSMA4	protein_coding	695	1223	988	522	1189	1714	proteasome (prosome, macropain) subunit, alpha type, 4 [Source:HGNC Symbol;Acc:HGNC:9533]	12014	PSMA4	protein_coding	10.3216	9.37257	8.25859	10.1303	7.49834	9.45205
ENSG00000041802	0.0354443	5.75555	0.0240025	0.876878	0.937707	LSG1	protein_coding	244	742	520	249	668	757	large 60S subunit nuclear export GTPase 1 [Source:HGNC Symbol;Acc:HGNC:25652]	31689	LSG1	protein_coding	1.37383	2.15583	1.6479	1.83202	1.59712	1.58267
ENSG00000041880	-0.382529	4.47321	1.86475	0.172077	0.356889	PARP3	protein_coding	91	179	248	116	337	331	poly (ADP-ribose) polymerase family, member 3 [Source:HGNC Symbol;Acc:HGNC:273]	6522	PARP3	protein_coding	2.4895	2.52692	3.81863	4.14683	3.91489	3.3624
ENSG00000041982	1.68631	9.59021	23.6251	1.1705e-06	1.8154e-05	TNC	protein_coding	3402	6587	23705	1726	1811	7386	tenascin C [Source:HGNC Symbol;Acc:HGNC:5318]	98679	TNC	protein_coding	6.15121	6.14586	24.1241	4.07807	1.39048	4.95892
ENSG00000041988	-0.281267	2.63307	0.199071	0.655472	0.801308	THAP3	protein_coding	34	110	13	14	93	113	THAP domain containing, apoptosis associated protein 3 [Source:HGNC Symbol;Acc:HGNC:20855]	10720	THAP3	protein_coding	0.565894	0.944752	0.121783	0.304489	0.657293	0.698371
ENSG00000042088	-0.990278	3.95374	9.93795	0.00161905	0.0104196	TDP1	protein_coding	52	95	122	122	218	262	tyrosyl-DNA phosphodiesterase 1 [Source:HGNC Symbol;Acc:HGNC:18884]	89829	TDP1	protein_coding	0.103285	0.0973704	0.136389	0.316652	0.18387	0.193236
ENSG00000042286	-0.00489243	3.63888	0.000217532	0.988232	0.99397	AIFM2	protein_coding	39	110	205	47	140	208	apoptosis-inducing factor, mitochondrion-associated, 2 [Source:HGNC Symbol;Acc:HGNC:21411]	34711	AIFM2	protein_coding	0.200469	0.291773	0.593094	0.315696	0.305585	0.397008
ENSG00000042317	0.514783	3.23532	2.16989	0.140736	0.312063	SPATA7	protein_coding	67	127	89	43	84	103	spermatogenesis associated 7 [Source:HGNC Symbol;Acc:HGNC:20423]	85426	SPATA7	protein_coding	0.139938	0.136878	0.104625	0.117359	0.0745006	0.0798822
ENSG00000042429	-0.175214	4.44915	0.443292	0.505538	0.695302	MED17	protein_coding	118	222	191	109	241	388	mediator complex subunit 17 [Source:HGNC Symbol;Acc:HGNC:2375]	30468	MED17	protein_coding	0.691017	0.670856	0.629544	0.834106	0.599299	0.843705
ENSG00000042445	1.09388	5.59428	24.8999	6.03862e-07	9.88424e-06	RETSAT	protein_coding	351	878	533	144	412	406	retinol saturase (all-trans-retinol 13,14-reductase) [Source:HGNC Symbol;Acc:HGNC:25991]	12532	RETSAT	protein_coding	4.99732	6.45051	4.27114	2.67905	2.49085	2.14639
ENSG00000042493	-1.99242	5.00667	53.7663	2.25818e-13	9.53691e-12	CAPG	protein_coding	118	130	78	256	586	717	capping protein (actin filament), gelsolin-like [Source:HGNC Symbol;Acc:HGNC:1474]	23684	CAPG	protein_coding	0.888951	0.505369	0.330732	2.52013	1.87462	2.0057
ENSG00000042753	0.198339	6.78532	0.700494	0.402618	0.609867	AP2S1	protein_coding	755	1583	774	375	1433	1604	adaptor-related protein complex 2, sigma 1 subunit [Source:HGNC Symbol;Acc:HGNC:565]	12856	AP2S1	protein_coding	10.4783	11.3369	6.04605	6.80086	8.44522	8.26611
ENSG00000043093	0.0328421	5.47734	0.0194752	0.889013	0.944588	DCUN1D1	protein_coding	220	443	541	225	531	593	DCN1, defective in cullin neddylation 1, domain containing 1 [Source:HGNC Symbol;Acc:HGNC:18184]	47879	DCUN1D1	protein_coding	0.819839	0.851881	1.13472	1.09566	0.840272	0.820564
ENSG00000043143	-1.00522	4.50665	14.6249	0.00013117	0.00123369	JADE2	protein_coding	89	143	159	126	441	413	jade family PHD finger 2 [Source:HGNC Symbol;Acc:HGNC:22984]	58918	JADE2	protein_coding	0.269521	0.223464	0.27101	0.49861	0.567102	0.464413
ENSG00000043514	-0.0178406	3.93131	0.00379031	0.950909	0.975671	TRIT1	protein_coding	83	160	150	82	182	200	tRNA isopentenyltransferase 1 [Source:HGNC Symbol;Acc:HGNC:20286]	42489	TRIT1	protein_coding	0.34854	0.346708	0.354529	0.449962	0.324538	0.311857
ENSG00000044090	0.283349	5.72197	1.78947	0.180991	0.369298	CUL7	protein_coding	372	661	462	241	558	662	cullin 7 [Source:HGNC Symbol;Acc:HGNC:21024]	16328	CUL7	protein_coding	4.065	3.72725	2.84149	3.4413	2.58924	2.68613
ENSG00000044115	-0.514611	8.29686	5.9631	0.0146084	0.061003	CTNNA1	protein_coding	1590	2570	2557	1711	4773	5258	catenin (cadherin-associated protein), alpha 1, 102kDa [Source:HGNC Symbol;Acc:HGNC:2509]	324067	CTNNA1	protein_coding	0.875413	0.730161	0.792378	1.23099	1.11591	1.07495
ENSG00000044446	0.277661	4.04492	0.946674	0.330567	0.541917	PHKA2	protein_coding	110	200	149	79	230	143	phosphorylase kinase, alpha 2 (liver) [Source:HGNC Symbol;Acc:HGNC:8926]	92298	PHKA2	protein_coding	0.212643	0.199507	0.162118	0.19956	0.188802	0.102647
ENSG00000044459	-0.504475	4.75549	4.33038	0.037438	0.124136	CNTLN	protein_coding	135	212	226	127	347	582	centlein, centrosomal protein [Source:HGNC Symbol;Acc:HGNC:23432]	368941	CNTLN	protein_coding	0.0652871	0.0529053	0.061516	0.0802575	0.0712596	0.104513
ENSG00000044574	-1.18513	8.22497	8.00627	0.00466156	0.0249632	HSPA5	protein_coding	480	2128	2903	2307	5700	3800	heat shock 70kDa protein 5 (glucose-regulated protein, 78kDa) [Source:HGNC Symbol;Acc:HGNC:5238]	6477	HSPA5	protein_coding	13.2226	30.2495	45.0101	83.0448	66.6763	38.8698
ENSG00000046647	0.771074	2.99171	4.3224	0.0376138	0.124584	GEMIN8	protein_coding	47	99	117	24	70	94	gem (nuclear organelle) associated protein 8 [Source:HGNC Symbol;Acc:HGNC:26044]	21614	GEMIN8	protein_coding	0.387984	0.421716	0.54361	0.25889	0.245377	0.288135
ENSG00000046651	-0.0017136	4.51096	4.77584e-05	0.994486	0.997037	OFD1	protein_coding	138	247	205	101	298	327	oral-facial-digital syndrome 1 [Source:HGNC Symbol;Acc:HGNC:2567]	34608	OFD1	protein_coding	0.711465	0.657114	0.594859	0.68043	0.652395	0.625999
ENSG00000046653	0.632505	0.89724	0.641097	0.423314	0.62863	GPM6B	protein_coding	12	7	33	5	6	34	glycoprotein M6B [Source:HGNC Symbol;Acc:HGNC:4461]	167607	GPM6B	protein_coding	0.0127744	0.00384526	0.0197724	0.00695531	0.00271225	0.0134397
ENSG00000046889	-0.0955625	0.188002	0.00709658	0.932865	0.967053	PREX2	protein_coding	8	1	19	9	8	5	phosphatidylinositol-3,4,5-trisphosphate-dependent Rac exchange factor 2 [Source:HGNC Symbol;Acc:HGNC:22950]	284912	PREX2	protein_coding	0.00500991	0.000323154	0.00669699	0.00736496	0.0021274	0.00116268
ENSG00000047056	-0.127574	4.14917	0.197561	0.656697	0.802082	WDR37	protein_coding	105	209	127	67	259	288	WD repeat domain 37 [Source:HGNC Symbol;Acc:HGNC:31406]	82759	WDR37	protein_coding	0.226373	0.232515	0.154108	0.188755	0.237113	0.230558
ENSG00000047188	0.0806984	5.11459	0.132954	0.715388	0.839536	YTHDC2	protein_coding	213	352	358	154	418	497	YTH domain containing 2 [Source:HGNC Symbol;Acc:HGNC:24721]	81602	YTHDC2	protein_coding	0.465725	0.397157	0.440574	0.440006	0.388102	0.403514
ENSG00000047230	-0.120251	3.57839	0.136536	0.71175	0.836972	CTPS2	protein_coding	42	106	150	25	146	302	CTP synthase 2 [Source:HGNC Symbol;Acc:HGNC:2520]	124933	CTPS2	protein_coding	0.0599823	0.0781176	0.120573	0.0466553	0.0885414	0.160152
ENSG00000047249	0.384819	5.4834	3.07372	0.0795673	0.212321	ATP6V1H	protein_coding	297	388	639	165	439	644	ATPase, H+ transporting, lysosomal 50/57kDa, V1 subunit H [Source:HGNC Symbol;Acc:HGNC:18303]	128001	ATP6V1H	protein_coding	0.413994	0.279086	0.501331	0.300545	0.259849	0.333331
ENSG00000047315	-0.0782939	7.16746	0.133418	0.714914	0.839268	POLR2B	protein_coding	812	1432	1349	832	1358	2308	polymerase (RNA) II (DNA directed) polypeptide B, 140kDa [Source:HGNC Symbol;Acc:HGNC:9188]	53446	POLR2B	protein_coding	2.71076	2.46688	2.53474	3.6295	1.92511	2.86104
ENSG00000047346	-0.446286	3.48093	1.30407	0.253471	0.457869	FAM214A	protein_coding	79	142	33	56	171	147	family with sequence similarity 214, member A [Source:HGNC Symbol;Acc:HGNC:25609]	128500	FAM214A	protein_coding	0.109692	0.101743	0.0257898	0.101607	0.100824	0.0757909
ENSG00000047410	-0.407276	8.53253	3.58173	0.0584183	0.170361	TPR	protein_coding	1821	2928	3556	1962	4408	7211	translocated promoter region, nuclear basket protein [Source:HGNC Symbol;Acc:HGNC:12017]	64041	TPR	protein_coding	5.07344	4.20952	5.57623	7.14298	5.215	7.46002
ENSG00000047578	-0.140051	4.33529	0.296717	0.585948	0.753616	KIAA0556	protein_coding	112	220	168	96	289	282	KIAA0556 [Source:HGNC Symbol;Acc:HGNC:29068]	230236	KIAA0556	protein_coding	0.0867952	0.0879771	0.0732778	0.0972157	0.0951032	0.0811481
ENSG00000047579	-0.895902	1.91949	1.02746	0.310757	0.52098	DTNBP1	protein_coding	9	12	57	33	64	21	dystrobrevin binding protein 1 [Source:HGNC Symbol;Acc:HGNC:17328]	140257	DTNBP1	protein_coding	0.011449	0.00787729	0.0408119	0.0548565	0.0345721	0.00991967
ENSG00000047621	-0.80056	5.03482	11.2717	0.000786973	0.0057107	C12orf4	protein_coding	113	286	245	197	510	603	chromosome 12 open reading frame 4 [Source:HGNC Symbol;Acc:HGNC:1184]	50780	C12orf4	protein_coding	0.397042	0.518553	0.484518	0.904507	0.760936	0.786733
ENSG00000047634	-0.231688	3.17187	0.368511	0.543817	0.724171	SCML1	protein_coding	46	85	76	27	113	207	sex comb on midleg-like 1 (Drosophila) [Source:HGNC Symbol;Acc:HGNC:10580]	17539	SCML1	protein_coding	0.467955	0.446205	0.435156	0.35892	0.48814	0.781931
ENSG00000047644	-0.50977	5.20276	5.01899	0.0250708	0.091989	WWC3	protein_coding	135	409	276	121	762	655	WWC family member 3 [Source:HGNC Symbol;Acc:HGNC:29237]	128916	WWC3	protein_coding	0.186843	0.292103	0.215	0.218835	0.447836	0.336618
ENSG00000047648	1.78573	2.12332	5.9953	0.0143441	0.0601578	ARHGAP6	protein_coding	25	51	98	11	38	8	Rho GTPase activating protein 6 [Source:HGNC Symbol;Acc:HGNC:676]	528158	ARHGAP6	protein_coding	0.00844553	0.0088905	0.0186337	0.00485587	0.00545118	0.00100353
ENSG00000047849	-0.812628	8.25825	13.888	0.000194035	0.00173811	MAP4	protein_coding	1244	2299	2296	1695	5746	5150	microtubule-associated protein 4 [Source:HGNC Symbol;Acc:HGNC:6862]	238582	MAP4	protein_coding	0.930322	0.8872	0.966431	1.65642	1.82473	1.43012
ENSG00000047932	1.24535	7.35963	35.975	1.9987e-09	4.93077e-08	GOPC	protein_coding	1381	2542	2065	559	1146	1203	golgi-associated PDZ and coiled-coil motif containing [Source:HGNC Symbol;Acc:HGNC:17643]	284331	GOPC	protein_coding	0.866603	0.823136	0.729344	0.458381	0.305373	0.280314
ENSG00000047936	2.72138	1.52187	12.1288	0.000496504	0.00388146	ROS1	protein_coding	37	61	16	9	14	0	ROS proto-oncogene 1 , receptor tyrosine kinase [Source:HGNC Symbol;Acc:HGNC:10261]	137555	ROS1	protein_coding	0.0479928	0.0408294	0.011681	0.0152547	0.00771121	0
ENSG00000048028	-0.0597658	5.4251	0.059942	0.806588	0.895647	USP28	protein_coding	203	341	570	244	373	710	ubiquitin specific peptidase 28 [Source:HGNC Symbol;Acc:HGNC:12625]	77696	USP28	protein_coding	0.466174	0.404088	0.736738	0.7322	0.363731	0.605428
ENSG00000048052	-0.340222	3.98773	1.36824	0.242114	0.444677	HDAC9	protein_coding	69	113	192	75	205	285	histone deacetylase 9 [Source:HGNC Symbol;Acc:HGNC:14065]	915467	HDAC9	protein_coding	0.013448	0.0113646	0.0210618	0.019101	0.0169661	0.0206255
ENSG00000048140	0.0590301	5.2171	0.0642451	0.799908	0.891411	TSPAN17	protein_coding	171	454	402	142	410	675	tetraspanin 17 [Source:HGNC Symbol;Acc:HGNC:13594]	11667	TSPAN17	protein_coding	2.6151	3.58275	3.46022	2.83771	2.66254	3.83307
ENSG00000048162	-0.325453	4.6567	1.5752	0.209453	0.404987	NOP16	protein_coding	85	276	255	99	310	554	NOP16 nucleolar protein [Source:HGNC Symbol;Acc:HGNC:26934]	5037	NOP16	protein_coding	3.01091	5.04495	5.08399	4.58249	4.66295	7.28686
ENSG00000048342	-0.120461	4.80483	0.195739	0.658182	0.803093	CC2D2A	protein_coding	140	250	302	182	315	343	coiled-coil and C2 domain containing 2A [Source:HGNC Symbol;Acc:HGNC:29253]	131692	CC2D2A	protein_coding	0.189679	0.174784	0.230295	0.322219	0.181227	0.172559
ENSG00000048392	0.49374	6.19423	6.21607	0.0126596	0.0546609	RRM2B	protein_coding	528	924	764	304	731	849	ribonucleotide reductase M2 B (TP53 inducible) [Source:HGNC Symbol;Acc:HGNC:17296]	34616	RRM2B	protein_coding	2.7215	2.45762	2.21643	2.04755	1.59997	1.62493
ENSG00000048405	0.172507	4.50423	0.343337	0.557909	0.733899	ZNF800	protein_coding	125	223	273	136	237	239	zinc finger protein 800 [Source:HGNC Symbol;Acc:HGNC:27267]	85134	ZNF800	protein_coding	0.261974	0.241169	0.32203	0.372456	0.210919	0.185993
ENSG00000048471	-0.209378	5.68042	0.965267	0.325863	0.537675	SNX29	protein_coding	263	541	442	269	793	647	sorting nexin 29 [Source:HGNC Symbol;Acc:HGNC:30542]	597552	SNX29	protein_coding	0.0785291	0.0833569	0.0742819	0.104958	0.100547	0.071735
ENSG00000048540	5.84028	6.1082	434.062	2.12248e-96	8.08983e-93	LMO3	protein_coding	990	1501	915	9	33	29	LIM domain only 3 (rhombotin-like 2) [Source:HGNC Symbol;Acc:HGNC:6643]	62221	LMO3	protein_coding	2.83889	2.22108	1.4768	0.0337244	0.0401835	0.030879
ENSG00000048544	-0.128539	5.66063	0.277349	0.598444	0.762321	MRPS10	protein_coding	180	577	602	237	601	839	mitochondrial ribosomal protein S10 [Source:HGNC Symbol;Acc:HGNC:14502]	11064	MRPS10	protein_coding	2.90276	4.80157	5.46413	4.9943	4.1156	5.02403
ENSG00000048649	-0.813171	6.23561	17.0462	3.64805e-05	0.000400996	RSF1	protein_coding	319	480	616	456	967	1640	remodeling and spacing factor 1 [Source:HGNC Symbol;Acc:HGNC:18118]	161021	RSF1	protein_coding	0.353475	0.27446	0.38418	0.660269	0.455003	0.674783
ENSG00000048707	-0.195307	6.89618	1.00635	0.315779	0.526749	VPS13D	protein_coding	584	1209	1163	579	1557	1936	vacuolar protein sorting 13 homolog D (S. cerevisiae) [Source:HGNC Symbol;Acc:HGNC:23595]	281980	VPS13D	protein_coding	0.369526	0.394755	0.414189	0.478739	0.418351	0.454873
ENSG00000048740	0.596162	3.97641	2.775	0.0957467	0.242404	CELF2	protein_coding	109	106	274	85	113	137	CUGBP, Elav-like family member 2 [Source:HGNC Symbol;Acc:HGNC:2550]	331379	CELF2	protein_coding	0.0586884	0.0294511	0.0830352	0.0598043	0.0258359	0.0273904
ENSG00000048828	-0.078581	7.32868	0.13887	0.709407	0.835634	FAM120A	protein_coding	842	1767	1512	893	1843	2282	family with sequence similarity 120A [Source:HGNC Symbol;Acc:HGNC:13247]	114385	FAM120A	protein_coding	1.31339	1.42229	1.32745	1.82021	1.22075	1.32175
ENSG00000048991	-0.37354	4.10627	1.88881	0.169336	0.352884	R3HDM1	protein_coding	80	174	141	84	256	282	R3H domain containing 1 [Source:HGNC Symbol;Acc:HGNC:9757]	193815	R3HDM1	protein_coding	0.0736467	0.0826574	0.0730581	0.101049	0.100074	0.0963972
ENSG00000049089	-0.409652	0.996814	0.186885	0.665522	0.806966	COL9A2	protein_coding	5	11	28	11	37	12	collagen, type IX, alpha 2 [Source:HGNC Symbol;Acc:HGNC:2218]	17329	COL9A2	protein_coding	0.051481	0.0584439	0.162264	0.147999	0.16177	0.0458786
ENSG00000049130	-0.0344032	7.07814	0.0255982	0.872885	0.935983	KITLG	protein_coding	805	1312	1289	629	1233	2653	KIT ligand [Source:HGNC Symbol;Acc:HGNC:6343]	88058	KITLG	protein_coding	1.63109	1.37178	1.47001	1.66541	1.06088	1.99605
ENSG00000049167	0.00630885	3.46776	0.000365405	0.984749	0.992482	ERCC8	protein_coding	67	131	85	66	120	134	excision repair cross-complementation group 8 [Source:HGNC Symbol;Acc:HGNC:3439]	71242	ERCC8	protein_coding	0.167799	0.169299	0.119817	0.215996	0.127619	0.124615
ENSG00000049192	-1.06981	5.55604	22.4345	2.17437e-06	3.15118e-05	ADAMTS6	protein_coding	187	306	271	381	781	686	ADAM metallopeptidase with thrombospondin type 1 motif, 6 [Source:HGNC Symbol;Acc:HGNC:222]	333184	ADAMTS6	protein_coding	0.10014	0.0845585	0.0816811	0.266612	0.177598	0.136409
ENSG00000049239	0.520687	6.32096	6.17635	0.0129469	0.055618	H6PD	protein_coding	492	967	1038	335	796	894	hexose-6-phosphate dehydrogenase (glucose 1-dehydrogenase) [Source:HGNC Symbol;Acc:HGNC:4795]	36562	H6PD	protein_coding	2.40097	2.4351	2.85104	2.13626	1.64951	1.61998
ENSG00000049245	0.291069	6.77475	2.26563	0.132272	0.299157	VAMP3	protein_coding	620	1524	1093	428	1458	1279	vesicle-associated membrane protein 3 [Source:HGNC Symbol;Acc:HGNC:12644]	10163	VAMP3	protein_coding	10.8848	13.8065	10.8003	9.81885	10.8694	8.3378
ENSG00000049246	-2.47082	3.16628	38.3935	5.78261e-10	1.53592e-08	PER3	protein_coding	13	46	17	56	235	198	period circadian clock 3 [Source:HGNC Symbol;Acc:HGNC:8847]	60857	PER3	protein_coding	0.0381139	0.0695933	0.0280527	0.214544	0.292569	0.215555
ENSG00000049323	1.869	6.47021	53.2232	2.97725e-13	1.24359e-11	LTBP1	protein_coding	951	755	1622	323	161	639	latent transforming growth factor beta binding protein 1 [Source:HGNC Symbol;Acc:HGNC:6714]	452537	LTBP1	protein_coding	0.374953	0.153608	0.359943	0.166413	0.0269552	0.0935512
ENSG00000049449	-0.857765	8.12487	13.2272	0.000275916	0.00235692	RCN1	protein_coding	606	2176	3091	1210	4122	6935	reticulocalbin 1, EF-hand calcium binding domain [Source:HGNC Symbol;Acc:HGNC:9934]	293364	RCN1	protein_coding	0.368567	0.682924	1.05811	0.96165	1.06456	1.56618
ENSG00000049540	-0.14307	9.95335	0.276733	0.598851	0.762556	ELN	protein_coding	4871	9790	10183	3422	17972	15005	elastin [Source:HGNC Symbol;Acc:HGNC:3327]	42118	ELN	protein_coding	20.6348	21.401	24.2798	18.9431	32.3295	23.6032
ENSG00000049541	-1.21283	4.42934	20.5603	5.77809e-06	7.62708e-05	RFC2	protein_coding	54	133	163	116	312	584	replication factor C (activator 1) 2, 40kDa [Source:HGNC Symbol;Acc:HGNC:9970]	22959	RFC2	protein_coding	0.419654	0.533358	0.71297	1.178	1.02961	1.68524
ENSG00000049618	-0.500645	5.07196	3.45529	0.0630496	0.180078	ARID1B	protein_coding	144	249	342	197	556	452	AT rich interactive domain 1B (SWI1-like) [Source:HGNC Symbol;Acc:HGNC:18040]	432850	ARID1B	protein_coding	0.0593575	0.0529641	0.0793461	0.106113	0.0973213	0.0691837
ENSG00000049656	0.438397	6.12087	4.4651	0.034594	0.116853	CLPTM1L	protein_coding	420	972	748	252	718	959	CLPTM1-like [Source:HGNC Symbol;Acc:HGNC:24308]	27355	CLPTM1L	protein_coding	2.73945	3.27152	2.74601	2.14784	1.98865	2.32265
ENSG00000049759	0.710889	2.5683	2.59579	0.107148	0.261833	NEDD4L	protein_coding	28	48	120	13	45	90	neural precursor cell expressed, developmentally down-regulated 4-like, E3 ubiquitin protein ligase [Source:HGNC Symbol;Acc:HGNC:7728]	357173	NEDD4L	protein_coding	0.0139872	0.0123732	0.0337395	0.00848601	0.00954563	0.0166942
ENSG00000049769	0.57395	2.31731	1.4259	0.232435	0.433163	PPP1R3F	protein_coding	31	49	72	22	45	49	protein phosphatase 1, regulatory subunit 3F [Source:HGNC Symbol;Acc:HGNC:14944]	31618	PPP1R3F	protein_coding	0.174936	0.142686	0.228683	0.162228	0.107832	0.102675
ENSG00000049860	0.193225	6.09077	0.917366	0.338168	0.549766	HEXB	protein_coding	507	810	541	299	875	797	hexosaminidase B (beta polypeptide) [Source:HGNC Symbol;Acc:HGNC:4879]	82624	HEXB	protein_coding	1.09484	0.902607	0.657548	0.84373	0.802366	0.639079
ENSG00000049883	0.434089	3.58622	1.859	0.17274	0.357873	PTCD2	protein_coding	80	156	116	47	173	101	pentatricopeptide repeat domain 2 [Source:HGNC Symbol;Acc:HGNC:25734]	39858	PTCD2	protein_coding	0.358117	0.360354	0.292267	0.274929	0.328853	0.167884
ENSG00000050130	0.558759	5.29136	5.83761	0.0156871	0.0642449	JKAMP	protein_coding	254	553	423	163	355	459	JNK1/MAPK8-associated membrane protein [Source:HGNC Symbol;Acc:HGNC:20184]	20967	JKAMP	protein_coding	2.16147	2.42834	2.02601	1.81255	1.28281	1.45037
ENSG00000050165	0.0334675	6.88684	0.0276332	0.867974	0.932962	DKK3	protein_coding	599	1415	1200	541	1662	1497	dickkopf WNT signaling pathway inhibitor 3 [Source:HGNC Symbol;Acc:HGNC:2893]	46663	DKK3	protein_coding	2.29037	2.79193	2.58253	2.70311	2.69854	2.12545
ENSG00000050327	-0.471785	3.65487	2.25289	0.133365	0.300664	ARHGEF5	protein_coding	54	92	132	61	190	216	Rho guanine nucleotide exchange factor (GEF) 5 [Source:HGNC Symbol;Acc:HGNC:13209]	25344	ARHGEF5	protein_coding	0.380163	0.33422	0.523041	0.561168	0.568001	0.564652
ENSG00000050344	-0.92491	2.44332	3.45643	0.0630062	0.180035	NFE2L3	protein_coding	36	52	9	53	70	51	nuclear factor, erythroid 2-like 3 [Source:HGNC Symbol;Acc:HGNC:7783]	34885	NFE2L3	protein_coding	0.184126	0.137241	0.0259084	0.354222	0.15203	0.0968577
ENSG00000050393	-0.277299	4.30835	0.955931	0.328214	0.539859	MCUR1	protein_coding	117	192	148	80	265	383	mitochondrial calcium uniporter regulator 1 [Source:HGNC Symbol;Acc:HGNC:21097]	28011	MCUR1	protein_coding	0.74526	0.631092	0.530603	0.665886	0.716783	0.905884
ENSG00000050405	-0.507953	9.06785	4.58184	0.0323124	0.111229	LIMA1	protein_coding	2299	4426	5058	3130	6920	9650	LIM domain and actin binding 1 [Source:HGNC Symbol;Acc:HGNC:24636]	107758	LIMA1	protein_coding	3.80663	3.78166	4.71374	6.77226	4.8655	5.93308
ENSG00000050426	1.00037	4.48798	13.2098	0.000278489	0.00237065	LETMD1	protein_coding	193	367	215	65	179	228	LETM1 domain containing 1 [Source:HGNC Symbol;Acc:HGNC:24241]	12462	LETMD1	protein_coding	2.76325	2.71143	1.73256	1.21609	1.08827	1.21213
ENSG00000050438	-0.391157	1.56955	0.183176	0.668658	0.80914	SLC4A8	protein_coding	10	19	18	0	70	69	solute carrier family 4, sodium bicarbonate cotransporter, member 8 [Source:HGNC Symbol;Acc:HGNC:11034]	124446	SLC4A8	protein_coding	0.0143374	0.014057	0.0145254	0	0.0426175	0.0367342
ENSG00000050628	0.487304	2.3602	0.614306	0.433171	0.635684	PTGER3	protein_coding	29	17	85	54	8	48	prostaglandin E receptor 3 (subtype EP3) [Source:HGNC Symbol;Acc:HGNC:9595]	195455	PTGER3	protein_coding	0.0264729	0.00800797	0.0436726	0.0644148	0.00310109	0.0162704
ENSG00000050748	-0.285901	5.03989	1.39761	0.237125	0.438528	MAPK9	protein_coding	125	364	326	161	451	540	mitogen-activated protein kinase 9 [Source:HGNC Symbol;Acc:HGNC:6886]	58956	MAPK9	protein_coding	0.378297	0.568451	0.555298	0.636702	0.579588	0.606832
ENSG00000050820	-0.800437	4.8746	11.9739	0.000539505	0.0041626	BCAR1	protein_coding	118	228	215	171	457	556	breast cancer anti-estrogen resistance 1 [Source:HGNC Symbol;Acc:HGNC:971]	39866	BCAR1	protein_coding	0.528117	0.526565	0.541592	1.00007	0.868529	0.924006
ENSG00000051009	0.916628	3.83477	6.95726	0.00834796	0.0393916	FAM160A2	protein_coding	88	231	166	56	172	74	family with sequence similarity 160, member A2 [Source:HGNC Symbol;Acc:HGNC:25378]	23376	FAM160A2	protein_coding	0.671681	0.909833	0.71314	0.558543	0.55748	0.209732
ENSG00000051108	-0.132646	6.93078	0.225338	0.635003	0.787834	HERPUD1	protein_coding	473	1333	1369	762	1528	1409	homocysteine-inducible, endoplasmic reticulum stress-inducible, ubiquitin-like domain member 1 [Source:HGNC Symbol;Acc:HGNC:13744]	12815	HERPUD1	protein_coding	6.58557	9.57705	10.7281	13.8636	9.0339	7.28442
ENSG00000051128	-1.07207	3.07138	7.8155	0.00518	0.0271763	HOMER3	protein_coding	28	69	41	30	205	157	homer homolog 3 (Drosophila) [Source:HGNC Symbol;Acc:HGNC:17514]	12060	HOMER3	protein_coding	0.414249	0.526771	0.341408	0.579979	1.28789	0.862492
ENSG00000051180	-1.81462	3.82309	30.5424	3.26655e-08	6.82217e-07	RAD51	protein_coding	30	53	73	58	218	527	RAD51 recombinase [Source:HGNC Symbol;Acc:HGNC:9817]	37565	RAD51	protein_coding	0.142491	0.129901	0.195153	0.359984	0.439687	0.929458
ENSG00000051341	-2.43497	4.92974	87.2435	9.59524e-21	8.866e-19	POLQ	protein_coding	40	78	137	231	429	1015	polymerase (DNA directed), theta [Source:HGNC Symbol;Acc:HGNC:9186]	115214	POLQ	protein_coding	0.0619449	0.0623318	0.119413	0.467461	0.282113	0.583665
ENSG00000051382	-0.197429	1.92312	0.114592	0.734976	0.851736	PIK3CB	protein_coding	22	29	31	11	80	44	phosphatidylinositol-4,5-bisphosphate 3-kinase, catalytic subunit beta [Source:HGNC Symbol;Acc:HGNC:8976]	182239	PIK3CB	protein_coding	0.0215393	0.0146513	0.0170827	0.0140731	0.0332598	0.0159961
ENSG00000051523	0.639827	5.4696	8.95352	0.00276935	0.0162328	CYBA	protein_coding	338	491	561	152	423	536	cytochrome b-245, alpha polypeptide [Source:HGNC Symbol;Acc:HGNC:2577]	7869	CYBA	protein_coding	7.66387	5.74489	7.15945	4.50363	4.07279	4.51282
ENSG00000051596	-0.149578	4.14578	0.213035	0.644399	0.794631	THOC3	protein_coding	75	144	205	94	108	419	THO complex 3 [Source:HGNC Symbol;Acc:HGNC:19072]	116807	THOC3	protein_coding	0.114563	0.113505	0.176247	0.187628	0.0700528	0.237655
ENSG00000051620	0.108457	5.91583	0.276935	0.598717	0.762449	HEBP2	protein_coding	311	682	680	226	683	1052	heme binding protein 2 [Source:HGNC Symbol;Acc:HGNC:15716]	18666	HEBP2	protein_coding	2.97276	3.36398	3.65843	2.8229	2.7723	3.73394
ENSG00000051825	-0.648974	5.50475	9.20856	0.00240886	0.0144874	MPHOSPH9	protein_coding	181	290	464	248	526	1026	M-phase phosphoprotein 9 [Source:HGNC Symbol;Acc:HGNC:7215]	91694	MPHOSPH9	protein_coding	0.352199	0.29119	0.508175	0.630593	0.434626	0.741326
ENSG00000052126	-0.503483	4.58631	4.22462	0.0398415	0.129736	PLEKHA5	protein_coding	155	174	152	184	302	297	pleckstrin homology domain containing, family A member 5 [Source:HGNC Symbol;Acc:HGNC:30036]	246648	PLEKHA5	protein_coding	0.112126	0.0649519	0.0618875	0.173932	0.0927684	0.0797777
ENSG00000052723	0.342235	5.87882	2.28144	0.13093	0.2975	SIKE1	protein_coding	433	703	542	255	517	864	suppressor of IKBKE 1 [Source:HGNC Symbol;Acc:HGNC:26119]	11206	SIKE1	protein_coding	6.89427	5.77597	4.85719	5.30552	3.49551	5.10818
ENSG00000052749	0.158467	4.55045	0.371847	0.541999	0.723244	RRP12	protein_coding	103	330	248	92	282	341	ribosomal RNA processing 12 homolog (S. cerevisiae) [Source:HGNC Symbol;Acc:HGNC:29100]	69718	RRP12	protein_coding	0.263599	0.435802	0.357226	0.307667	0.306461	0.32405
ENSG00000052795	-1.65863	4.8334	39.9335	2.62763e-10	7.36414e-09	FNIP2	protein_coding	49	130	212	144	592	734	folliculin interacting protein 2 [Source:HGNC Symbol;Acc:HGNC:29280]	138911	FNIP2	protein_coding	0.0629376	0.0861642	0.153262	0.241693	0.322891	0.350076
ENSG00000052802	2.05267	6.45837	90.0704	2.29831e-21	2.20378e-19	MSMO1	protein_coding	1039	1440	1011	253	348	341	methylsterol monooxygenase 1 [Source:HGNC Symbol;Acc:HGNC:10545]	15537	MSMO1	protein_coding	11.9316	8.53327	6.53462	3.79657	1.697	1.45409
ENSG00000052841	0.567858	6.52622	7.5079	0.00614288	0.0309601	TTC17	protein_coding	470	1342	1224	312	882	1231	tetratricopeptide repeat domain 17 [Source:HGNC Symbol;Acc:HGNC:25596]	136001	TTC17	protein_coding	0.616604	0.908512	0.903808	0.534873	0.491357	0.599679
ENSG00000053254	0.50978	6.94182	6.13975	0.0132176	0.0564784	FOXN3	protein_coding	793	1447	1548	545	1133	1415	forkhead box N3 [Source:HGNC Symbol;Acc:HGNC:1928]	494278	FOXN3	protein_coding	0.286255	0.269536	0.314511	0.257077	0.173672	0.189665
ENSG00000053371	0.824895	4.58545	10.546	0.0011644	0.00790752	AKR7A2	protein_coding	150	435	235	52	340	211	aldo-keto reductase family 7, member A2 (aflatoxin aldehyde reductase) [Source:HGNC Symbol;Acc:HGNC:389]	8181	AKR7A2	protein_coding	3.27142	4.89557	2.88468	1.48196	3.14879	1.70875
ENSG00000053372	-0.648814	5.3634	8.46269	0.00362505	0.020252	MRTO4	protein_coding	164	301	377	238	483	891	mRNA turnover 4 homolog (S. cerevisiae) [Source:HGNC Symbol;Acc:HGNC:18477]	8589	MRTO4	protein_coding	3.40684	3.22659	4.40794	6.4606	4.26064	6.87286
ENSG00000053501	0.109649	2.92333	0.0807819	0.776241	0.877675	USE1	protein_coding	39	90	75	29	78	131	unconventional SNARE in the ER 1 homolog (S. cerevisiae) [Source:HGNC Symbol;Acc:HGNC:30882]	4483	USE1	protein_coding	1.5522	1.84839	1.68008	1.50823	1.31825	1.936
ENSG00000053702	-1.09978	0.438433	1.17683	0.278002	0.486057	NRIP2	protein_coding	5	12	3	8	13	28	nuclear receptor interacting protein 2 [Source:HGNC Symbol;Acc:HGNC:23078]	10196	NRIP2	protein_coding	0.0874966	0.108361	0.029548	0.182936	0.0966016	0.181941
ENSG00000053747	1.62858	2.74589	12.6648	0.000372595	0.00303592	LAMA3	protein_coding	59	174	38	10	53	34	laminin, alpha 3 [Source:HGNC Symbol;Acc:HGNC:6483]	265623	LAMA3	protein_coding	0.0396312	0.060312	0.0143666	0.00877754	0.0151175	0.00848039
ENSG00000053770	0.282029	4.65953	1.12597	0.288636	0.497403	AP5M1	protein_coding	178	351	189	126	244	304	adaptor-related protein complex 5, mu 1 subunit [Source:HGNC Symbol;Acc:HGNC:20192]	29833	AP5M1	protein_coding	1.06457	1.08325	0.636212	0.984719	0.619674	0.675117
ENSG00000053900	-0.223471	4.94909	0.886202	0.346509	0.557657	ANAPC4	protein_coding	188	299	242	148	378	541	anaphase promoting complex subunit 4 [Source:HGNC Symbol;Acc:HGNC:19990]	41285	ANAPC4	protein_coding	0.812487	0.666805	0.588653	0.835811	0.693698	0.868176
ENSG00000054116	-0.290312	5.54971	1.88225	0.170079	0.353996	TRAPPC3	protein_coding	206	465	460	216	633	839	trafficking protein particle complex 3 [Source:HGNC Symbol;Acc:HGNC:19942]	19483	TRAPPC3	protein_coding	1.88652	2.19744	2.37104	2.58486	2.46161	2.85305
ENSG00000054118	-0.545628	8.18878	6.74256	0.00941396	0.0432972	THRAP3	protein_coding	1216	2453	2679	1508	4137	5624	thyroid hormone receptor associated protein 3 [Source:HGNC Symbol;Acc:HGNC:22964]	80941	THRAP3	protein_coding	2.6805	2.79029	3.32385	4.34382	3.87247	4.60341
ENSG00000054148	0.196475	5.35471	0.614514	0.433093	0.635656	PHPT1	protein_coding	239	547	364	116	521	719	phosphohistidine phosphatase 1 [Source:HGNC Symbol;Acc:HGNC:30033]	2319	PHPT1	protein_coding	18.3886	21.7173	15.7629	11.6626	17.0219	20.5414
ENSG00000054267	-0.0779078	6.31954	0.144687	0.703665	0.831441	ARID4B	protein_coding	486	772	731	394	819	1407	AT rich interactive domain 4B (RBP1-like) [Source:HGNC Symbol;Acc:HGNC:15550]	196585	ARID4B	protein_coding	0.4411	0.361565	0.373425	0.467288	0.315649	0.474183
ENSG00000054277	1.09821	1.97712	2.82346	0.0928959	0.237513	OPN3	protein_coding	14	66	64	18	22	26	opsin 3 [Source:HGNC Symbol;Acc:HGNC:14007]	87274	OPN3	protein_coding	0.0286216	0.0696272	0.073643	0.0480868	0.0190989	0.0197375
ENSG00000054282	-0.576836	5.48134	7.26665	0.00702468	0.0342495	SDCCAG8	protein_coding	268	399	241	275	715	612	serologically defined colon cancer antigen 8 [Source:HGNC Symbol;Acc:HGNC:10671]	244058	SDCCAG8	protein_coding	0.195926	0.150522	0.0991655	0.262711	0.221965	0.166135
ENSG00000054356	1.08566	3.28519	8.53697	0.00348005	0.0195707	PTPRN	protein_coding	55	73	232	26	51	111	protein tyrosine phosphatase, receptor type, N [Source:HGNC Symbol;Acc:HGNC:9676]	20025	PTPRN	protein_coding	0.490051	0.335637	1.16346	0.302719	0.19296	0.367243
ENSG00000054392	0.120377	1.86569	0.0457148	0.830695	0.91018	HHAT	protein_coding	12	30	54	6	48	67	hedgehog acyltransferase [Source:HGNC Symbol;Acc:HGNC:18270]	348044	HHAT	protein_coding	0.00615174	0.0079361	0.015581	0.00401935	0.0104491	0.0127539
ENSG00000054523	-0.763452	6.072	13.0486	0.000303508	0.00253828	KIF1B	protein_coding	302	587	404	461	973	1109	kinesin family member 1B [Source:HGNC Symbol;Acc:HGNC:16636]	170798	KIF1B	protein_coding	0.315482	0.316428	0.237539	0.629299	0.431619	0.430181
ENSG00000054598	-0.695481	3.22395	3.68196	0.0550041	0.163404	FOXC1	protein_coding	40	77	64	37	141	217	forkhead box C1 [Source:HGNC Symbol;Acc:HGNC:3800]	3925	FOXC1	protein_coding	1.81832	1.80622	1.63748	2.19786	2.72176	3.66288
ENSG00000054611	-0.104574	3.73582	0.103241	0.747974	0.86052	TBC1D22A	protein_coding	48	135	170	63	153	215	TBC1 domain family, member 22A [Source:HGNC Symbol;Acc:HGNC:1309]	413082	TBC1D22A	protein_coding	0.0207327	0.0300897	0.0413285	0.0355585	0.0280625	0.034483
ENSG00000054654	-0.0684622	5.65738	0.0902199	0.763898	0.870758	SYNE2	protein_coding	306	519	438	232	518	937	spectrin repeat containing, nuclear envelope 2 [Source:HGNC Symbol;Acc:HGNC:17084]	373450	SYNE2	protein_coding	0.146197	0.127954	0.117782	0.144842	0.105092	0.16623
ENSG00000054793	-1.44095	6.39144	50.0293	1.51466e-12	5.71597e-11	ATP9A	protein_coding	200	548	485	450	1983	1690	ATPase, class II, type 9A [Source:HGNC Symbol;Acc:HGNC:13540]	172120	ATP9A	protein_coding	0.207324	0.293136	0.282974	0.609565	0.872895	0.650516
ENSG00000054965	-0.554128	5.64509	7.20563	0.00726754	0.0351972	FAM168A	protein_coding	271	397	361	314	680	813	family with sequence similarity 168, member A [Source:HGNC Symbol;Acc:HGNC:28999]	197702	FAM168A	protein_coding	0.244573	0.184884	0.183372	0.370303	0.260596	0.272447
ENSG00000054967	-0.403344	2.50832	0.783918	0.375946	0.58624	RELT	protein_coding	17	56	59	29	69	101	RELT tumor necrosis factor receptor [Source:HGNC Symbol;Acc:HGNC:13764]	21210	RELT	protein_coding	0.143008	0.24309	0.27935	0.318784	0.246479	0.315488
ENSG00000054983	0.785162	4.00112	7.25567	0.00706776	0.0344265	GALC	protein_coding	104	217	211	60	154	146	galactosylceramidase [Source:HGNC Symbol;Acc:HGNC:4115]	155845	GALC	protein_coding	0.119067	0.1282	0.135965	0.0897629	0.0748684	0.0620673
ENSG00000055044	-0.225544	5.82736	0.974001	0.323684	0.535586	NOP58	protein_coding	297	550	505	287	571	1134	NOP58 ribonucleoprotein [Source:HGNC Symbol;Acc:HGNC:29926]	37950	NOP58	protein_coding	1.39635	1.33435	1.33634	1.76323	1.13997	1.97972
ENSG00000055070	-0.364359	6.0528	2.60609	0.106454	0.260722	SZRD1	protein_coding	290	743	531	353	827	1189	SUZ RNA binding domain containing 1 [Source:HGNC Symbol;Acc:HGNC:30232]	45570	SZRD1	protein_coding	1.13545	1.50117	1.17018	1.80607	1.37498	1.72864
ENSG00000055130	-0.339693	6.0917	2.60569	0.106481	0.260746	CUL1	protein_coding	312	596	694	356	983	1063	cullin 1 [Source:HGNC Symbol;Acc:HGNC:2551]	103122	CUL1	protein_coding	0.539826	0.532127	0.675841	0.804891	0.722226	0.682943
ENSG00000055147	0.0282845	5.29092	0.0143759	0.904563	0.952463	FAM114A2	protein_coding	258	437	321	168	438	649	family with sequence similarity 114, member A2 [Source:HGNC Symbol;Acc:HGNC:1333]	48808	FAM114A2	protein_coding	0.943147	0.824348	0.660466	0.802522	0.679914	0.88096
ENSG00000055208	0.592699	5.57189	7.16726	0.00742461	0.0358327	TAB2	protein_coding	316	587	592	204	448	501	TGF-beta activated kinase 1/MAP3K7 binding protein 2 [Source:HGNC Symbol;Acc:HGNC:17075]	192972	TAB2	protein_coding	0.292175	0.280068	0.30808	0.246476	0.175895	0.172007
ENSG00000055211	0.148005	6.20797	0.514259	0.473301	0.669223	GINM1	protein_coding	407	842	809	346	769	1090	glycoprotein integral membrane 1 [Source:HGNC Symbol;Acc:HGNC:21074]	25454	GINM1	protein_coding	2.85292	3.04562	3.19175	3.16927	2.28897	2.83709
ENSG00000055332	-0.611125	6.57865	8.96874	0.00274637	0.0161416	EIF2AK2	protein_coding	427	718	838	549	1534	1538	eukaryotic translation initiation factor 2-alpha kinase 2 [Source:HGNC Symbol;Acc:HGNC:9437]	57855	EIF2AK2	protein_coding	1.31685	1.14262	1.45459	2.21243	2.00889	1.76124
ENSG00000055483	-0.467437	4.48015	3.18415	0.0743556	0.202454	USP36	protein_coding	83	191	234	109	334	391	ubiquitin specific peptidase 36 [Source:HGNC Symbol;Acc:HGNC:20062]	54060	USP36	protein_coding	0.273938	0.325295	0.434687	0.470099	0.468103	0.479185
ENSG00000055609	-0.250988	6.31729	1.41879	0.233603	0.43433	KMT2C	protein_coding	417	749	726	414	1293	1008	lysine (K)-specific methyltransferase 2C [Source:HGNC Symbol;Acc:HGNC:13726]	301083	KMT2C	protein_coding	0.247116	0.229042	0.242151	0.320592	0.325374	0.221808
ENSG00000055813	-0.734189	3.45079	4.53921	0.0331268	0.113291	CCDC85A	protein_coding	70	97	24	118	153	59	coiled-coil domain containing 85A [Source:HGNC Symbol;Acc:HGNC:29400]	202050	CCDC85A	protein_coding	0.0618144	0.0442011	0.0119286	0.136164	0.0573724	0.0193462
ENSG00000055917	-1.13957	5.45669	20.9874	4.62319e-06	6.31588e-05	PUM2	protein_coding	134	341	251	347	712	721	pumilio RNA-binding family member 2 [Source:HGNC Symbol;Acc:HGNC:14958]	103543	PUM2	protein_coding	0.230906	0.303217	0.243439	0.781353	0.520991	0.461336
ENSG00000055950	-0.403491	4.5419	1.75829	0.184838	0.373647	MRPL43	protein_coding	138	194	169	77	357	507	mitochondrial ribosomal protein L43 [Source:HGNC Symbol;Acc:HGNC:14517]	18057	MRPL43	protein_coding	1.36359	0.989182	0.939892	0.994223	1.49794	1.86022
ENSG00000056050	0.178702	4.007	0.413292	0.520303	0.707316	C4orf27	protein_coding	78	171	206	57	173	274	chromosome 4 open reading frame 27 [Source:HGNC Symbol;Acc:HGNC:26051]	28488	C4orf27	protein_coding	0.488521	0.552655	0.726176	0.4665	0.460103	0.637223
ENSG00000056097	-0.264527	7.44579	1.42399	0.232747	0.433374	ZFR	protein_coding	843	1785	1541	913	1844	3365	zinc finger RNA binding protein [Source:HGNC Symbol;Acc:HGNC:17277]	90411	ZFR	protein_coding	1.66363	1.81776	1.71166	2.35444	1.54529	2.46585
ENSG00000056277	-0.304406	2.82754	0.56403	0.452641	0.65128	ZNF280C	protein_coding	30	67	68	41	104	89	zinc finger protein 280C [Source:HGNC Symbol;Acc:HGNC:25955]	66188	ZNF280C	protein_coding	0.080871	0.0931999	0.103173	0.144425	0.119049	0.0890868
ENSG00000056558	1.65815	2.17825	8.64845	0.0032734	0.0186079	TRAF1	protein_coding	29	51	94	3	36	41	TNF receptor-associated factor 1 [Source:HGNC Symbol;Acc:HGNC:12031]	26780	TRAF1	protein_coding	0.193214	0.175339	0.352496	0.0261186	0.10185	0.101432
ENSG00000056586	0.0177128	6.64844	0.00667311	0.934894	0.968106	RC3H2	protein_coding	522	1135	1017	506	1013	1607	ring finger and CCCH-type domains 2 [Source:HGNC Symbol;Acc:HGNC:21461]	60785	RC3H2	protein_coding	1.53223	1.71917	1.6802	1.94085	1.26265	1.75155
ENSG00000056736	0.258827	1.60385	0.19	0.662917	0.805453	IL17RB	protein_coding	15	32	36	14	26	41	interleukin 17 receptor B [Source:HGNC Symbol;Acc:HGNC:18015]	19220	IL17RB	protein_coding	0.139248	0.153291	0.188099	0.16983	0.102492	0.14133
ENSG00000056972	1.84666	4.23813	44.4106	2.6624e-11	8.47412e-10	TRAF3IP2	protein_coding	162	326	286	32	121	116	TRAF3 interacting protein 2 [Source:HGNC Symbol;Acc:HGNC:1343]	49824	TRAF3IP2	protein_coding	0.580133	0.60242	0.576453	0.149744	0.184	0.154249
ENSG00000056998	2.46813	1.06958	9.03327	0.0026511	0.0156966	GYG2	protein_coding	9	44	36	1	7	14	glycogenin 2 [Source:HGNC Symbol;Acc:HGNC:4700]	54030	GYG2	protein_coding	0.0297207	0.0749787	0.066912	0.00431523	0.00981598	0.0171671
ENSG00000057019	-0.840713	7.81628	14.483	0.00014143	0.00131715	DCBLD2	protein_coding	1023	1554	1434	1876	2837	3481	discoidin, CUB and LCCL domain containing 2 [Source:HGNC Symbol;Acc:HGNC:24627]	105748	DCBLD2	protein_coding	1.72605	1.353	1.3618	4.13618	2.03263	2.18089
ENSG00000057252	0.249041	6.72348	1.18893	0.275546	0.483384	SOAT1	protein_coding	744	1353	856	517	948	1476	sterol O-acyltransferase 1 [Source:HGNC Symbol;Acc:HGNC:11177]	64966	SOAT1	protein_coding	2.04333	1.91748	1.3232	1.85542	1.10559	1.50523
ENSG00000057468	-0.333973	0.984233	0.195282	0.658557	0.803241	MSH4	protein_coding	9	21	11	6	31	30	mutS homolog 4 [Source:HGNC Symbol;Acc:HGNC:7327]	116356	MSH4	protein_coding	0.0138008	0.0166169	0.00949381	0.0120227	0.0201857	0.0170819
ENSG00000057608	0.14898	8.66478	0.471625	0.492241	0.68443	GDI2	protein_coding	2748	4204	4023	1801	4577	5828	GDP dissociation inhibitor 2 [Source:HGNC Symbol;Acc:HGNC:4227]	76909	GDI2	protein_coding	6.37515	5.03275	5.25303	5.45978	4.50894	5.02048
ENSG00000057657	0.104935	3.01626	0.0778533	0.780228	0.879834	PRDM1	protein_coding	54	66	88	28	78	155	PR domain containing 1, with ZNF domain [Source:HGNC Symbol;Acc:HGNC:9346]	23619	PRDM1	protein_coding	0.407928	0.257278	0.37416	0.276398	0.250209	0.434783
ENSG00000057663	0.0173097	5.60686	0.00628297	0.936822	0.969113	ATG5	protein_coding	280	486	502	270	528	660	autophagy related 5 [Source:HGNC Symbol;Acc:HGNC:589]	141344	ATG5	protein_coding	0.353453	0.316577	0.356667	0.445374	0.283027	0.309364
ENSG00000057757	0.218197	5.38762	1.01369	0.314022	0.525068	PITHD1	protein_coding	203	450	565	154	435	700	PITH (C-terminal proteasome-interacting domain of thioredoxin-like) domain containing 1 [Source:HGNC Symbol;Acc:HGNC:25022]	9827	PITHD1	protein_coding	3.68575	4.21611	5.77383	3.65375	3.35381	4.71932
ENSG00000057935	-0.19942	4.32026	0.577027	0.44748	0.647583	MTA3	protein_coding	109	172	199	106	260	292	metastasis associated 1 family, member 3 [Source:HGNC Symbol;Acc:HGNC:23784]	262378	MTA3	protein_coding	0.0741225	0.0603561	0.0761662	0.0941927	0.0750787	0.0737324
ENSG00000058056	-1.18516	4.28109	14.2417	0.000160772	0.00146862	USP13	protein_coding	68	147	89	165	239	382	ubiquitin specific peptidase 13 (isopeptidase T-3) [Source:HGNC Symbol;Acc:HGNC:12611]	136646	USP13	protein_coding	0.0887897	0.0990468	0.0654078	0.281531	0.132517	0.185212
ENSG00000058063	-0.0577035	6.75972	0.0780238	0.779994	0.879635	ATP11B	protein_coding	594	1175	1011	574	1167	1682	ATPase, class VI, type 11B [Source:HGNC Symbol;Acc:HGNC:13553]	128135	ATP11B	protein_coding	0.827122	0.844287	0.792355	1.04444	0.690039	0.869683
ENSG00000058085	-1.43679	4.54566	22.5364	2.06195e-06	3.01694e-05	LAMC2	protein_coding	77	118	119	102	634	450	laminin, gamma 2 [Source:HGNC Symbol;Acc:HGNC:6493]	58662	LAMC2	protein_coding	0.234199	0.185202	0.203717	0.405398	0.818848	0.508228
ENSG00000058091	0.193014	5.9455	0.729525	0.393037	0.602599	CDK14	protein_coding	335	747	661	313	627	808	cyclin-dependent kinase 14 [Source:HGNC Symbol;Acc:HGNC:8883]	744166	CDK14	protein_coding	0.0803204	0.092421	0.0892007	0.0980648	0.0638364	0.0719357
ENSG00000058262	-0.235917	8.44332	1.14737	0.284101	0.492316	SEC61A1	protein_coding	1646	4253	2778	1623	4993	5529	Sec61 alpha 1 subunit (S. cerevisiae) [Source:HGNC Symbol;Acc:HGNC:18276]	20042	SEC61A1	protein_coding	14.6534	19.5377	13.9196	18.8806	18.8752	18.2771
ENSG00000058272	-0.888754	8.05197	16.279	5.46678e-05	0.000572828	PPP1R12A	protein_coding	1130	1739	1849	1956	3154	5277	protein phosphatase 1, regulatory subunit 12A [Source:HGNC Symbol;Acc:HGNC:7618]	161897	PPP1R12A	protein_coding	1.24535	0.988965	1.14692	2.81688	1.47602	2.15949
ENSG00000058453	0.762991	3.44177	4.37758	0.0364146	0.121589	CROCC	protein_coding	66	125	167	31	135	95	ciliary rootlet coiled-coil, rootletin [Source:HGNC Symbol;Acc:HGNC:21299]	232706	CROCC	protein_coding	0.0506043	0.0494564	0.0720685	0.0310594	0.0439538	0.027047
ENSG00000058600	0.17513	5.09148	0.61512	0.432867	0.635544	POLR3E	protein_coding	199	349	402	136	406	496	polymerase (RNA) III (DNA directed) polypeptide E (80kD) [Source:HGNC Symbol;Acc:HGNC:30347]	37728	POLR3E	protein_coding	0.941109	0.85169	1.07004	0.840454	0.815329	0.871005
ENSG00000058668	-0.731218	8.20647	11.6913	0.000627917	0.00473453	ATP2B4	protein_coding	1286	2396	2116	1871	4246	5300	ATPase, Ca++ transporting, plasma membrane 4 [Source:HGNC Symbol;Acc:HGNC:817]	117520	ATP2B4	protein_coding	1.95245	1.87713	1.80818	3.71194	2.7374	2.9879
ENSG00000058673	-0.304678	7.53693	2.41168	0.120433	0.282436	ZC3H11A	protein_coding	1181	1488	1514	1053	2208	3037	zinc finger CCCH-type containing 11A [Source:HGNC Symbol;Acc:HGNC:29093]	58470	ZC3H11A	protein_coding	3.60386	2.34309	2.60034	4.19888	2.86112	3.44124
ENSG00000058729	-0.369574	5.16288	2.59341	0.107309	0.262128	RIOK2	protein_coding	180	362	272	215	471	539	RIO kinase 2 [Source:HGNC Symbol;Acc:HGNC:18999]	22393	RIOK2	protein_coding	1.4342	1.48839	1.21981	2.23854	1.5936	1.5947
ENSG00000058799	-0.0782911	4.2028	0.0815601	0.775194	0.877202	YIPF1	protein_coding	109	227	131	97	232	242	Yip1 domain family, member 1 [Source:HGNC Symbol;Acc:HGNC:25231]	38115	YIPF1	protein_coding	0.510248	0.54834	0.345153	0.593355	0.461172	0.420651
ENSG00000058804	-0.685547	5.19871	7.95378	0.0047987	0.0255718	NDC1	protein_coding	124	292	342	212	439	802	NDC1 transmembrane nucleoporin [Source:HGNC Symbol;Acc:HGNC:25525]	73400	NDC1	protein_coding	0.301423	0.366275	0.467915	0.673408	0.453147	0.723904
ENSG00000059122	0.0586548	5.40376	0.0416157	0.838354	0.914686	FLYWCH1	protein_coding	165	462	575	202	596	465	FLYWCH-type zinc finger 1 [Source:HGNC Symbol;Acc:HGNC:25404]	39271	FLYWCH1	protein_coding	0.749657	1.08315	1.47039	1.19927	1.14986	0.784483
ENSG00000059145	-0.0967096	3.30875	0.0731452	0.786811	0.883989	UNKL	protein_coding	64	104	73	33	162	147	unkempt family zinc finger-like [Source:HGNC Symbol;Acc:HGNC:14184]	51546	UNKL	protein_coding	0.221532	0.185763	0.142221	0.149265	0.238117	0.18894
ENSG00000059377	0.867155	0.921831	0.515662	0.472698	0.668725	TBXAS1	protein_coding	26	40	0	3	15	8	thromboxane A synthase 1 (platelet) [Source:HGNC Symbol;Acc:HGNC:11609]	243274	TBXAS1	protein_coding	0.019069	0.0151386	0	0.00287517	0.00467161	0.0021787
ENSG00000059378	-1.04078	3.4207	9.36734	0.00220886	0.0135137	PARP12	protein_coding	35	72	74	69	138	247	poly (ADP-ribose) polymerase family, member 12 [Source:HGNC Symbol;Acc:HGNC:21919]	39977	PARP12	protein_coding	0.15621	0.165822	0.185891	0.402418	0.261541	0.409345
ENSG00000059573	-0.126584	6.63544	0.287392	0.591897	0.758069	ALDH18A1	protein_coding	429	935	1211	560	1099	1473	aldehyde dehydrogenase 18 family, member A1 [Source:HGNC Symbol;Acc:HGNC:9722]	50777	ALDH18A1	protein_coding	1.50744	1.69537	2.39505	2.57134	1.63984	1.92193
ENSG00000059588	0.989239	4.52282	13.0869	0.000297364	0.00249923	TARBP1	protein_coding	217	307	228	108	131	194	TAR (HIV-1) RNA binding protein 1 [Source:HGNC Symbol;Acc:HGNC:11568]	87790	TARBP1	protein_coding	0.441027	0.321968	0.260811	0.286825	0.113057	0.146406
ENSG00000059691	-0.07411	3.81475	0.0559555	0.813007	0.899695	GATB	protein_coding	46	197	143	56	218	188	glutamyl-tRNA(Gln) amidotransferase, subunit B [Source:HGNC Symbol;Acc:HGNC:8849]	90519	GATB	protein_coding	0.0906711	0.200376	0.158647	0.14424	0.182468	0.137601
ENSG00000059728	-0.873401	3.46115	6.30218	0.012059	0.0526342	MXD1	protein_coding	53	89	51	95	131	171	MAX dimerization protein 1 [Source:HGNC Symbol;Acc:HGNC:6761]	45257	MXD1	protein_coding	0.208949	0.181061	0.113167	0.489414	0.219309	0.25033
ENSG00000059758	-0.291533	5.32278	1.69202	0.193335	0.384824	CDK17	protein_coding	220	331	366	252	484	571	cyclin-dependent kinase 17 [Source:HGNC Symbol;Acc:HGNC:8750]	122299	CDK17	protein_coding	0.32096	0.249187	0.300535	0.480415	0.299842	0.309326
ENSG00000059769	0.77703	5.24588	10.9433	0.000939419	0.00663073	DNAJC25	protein_coding	260	422	578	138	334	391	DnaJ (Hsp40) homolog, subfamily C , member 25 [Source:HGNC Symbol;Acc:HGNC:34187]	22999	DNAJC25	protein_coding	2.01704	1.68937	2.5238	1.39897	1.10029	1.12634
ENSG00000059804	-0.454494	6.1269	3.67464	0.0552461	0.163786	SLC2A3	protein_coding	288	634	644	424	1130	900	solute carrier family 2 (facilitated glucose transporter), member 3 [Source:HGNC Symbol;Acc:HGNC:11007]	17045	SLC2A3	protein_coding	3.01472	3.42462	3.79425	5.79973	5.02287	3.49823
ENSG00000060069	0.112455	4.41834	0.150758	0.697812	0.828271	CTDP1	protein_coding	128	202	225	145	188	244	CTD (carboxy-terminal domain, RNA polymerase II, polypeptide A) phosphatase, subunit 1 [Source:HGNC Symbol;Acc:HGNC:2498]	76822	CTDP1	protein_coding	0.297286	0.242095	0.294126	0.440069	0.185414	0.21043
ENSG00000060138	0.0569342	6.66552	0.0693891	0.792228	0.887328	YBX3	protein_coding	416	1141	1334	415	1257	1544	Y box binding protein 3 [Source:HGNC Symbol;Acc:HGNC:2428]	24223	YBX3	protein_coding	3.06419	4.33688	5.5305	3.99447	3.93168	4.22301
ENSG00000060237	-0.43552	6.70508	5.00042	0.0253412	0.0926947	WNK1	protein_coding	533	1059	720	525	1891	1424	WNK lysine deficient protein kinase 1 [Source:HGNC Symbol;Acc:HGNC:14540]	158859	WNK1	protein_coding	0.598641	0.613768	0.455153	0.770524	0.901883	0.593883
ENSG00000060339	-0.0324042	6.85984	0.0279318	0.867269	0.932516	CCAR1	protein_coding	668	1112	1210	586	1334	1740	cell division cycle and apoptosis regulator 1 [Source:HGNC Symbol;Acc:HGNC:24236]	71365	CCAR1	protein_coding	1.6701	1.43463	1.70269	1.91448	1.41625	1.61535
ENSG00000060491	0.0398491	4.96993	0.0264539	0.870797	0.934617	OGFR	protein_coding	137	310	423	127	404	466	opioid growth factor receptor [Source:HGNC Symbol;Acc:HGNC:15768]	9165	OGFR	protein_coding	2.6671	3.11422	4.63494	3.2308	3.33979	3.36865
ENSG00000060642	0.357578	3.48337	0.949408	0.32987	0.541312	PIGV	protein_coding	79	175	75	34	127	158	phosphatidylinositol glycan anchor biosynthesis, class V [Source:HGNC Symbol;Acc:HGNC:26031]	10926	PIGV	protein_coding	1.29008	1.47468	0.689345	0.725532	0.88067	0.958073
ENSG00000060656	1.74318	3.2013	20.9041	4.82865e-06	6.55544e-05	PTPRU	protein_coding	40	143	199	6	53	109	protein tyrosine phosphatase, receptor type, U [Source:HGNC Symbol;Acc:HGNC:9683]	90297	PTPRU	protein_coding	0.0790383	0.145808	0.221318	0.0154923	0.0444706	0.0799753
ENSG00000060688	-0.0546012	4.85742	0.0419807	0.837657	0.91456	SNRNP40	protein_coding	101	351	348	122	443	378	small nuclear ribonucleoprotein 40kDa (U5) [Source:HGNC Symbol;Acc:HGNC:30857]	37214	SNRNP40	protein_coding	0.484246	0.868402	0.939095	0.76435	0.90192	0.672958
ENSG00000060718	1.22616	8.1171	14.1856	0.000165629	0.00150938	COL11A1	protein_coding	2266	4157	3166	1463	1065	2100	collagen, type XI, alpha 1 [Source:HGNC Symbol;Acc:HGNC:2186]	232029	COL11A1	protein_coding	1.74248	1.64952	1.37027	1.47008	0.347759	0.599625
ENSG00000060749	-1.25897	4.93033	26.5411	2.5799e-07	4.595e-06	QSER1	protein_coding	107	200	151	188	735	448	glutamine and serine rich 1 [Source:HGNC Symbol;Acc:HGNC:26154]	100138	QSER1	protein_coding	0.190649	0.183887	0.151431	0.437721	0.556108	0.296402
ENSG00000060762	0.203227	3.82014	0.379269	0.537995	0.720569	MPC1	protein_coding	74	174	147	72	114	218	mitochondrial pyruvate carrier 1 [Source:HGNC Symbol;Acc:HGNC:21606]	18094	MPC1	protein_coding	0.729706	0.88539	0.815867	0.927762	0.477354	0.798224
ENSG00000060971	0.803818	3.71189	6.75754	0.00933526	0.0430116	ACAA1	protein_coding	74	185	185	31	155	138	acetyl-CoA acyltransferase 1 [Source:HGNC Symbol;Acc:HGNC:82]	34113	ACAA1	protein_coding	0.387046	0.499312	0.544614	0.211875	0.344257	0.268017
ENSG00000060982	-0.725329	9.12257	8.32057	0.00391986	0.0215501	BCAT1	protein_coding	2133	4475	4498	3518	6640	11712	branched chain amino-acid transaminase 1, cytosolic [Source:HGNC Symbol;Acc:HGNC:976]	139437	BCAT1	protein_coding	2.72938	2.95485	3.2395	5.88242	3.60795	5.56488
ENSG00000061273	-0.157418	6.18396	0.51776	0.471799	0.667953	HDAC7	protein_coding	353	750	715	349	1206	883	histone deacetylase 7 [Source:HGNC Symbol;Acc:HGNC:14067]	50410	HDAC7	protein_coding	1.24942	1.36982	1.42438	1.61416	1.8126	1.1605
ENSG00000061337	-2.60092	1.25282	8.9161	0.00282668	0.0164928	LZTS1	protein_coding	1	1	22	8	24	90	leucine zipper, putative tumor suppressor 1 [Source:HGNC Symbol;Acc:HGNC:13861]	57798	LZTS1	protein_coding	0.00308701	0.00159297	0.0382249	0.0322712	0.0314608	0.103165
ENSG00000061455	0.16064	0.95396	0.0440392	0.833781	0.911956	PRDM6	protein_coding	11	25	11	5	35	16	PR domain containing 6 [Source:HGNC Symbol;Acc:HGNC:9350]	105145	PRDM6	protein_coding	0.0186662	0.0218913	0.0105061	0.0110872	0.0252203	0.0100817
ENSG00000061656	3.19466	2.41092	34.6246	3.99829e-09	9.52467e-08	SPAG4	protein_coding	46	65	136	3	14	16	sperm associated antigen 4 [Source:HGNC Symbol;Acc:HGNC:11214]	5157	SPAG4	protein_coding	1.59152	1.16048	2.64837	0.135632	0.205685	0.205554
ENSG00000061676	-0.221737	7.80389	0.91	0.340114	0.5518	NCKAP1	protein_coding	1033	2319	2129	1304	2398	3663	NCK-associated protein 1 [Source:HGNC Symbol;Acc:HGNC:7666]	129743	NCKAP1	protein_coding	1.42058	1.64565	1.64789	2.34332	1.40035	1.87049
ENSG00000061794	-0.392796	5.70885	2.67399	0.102	0.25284	MRPS35	protein_coding	317	535	310	288	637	917	mitochondrial ribosomal protein S35 [Source:HGNC Symbol;Acc:HGNC:16635]	45522	MRPS35	protein_coding	1.24248	1.08206	0.683875	1.47506	1.0602	1.3346
ENSG00000061918	-0.459838	0.81348	0.21108	0.645923	0.795584	GUCY1B3	protein_coding	5	16	11	22	7	22	guanylate cyclase 1, soluble, beta 3 [Source:HGNC Symbol;Acc:HGNC:4687]	48599	GUCY1B3	protein_coding	0.0183567	0.0303119	0.0227301	0.105544	0.0109129	0.0299915
ENSG00000061936	-0.377317	5.00711	2.51377	0.112856	0.270619	SFSWAP	protein_coding	159	352	225	189	436	479	splicing factor, suppressor of white-apricot family [Source:HGNC Symbol;Acc:HGNC:10790]	88656	SFSWAP	protein_coding	0.319992	0.365557	0.254865	0.497041	0.372605	0.357956
ENSG00000061938	-0.311636	3.12004	0.561939	0.45348	0.652056	TNK2	protein_coding	30	59	118	60	72	143	tyrosine kinase, non-receptor, 2 [Source:HGNC Symbol;Acc:HGNC:19297]	48581	TNK2	protein_coding	0.110181	0.111816	0.243923	0.287954	0.112289	0.195017
ENSG00000061987	0.159535	6.04044	0.568936	0.450682	0.649872	MON2	protein_coding	352	790	712	287	695	1013	MON2 homolog (S. cerevisiae) [Source:HGNC Symbol;Acc:HGNC:29177]	133662	MON2	protein_coding	0.469878	0.544176	0.534944	0.500625	0.393956	0.502116
ENSG00000062194	-0.286437	6.37383	2.08708	0.148549	0.323858	GPBP1	protein_coding	384	728	870	421	963	1546	GC-rich promoter binding protein 1 [Source:HGNC Symbol;Acc:HGNC:29520]	90731	GPBP1	protein_coding	0.755138	0.738747	0.962942	1.08184	0.804158	1.1289
ENSG00000062282	0.373222	1.64207	0.305726	0.580315	0.750602	DGAT2	protein_coding	22	16	40	32	13	22	diacylglycerol O-acyltransferase 2 [Source:HGNC Symbol;Acc:HGNC:16940]	42023	DGAT2	protein_coding	0.0934085	0.0350552	0.0955894	0.177542	0.0234383	0.0346847
ENSG00000062370	0.371559	3.58746	1.23512	0.266414	0.473087	ZNF112	protein_coding	74	115	163	46	151	131	zinc finger protein 112 [Source:HGNC Symbol;Acc:HGNC:12892]	40662	ZNF112	protein_coding	0.324709	0.260393	0.402565	0.263759	0.281358	0.213445
ENSG00000062485	-0.440948	5.77634	4.19438	0.0405582	0.131452	CS	protein_coding	287	509	407	295	705	1008	citrate synthase [Source:HGNC Symbol;Acc:HGNC:2422]	28693	CS	protein_coding	1.78467	1.63328	1.42448	2.39709	1.86159	2.32749
ENSG00000062598	-0.372996	5.16566	2.79996	0.0942668	0.239848	ELMO2	protein_coding	159	414	268	148	625	581	engulfment and cell motility 2 [Source:HGNC Symbol;Acc:HGNC:17233]	66936	ELMO2	protein_coding	0.423827	0.569457	0.402079	0.515514	0.707442	0.575068
ENSG00000062650	-0.609646	6.44424	7.42627	0.00642785	0.0320335	WAPAL	protein_coding	347	753	716	563	994	1691	wings apart-like homolog (Drosophila) [Source:HGNC Symbol;Acc:HGNC:23293]	86559	WAPAL	protein_coding	0.715267	0.800945	0.830687	1.51647	0.870051	1.2943
ENSG00000062716	0.445365	9.19345	2.73172	0.0983733	0.246475	VMP1	protein_coding	4213	6679	5960	3249	6650	4319	vacuole membrane protein 1 [Source:HGNC Symbol;Acc:HGNC:29559]	135063	VMP1	protein_coding	5.56552	4.55297	4.43146	5.60857	3.7304	2.1186
ENSG00000062725	0.158846	5.8708	0.531133	0.466131	0.66353	APPBP2	protein_coding	383	721	496	288	613	789	amyloid beta precursor protein (cytoplasmic tail) binding protein 2 [Source:HGNC Symbol;Acc:HGNC:622]	83070	APPBP2	protein_coding	0.822632	0.799118	0.599617	0.808327	0.559097	0.629268
ENSG00000062822	-0.426076	3.77532	1.80047	0.179656	0.367408	POLD1	protein_coding	39	117	172	59	181	271	polymerase (DNA directed), delta 1, catalytic subunit [Source:HGNC Symbol;Acc:HGNC:9175]	33814	POLD1	protein_coding	0.205787	0.318573	0.510821	0.406812	0.405558	0.530977
ENSG00000063046	0.334464	8.7668	2.32922	0.126966	0.29206	EIF4B	protein_coding	3299	4599	4403	2080	4294	5260	eukaryotic translation initiation factor 4B [Source:HGNC Symbol;Acc:HGNC:3285]	36051	EIF4B	protein_coding	16.3274	11.7454	12.265	13.4519	9.02434	9.66654
ENSG00000063169	0.222562	0.677919	0.053722	0.816709	0.902103	GLTSCR1	protein_coding	8	6	28	4	19	17	glioma tumor suppressor candidate region gene 1 [Source:HGNC Symbol;Acc:HGNC:4332]	95081	GLTSCR1	protein_coding	0.0150123	0.00581002	0.0295734	0.00980855	0.0151402	0.0118456
ENSG00000063176	-0.0596625	3.09171	0.0194835	0.888989	0.944588	SPHK2	protein_coding	43	78	88	52	137	66	sphingosine kinase 2 [Source:HGNC Symbol;Acc:HGNC:18859]	11426	SPHK2	protein_coding	0.671468	0.628522	0.773437	1.06108	0.908442	0.382695
ENSG00000063177	0.348324	8.53689	2.47006	0.116034	0.275553	RPL18	protein_coding	2571	4278	3932	1309	4794	4700	ribosomal protein L18 [Source:HGNC Symbol;Acc:HGNC:10310]	4208	RPL18	protein_coding	109.013	93.602	93.8371	72.5275	86.3163	73.9988
ENSG00000063241	-0.419035	4.10645	2.33298	0.12666	0.291616	ISOC2	protein_coding	108	169	95	96	297	203	isochorismatase domain containing 2 [Source:HGNC Symbol;Acc:HGNC:26278]	9358	ISOC2	protein_coding	2.05917	1.66274	1.01948	2.39181	2.40461	1.43719
ENSG00000063244	-0.32151	6.11146	2.40232	0.121155	0.28365	U2AF2	protein_coding	263	731	701	311	975	1242	U2 small nuclear RNA auxiliary factor 2 [Source:HGNC Symbol;Acc:HGNC:23156]	20569	U2AF2	protein_coding	2.28136	3.27208	3.42248	3.52522	3.59139	4.00047
ENSG00000063245	0.0700633	5.51926	0.102162	0.749251	0.861079	EPN1	protein_coding	241	496	508	158	708	655	epsin 1 [Source:HGNC Symbol;Acc:HGNC:21604]	34632	EPN1	protein_coding	1.24162	1.31863	1.47307	1.0637	1.54891	1.25304
ENSG00000063322	0.601056	4.93946	6.75585	0.0093441	0.0430393	MED29	protein_coding	207	456	306	118	372	268	mediator complex subunit 29 [Source:HGNC Symbol;Acc:HGNC:23074]	9334	MED29	protein_coding	3.95688	4.49798	3.29223	2.94749	3.01958	1.90226
ENSG00000063438	-0.175431	4.78413	0.405017	0.52451	0.710879	AHRR	protein_coding	225	133	281	168	294	352	aryl-hydrocarbon receptor repressor [Source:HGNC Symbol;Acc:HGNC:346]	134115	AHRR	protein_coding	0.299334	0.0913049	0.21041	0.292059	0.166089	0.173887
ENSG00000063587	-0.216952	3.94783	0.488308	0.484683	0.678085	ZNF275	protein_coding	66	163	149	93	200	200	zinc finger protein 275 [Source:HGNC Symbol;Acc:HGNC:13069]	25955	ZNF275	protein_coding	0.453705	0.578211	0.576503	0.835412	0.583821	0.510519
ENSG00000063601	-1.11966	3.67742	10.4572	0.00122171	0.00819817	MTMR1	protein_coding	35	67	112	48	288	271	myotubularin related protein 1 [Source:HGNC Symbol;Acc:HGNC:7449]	72132	MTMR1	protein_coding	0.0865747	0.0855198	0.155929	0.15515	0.302507	0.248911
ENSG00000063660	-0.175525	6.54976	0.75584	0.384634	0.594911	GPC1	protein_coding	584	815	851	437	1385	1353	glypican 1 [Source:HGNC Symbol;Acc:HGNC:4449]	32407	GPC1	protein_coding	3.21532	2.31547	2.6371	3.14399	3.23804	2.76606
ENSG00000063761	0.836975	1.50925	1.64279	0.199943	0.392927	ADCK1	protein_coding	9	48	39	7	34	20	aarF domain containing kinase 1 [Source:HGNC Symbol;Acc:HGNC:19038]	134929	ADCK1	protein_coding	0.0119011	0.0327534	0.0290266	0.0120957	0.0190917	0.00982036
ENSG00000063854	-0.559809	4.45578	4.50024	0.0338901	0.114973	HAGH	protein_coding	63	175	253	92	269	531	hydroxyacylglutathione hydrolase [Source:HGNC Symbol;Acc:HGNC:4805]	31574	HAGH	protein_coding	0.35601	0.510303	0.804688	0.679355	0.645496	1.11421
ENSG00000063978	-0.288976	5.94832	1.89162	0.169019	0.352447	RNF4	protein_coding	288	660	535	267	838	1168	ring finger protein 4 [Source:HGNC Symbol;Acc:HGNC:10067]	163100	RNF4	protein_coding	0.315057	0.372572	0.32941	0.381677	0.389279	0.474451
ENSG00000064012	0.480607	4.22203	2.7135	0.0995028	0.248407	CASP8	protein_coding	147	164	241	63	210	224	caspase 8, apoptosis-related cysteine peptidase [Source:HGNC Symbol;Acc:HGNC:1509]	54268	CASP8	protein_coding	0.483308	0.27824	0.445974	0.270667	0.293188	0.273468
ENSG00000064042	-0.0510891	7.89735	0.0572389	0.810914	0.898603	LIMCH1	protein_coding	1329	3113	1698	1316	3648	2300	LIM and calponin homology domains 1 [Source:HGNC Symbol;Acc:HGNC:29191]	340437	LIMCH1	protein_coding	0.696529	0.841904	0.500884	0.901276	0.811874	0.447604
ENSG00000064102	0.102334	5.71973	0.176139	0.674712	0.813175	ASUN	protein_coding	255	533	669	286	507	733	asunder spermatogenesis regulator [Source:HGNC Symbol;Acc:HGNC:20174]	33145	ASUN	protein_coding	1.37269	1.48057	2.02696	2.01181	1.15894	1.46517
ENSG00000064115	0.375607	5.34767	2.81937	0.0931328	0.23784	TM7SF3	protein_coding	246	499	466	162	381	602	transmembrane 7 superfamily member 3 [Source:HGNC Symbol;Acc:HGNC:23049]	41239	TM7SF3	protein_coding	1.06433	1.11407	1.13479	0.915895	0.699983	0.967144
ENSG00000064195	1.90083	1.17047	5.15168	0.0232239	0.0867396	DLX3	protein_coding	11	15	58	0	9	29	distal-less homeobox 3 [Source:HGNC Symbol;Acc:HGNC:2916]	5219	DLX3	protein_coding	0.376059	0.264621	1.11603	0	0.130655	0.36814
ENSG00000064199	-0.418628	1.94818	0.371224	0.542338	0.723394	SPA17	protein_coding	8	37	42	35	42	37	sperm autoantigenic protein 17 [Source:HGNC Symbol;Acc:HGNC:11210]	23720	SPA17	protein_coding	0.0601764	0.143617	0.177816	0.344027	0.134155	0.103345
ENSG00000064205	-0.0506422	3.53535	0.0130285	0.909125	0.954713	WISP2	protein_coding	24	175	74	4	355	159	WNT1 inducible signaling pathway protein 2 [Source:HGNC Symbol;Acc:HGNC:12770]	13665	WISP2	protein_coding	0.313366	1.17909	0.543824	0.0682478	1.96829	0.770886
ENSG00000064225	-0.358852	0.831118	0.190947	0.66213	0.805157	ST3GAL6	protein_coding	10	15	9	14	30	9	ST3 beta-galactoside alpha-2,3-sialyltransferase 6 [Source:HGNC Symbol;Acc:HGNC:18080]	88965	ST3GAL6	protein_coding	0.0200554	0.0155236	0.0101592	0.03669	0.0255489	0.00670233
ENSG00000064309	1.77135	4.9756	36.1805	1.79858e-09	4.46599e-08	CDON	protein_coding	299	580	360	38	331	159	cell adhesion associated, oncogene regulated [Source:HGNC Symbol;Acc:HGNC:17104]	107539	CDON	protein_coding	0.496085	0.496572	0.336181	0.0823865	0.233202	0.0979566
ENSG00000064313	-0.0282453	6.2678	0.0203053	0.886688	0.943431	TAF2	protein_coding	461	744	759	414	840	1125	TAF2 RNA polymerase II, TATA box binding protein (TBP)-associated factor, 150kDa [Source:HGNC Symbol;Acc:HGNC:11536]	102088	TAF2	protein_coding	0.805707	0.670993	0.746627	0.945506	0.623412	0.730097
ENSG00000064393	1.39938	5.44679	29.1274	6.77724e-08	1.31961e-06	HIPK2	protein_coding	347	819	471	146	405	174	homeodomain interacting protein kinase 2 [Source:HGNC Symbol;Acc:HGNC:14402]	216208	HIPK2	protein_coding	0.286357	0.348764	0.218769	0.157442	0.141923	0.0533188
ENSG00000064419	-0.271032	5.99322	1.33801	0.247385	0.450889	TNPO3	protein_coding	272	689	592	360	721	1076	transportin 3 [Source:HGNC Symbol;Acc:HGNC:17103]	100964	TNPO3	protein_coding	0.480677	0.628308	0.588833	0.831332	0.541052	0.706071
ENSG00000064490	0.321353	4.10646	1.35313	0.244732	0.447339	RFXANK	protein_coding	120	200	171	64	186	245	regulatory factor X-associated ankyrin-containing protein [Source:HGNC Symbol;Acc:HGNC:9987]	9640	RFXANK	protein_coding	2.22103	1.91017	1.78138	1.5479	1.46186	1.6838
ENSG00000064545	1.61582	3.35812	20.3687	6.38649e-06	8.33634e-05	TMEM161A	protein_coding	52	166	205	15	78	77	transmembrane protein 161A [Source:HGNC Symbol;Acc:HGNC:26020]	19344	TMEM161A	protein_coding	0.479632	0.7901	1.06425	0.180794	0.305505	0.263722
ENSG00000064601	0.105575	5.98057	0.22541	0.634948	0.787834	CTSA	protein_coding	296	812	670	276	937	715	cathepsin A [Source:HGNC Symbol;Acc:HGNC:9251]	8676	CTSA	protein_coding	6.08728	8.61701	7.75518	7.417	8.18259	5.45996
ENSG00000064607	-0.529081	5.73258	5.17383	0.0229296	0.0858929	SUGP2	protein_coding	203	496	473	323	791	808	SURP and G patch domain containing 2 [Source:HGNC Symbol;Acc:HGNC:18641]	43135	SUGP2	protein_coding	0.839686	1.0587	1.1012	1.74587	1.38937	1.24104
ENSG00000064651	0.165227	5.69663	0.619281	0.431314	0.634364	SLC12A2	protein_coding	268	507	696	210	553	824	solute carrier family 12 (sodium/potassium/chloride transporter), member 2 [Source:HGNC Symbol;Acc:HGNC:10911]	105922	SLC12A2	protein_coding	0.451439	0.440699	0.659872	0.462244	0.395558	0.515399
ENSG00000064652	-0.628985	3.62393	3.8108	0.0509231	0.154872	SNX24	protein_coding	48	106	99	81	164	206	sorting nexin 24 [Source:HGNC Symbol;Acc:HGNC:21533]	185915	SNX24	protein_coding	0.0460657	0.0524942	0.0534758	0.10158	0.0668344	0.07341
ENSG00000064655	0.843563	2.31178	2.29461	0.129824	0.296079	EYA2	protein_coding	35	83	38	35	26	30	EYA transcriptional coactivator and phosphatase 2 [Source:HGNC Symbol;Acc:HGNC:3520]	294220	EYA2	protein_coding	0.0212249	0.0259732	0.0129702	0.0277354	0.00669533	0.00675541
ENSG00000064666	0.194019	7.14017	0.883591	0.34722	0.558303	CNN2	protein_coding	722	1658	1690	621	1675	1846	calponin 2 [Source:HGNC Symbol;Acc:HGNC:2156]	12487	CNN2	protein_coding	10.3164	12.2249	13.5914	11.595	10.1631	9.79436
ENSG00000064687	1.94496	1.16278	4.813	0.0282458	0.100522	ABCA7	protein_coding	22	27	32	8	17	2	ATP-binding cassette, sub-family A (ABC1), member 7 [Source:HGNC Symbol;Acc:HGNC:37]	25471	ABCA7	protein_coding	0.154109	0.0975973	0.126166	0.0732289	0.0505677	0.0052022
ENSG00000064692	0.348365	1.18196	0.170219	0.679917	0.816544	SNCAIP	protein_coding	6	11	43	14	3	42	synuclein, alpha interacting protein [Source:HGNC Symbol;Acc:HGNC:11139]	152865	SNCAIP	protein_coding	0.00700316	0.00662529	0.0282486	0.021353	0.00148691	0.018203
ENSG00000064703	-0.532115	5.54259	4.74514	0.0293812	0.103428	DDX20	protein_coding	173	382	471	293	580	804	DEAD (Asp-Glu-Ala-Asp) box polypeptide 20 [Source:HGNC Symbol;Acc:HGNC:2743]	12771	DDX20	protein_coding	2.41697	2.75397	3.70367	5.34911	3.44091	4.17094
ENSG00000064726	0.305466	6.45599	2.37798	0.123057	0.2863	BTBD1	protein_coding	531	1081	948	388	899	1173	BTB (POZ) domain containing 1 [Source:HGNC Symbol;Acc:HGNC:1120]	50932	BTBD1	protein_coding	1.86018	1.95414	1.86919	1.77615	1.33733	1.52584
ENSG00000064763	-1.60978	2.12251	7.40278	0.00651231	0.0323515	FAR2	protein_coding	7	23	18	11	55	175	fatty acyl CoA reductase 2 [Source:HGNC Symbol;Acc:HGNC:25531]	191877	FAR2	protein_coding	0.00650917	0.0110363	0.00942077	0.0133662	0.0217175	0.0604252
ENSG00000064932	-0.710741	4.81283	7.88005	0.0049983	0.0263865	SBNO2	protein_coding	116	237	199	106	608	505	strawberry notch homolog 2 (Drosophila) [Source:HGNC Symbol;Acc:HGNC:29158]	66647	SBNO2	protein_coding	0.310548	0.327407	0.299853	0.370821	0.691184	0.502011
ENSG00000064933	-0.149244	5.03827	0.398141	0.528051	0.713909	PMS1	protein_coding	150	303	384	136	487	511	PMS1 postmeiotic segregation increased 1 (S. cerevisiae) [Source:HGNC Symbol;Acc:HGNC:9121]	93544	PMS1	protein_coding	0.286105	0.298227	0.412242	0.33897	0.394443	0.361916
ENSG00000064961	0.0666066	5.83909	0.103486	0.747686	0.860384	HMG20B	protein_coding	310	636	608	240	776	793	high mobility group 20B [Source:HGNC Symbol;Acc:HGNC:5002]	6311	HMG20B	protein_coding	8.76424	9.27853	9.6748	8.86649	9.3161	8.32487
ENSG00000064989	3.2424	0.978867	5.82005	0.0158445	0.0647108	CALCRL	protein_coding	26	44	9	0	2	17	calcitonin receptor-like [Source:HGNC Symbol;Acc:HGNC:16709]	105331	CALCRL	protein_coding	0.0440421	0.0384606	0.0085807	0	0.00143861	0.0106929
ENSG00000064995	0.307661	4.52521	1.49511	0.221426	0.418841	TAF11	protein_coding	129	244	301	95	235	322	TAF11 RNA polymerase II, TATA box binding protein (TBP)-associated factor, 28kDa [Source:HGNC Symbol;Acc:HGNC:11544]	10311	TAF11	protein_coding	2.23223	2.17876	2.93158	2.14813	1.72678	2.06899
ENSG00000064999	-0.49344	3.377	1.88346	0.169941	0.353807	ANKS1A	protein_coding	51	104	58	90	137	101	ankyrin repeat and sterile alpha motif domain containing 1A [Source:HGNC Symbol;Acc:HGNC:20961]	202148	ANKS1A	protein_coding	0.0450144	0.0473679	0.0288134	0.103803	0.0513478	0.033102
ENSG00000065000	-0.441315	6.3816	4.78689	0.0286771	0.101535	AP3D1	protein_coding	342	733	834	424	1213	1449	adaptor-related protein complex 3, delta 1 subunit [Source:HGNC Symbol;Acc:HGNC:568]	63477	AP3D1	protein_coding	0.961303	1.06318	1.31943	1.55736	1.44782	1.51236
ENSG00000065029	0.329202	3.24009	0.681645	0.409021	0.616016	ZNF76	protein_coding	46	96	128	21	170	107	zinc finger protein 76 [Source:HGNC Symbol;Acc:HGNC:13149]	37076	ZNF76	protein_coding	0.221368	0.238396	0.3467	0.132058	0.347398	0.191202
ENSG00000065054	-0.669819	2.28927	1.26342	0.261005	0.466887	SLC9A3R2	protein_coding	9	42	49	34	32	114	solute carrier family 9, subfamily A (NHE3, cation proton antiporter 3), member 3 regulator 2 [Source:HGNC Symbol;Acc:HGNC:11076]	13670	SLC9A3R2	protein_coding	0.117469	0.282879	0.359968	0.579894	0.177359	0.552509
ENSG00000065057	0.451519	1.73192	0.566817	0.451527	0.650598	NTHL1	protein_coding	21	50	24	7	40	45	nth endonuclease III-like 1 (E. coli) [Source:HGNC Symbol;Acc:HGNC:8028]	8051	NTHL1	protein_coding	0.465393	0.571795	0.299363	0.202715	0.376427	0.37031
ENSG00000065060	-1.23353	4.61279	21.4447	3.64179e-06	5.08916e-05	UHRF1BP1	protein_coding	106	176	88	208	370	398	UHRF1 binding protein 1 [Source:HGNC Symbol;Acc:HGNC:21216]	91123	UHRF1BP1	protein_coding	0.207553	0.17783	0.096982	0.532199	0.307641	0.289373
ENSG00000065135	-0.187518	7.00052	0.913854	0.339094	0.550743	GNAI3	protein_coding	675	1204	1255	671	1519	2091	guanine nucleotide binding protein (G protein), alpha inhibiting activity polypeptide 3 [Source:HGNC Symbol;Acc:HGNC:4387]	69710	GNAI3	protein_coding	1.72766	1.5902	1.80795	2.24422	1.65095	1.98729
ENSG00000065150	-0.880079	9.18918	14.3312	0.000153307	0.00141142	IPO5	protein_coding	2121	4624	4276	3156	9959	11730	importin 5 [Source:HGNC Symbol;Acc:HGNC:6402]	70639	IPO5	protein_coding	5.35731	6.02689	6.07897	10.4167	10.6817	11.0016
ENSG00000065154	0.402501	6.79125	3.44356	0.0634988	0.180954	OAT	protein_coding	808	1368	1025	579	904	1323	ornithine aminotransferase [Source:HGNC Symbol;Acc:HGNC:8091]	21673	OAT	protein_coding	6.65186	5.81148	4.74943	6.22871	3.16024	4.0443
ENSG00000065183	-0.367255	6.42032	3.40616	0.0649535	0.184067	WDR3	protein_coding	424	747	777	506	1083	1369	WD repeat domain 3 [Source:HGNC Symbol;Acc:HGNC:12755]	36822	WDR3	protein_coding	2.05451	1.86781	2.11909	3.20392	2.22839	2.46319
ENSG00000065243	-0.501131	6.0318	5.68633	0.0170975	0.0688508	PKN2	protein_coding	289	556	579	379	809	1224	protein kinase N2 [Source:HGNC Symbol;Acc:HGNC:9406]	152033	PKN2	protein_coding	0.339165	0.336711	0.382452	0.581219	0.403164	0.533392
ENSG00000065268	-0.209172	3.84953	0.425013	0.514446	0.702171	WDR18	protein_coding	67	174	100	80	284	112	WD repeat domain 18 [Source:HGNC Symbol;Acc:HGNC:17956]	14167	WDR18	protein_coding	0.843816	1.13081	0.708857	1.31659	1.51884	0.523773
ENSG00000065308	-0.2893	8.25135	1.74984	0.185897	0.374842	TRAM2	protein_coding	1369	3227	2796	1588	4216	4761	translocation associated membrane protein 2 [Source:HGNC Symbol;Acc:HGNC:16855]	79513	TRAM2	protein_coding	3.07196	3.73664	3.53131	4.65641	4.01729	3.967
ENSG00000065328	-1.7965	4.50159	39.6698	3.00738e-10	8.33646e-09	MCM10	protein_coding	27	75	203	93	363	786	minichromosome maintenance complex component 10 [Source:HGNC Symbol;Acc:HGNC:18043]	49550	MCM10	protein_coding	0.0972234	0.13936	0.411423	0.437601	0.555052	1.05095
ENSG00000065357	-0.370608	4.99094	2.46859	0.116142	0.275767	DGKA	protein_coding	191	322	201	155	502	479	diacylglycerol kinase, alpha 80kDa [Source:HGNC Symbol;Acc:HGNC:2849]	26708	DGKA	protein_coding	1.27598	1.11003	0.755773	1.3531	1.42408	1.18822
ENSG00000065361	-5.17304	2.30962	56.5568	5.45989e-14	2.4555e-12	ERBB3	protein_coding	2	5	0	31	174	101	erb-b2 receptor tyrosine kinase 3 [Source:HGNC Symbol;Acc:HGNC:3431]	23648	ERBB3	protein_coding	0.0150899	0.0194668	0	0.305637	0.557475	0.282963
ENSG00000065413	0.302859	4.0885	0.771492	0.379756	0.58982	ANKRD44	protein_coding	81	192	226	95	185	157	ankyrin repeat domain 44 [Source:HGNC Symbol;Acc:HGNC:25259]	344156	ANKRD44	protein_coding	0.0419933	0.0513648	0.0659462	0.0643586	0.0407274	0.0302237
ENSG00000065427	0.279922	7.12656	2.11058	0.146284	0.320345	KARS	protein_coding	770	1712	1636	533	1629	1963	lysyl-tRNA synthetase [Source:HGNC Symbol;Acc:HGNC:6215]	21169	KARS	protein_coding	6.48995	7.44601	7.76103	5.87037	5.83031	6.1436
ENSG00000065457	-0.120072	4.20722	0.19142	0.661738	0.804983	ADAT1	protein_coding	97	231	141	92	243	260	adenosine deaminase, tRNA-specific 1 [Source:HGNC Symbol;Acc:HGNC:228]	26319	ADAT1	protein_coding	0.657587	0.808095	0.538005	0.814999	0.699532	0.654495
ENSG00000065485	0.400748	5.07773	3.09703	0.0784353	0.210142	PDIA5	protein_coding	209	434	368	145	367	390	protein disulfide isomerase family A, member 5 [Source:HGNC Symbol;Acc:HGNC:24811]	158165	PDIA5	protein_coding	0.235769	0.252638	0.233654	0.213745	0.175803	0.163364
ENSG00000065491	0.501231	2.50351	0.540644	0.462166	0.65957	TBC1D22B	protein_coding	30	60	53	1	110	102	TBC1 domain family, member 22B [Source:HGNC Symbol;Acc:HGNC:21602]	75198	TBC1D22B	protein_coding	0.0711813	0.0734624	0.0707793	0.0031005	0.11083	0.0898662
ENSG00000065518	0.133926	5.20548	0.328255	0.566689	0.740147	NDUFB4	protein_coding	247	376	346	218	423	375	NADH dehydrogenase (ubiquinone) 1 beta subcomplex, 4, 15kDa [Source:HGNC Symbol;Acc:HGNC:7699]	6191	NDUFB4	protein_coding	7.11847	5.59174	5.61244	8.20983	5.17667	4.01304
ENSG00000065526	-0.609046	5.90016	6.71128	0.0095805	0.0439027	SPEN	protein_coding	305	490	389	306	1319	715	spen family transcriptional repressor [Source:HGNC Symbol;Acc:HGNC:17575]	92596	SPEN	protein_coding	0.587704	0.487219	0.421885	0.770491	1.07925	0.511583
ENSG00000065534	-0.691369	6.82607	6.55249	0.0104737	0.0471178	MYLK	protein_coding	259	812	1291	500	873	3703	myosin light chain kinase [Source:HGNC Symbol;Acc:HGNC:7590]	274282	MYLK	protein_coding	0.168482	0.27257	0.472678	0.425022	0.24115	0.894456
ENSG00000065548	-0.285562	6.75375	1.97313	0.160116	0.339831	ZC3H15	protein_coding	504	1050	1026	558	1263	1977	zinc finger CCCH-type containing 15 [Source:HGNC Symbol;Acc:HGNC:29528]	23207	ZC3H15	protein_coding	3.87492	4.16572	4.43982	5.60601	4.1234	5.64404
ENSG00000065559	-0.127952	5.03246	0.302519	0.582307	0.751915	MAP2K4	protein_coding	157	364	313	164	422	485	mitogen-activated protein kinase kinase 4 [Source:HGNC Symbol;Acc:HGNC:6844]	123006	MAP2K4	protein_coding	0.227732	0.272455	0.255538	0.310854	0.25993	0.261227
ENSG00000065600	0.776366	2.6119	2.86542	0.0905022	0.232759	TMEM206	protein_coding	43	79	69	14	42	104	transmembrane protein 206 [Source:HGNC Symbol;Acc:HGNC:25593]	50970	TMEM206	protein_coding	0.150524	0.142703	0.135947	0.0640401	0.0624317	0.135183
ENSG00000065613	-0.788984	7.2772	15.7978	7.04836e-05	0.000716874	SLK	protein_coding	753	1028	1092	1004	1900	3221	STE20-like kinase [Source:HGNC Symbol;Acc:HGNC:11088]	62032	SLK	protein_coding	2.16586	1.5258	1.76784	3.77361	2.32064	3.44015
ENSG00000065615	0.376524	4.33527	2.05778	0.151431	0.328176	CYB5R4	protein_coding	131	196	263	88	190	264	cytochrome b5 reductase 4 [Source:HGNC Symbol;Acc:HGNC:20147]	107781	CYB5R4	protein_coding	0.21686	0.16743	0.245047	0.190361	0.133562	0.16228
ENSG00000065621	0.10836	1.78308	0.0317843	0.858502	0.927883	GSTO2	protein_coding	22	38	20	29	49	12	glutathione S-transferase omega 2 [Source:HGNC Symbol;Acc:HGNC:23064]	36072	GSTO2	protein_coding	0.108819	0.0969914	0.0556796	0.187442	0.102919	0.0220401
ENSG00000065665	0.193859	2.34051	0.16527	0.68435	0.819157	SEC61A2	protein_coding	17	65	64	17	69	62	Sec61 alpha 2 subunit (S. cerevisiae) [Source:HGNC Symbol;Acc:HGNC:17702]	40324	SEC61A2	protein_coding	0.0752205	0.148412	0.159387	0.0982933	0.129645	0.101866
ENSG00000065717	1.78921	1.94082	9.3625	0.0022147	0.0135386	TLE2	protein_coding	22	64	64	3	18	45	transducin-like enhancer of split 2 [Source:HGNC Symbol;Acc:HGNC:11838]	49997	TLE2	protein_coding	0.0785108	0.117857	0.12855	0.0139899	0.0272772	0.0596309
ENSG00000065802	-1.07694	5.55031	21.0764	4.41336e-06	6.05284e-05	ASB1	protein_coding	137	325	354	312	756	910	ankyrin repeat and SOCS box containing 1 [Source:HGNC Symbol;Acc:HGNC:16011]	25508	ASB1	protein_coding	0.958286	1.17308	1.39368	2.85178	2.24552	2.36357
ENSG00000065809	-0.619315	2.29558	1.61832	0.203326	0.397623	FAM107B	protein_coding	21	12	62	19	27	155	family with sequence similarity 107, member B [Source:HGNC Symbol;Acc:HGNC:23726]	256340	FAM107B	protein_coding	0.0146168	0.00431008	0.0242891	0.0172813	0.00798028	0.0400606
ENSG00000065833	0.636529	5.28022	6.91189	0.00856246	0.040147	ME1	protein_coding	268	484	466	177	275	471	malic enzyme 1, NADP(+)-dependent, cytosolic [Source:HGNC Symbol;Acc:HGNC:6983]	220682	ME1	protein_coding	0.21668	0.201929	0.212058	0.187001	0.094414	0.141402
ENSG00000065882	-0.170382	5.6574	0.655813	0.418042	0.62412	TBC1D1	protein_coding	259	457	524	238	541	970	TBC1 (tre-2/USP6, BUB2, cdc16) domain family, member 1 [Source:HGNC Symbol;Acc:HGNC:11578]	248088	TBC1D1	protein_coding	0.186271	0.169602	0.212111	0.223671	0.16522	0.259041
ENSG00000065883	0.0484993	5.88399	0.0536795	0.81678	0.902103	CDK13	protein_coding	353	549	657	291	685	819	cyclin-dependent kinase 13 [Source:HGNC Symbol;Acc:HGNC:1733]	147097	CDK13	protein_coding	0.428175	0.343628	0.448537	0.461241	0.352823	0.368878
ENSG00000065911	-0.703871	7.96012	10.0064	0.00155995	0.0101161	MTHFD2	protein_coding	824	1938	2468	1362	3454	5136	methylenetetrahydrofolate dehydrogenase (NADP+ dependent) 2, methenyltetrahydrofolate cyclohydrolase [Source:HGNC Symbol;Acc:HGNC:7434]	19003	MTHFD2	protein_coding	7.7367	9.3897	13.0425	16.7107	13.7712	17.9063
ENSG00000065923	-2.76362	4.79337	76.1313	2.65418e-18	1.93615e-16	SLC9A7	protein_coding	59	84	37	274	443	708	solute carrier family 9, subfamily A (NHE7, cation proton antiporter 7), member 7 [Source:HGNC Symbol;Acc:HGNC:17123]	159920	SLC9A7	protein_coding	0.0658264	0.0483611	0.0232346	0.399472	0.20988	0.293314
ENSG00000065970	-1.11744	4.70025	16.7857	4.1848e-05	0.000451212	FOXJ2	protein_coding	93	146	186	154	550	431	forkhead box J2 [Source:HGNC Symbol;Acc:HGNC:24818]	22800	FOXJ2	protein_coding	0.727778	0.589574	0.819247	1.5748	1.82767	1.25241
ENSG00000065978	0.402865	8.71733	3.11321	0.0776595	0.20845	YBX1	protein_coding	2722	5060	4754	1598	3822	6537	Y box binding protein 1 [Source:HGNC Symbol;Acc:HGNC:8014]	19954	YBX1	protein_coding	24.3393	23.3475	23.9258	18.6718	14.5121	21.7046
ENSG00000065989	-0.710497	1.95859	1.79285	0.180579	0.368704	PDE4A	protein_coding	18	43	15	20	72	51	phosphodiesterase 4A, cAMP-specific [Source:HGNC Symbol;Acc:HGNC:8780]	52858	PDE4A	protein_coding	0.0607593	0.0748993	0.0284982	0.0882181	0.103203	0.0639237
ENSG00000066027	0.364919	4.47797	1.81145	0.178334	0.365152	PPP2R5A	protein_coding	150	237	245	128	187	245	protein phosphatase 2, regulatory subunit B', alpha [Source:HGNC Symbol;Acc:HGNC:9309]	76326	PPP2R5A	protein_coding	0.350647	0.285888	0.322352	0.390999	0.185626	0.212665
ENSG00000066044	-0.502153	4.72933	3.92617	0.0475401	0.147137	ELAVL1	protein_coding	114	278	193	147	356	476	ELAV like RNA binding protein 1 [Source:HGNC Symbol;Acc:HGNC:3312]	486462	ELAVL1	protein_coding	0.0418126	0.0526158	0.0398424	0.0704542	0.0554462	0.0648277
ENSG00000066084	-0.137671	5.51511	0.343846	0.557618	0.733705	DIP2B	protein_coding	298	445	342	289	420	702	DIP2 disco-interacting protein 2 homolog B (Drosophila) [Source:HGNC Symbol;Acc:HGNC:29284]	243682	DIP2B	protein_coding	0.218194	0.168134	0.140942	0.276511	0.130586	0.190861
ENSG00000066117	-0.709343	4.80867	8.95373	0.00276904	0.0162328	SMARCD1	protein_coding	103	233	230	132	408	633	SWI/SNF related, matrix associated, actin dependent regulator of chromatin, subfamily d, member 1 [Source:HGNC Symbol;Acc:HGNC:11106]	15740	SMARCD1	protein_coding	1.16757	1.36292	1.46744	1.95527	1.96393	2.66441
ENSG00000066135	0.0178525	5.83322	0.00751583	0.930915	0.965557	KDM4A	protein_coding	301	623	601	243	749	845	lysine (K)-specific demethylase 4A [Source:HGNC Symbol;Acc:HGNC:22978]	55357	KDM4A	protein_coding	0.970163	1.03618	1.09028	1.02346	1.02513	1.01132
ENSG00000066136	-0.711487	3.70242	5.37133	0.0204704	0.0787314	NFYC	protein_coding	52	118	89	78	193	230	nuclear transcription factor Y, gamma [Source:HGNC Symbol;Acc:HGNC:7806]	80033	NFYC	protein_coding	0.115927	0.135748	0.111675	0.227229	0.182709	0.190398
ENSG00000066248	-4.76227	1.68658	29.4934	5.6108e-08	1.11383e-06	NGEF	protein_coding	5	1	0	30	72	76	neuronal guanine nucleotide exchange factor [Source:HGNC Symbol;Acc:HGNC:7807]	134586	NGEF	protein_coding	0.00662859	0.000684101	0	0.0519709	0.0405325	0.0374125
ENSG00000066279	-2.59261	6.60349	108.894	1.71185e-25	2.35125e-23	ASPM	protein_coding	237	264	182	901	1499	2638	asp (abnormal spindle) homolog, microcephaly associated (Drosophila) [Source:HGNC Symbol;Acc:HGNC:19048]	62566	ASPM	protein_coding	0.675866	0.388495	0.292126	3.35757	1.81524	2.79344
ENSG00000066322	-0.642718	5.90861	8.79289	0.00302407	0.0174442	ELOVL1	protein_coding	294	573	359	352	883	1047	ELOVL fatty acid elongase 1 [Source:HGNC Symbol;Acc:HGNC:14418]	4677	ELOVL1	protein_coding	11.2158	11.28	7.70839	17.5474	14.3042	14.8314
ENSG00000066379	0.595392	3.28711	2.23408	0.134997	0.303206	ZNRD1	protein_coding	78	128	86	18	138	121	zinc ribbon domain containing 1 [Source:HGNC Symbol;Acc:HGNC:13182]	6010	ZNRD1	protein_coding	2.31564	1.9609	1.43701	0.698291	1.7397	1.33387
ENSG00000066405	-0.619584	1.4805	0.839591	0.359514	0.570121	CLDN18	protein_coding	6	17	37	16	31	47	claudin 18 [Source:HGNC Symbol;Acc:HGNC:2039]	34920	CLDN18	protein_coding	0.0306569	0.0448224	0.106406	0.106828	0.0672602	0.0891715
ENSG00000066422	0.123758	5.34816	0.298499	0.584825	0.752997	ZBTB11	protein_coding	227	407	485	193	476	539	zinc finger and BTB domain containing 11 [Source:HGNC Symbol;Acc:HGNC:16740]	28606	ZBTB11	protein_coding	1.41586	1.30996	1.70263	1.57304	1.26073	1.24834
ENSG00000066427	-0.29931	5.17471	1.73405	0.187895	0.377473	ATXN3	protein_coding	232	310	275	189	442	617	ataxin 3 [Source:HGNC Symbol;Acc:HGNC:7106]	67969	ATXN3	protein_coding	0.609015	0.419924	0.406311	0.64832	0.492699	0.601419
ENSG00000066455	-0.372295	6.4729	3.1133	0.0776556	0.20845	GOLGA5	protein_coding	438	782	774	592	1074	1288	golgin A5 [Source:HGNC Symbol;Acc:HGNC:4428]	45732	GOLGA5	protein_coding	1.70885	1.57437	1.69964	3.01814	1.77932	1.86594
ENSG00000066468	0.92407	1.82535	1.83189	0.175904	0.362056	FGFR2	protein_coding	9	18	76	0	15	101	fibroblast growth factor receptor 2 [Source:HGNC Symbol;Acc:HGNC:3689]	120124	FGFR2	protein_coding	0.0133679	0.0137963	0.0635361	0	0.00946089	0.055705
ENSG00000066557	-0.363383	4.31448	1.32282	0.250087	0.453909	LRRC40	protein_coding	95	205	143	147	184	314	leucine rich repeat containing 40 [Source:HGNC Symbol;Acc:HGNC:26004]	60815	LRRC40	protein_coding	0.278717	0.310358	0.236136	0.563567	0.229233	0.342075
ENSG00000066583	-0.411059	2.39432	0.742894	0.388735	0.598998	ISOC1	protein_coding	14	42	66	25	53	109	isochorismatase domain containing 1 [Source:HGNC Symbol;Acc:HGNC:24254]	19277	ISOC1	protein_coding	0.12958	0.2006	0.343828	0.30237	0.208309	0.374619
ENSG00000066629	-0.843663	5.02862	13.4596	0.000243761	0.00211759	EML1	protein_coding	121	279	222	164	546	682	echinoderm microtubule associated protein like 1 [Source:HGNC Symbol;Acc:HGNC:3330]	204367	EML1	protein_coding	0.105639	0.125694	0.109088	0.187099	0.20242	0.221094
ENSG00000066651	0.0739701	4.09948	0.0721634	0.788213	0.88485	TRMT11	protein_coding	84	169	211	53	209	319	tRNA methyltransferase 11 homolog (S. cerevisiae) [Source:HGNC Symbol;Acc:HGNC:21080]	52846	TRMT11	protein_coding	0.283608	0.294439	0.400965	0.233831	0.299643	0.399927
ENSG00000066654	-0.122711	5.8998	0.363137	0.546769	0.726579	THUMPD1	protein_coding	341	512	631	286	713	984	THUMP domain containing 1 [Source:HGNC Symbol;Acc:HGNC:23807]	8420	THUMPD1	protein_coding	7.22592	5.59858	7.52582	7.9194	6.41576	7.74258
ENSG00000066697	-1.28692	5.37573	21.4624	3.60839e-06	5.04711e-05	MSANTD3	protein_coding	96	232	330	327	534	909	Myb/SANT-like DNA-binding domain containing 3 [Source:HGNC Symbol;Acc:HGNC:23370]	24555	MSANTD3	protein_coding	0.697561	0.869897	1.34962	3.10489	1.64768	2.4526
ENSG00000066739	0.0186749	5.80038	0.00659644	0.935268	0.968163	ATG2B	protein_coding	414	596	383	343	514	728	autophagy related 2B [Source:HGNC Symbol;Acc:HGNC:20187]	82612	ATG2B	protein_coding	0.894145	0.664237	0.465578	0.968032	0.471401	0.583836
ENSG00000066777	-0.307884	6.3485	2.35127	0.125181	0.289645	ARFGEF1	protein_coding	437	750	692	464	947	1385	ADP-ribosylation factor guanine nucleotide-exchange factor 1 (brefeldin A-inhibited) [Source:HGNC Symbol;Acc:HGNC:15772]	170165	ARFGEF1	protein_coding	0.458207	0.405799	0.408388	0.63575	0.421648	0.53924
ENSG00000066827	-0.243401	2.96554	0.327093	0.567376	0.740604	ZFAT	protein_coding	51	51	73	23	119	148	zinc finger and AT hook domain containing [Source:HGNC Symbol;Acc:HGNC:19899]	235261	ZFAT	protein_coding	0.0386786	0.0199591	0.0311609	0.0227938	0.0383237	0.0416787
ENSG00000066855	-0.141181	5.05016	0.344821	0.55706	0.733287	MTFR1	protein_coding	186	308	309	183	308	596	mitochondrial fission regulator 1 [Source:HGNC Symbol;Acc:HGNC:29510]	126527	MTFR1	protein_coding	0.262289	0.224124	0.245252	0.337215	0.184433	0.31208
ENSG00000066923	-1.18623	1.23681	1.16932	0.279542	0.487352	STAG3	protein_coding	9	33	0	4	49	43	stromal antigen 3 [Source:HGNC Symbol;Acc:HGNC:11356]	43925	STAG3	protein_coding	0.0365579	0.0691707	0	0.0212318	0.0845191	0.0648574
ENSG00000066926	0.016427	4.92174	0.00486277	0.944406	0.972209	FECH	protein_coding	141	291	390	131	345	494	ferrochelatase [Source:HGNC Symbol;Acc:HGNC:3647]	38489	FECH	protein_coding	0.653632	0.696108	1.01757	0.793548	0.67913	0.850341
ENSG00000066933	-0.258619	6.41754	1.49249	0.22183	0.419397	MYO9A	protein_coding	457	854	699	512	926	1395	myosin IXA [Source:HGNC Symbol;Acc:HGNC:7608]	296288	MYO9A	protein_coding	0.275203	0.265377	0.236919	0.402897	0.236792	0.311934
ENSG00000067057	0.106444	7.73099	0.257078	0.612135	0.771673	PFKP	protein_coding	1058	2099	2797	936	2248	3351	phosphofructokinase, platelet [Source:HGNC Symbol;Acc:HGNC:8878]	71379	PFKP	protein_coding	2.64464	2.70746	3.93513	3.05734	2.38614	3.11033
ENSG00000067064	1.89055	6.39576	80.403	3.05326e-19	2.45e-17	IDI1	protein_coding	924	1306	1087	234	355	439	isopentenyl-diphosphate delta isomerase 1 [Source:HGNC Symbol;Acc:HGNC:5387]	9262	IDI1	protein_coding	17.7999	12.9825	11.7859	5.89047	2.90398	3.14024
ENSG00000067066	-0.968013	6.40941	25.0138	5.69216e-07	9.37178e-06	SP100	protein_coding	357	581	547	543	1387	1591	SP100 nuclear antigen [Source:HGNC Symbol;Acc:HGNC:11206]	128148	SP100	protein_coding	0.497058	0.417431	0.428659	0.987931	0.820041	0.822548
ENSG00000067082	-0.779021	7.58605	5.56533	0.0183196	0.0724515	KLF6	protein_coding	490	2132	1422	1412	2202	3467	Kruppel-like factor 6 [Source:HGNC Symbol;Acc:HGNC:2235]	9285	KLF6	protein_coding	9.41597	21.141	15.3799	35.4561	17.9683	24.7386
ENSG00000067113	2.30419	5.21401	82.6961	9.56922e-20	8.10513e-18	PPAP2A	protein_coding	439	637	484	50	154	196	phosphatidic acid phosphatase type 2A [Source:HGNC Symbol;Acc:HGNC:9228]	110196	PPAP2A	protein_coding	0.710803	0.532223	0.441079	0.10579	0.105883	0.11784
ENSG00000067141	-0.090961	5.70406	0.195764	0.658162	0.803093	NEO1	protein_coding	263	672	416	232	856	634	neogenin 1 [Source:HGNC Symbol;Acc:HGNC:7754]	253496	NEO1	protein_coding	0.185112	0.244072	0.164801	0.213381	0.255843	0.165699
ENSG00000067167	0.184051	8.28103	0.480261	0.488304	0.681226	TRAM1	protein_coding	1606	4433	2916	1604	2868	4327	translocation associated membrane protein 1 [Source:HGNC Symbol;Acc:HGNC:20568]	34945	TRAM1	protein_coding	8.19995	11.6797	8.37991	10.7018	6.2182	8.2036
ENSG00000067182	0.119428	6.87791	0.377432	0.538981	0.72119	TNFRSF1A	protein_coding	675	1474	1095	536	1565	1434	tumor necrosis factor receptor superfamily, member 1A [Source:HGNC Symbol;Acc:HGNC:11916]	13357	TNFRSF1A	protein_coding	9.01666	10.1603	8.23269	9.35609	8.8772	7.11284
ENSG00000067191	0.0833589	2.78065	0.034576	0.852487	0.923805	CACNB1	protein_coding	27	60	104	37	70	84	calcium channel, voltage-dependent, beta 1 subunit [Source:HGNC Symbol;Acc:HGNC:1401]	24247	CACNB1	protein_coding	0.198681	0.227831	0.430737	0.355781	0.218731	0.229522
ENSG00000067208	-0.206088	5.64406	0.731351	0.392446	0.602147	EVI5	protein_coding	217	510	516	294	579	745	ecotropic viral integration site 5 [Source:HGNC Symbol;Acc:HGNC:3501]	283708	EVI5	protein_coding	0.136471	0.165508	0.182648	0.24161	0.154624	0.173975
ENSG00000067221	-0.505314	3.54172	2.25153	0.133482	0.300779	STOML1	protein_coding	44	156	67	50	191	199	stomatin (EPB72)-like 1 [Source:HGNC Symbol;Acc:HGNC:14560]	15699	STOML1	protein_coding	0.500071	0.914898	0.428587	0.742569	0.92179	0.839815
ENSG00000067225	-0.681683	10.6538	5.6665	0.017292	0.069432	PKM	protein_coding	7481	9749	15160	9589	22869	29321	pyruvate kinase, muscle [Source:HGNC Symbol;Acc:HGNC:9021]	32793	PKM	protein_coding	40.7033	27.3715	46.4253	68.1759	52.8368	59.238
ENSG00000067248	-0.0663018	6.34799	0.112991	0.736764	0.852836	DHX29	protein_coding	449	785	844	403	892	1345	DEAH (Asp-Glu-Ala-His) box polypeptide 29 [Source:HGNC Symbol;Acc:HGNC:15815]	51477	DHX29	protein_coding	1.55627	1.40403	1.64652	1.82528	1.31287	1.73106
ENSG00000067334	-0.168364	6.80267	0.678012	0.410272	0.617474	DNTTIP2	protein_coding	593	880	1284	414	1483	2167	deoxynucleotidyltransferase, terminal, interacting protein 2 [Source:HGNC Symbol;Acc:HGNC:24013]	13635	DNTTIP2	protein_coding	7.7598	5.9422	9.45685	7.07919	8.24056	10.5295
ENSG00000067365	0.27595	4.13711	0.998577	0.317655	0.528543	METTL22	protein_coding	92	273	156	53	247	235	methyltransferase like 22 [Source:HGNC Symbol;Acc:HGNC:28368]	27971	METTL22	protein_coding	0.586855	0.898617	0.560084	0.44178	0.669052	0.556625
ENSG00000067369	-0.643794	6.70123	9.92313	0.00163214	0.0104906	TP53BP1	protein_coding	430	849	874	554	1849	1679	tumor protein p53 binding protein 1 [Source:HGNC Symbol;Acc:HGNC:11999]	107667	TP53BP1	protein_coding	0.712585	0.726014	0.815202	1.19968	1.30114	1.03317
ENSG00000067445	0.936256	3.22897	5.29875	0.0213408	0.081178	TRO	protein_coding	44	205	91	37	94	52	trophinin [Source:HGNC Symbol;Acc:HGNC:12326]	10969	TRO	protein_coding	0.715709	1.72071	0.833127	0.786454	0.649279	0.314079
ENSG00000067533	-0.571921	5.25819	6.91248	0.00855963	0.040147	RRP15	protein_coding	188	249	351	220	434	798	ribosomal RNA processing 15 homolog (S. cerevisiae) [Source:HGNC Symbol;Acc:HGNC:24255]	52696	RRP15	protein_coding	0.636548	0.435053	0.668908	0.973383	0.623997	1.00329
ENSG00000067560	-0.784653	9.14292	10.3768	0.0012761	0.00851811	RHOA	protein_coding	2431	4935	3562	3295	8169	11440	ras homolog family member A [Source:HGNC Symbol;Acc:HGNC:667]	53853	RHOA	protein_coding	8.05426	8.43718	6.64233	14.2654	11.4929	14.074
ENSG00000067596	-0.368043	6.42177	3.58491	0.0583067	0.1701	DHX8	protein_coding	447	776	728	391	1311	1484	DEAH (Asp-Glu-Ala-His) box polypeptide 8 [Source:HGNC Symbol;Acc:HGNC:2749]	60598	DHX8	protein_coding	1.31613	1.17903	1.20645	1.50438	1.63914	1.62248
ENSG00000067601	-1.70348	0.718733	2.10004	0.147295	0.321866	PMS2P4	transcribed_unprocessed_pseudogene	7	8	1	2	43	32	postmeiotic segregation increased 2 pseudogene 4 [Source:HGNC Symbol;Acc:HGNC:9129]	7299	PMS2P4	transcribed_unprocessed_pseudogene	0.171114	0.100913	0.0137586	0.0638859	0.44635	0.290462
ENSG00000067606	3.32686	0.804206	3.79775	0.0513217	0.15566	PRKCZ	protein_coding	9	19	24	0	40	0	protein kinase C, zeta [Source:HGNC Symbol;Acc:HGNC:9412]	134925	PRKCZ	protein_coding	0.0119015	0.0129653	0.017863	0	0.0224615	0
ENSG00000067704	-0.119677	6.92994	0.361882	0.547463	0.727057	IARS2	protein_coding	610	1207	1283	602	1386	2058	isoleucyl-tRNA synthetase 2, mitochondrial [Source:HGNC Symbol;Acc:HGNC:29685]	53939	IARS2	protein_coding	2.0178	2.06027	2.38869	2.60215	1.94684	2.52781
ENSG00000067798	0.195873	7.22511	0.637694	0.424547	0.629428	NAV3	protein_coding	1042	1975	1125	667	1395	2338	neuron navigator 3 [Source:HGNC Symbol;Acc:HGNC:15998]	382103	NAV3	protein_coding	0.486562	0.47589	0.295671	0.40699	0.276608	0.405384
ENSG00000067829	0.107799	4.12996	0.152639	0.696026	0.827288	IDH3G	protein_coding	69	187	237	44	244	314	isocitrate dehydrogenase 3 (NAD+) gamma [Source:HGNC Symbol;Acc:HGNC:5386]	8757	IDH3G	protein_coding	1.40587	1.9661	2.71788	1.17148	2.11108	2.37562
ENSG00000067836	0.493618	4.205	1.06682	0.301664	0.511681	ROGDI	protein_coding	29	310	326	47	310	112	rogdi homolog (Drosophila) [Source:HGNC Symbol;Acc:HGNC:29478]	5982	ROGDI	protein_coding	0.864973	4.77128	5.47278	1.83185	3.92632	1.24044
ENSG00000067900	-0.342931	7.72208	2.60124	0.10678	0.261353	ROCK1	protein_coding	1125	1953	1723	1155	2367	3982	Rho-associated, coiled-coil containing protein kinase 1 [Source:HGNC Symbol;Acc:HGNC:10251]	164945	ROCK1	protein_coding	1.21693	1.09014	1.04902	1.63261	1.08725	1.59943
ENSG00000067955	-0.602676	6.01472	6.43564	0.0111853	0.049674	CBFB	protein_coding	240	579	551	385	725	1370	core-binding factor, beta subunit [Source:HGNC Symbol;Acc:HGNC:1539]	71942	CBFB	protein_coding	0.595223	0.740996	0.769141	1.24772	0.76353	1.26166
ENSG00000067992	2.38758	1.33996	8.02526	0.00461295	0.024755	PDK3	protein_coding	17	22	66	1	16	10	pyruvate dehydrogenase kinase, isozyme 3 [Source:HGNC Symbol;Acc:HGNC:8811]	74616	PDK3	protein_coding	0.0406507	0.0271463	0.0888277	0.00312469	0.0162465	0.00887914
ENSG00000068001	0.312848	3.5591	0.946874	0.330516	0.541892	HYAL2	protein_coding	63	166	118	53	131	136	hyaluronoglucosaminidase 2 [Source:HGNC Symbol;Acc:HGNC:5321]	5116	HYAL2	protein_coding	2.19716	2.98743	2.31626	2.41537	1.94004	1.76121
ENSG00000068024	1.31812	3.90897	18.1221	2.07186e-05	0.00024021	HDAC4	protein_coding	144	234	168	31	115	136	histone deacetylase 4 [Source:HGNC Symbol;Acc:HGNC:14063]	353486	HDAC4	protein_coding	0.0726844	0.0609486	0.0477281	0.0204469	0.0246488	0.02549
ENSG00000068028	-0.93499	4.88802	16.2998	5.40695e-05	0.00056773	RASSF1	protein_coding	98	222	224	140	538	636	Ras association (RalGDS/AF-6) domain family member 1 [Source:HGNC Symbol;Acc:HGNC:9882]	11198	RASSF1	protein_coding	1.56148	1.82529	2.00883	2.91492	3.64009	3.76287
ENSG00000068078	0.320563	3.20771	0.511024	0.474696	0.670423	FGFR3	protein_coding	18	223	83	24	99	121	fibroblast growth factor receptor 3 [Source:HGNC Symbol;Acc:HGNC:3690]	15565	FGFR3	protein_coding	0.206336	1.31909	0.535508	0.359501	0.4819	0.515038
ENSG00000068079	-0.859269	2.98226	4.69485	0.0302532	0.105911	IFI35	protein_coding	25	70	53	57	113	130	interferon-induced protein 35 [Source:HGNC Symbol;Acc:HGNC:5399]	7731	IFI35	protein_coding	0.576973	0.833647	0.688457	1.71901	1.10742	1.11406
ENSG00000068097	-0.0336614	4.47233	0.0171331	0.89586	0.948187	HEATR6	protein_coding	101	240	249	98	274	349	HEAT repeat containing 6 [Source:HGNC Symbol;Acc:HGNC:24076]	35737	HEATR6	protein_coding	0.504259	0.61832	0.69971	0.639362	0.580902	0.647008
ENSG00000068120	0.2079	4.40959	0.591431	0.441866	0.643244	COASY	protein_coding	103	274	238	92	231	299	CoA synthase [Source:HGNC Symbol;Acc:HGNC:29932]	4810	COASY	protein_coding	3.8207	5.24476	4.96899	4.45945	3.63863	4.1184
ENSG00000068137	0.276512	3.70612	0.760307	0.383233	0.593244	PLEKHH3	protein_coding	66	119	198	44	154	185	pleckstrin homology domain containing, family H (with MyTH4 domain) member 3 [Source:HGNC Symbol;Acc:HGNC:26105]	9080	PLEKHH3	protein_coding	1.29691	1.20665	2.18986	1.12981	1.28501	1.34986
ENSG00000068305	-0.58079	5.67287	7.1114	0.00765952	0.0366877	MEF2A	protein_coding	224	395	447	326	664	874	myocyte enhancer factor 2A [Source:HGNC Symbol;Acc:HGNC:6993]	151049	MEF2A	protein_coding	0.264595	0.240768	0.297185	0.503197	0.333059	0.383351
ENSG00000068308	-0.112813	5.39059	0.264803	0.60684	0.76745	OTUD5	protein_coding	215	441	407	216	515	627	OTU deubiquitinase 5 [Source:HGNC Symbol;Acc:HGNC:25402]	36358	OTUD5	protein_coding	1.05509	1.11676	1.12417	1.38514	1.07319	1.14254
ENSG00000068323	-0.695134	5.77832	10.033	0.00153763	0.0100054	TFE3	protein_coding	238	582	303	334	902	842	transcription factor binding to IGHM enhancer 3 [Source:HGNC Symbol;Acc:HGNC:11752]	14760	TFE3	protein_coding	2.87701	3.63042	2.06155	5.27593	4.63011	3.77945
ENSG00000068354	-0.0461507	3.01754	0.0118754	0.913223	0.956841	TBC1D25	protein_coding	33	94	82	54	76	104	TBC1 domain family, member 25 [Source:HGNC Symbol;Acc:HGNC:8092]	23152	TBC1D25	protein_coding	0.254317	0.373817	0.355682	0.543806	0.248711	0.29761
ENSG00000068366	-0.605841	7.24602	7.77458	0.00529865	0.0275805	ACSL4	protein_coding	721	1271	1088	1002	1695	2918	acyl-CoA synthetase long-chain family member 4 [Source:HGNC Symbol;Acc:HGNC:3571]	109159	ACSL4	protein_coding	1.17849	1.07203	1.00094	2.14016	1.17647	1.77104
ENSG00000068383	-0.831541	5.2003	12.4023	0.000428816	0.00341967	INPP5A	protein_coding	152	319	219	255	532	631	inositol polyphosphate-5-phosphatase, 40kDa [Source:HGNC Symbol;Acc:HGNC:6076]	245660	INPP5A	protein_coding	0.110398	0.119557	0.0895254	0.242016	0.164077	0.170176
ENSG00000068394	0.0210058	4.15646	0.00611382	0.937676	0.969383	GPKOW	protein_coding	84	186	208	59	237	310	G patch domain and KOW motifs [Source:HGNC Symbol;Acc:HGNC:30677]	10412	GPKOW	protein_coding	1.43945	1.64475	2.00616	1.32116	1.72459	1.97256
ENSG00000068400	-0.127253	4.82703	0.303206	0.58188	0.75149	GRIPAP1	protein_coding	142	259	312	124	320	533	GRIP1 associated protein 1 [Source:HGNC Symbol;Acc:HGNC:18706]	28544	GRIPAP1	protein_coding	0.887614	0.83542	1.09768	1.01285	0.849387	1.23713
ENSG00000068438	-0.233722	5.63248	1.26639	0.260444	0.466347	FTSJ1	protein_coding	231	637	365	218	861	659	FtsJ RNA methyltransferase homolog 1 (E. coli) [Source:HGNC Symbol;Acc:HGNC:13254]	10343	FTSJ1	protein_coding	3.98489	5.67039	3.54391	4.91415	6.30707	4.22125
ENSG00000068489	-2.05257	4.41194	50.7939	1.02594e-12	3.99017e-11	PRR11	protein_coding	58	44	112	187	299	536	proline rich 11 [Source:HGNC Symbol;Acc:HGNC:25619]	49206	PRR11	protein_coding	0.21031	0.0823293	0.228579	0.886058	0.460388	0.721688
ENSG00000068650	-0.548466	3.78816	2.70106	0.100282	0.249657	ATP11A	protein_coding	51	132	106	68	318	146	ATPase, class VI, type 11A [Source:HGNC Symbol;Acc:HGNC:13552]	196839	ATP11A	protein_coding	0.0462285	0.0617423	0.0540793	0.0805446	0.122401	0.049141
ENSG00000068654	-0.200077	5.80916	0.805112	0.369569	0.580213	POLR1A	protein_coding	244	566	600	288	714	878	polymerase (RNA) I polypeptide A, 194kDa [Source:HGNC Symbol;Acc:HGNC:17264]	85939	POLR1A	protein_coding	0.506583	0.606382	0.701128	0.781341	0.629475	0.676872
ENSG00000068697	0.156804	7.47423	0.450456	0.502119	0.692036	LAPTM4A	protein_coding	920	2759	1495	767	1973	2551	lysosomal protein transmembrane 4 alpha [Source:HGNC Symbol;Acc:HGNC:6924]	19378	LAPTM4A	protein_coding	8.4709	13.1088	7.74763	9.22837	7.71416	8.72176
ENSG00000068724	-0.624924	5.04671	7.17606	0.00738827	0.0357025	TTC7A	protein_coding	118	347	247	165	539	600	tetratricopeptide repeat domain 7A [Source:HGNC Symbol;Acc:HGNC:19750]	159980	TTC7A	protein_coding	0.131603	0.199703	0.155049	0.240468	0.255266	0.248478
ENSG00000068745	1.1728	5.46692	29.1144	6.82281e-08	1.32679e-06	IP6K2	protein_coding	415	617	529	124	338	393	inositol hexakisphosphate kinase 2 [Source:HGNC Symbol;Acc:HGNC:17313]	52350	IP6K2	protein_coding	1.41443	1.08515	1.01479	0.55226	0.489182	0.497369
ENSG00000068784	-0.177427	5.13437	0.618	0.431791	0.634698	SRBD1	protein_coding	175	364	331	141	574	527	S1 RNA binding domain 1 [Source:HGNC Symbol;Acc:HGNC:25521]	223485	SRBD1	protein_coding	0.139714	0.149959	0.148736	0.147099	0.194596	0.15623
ENSG00000068796	-0.634808	5.18693	7.40435	0.00650664	0.0323338	KIF2A	protein_coding	174	344	228	165	649	662	kinesin heavy chain member 2A [Source:HGNC Symbol;Acc:HGNC:6318]	231087	KIF2A	protein_coding	0.134346	0.137058	0.0990823	0.166474	0.212784	0.189795
ENSG00000068878	-0.816416	5.91944	11.4374	0.000719795	0.00529332	PSME4	protein_coding	315	486	315	275	1261	1049	proteasome (prosome, macropain) activator subunit 4 [Source:HGNC Symbol;Acc:HGNC:20635]	106773	PSME4	protein_coding	0.526381	0.419078	0.296269	0.600496	0.894797	0.650904
ENSG00000068885	0.72391	4.37457	4.94142	0.0262205	0.0950914	IFT80	protein_coding	116	203	382	61	238	196	intraflagellar transport 80 [Source:HGNC Symbol;Acc:HGNC:29262]	142894	IFT80	protein_coding	0.144842	0.130798	0.268464	0.0995301	0.126193	0.0908751
ENSG00000068903	0.419449	4.7846	2.71596	0.0993494	0.248186	SIRT2	protein_coding	193	358	266	81	327	395	sirtuin 2 [Source:HGNC Symbol;Acc:HGNC:10886]	21307	SIRT2	protein_coding	1.61617	1.54697	1.25371	0.886342	1.16278	1.22822
ENSG00000068912	-0.041635	6.60641	0.0410825	0.839379	0.91526	ERLEC1	protein_coding	507	927	1117	455	1321	1349	endoplasmic reticulum lectin 1 [Source:HGNC Symbol;Acc:HGNC:25222]	31775	ERLEC1	protein_coding	2.84691	2.68605	3.53024	3.3386	3.14984	2.81274
ENSG00000068971	-0.282839	4.22534	0.962094	0.32666	0.53829	PPP2R5B	protein_coding	80	167	203	98	276	262	protein phosphatase 2, regulatory subunit B', beta [Source:HGNC Symbol;Acc:HGNC:9310]	16920	PPP2R5B	protein_coding	0.843608	0.908733	1.20485	1.35041	1.23589	1.0259
ENSG00000069020	0.757127	3.02738	3.08048	0.0792371	0.211604	MAST4	protein_coding	50	98	112	25	121	52	microtubule associated serine/threonine kinase family member 4 [Source:HGNC Symbol;Acc:HGNC:19037]	573234	MAST4	protein_coding	0.0155628	0.0157403	0.0196211	0.0101683	0.0159928	0.00600999
ENSG00000069122	-2.60892	2.10011	11.7536	0.000607245	0.00459457	GPR116	protein_coding	1	0	37	15	0	237	G protein-coupled receptor 116 [Source:HGNC Symbol;Acc:HGNC:19030]	102431	GPR116	protein_coding	0.00174188	0	0.036275	0.0341427	0	0.153292
ENSG00000069248	0.0595185	5.73058	0.0776545	0.780501	0.880077	NUP133	protein_coding	357	584	453	226	644	802	nucleoporin 133kDa [Source:HGNC Symbol;Acc:HGNC:18016]	68081	NUP133	protein_coding	0.935606	0.789781	0.668204	0.773965	0.716689	0.780461
ENSG00000069275	-0.702503	9.1303	8.6835	0.00321104	0.0183217	NUCKS1	protein_coding	2318	4494	4383	2800	7566	13092	nuclear casein kinase and cyclin-dependent kinase substrate 1 [Source:HGNC Symbol;Acc:HGNC:29923]	37457	NUCKS1	protein_coding	11.0416	11.0464	11.751	17.4286	15.304	23.1566
ENSG00000069329	-0.32461	7.21063	2.42725	0.119242	0.280507	VPS35	protein_coding	708	1501	1268	781	1752	2732	vacuolar protein sorting 35 homolog (S. cerevisiae) [Source:HGNC Symbol;Acc:HGNC:13487]	33386	VPS35	protein_coding	3.78373	4.13939	3.8141	5.45413	3.97595	5.42149
ENSG00000069345	-0.164218	6.59073	0.724493	0.394674	0.603349	DNAJA2	protein_coding	480	977	957	452	1205	1641	DnaJ (Hsp40) homolog, subfamily A, member 2 [Source:HGNC Symbol;Acc:HGNC:14884]	18426	DNAJA2	protein_coding	4.64794	4.88184	5.21576	5.71934	4.95481	5.90038
ENSG00000069399	-0.0334131	2.26593	0.00291997	0.956906	0.978803	BCL3	protein_coding	16	34	79	21	83	37	B-cell CLL/lymphoma 3 [Source:HGNC Symbol;Acc:HGNC:998]	12339	BCL3	protein_coding	0.231361	0.253699	0.64296	0.396806	0.509646	0.198666
ENSG00000069424	0.309391	2.67733	0.390723	0.53192	0.715894	KCNAB2	protein_coding	40	60	61	61	39	47	potassium channel, voltage gated subfamily A regulatory beta subunit 2 [Source:HGNC Symbol;Acc:HGNC:6229]	109727	KCNAB2	protein_coding	0.0650425	0.0503452	0.0558281	0.129615	0.0269291	0.0283783
ENSG00000069431	0.185745	6.48696	0.67319	0.411942	0.618655	ABCC9	protein_coding	586	828	1037	422	1205	948	ATP-binding cassette, sub-family C (CFTR/MRP), member 9 [Source:HGNC Symbol;Acc:HGNC:60]	144001	ABCC9	protein_coding	0.726077	0.529401	0.723186	0.683259	0.634004	0.43616
ENSG00000069493	0.921911	2.68103	4.63115	0.0313965	0.108962	CLEC2D	protein_coding	56	70	77	35	37	49	C-type lectin domain family 2, member D [Source:HGNC Symbol;Acc:HGNC:14351]	34586	CLEC2D	protein_coding	0.288894	0.186345	0.223577	0.235943	0.0810536	0.0938639
ENSG00000069509	0.665572	3.16256	3.25499	0.0712066	0.196456	FUNDC1	protein_coding	51	112	125	26	112	87	FUN14 domain containing 1 [Source:HGNC Symbol;Acc:HGNC:28746]	19362	FUNDC1	protein_coding	0.469971	0.532584	0.64833	0.313085	0.438267	0.297695
ENSG00000069667	0.618235	5.01476	6.56972	0.0103728	0.0467881	RORA	protein_coding	235	262	493	156	185	416	RAR-related orphan receptor A [Source:HGNC Symbol;Acc:HGNC:10258]	741035	RORA	protein_coding	0.0565822	0.0325524	0.0668105	0.0490823	0.0189149	0.0371927
ENSG00000069702	1.21227	7.15529	30.7032	3.00664e-08	6.34014e-07	TGFBR3	protein_coding	1161	2364	1622	365	1674	822	transforming growth factor, beta receptor III [Source:HGNC Symbol;Acc:HGNC:11774]	225992	TGFBR3	protein_coding	0.916621	0.963107	0.720766	0.376564	0.56122	0.24098
ENSG00000069712	-0.281455	3.13725	0.513926	0.473444	0.669275	KIAA1107	protein_coding	44	76	75	73	96	94	KIAA1107 [Source:HGNC Symbol;Acc:HGNC:29192]	17671	KIAA1107	protein_coding	0.444265	0.395979	0.426223	0.963164	0.411605	0.352427
ENSG00000069849	0.759322	6.54827	10.8193	0.00100448	0.00698242	ATP1B3	protein_coding	535	1576	1110	282	751	1287	ATPase, Na+/K+ transporting, beta 3 polypeptide [Source:HGNC Symbol;Acc:HGNC:806]	50390	ATP1B3	protein_coding	1.89435	2.8796	2.21215	1.3048	1.12919	1.69214
ENSG00000069869	0.963888	6.9055	19.8124	8.54262e-06	0.000107905	NEDD4	protein_coding	945	1846	1324	471	850	1100	neural precursor cell expressed, developmentally down-regulated 4, E3 ubiquitin protein ligase [Source:HGNC Symbol;Acc:HGNC:7727]	166824	NEDD4	protein_coding	1.0107	1.01881	0.797014	0.658265	0.386039	0.436854
ENSG00000069943	-0.315309	3.09338	0.608592	0.435318	0.637328	PIGB	protein_coding	70	117	16	56	124	59	phosphatidylinositol glycan anchor biosynthesis, class B [Source:HGNC Symbol;Acc:HGNC:8959]	36688	PIGB	protein_coding	0.340428	0.293617	0.0437958	0.355879	0.256076	0.106544
ENSG00000069956	-0.406519	6.81602	3.87521	0.0490041	0.150416	MAPK6	protein_coding	540	890	1081	711	1247	1938	mitogen-activated protein kinase 6 [Source:HGNC Symbol;Acc:HGNC:6879]	115266	MAPK6	protein_coding	0.835879	0.7109	0.941805	1.43816	0.819664	1.11392
ENSG00000069966	-0.235234	3.64932	0.516437	0.472365	0.668432	GNB5	protein_coding	65	141	93	46	170	244	guanine nucleotide binding protein (G protein), beta 5 [Source:HGNC Symbol;Acc:HGNC:4401]	76264	GNB5	protein_coding	0.15207	0.170224	0.122462	0.14063	0.168888	0.211969
ENSG00000069974	-1.20941	3.43943	11.6753	0.000633356	0.00476376	RAB27A	protein_coding	31	71	65	51	149	324	RAB27A, member RAS oncogene family [Source:HGNC Symbol;Acc:HGNC:9766]	116147	RAB27A	protein_coding	0.0476217	0.0562821	0.0562007	0.102377	0.0971961	0.184816
ENSG00000069998	0.920401	4.21953	10.8433	0.000991544	0.0069154	CECR5	protein_coding	97	205	356	32	160	275	cat eye syndrome chromosome region, candidate 5 [Source:HGNC Symbol;Acc:HGNC:1843]	27776	CECR5	protein_coding	0.623093	0.679523	1.28711	0.268608	0.436436	0.655942
ENSG00000070010	-0.247022	5.30671	0.983766	0.321271	0.532923	UFD1L	protein_coding	217	460	274	150	579	732	ubiquitin fusion degradation 1 like (yeast) [Source:HGNC Symbol;Acc:HGNC:12520]	29305	UFD1L	protein_coding	1.3212	1.44523	0.938957	1.19341	1.49695	1.6549
ENSG00000070018	-0.0217365	6.36118	0.0123624	0.911469	0.956186	LRP6	protein_coding	367	957	888	261	1179	1484	low density lipoprotein receptor-related protein 6 [Source:HGNC Symbol;Acc:HGNC:6698]	150987	LRP6	protein_coding	0.433688	0.583569	0.590623	0.403032	0.591623	0.651174
ENSG00000070047	-0.202834	5.29074	0.873322	0.350037	0.560805	PHRF1	protein_coding	197	430	338	176	556	630	PHD and ring finger domains 1 [Source:HGNC Symbol;Acc:HGNC:24351]	35736	PHRF1	protein_coding	0.983583	1.10785	0.949833	1.14827	1.1788	1.16798
ENSG00000070061	-0.128529	6.13509	0.373634	0.54103	0.722479	IKBKAP	protein_coding	308	806	717	329	935	1082	inhibitor of kappa light polypeptide gene enhancer in B-cells, kinase complex-associated protein [Source:HGNC Symbol;Acc:HGNC:5959]	66599	IKBKAP	protein_coding	0.825152	1.11426	1.08116	1.15177	1.06369	1.07637
ENSG00000070081	-0.796239	7.0476	16.5335	4.77978e-05	0.000509242	NUCB2	protein_coding	686	811	948	840	1950	2375	nucleobindin 2 [Source:HGNC Symbol;Acc:HGNC:8044]	141821	NUCB2	protein_coding	0.863047	0.526502	0.671281	1.38095	1.04175	1.1095
ENSG00000070087	-0.200554	6.20701	0.648189	0.420761	0.626494	PFN2	protein_coding	328	869	621	480	1037	776	profilin 2 [Source:HGNC Symbol;Acc:HGNC:8882]	85884	PFN2	protein_coding	0.681416	0.931596	0.726133	1.30307	0.914823	0.598621
ENSG00000070214	2.25475	7.3973	120.119	5.95818e-28	9.46233e-26	SLC44A1	protein_coding	1890	2797	2378	336	687	708	solute carrier family 44 (choline transporter), member 1 [Source:HGNC Symbol;Acc:HGNC:18798]	194549	SLC44A1	protein_coding	1.73334	1.32368	1.22749	0.40267	0.267546	0.241105
ENSG00000070269	0.811334	4.26848	8.55132	0.00345272	0.0194603	TMEM260	protein_coding	139	283	217	73	148	209	transmembrane protein 260 [Source:HGNC Symbol;Acc:HGNC:20185]	162252	TMEM260	protein_coding	0.152854	0.160589	0.134309	0.104899	0.0691102	0.0853412
ENSG00000070366	-0.576019	4.81981	5.70939	0.0168744	0.0681502	SMG6	protein_coding	143	212	226	154	476	435	SMG6 nonsense mediated mRNA decay factor [Source:HGNC Symbol;Acc:HGNC:17809]	243932	SMG6	protein_coding	0.104597	0.0800179	0.0930414	0.147194	0.147846	0.118147
ENSG00000070367	-0.567006	6.35775	6.4253	0.0112506	0.0498768	EXOC5	protein_coding	355	757	622	475	948	1706	exocyst complex component 5 [Source:HGNC Symbol;Acc:HGNC:10696]	68501	EXOC5	protein_coding	0.92466	1.01746	0.911864	1.61672	1.04853	1.65
ENSG00000070371	0.85563	5.10452	10.6579	0.00109601	0.00751002	CLTCL1	protein_coding	252	500	385	165	240	297	clathrin, heavy chain-like 1 [Source:HGNC Symbol;Acc:HGNC:2093]	112243	CLTCL1	protein_coding	0.400583	0.410139	0.344459	0.342739	0.162003	0.175307
ENSG00000070404	0.178102	6.76019	0.656458	0.417813	0.624018	FSTL3	protein_coding	484	1887	913	372	1441	1523	follistatin-like 3 (secreted glycoprotein) [Source:HGNC Symbol;Acc:HGNC:3973]	7025	FSTL3	protein_coding	12.2928	24.7312	13.0515	12.3463	15.5413	14.3634
ENSG00000070413	0.440726	5.23572	3.76138	0.0524492	0.158032	DGCR2	protein_coding	214	635	326	150	505	336	DiGeorge syndrome critical region gene 2 [Source:HGNC Symbol;Acc:HGNC:2845]	86172	DGCR2	protein_coding	0.443097	0.678465	0.379916	0.405848	0.444013	0.258331
ENSG00000070423	0.436785	3.53118	1.7487	0.186041	0.374898	RNF126	protein_coding	55	136	167	46	107	153	ring finger protein 126 [Source:HGNC Symbol;Acc:HGNC:21151]	15751	RNF126	protein_coding	0.623025	0.79497	1.06474	0.680908	0.514691	0.643555
ENSG00000070444	-0.96771	2.85055	3.24219	0.0717645	0.197531	MNT	protein_coding	37	85	14	33	114	147	MAX network transcriptional repressor [Source:HGNC Symbol;Acc:HGNC:7188]	17058	MNT	protein_coding	0.387012	0.458787	0.0824208	0.45105	0.506346	0.570942
ENSG00000070476	0.365721	4.19898	1.30936	0.252511	0.456474	ZXDC	protein_coding	122	118	276	121	110	202	ZXD family zinc finger C [Source:HGNC Symbol;Acc:HGNC:28160]	38318	ZXDC	protein_coding	0.568078	0.28353	0.723341	0.736243	0.217501	0.349262
ENSG00000070495	-0.230974	5.30617	0.776475	0.378221	0.588524	JMJD6	protein_coding	159	466	365	235	478	568	jumonji domain containing 6 [Source:HGNC Symbol;Acc:HGNC:19355]	13967	JMJD6	protein_coding	2.03116	3.07187	2.62438	3.92286	2.59296	2.69431
ENSG00000070501	0.852569	3.12961	5.78928	0.0161242	0.0655967	POLB	protein_coding	65	111	112	27	69	103	polymerase (DNA directed), beta [Source:HGNC Symbol;Acc:HGNC:9174]	33354	POLB	protein_coding	0.347709	0.306404	0.337215	0.188736	0.156737	0.204594
ENSG00000070540	0.772444	5.56921	12.7106	0.000363595	0.00297072	WIPI1	protein_coding	357	622	570	180	473	423	WD repeat domain, phosphoinositide interacting 1 [Source:HGNC Symbol;Acc:HGNC:25471]	36565	WIPI1	protein_coding	1.74202	1.56619	1.56547	1.14775	0.980091	0.766439
ENSG00000070601	-4.13608	0.775682	12.893	0.000329806	0.00273422	FRMPD1	protein_coding	3	1	0	11	61	17	FERM and PDZ domain containing 1 [Source:HGNC Symbol;Acc:HGNC:29159]	95904	FRMPD1	protein_coding	0.0055813	0.000960027	0	0.026742	0.0481908	0.011744
ENSG00000070610	0.283588	4.94306	1.52866	0.216313	0.413014	GBA2	protein_coding	149	364	404	105	357	464	glucosidase, beta (bile acid) 2 [Source:HGNC Symbol;Acc:HGNC:18986]	12362	GBA2	protein_coding	2.15054	2.71102	3.28193	1.98034	2.18801	2.48675
ENSG00000070614	-0.455725	7.33736	4.14076	0.0418625	0.13462	NDST1	protein_coding	585	1763	1401	845	2967	2111	N-deacetylase/N-sulfotransferase (heparan glucosaminyl) 1 [Source:HGNC Symbol;Acc:HGNC:7680]	72393	NDST1	protein_coding	1.44182	2.24221	1.94347	2.72144	3.10521	1.93194
ENSG00000070669	-0.388399	7.03685	3.28092	0.0700896	0.194288	ASNS	protein_coding	462	1360	1349	632	1709	2512	asparagine synthetase (glutamine-hydrolyzing) [Source:HGNC Symbol;Acc:HGNC:753]	20424	ASNS	protein_coding	4.03601	6.13081	6.63297	7.21464	6.33975	8.14857
ENSG00000070718	-0.369084	4.68171	2.35955	0.124518	0.288686	AP3M2	protein_coding	131	201	245	148	303	442	adaptor-related protein complex 3, mu 2 subunit [Source:HGNC Symbol;Acc:HGNC:570]	18727	AP3M2	protein_coding	1.24811	0.988207	1.31382	1.8426	1.22587	1.56371
ENSG00000070731	1.60148	0.803768	2.30544	0.128922	0.294905	ST6GALNAC2	protein_coding	8	22	21	0	6	39	ST6 (alpha-N-acetyl-neuraminyl-2,3-beta-galactosyl-1,3)-N-acetylgalactosaminide alpha-2,6-sialyltransferase 2 [Source:HGNC Symbol;Acc:HGNC:10867]	23246	ST6GALNAC2	protein_coding	0.0614034	0.0871354	0.090721	0	0.0195557	0.111152
ENSG00000070756	-0.236039	7.41671	0.873201	0.350071	0.560805	PABPC1	protein_coding	758	1685	1681	806	3408	1790	poly(A) binding protein, cytoplasmic 1 [Source:HGNC Symbol;Acc:HGNC:8554]	36993	PABPC1	protein_coding	3.65595	4.19373	4.56336	5.07989	6.97992	3.2058
ENSG00000070759	0.68383	2.11513	1.78462	0.181583	0.369879	TESK2	protein_coding	26	50	59	19	28	51	testis-specific kinase 2 [Source:HGNC Symbol;Acc:HGNC:11732]	147283	TESK2	protein_coding	0.0314972	0.0312563	0.0402287	0.0300773	0.0144038	0.0229414
ENSG00000070761	-0.469625	4.04766	2.59877	0.106946	0.26155	CFAP20	protein_coding	73	198	103	81	253	276	cilia and flagella associated protein 20 [Source:HGNC Symbol;Acc:HGNC:29523]	15862	CFAP20	protein_coding	0.821137	1.14928	0.652103	1.1906	1.20846	1.1528
ENSG00000070770	-0.0976054	5.43472	0.203924	0.651572	0.798984	CSNK2A2	protein_coding	230	445	424	168	656	673	casein kinase 2, alpha prime polypeptide [Source:HGNC Symbol;Acc:HGNC:2459]	40013	CSNK2A2	protein_coding	1.0256	1.02395	1.06415	0.978919	1.24215	1.11434
ENSG00000070778	-0.518677	4.95867	5.02478	0.0249872	0.0917895	PTPN21	protein_coding	138	289	247	153	441	606	protein tyrosine phosphatase, non-receptor type 21 [Source:HGNC Symbol;Acc:HGNC:9651]	88955	PTPN21	protein_coding	0.276796	0.299121	0.278845	0.401014	0.375612	0.451341
ENSG00000070785	0.0880805	4.68061	0.131989	0.716379	0.839968	EIF2B3	protein_coding	146	310	240	103	312	396	eukaryotic translation initiation factor 2B, subunit 3 gamma, 58kDa [Source:HGNC Symbol;Acc:HGNC:3259]	136200	EIF2B3	protein_coding	0.191261	0.209558	0.176958	0.176319	0.173559	0.192629
ENSG00000070814	-0.851788	5.31668	10.1447	0.00144719	0.0095197	TCOF1	protein_coding	97	261	456	230	483	912	Treacher Collins-Franceschetti syndrome 1 [Source:HGNC Symbol;Acc:HGNC:11654]	42669	TCOF1	protein_coding	0.405611	0.563181	1.07322	1.25676	0.857641	1.41607
ENSG00000070831	-0.254255	8.20038	1.42807	0.232079	0.432605	CDC42	protein_coding	1468	2700	2886	1499	3387	5394	cell division cycle 42 [Source:HGNC Symbol;Acc:HGNC:1736]	40319	CDC42	protein_coding	6.49632	6.16558	7.18825	8.66823	6.36467	8.86347
ENSG00000070882	-1.24742	5.95429	33.6292	6.66827e-09	1.53109e-07	OSBPL3	protein_coding	207	366	382	460	1031	1164	oxysterol binding protein-like 3 [Source:HGNC Symbol;Acc:HGNC:16370]	185095	OSBPL3	protein_coding	0.199538	0.182057	0.207255	0.579431	0.422022	0.41664
ENSG00000070950	-1.74536	4.86915	36.5934	1.45523e-09	3.67326e-08	RAD18	protein_coding	46	134	191	209	374	866	RAD18 E3 ubiquitin protein ligase [Source:HGNC Symbol;Acc:HGNC:18278]	188371	RAD18	protein_coding	0.0435707	0.0654954	0.101825	0.258685	0.150428	0.304584
ENSG00000070961	-0.683885	7.68337	10.9636	0.000929166	0.0065667	ATP2B1	protein_coding	923	1793	1383	1374	3126	3124	ATPase, Ca++ transporting, plasma membrane 1 [Source:HGNC Symbol;Acc:HGNC:814]	121251	ATP2B1	protein_coding	1.35821	1.36149	1.14544	2.64204	1.95332	1.70698
ENSG00000071051	0.365963	4.15921	1.70763	0.191293	0.382284	NCK2	protein_coding	79	157	310	62	131	325	NCK adaptor protein 2 [Source:HGNC Symbol;Acc:HGNC:7665]	149377	NCK2	protein_coding	0.0943614	0.0967689	0.208408	0.0967713	0.0664444	0.144146
ENSG00000071054	-0.349198	8.75807	2.27291	0.131652	0.29842	MAP4K4	protein_coding	2143	3481	4270	2671	4870	7151	mitogen-activated protein kinase kinase kinase kinase 4 [Source:HGNC Symbol;Acc:HGNC:6866]	197839	MAP4K4	protein_coding	1.93268	1.61999	2.16747	3.14775	1.86504	2.39474
ENSG00000071082	0.388032	7.2732	3.94468	0.0470198	0.145916	RPL31	protein_coding	966	1851	1816	539	1910	1981	ribosomal protein L31 [Source:HGNC Symbol;Acc:HGNC:10334]	22317	RPL31	protein_coding	7.72311	7.63643	8.17178	5.63108	6.48438	5.881
ENSG00000071127	-0.980843	9.08521	17.4942	2.88191e-05	0.000324982	WDR1	protein_coding	1800	4348	3720	2848	8950	12380	WD repeat domain 1 [Source:HGNC Symbol;Acc:HGNC:12754]	42610	WDR1	protein_coding	7.53723	9.39503	8.76734	15.5836	15.9141	19.2492
ENSG00000071189	0.326141	6.42681	2.84873	0.0914462	0.234514	SNX13	protein_coding	590	941	931	402	852	1084	sorting nexin 13 [Source:HGNC Symbol;Acc:HGNC:21335]	149740	SNX13	protein_coding	0.703016	0.578591	0.624379	0.625932	0.431094	0.479616
ENSG00000071205	-0.579042	5.82502	7.78492	0.0052684	0.0274981	ARHGAP10	protein_coding	313	486	362	326	904	875	Rho GTPase activating protein 10 [Source:HGNC Symbol;Acc:HGNC:26099]	340717	ARHGAP10	protein_coding	0.163908	0.13133	0.106697	0.223081	0.201023	0.170144
ENSG00000071242	0.402442	7.51121	3.11967	0.0773525	0.207956	RPS6KA2	protein_coding	1053	2331	2078	595	3012	1735	ribosomal protein S6 kinase, 90kDa, polypeptide 2 [Source:HGNC Symbol;Acc:HGNC:10431]	497087	RPS6KA2	protein_coding	0.377961	0.431748	0.419807	0.279076	0.459085	0.231244
ENSG00000071243	-1.12679	3.52138	11.0341	0.000894513	0.00637874	ING3	protein_coding	46	88	52	67	185	250	inhibitor of growth family, member 3 [Source:HGNC Symbol;Acc:HGNC:14587]	26467	ING3	protein_coding	0.310102	0.306124	0.197304	0.590213	0.529587	0.625803
ENSG00000071246	0.42758	1.8111	0.527691	0.467579	0.664062	VASH1	protein_coding	15	23	67	16	18	51	vasohibin 1 [Source:HGNC Symbol;Acc:HGNC:19964]	20826	VASH1	protein_coding	0.12851	0.101682	0.323077	0.179124	0.0654843	0.162243
ENSG00000071282	1.78842	6.19266	64.6809	8.80653e-16	4.82965e-14	LMCD1	protein_coding	564	1363	1116	116	391	640	LIM and cysteine-rich domains 1 [Source:HGNC Symbol;Acc:HGNC:6633]	66418	LMCD1	protein_coding	1.51511	1.88943	1.68739	0.407203	0.446028	0.638406
ENSG00000071462	0.365388	4.72854	1.61789	0.203386	0.397643	WBSCR22	protein_coding	89	341	432	93	282	356	Williams Beuren syndrome chromosome region 22 [Source:HGNC Symbol;Acc:HGNC:16405]	22136	WBSCR22	protein_coding	0.717367	1.41832	1.95984	0.97954	0.965207	1.0655
ENSG00000071537	0.0603492	7.9245	0.0725916	0.7876	0.884549	SEL1L	protein_coding	1206	2832	2646	1199	3017	3123	sel-1 suppressor of lin-12-like (C. elegans) [Source:HGNC Symbol;Acc:HGNC:10717]	62312	SEL1L	protein_coding	3.45324	4.18448	4.26437	4.48628	3.66838	3.3205
ENSG00000071539	-1.70789	4.00933	24.8987	6.04231e-07	9.88424e-06	TRIP13	protein_coding	27	68	110	134	200	414	thyroid hormone receptor interactor 13 [Source:HGNC Symbol;Acc:HGNC:12307]	26714	TRIP13	protein_coding	0.180333	0.234364	0.413514	1.16951	0.567233	1.02675
ENSG00000071553	-0.180944	5.18712	0.580999	0.445921	0.646676	ATP6AP1	protein_coding	231	409	241	192	448	545	ATPase, H+ transporting, lysosomal accessory protein 1 [Source:HGNC Symbol;Acc:HGNC:868]	7884	ATP6AP1	protein_coding	5.22777	4.77636	3.06978	5.67797	4.30529	4.57986
ENSG00000071564	-0.842797	4.67149	12.0786	0.000510044	0.00397553	TCF3	protein_coding	91	201	192	113	469	532	transcription factor 3 [Source:HGNC Symbol;Acc:HGNC:11633]	43315	TCF3	protein_coding	0.374847	0.427246	0.445143	0.608245	0.820361	0.813722
ENSG00000071575	0.782984	4.91514	6.24589	0.0124482	0.0539316	TRIB2	protein_coding	216	394	347	98	151	541	tribbles pseudokinase 2 [Source:HGNC Symbol;Acc:HGNC:30809]	25845	TRIB2	protein_coding	1.49117	1.40359	1.34831	0.884073	0.442661	1.38683
ENSG00000071626	-0.865295	5.87096	16.3316	5.31685e-05	0.000559811	DAZAP1	protein_coding	253	463	364	319	933	1216	DAZ associated protein 1 [Source:HGNC Symbol;Acc:HGNC:2683]	28118	DAZAP1	protein_coding	1.60541	1.51606	1.30003	2.64512	2.51402	2.86518
ENSG00000071655	0.360153	5.05881	2.53458	0.111377	0.268466	MBD3	protein_coding	201	398	388	138	349	435	methyl-CpG binding domain protein 3 [Source:HGNC Symbol;Acc:HGNC:6918]	19205	MBD3	protein_coding	1.86738	1.90805	2.02887	1.67534	1.37683	1.50064
ENSG00000071794	-0.150952	6.04566	0.542684	0.461322	0.659168	HLTF	protein_coding	365	589	662	329	682	1225	helicase-like transcription factor [Source:HGNC Symbol;Acc:HGNC:11099]	56427	HLTF	protein_coding	1.15414	0.961055	1.17817	1.3594	0.915731	1.43831
ENSG00000071859	-0.302705	6.45157	2.29282	0.129974	0.296244	FAM50A	protein_coding	455	852	740	394	1134	1692	family with sequence similarity 50, member A [Source:HGNC Symbol;Acc:HGNC:18786]	6528	FAM50A	protein_coding	12.436	12.0165	11.3838	14.072	13.1614	17.1721
ENSG00000071889	-0.151219	3.58801	0.181939	0.669712	0.809902	FAM3A	protein_coding	52	121	125	77	157	132	family with sequence similarity 3, member A [Source:HGNC Symbol;Acc:HGNC:13749]	10083	FAM3A	protein_coding	0.920162	1.10488	1.24496	1.78049	1.17972	0.867335
ENSG00000071894	-0.0884997	4.86228	0.0746195	0.784726	0.882639	CPSF1	protein_coding	100	282	400	177	284	407	cleavage and polyadenylation specific factor 1, 160kDa [Source:HGNC Symbol;Acc:HGNC:2324]	16120	CPSF1	protein_coding	1.10684	1.61066	2.49191	2.56004	1.33482	1.67275
ENSG00000071967	-0.132542	8.23322	0.387579	0.533575	0.717108	CYBRD1	protein_coding	1300	4775	2020	1138	5516	3714	cytochrome b reductase 1 [Source:HGNC Symbol;Acc:HGNC:20797]	35886	CYBRD1	protein_coding	6.46352	12.2509	5.65279	7.3936	11.6458	6.85677
ENSG00000071994	0.366609	5.58208	3.02128	0.0821787	0.217292	PDCD2	protein_coding	332	541	514	216	451	626	programmed cell death 2 [Source:HGNC Symbol;Acc:HGNC:8762]	9397	PDCD2	protein_coding	6.30376	5.30064	5.49301	5.35924	3.63629	4.41355
ENSG00000072041	-0.984758	1.79099	2.39968	0.12136	0.283738	SLC6A15	protein_coding	14	35	8	43	41	26	solute carrier family 6 (neutral amino acid transporter), member 15 [Source:HGNC Symbol;Acc:HGNC:13621]	54127	SLC6A15	protein_coding	0.0461493	0.0595352	0.0148427	0.185222	0.0573906	0.0318245
ENSG00000072042	1.01413	6.68259	21.971	2.76802e-06	3.94773e-05	RDH11	protein_coding	743	1500	1373	372	704	1008	retinol dehydrogenase 11 (all-trans/9-cis/11-cis) [Source:HGNC Symbol;Acc:HGNC:17964]	19013	RDH11	protein_coding	6.97251	7.26375	7.25198	4.56174	2.80539	3.51247
ENSG00000072062	-1.17917	3.78119	15.0876	0.000102636	0.000994776	PRKACA	protein_coding	47	120	52	84	346	165	protein kinase, cAMP-dependent, catalytic, alpha [Source:HGNC Symbol;Acc:HGNC:9380]	26396	PRKACA	protein_coding	0.317695	0.418565	0.197834	0.741959	0.993136	0.414141
ENSG00000072071	-0.733058	2.27318	2.34754	0.125481	0.289904	LPHN1	protein_coding	15	42	38	26	79	80	latrophilin 1 [Source:HGNC Symbol;Acc:HGNC:20973]	58444	LPHN1	protein_coding	0.0457933	0.0661652	0.0652951	0.103722	0.102414	0.0906886
ENSG00000072110	-0.912512	8.55348	10.9348	0.000943759	0.00663373	ACTN1	protein_coding	885	2831	3900	2205	5365	7881	actinin, alpha 1 [Source:HGNC Symbol;Acc:HGNC:163]	105297	ACTN1	protein_coding	1.49961	2.47539	3.71951	4.88238	3.86033	4.9587
ENSG00000072121	-0.117881	5.13043	0.25751	0.611836	0.771424	ZFYVE26	protein_coding	173	365	349	132	597	499	zinc finger, FYVE domain containing 26 [Source:HGNC Symbol;Acc:HGNC:20761]	89216	ZFYVE26	protein_coding	0.345983	0.376678	0.392843	0.344961	0.506993	0.370562
ENSG00000072133	-1.17631	3.18808	8.53829	0.00347753	0.019564	RPS6KA6	protein_coding	29	60	50	73	90	220	ribosomal protein S6 kinase, 90kDa, polypeptide 6 [Source:HGNC Symbol;Acc:HGNC:10435]	129579	RPS6KA6	protein_coding	0.0399314	0.0426321	0.03875	0.131349	0.0526234	0.112484
ENSG00000072134	-0.0502751	3.28996	0.0219907	0.882112	0.941323	EPN2	protein_coding	44	132	78	30	179	128	epsin 2 [Source:HGNC Symbol;Acc:HGNC:18639]	121100	EPN2	protein_coding	0.0648275	0.100357	0.0646825	0.0577585	0.11199	0.0700275
ENSG00000072135	0.36553	4.05477	1.11411	0.291191	0.500161	PTPN18	protein_coding	66	220	231	82	151	194	protein tyrosine phosphatase, non-receptor type 18 (brain-derived) [Source:HGNC Symbol;Acc:HGNC:9649]	19402	PTPN18	protein_coding	0.606943	1.04399	1.19564	0.985385	0.589659	0.662457
ENSG00000072163	-0.45239	4.63367	2.63383	0.104609	0.257404	LIMS2	protein_coding	113	212	213	162	406	284	LIM and senescent cell antigen-like domains 2 [Source:HGNC Symbol;Acc:HGNC:16084]	43405	LIMS2	protein_coding	0.464504	0.449693	0.492807	0.87019	0.708691	0.433492
ENSG00000072195	-0.846181	4.29151	7.15506	0.00747527	0.0360088	SPEG	protein_coding	43	141	220	111	259	420	SPEG complex locus [Source:HGNC Symbol;Acc:HGNC:16901]	63441	SPEG	protein_coding	0.120934	0.20463	0.348249	0.407936	0.309315	0.438613
ENSG00000072201	1.45069	0.23366	1.83047	0.176072	0.362218	LNX1	protein_coding	9	12	15	1	13	6	ligand of numb-protein X 1, E3 ubiquitin protein ligase [Source:HGNC Symbol;Acc:HGNC:6657]	242104	LNX1	protein_coding	0.00663272	0.00456351	0.00622194	0.000963023	0.00406829	0.00164192
ENSG00000072210	0.843219	5.07165	14.2096	0.000163537	0.00149209	ALDH3A2	protein_coding	266	436	412	113	306	337	aldehyde dehydrogenase 3 family, member A2 [Source:HGNC Symbol;Acc:HGNC:403]	29462	ALDH3A2	protein_coding	1.61091	1.36252	1.40434	0.894241	0.786919	0.757827
ENSG00000072274	1.10898	8.2858	19.1011	1.23976e-05	0.000151818	TFRC	protein_coding	2265	4759	4198	1057	1718	3487	transferrin receptor [Source:HGNC Symbol;Acc:HGNC:11763]	55006	TFRC	protein_coding	7.34698	7.96573	7.66424	4.48026	2.36638	4.19995
ENSG00000072310	0.310766	4.15388	1.26777	0.260186	0.466048	SREBF1	protein_coding	108	250	162	56	233	242	sterol regulatory element binding transcription factor 1 [Source:HGNC Symbol;Acc:HGNC:11289]	26603	SREBF1	protein_coding	0.724342	0.865226	0.611535	0.49079	0.663584	0.602681
ENSG00000072364	-0.731418	7.01274	12.844	0.000338568	0.00279994	AFF4	protein_coding	584	1123	815	858	1800	2240	AF4/FMR2 family, member 4 [Source:HGNC Symbol;Acc:HGNC:17869]	88255	AFF4	protein_coding	1.18066	1.17155	0.927374	2.26666	1.54527	1.68156
ENSG00000072401	0.30348	4.19994	0.906263	0.341108	0.552621	UBE2D1	protein_coding	82	173	294	93	139	257	ubiquitin-conjugating enzyme E2D 1 [Source:HGNC Symbol;Acc:HGNC:12474]	35778	UBE2D1	protein_coding	0.40893	0.445195	0.825217	0.606046	0.294354	0.475904
ENSG00000072415	-0.506211	5.19978	4.89933	0.0268671	0.0968817	MPP5	protein_coding	162	314	322	218	522	591	membrane protein, palmitoylated 5 (MAGUK p55 subfamily member 5) [Source:HGNC Symbol;Acc:HGNC:18669]	94710	MPP5	protein_coding	0.30519	0.305249	0.341426	0.53666	0.417585	0.413423
ENSG00000072422	0.156887	5.58058	0.455636	0.499671	0.690183	RHOBTB1	protein_coding	251	549	540	245	526	600	Rho-related BTB domain containing 1 [Source:HGNC Symbol;Acc:HGNC:18738]	132002	RHOBTB1	protein_coding	0.339269	0.382923	0.410818	0.432737	0.301909	0.301143
ENSG00000072501	-0.967799	7.25209	22.4824	2.12075e-06	3.08815e-05	SMC1A	protein_coding	493	925	1329	888	1842	3927	structural maintenance of chromosomes 1A [Source:HGNC Symbol;Acc:HGNC:11111]	48579	SMC1A	protein_coding	1.81071	1.75313	2.74734	4.2619	2.87284	5.35568
ENSG00000072506	0.6633	4.70202	6.6553	0.00988614	0.0450191	HSD17B10	protein_coding	156	304	381	54	289	388	hydroxysteroid (17-beta) dehydrogenase 10 [Source:HGNC Symbol;Acc:HGNC:4800]	3115	HSD17B10	protein_coding	8.93547	8.98536	12.283	4.0418	7.02927	8.25232
ENSG00000072518	-0.190943	3.72459	0.403805	0.525131	0.711348	MARK2	protein_coding	70	152	101	61	189	196	MAP/microtubule affinity-regulating kinase 2 [Source:HGNC Symbol;Acc:HGNC:3332]	72091	MARK2	protein_coding	0.173248	0.194125	0.140694	0.197282	0.198633	0.180127
ENSG00000072571	-1.73035	5.49371	61.8685	3.67171e-15	1.89759e-13	HMMR	protein_coding	133	119	284	336	518	1340	hyaluronan-mediated motility receptor (RHAMM) [Source:HGNC Symbol;Acc:HGNC:5012]	31742	HMMR	protein_coding	0.747598	0.34517	0.898505	2.46799	1.23642	2.79688
ENSG00000072609	0.189194	4.69845	0.546066	0.459929	0.657732	CHFR	protein_coding	160	279	276	76	342	431	checkpoint with forkhead and ring finger domains, E3 ubiquitin protein ligase [Source:HGNC Symbol;Acc:HGNC:20455]	134117	CHFR	protein_coding	0.212857	0.191532	0.206663	0.13212	0.193203	0.21291
ENSG00000072682	0.0830296	8.05644	0.156083	0.692789	0.824818	P4HA2	protein_coding	1725	2692	2597	1365	2694	3892	prolyl 4-hydroxylase, alpha polypeptide II [Source:HGNC Symbol;Acc:HGNC:8547]	103477	P4HA2	protein_coding	2.97438	2.39525	2.52037	3.07558	1.97253	2.49191
ENSG00000072736	0.346539	4.57208	2.04365	0.152843	0.329875	NFATC3	protein_coding	157	265	268	95	264	305	nuclear factor of activated T-cells, cytoplasmic, calcineurin-dependent 3 [Source:HGNC Symbol;Acc:HGNC:7777]	144508	NFATC3	protein_coding	0.193847	0.168839	0.186243	0.153275	0.138415	0.139833
ENSG00000072756	-0.337061	4.61824	1.31473	0.251541	0.455354	TRNT1	protein_coding	87	246	260	149	316	355	tRNA nucleotidyl transferase, CCA-adding, 1 [Source:HGNC Symbol;Acc:HGNC:17341]	23963	TRNT1	protein_coding	0.647782	0.945179	1.0896	1.44972	0.999118	0.981499
ENSG00000072778	-0.147106	7.42279	0.551003	0.457908	0.656196	ACADVL	protein_coding	917	1878	1509	726	2363	2895	acyl-CoA dehydrogenase, very long chain [Source:HGNC Symbol;Acc:HGNC:92]	8148	ACADVL	protein_coding	20.0803	21.2209	18.5984	20.7742	21.9727	23.5397
ENSG00000072786	-0.962132	5.52494	20.481	6.02266e-06	7.91564e-05	STK10	protein_coding	137	307	405	213	731	1147	serine/threonine kinase 10 [Source:HGNC Symbol;Acc:HGNC:11388]	146313	STK10	protein_coding	0.167066	0.193186	0.277977	0.339418	0.378534	0.519378
ENSG00000072803	0.0534177	6.41729	0.0775097	0.780701	0.880223	FBXW11	protein_coding	443	901	978	344	994	1444	F-box and WD repeat domain containing 11 [Source:HGNC Symbol;Acc:HGNC:13607]	145324	FBXW11	protein_coding	0.543898	0.570831	0.675831	0.551899	0.518227	0.658313
ENSG00000072818	0.0589929	1.95384	0.010395	0.918792	0.959905	ACAP1	protein_coding	11	42	52	13	66	38	ArfGAP with coiled-coil, ankyrin repeat and PH domains 1 [Source:HGNC Symbol;Acc:HGNC:16467]	14949	ACAP1	protein_coding	0.13129	0.258677	0.349324	0.202754	0.334505	0.168412
ENSG00000072832	-0.555394	3.01746	1.89809	0.168292	0.351484	CRMP1	protein_coding	34	65	66	46	164	87	collapsin response mediator protein 1 [Source:HGNC Symbol;Acc:HGNC:2365]	144974	CRMP1	protein_coding	0.0418446	0.0412803	0.0457183	0.0739786	0.0857086	0.0397587
ENSG00000072840	-0.266807	5.56869	1.26293	0.261096	0.466996	EVC	protein_coding	217	451	469	210	879	611	Ellis van Creveld syndrome [Source:HGNC Symbol;Acc:HGNC:3497]	103108	EVC	protein_coding	0.375507	0.402721	0.456791	0.47486	0.645903	0.392601
ENSG00000072849	-0.139342	4.68735	0.276524	0.598989	0.762584	DERL2	protein_coding	109	336	227	124	315	413	derlin 2 [Source:HGNC Symbol;Acc:HGNC:17943]	15560	DERL2	protein_coding	1.24988	1.98815	1.46505	1.85802	1.53381	1.7585
ENSG00000072864	-0.939292	3.8789	9.62651	0.00191788	0.0119479	NDE1	protein_coding	52	102	109	73	305	257	nudE neurodevelopment protein 1 [Source:HGNC Symbol;Acc:HGNC:17619]	83086	NDE1	protein_coding	0.111667	0.11303	0.131745	0.204849	0.278127	0.204931
ENSG00000072952	-1.00157	4.9175	15.8133	6.99096e-05	0.000712462	MRVI1	protein_coding	60	334	173	72	753	689	murine retrovirus integration site 1 homolog [Source:HGNC Symbol;Acc:HGNC:7237]	120897	MRVI1	protein_coding	0.0885496	0.254361	0.143703	0.138853	0.4719	0.377578
ENSG00000072958	-0.832221	4.863	10.0691	0.00150776	0.00984889	AP1M1	protein_coding	98	367	134	138	564	503	adaptor-related protein complex 1, mu 1 subunit [Source:HGNC Symbol;Acc:HGNC:13667]	48329	AP1M1	protein_coding	0.3618	0.699163	0.278441	0.665748	0.884183	0.689545
ENSG00000073008	-0.226923	6.54218	1.25528	0.262547	0.468862	PVR	protein_coding	423	984	901	486	1208	1460	poliovirus receptor [Source:HGNC Symbol;Acc:HGNC:9705]	19785	PVR	protein_coding	3.81465	4.57909	4.57325	5.72715	4.62596	4.88899
ENSG00000073050	-1.04081	4.14361	10.2941	0.00133458	0.00886196	XRCC1	protein_coding	47	141	123	138	251	311	X-ray repair complementing defective repair in Chinese hamster cells 1 [Source:HGNC Symbol;Acc:HGNC:12828]	37433	XRCC1	protein_coding	0.224024	0.346804	0.32998	0.859534	0.50803	0.550438
ENSG00000073060	1.12159	2.34953	4.16742	0.0412086	0.133164	SCARB1	protein_coding	22	75	91	19	39	31	scavenger receptor class B, member 1 [Source:HGNC Symbol;Acc:HGNC:1664]	105812	SCARB1	protein_coding	0.037097	0.0652599	0.0863661	0.0418656	0.0279255	0.0194102
ENSG00000073111	-1.54841	5.30362	37.5905	8.72701e-10	2.27439e-08	MCM2	protein_coding	85	169	290	147	869	1124	minichromosome maintenance complex component 2 [Source:HGNC Symbol;Acc:HGNC:6944]	24213	MCM2	protein_coding	0.626356	0.642626	1.20278	1.41549	2.7192	3.07553
ENSG00000073169	0.532693	2.49031	1.48249	0.223386	0.42119	SELO	protein_coding	34	91	48	22	66	49	selenoprotein O [Source:EntrezGene;Acc:83642]	16637	SELO	protein_coding	0.364632	0.503601	0.289736	0.308309	0.300566	0.19513
ENSG00000073331	0.256823	4.17027	0.868482	0.351376	0.562187	ALPK1	protein_coding	152	201	137	76	230	194	alpha-kinase 1 [Source:HGNC Symbol;Acc:HGNC:20917]	157111	ALPK1	protein_coding	0.172619	0.11779	0.087569	0.112784	0.110915	0.0818084
ENSG00000073417	-0.0214588	5.51327	0.00895892	0.924592	0.962995	PDE8A	protein_coding	210	428	579	220	450	792	phosphodiesterase 8A [Source:HGNC Symbol;Acc:HGNC:8793]	158705	PDE8A	protein_coding	0.236091	0.248298	0.366374	0.323199	0.214829	0.330626
ENSG00000073464	-0.355197	2.07635	0.234825	0.627969	0.782752	CLCN4	protein_coding	7	29	75	19	77	32	chloride channel, voltage-sensitive 4 [Source:HGNC Symbol;Acc:HGNC:2022]	80715	CLCN4	protein_coding	0.0154737	0.0330799	0.0933133	0.054883	0.0722782	0.0262663
ENSG00000073536	-0.173032	3.7629	0.293098	0.588242	0.755488	NLE1	protein_coding	81	134	107	48	250	186	notchless homolog 1 (Drosophila) [Source:HGNC Symbol;Acc:HGNC:19889]	13562	NLE1	protein_coding	1.06564	0.909706	0.792313	0.825194	1.39665	0.90864
ENSG00000073578	-0.430251	6.54711	3.98045	0.0460312	0.143869	SDHA	protein_coding	402	725	1007	534	1264	1514	succinate dehydrogenase complex, subunit A, flavoprotein (Fp) [Source:HGNC Symbol;Acc:HGNC:10680]	38459	SDHA	protein_coding	1.865	1.73564	2.62947	3.23729	2.49012	2.60814
ENSG00000073584	0.231527	5.27989	0.796126	0.372254	0.582689	SMARCE1	protein_coding	229	497	355	238	371	407	SWI/SNF related, matrix associated, actin dependent regulator of chromatin, subfamily e, member 1 [Source:HGNC Symbol;Acc:HGNC:11109]	23546	SMARCE1	protein_coding	1.73528	1.94339	1.51408	2.35667	1.19379	1.1452
ENSG00000073605	0.234066	2.85397	0.375261	0.54015	0.722	GSDMB	protein_coding	45	56	96	28	58	128	gasdermin B [Source:HGNC Symbol;Acc:HGNC:23690]	15259	GSDMB	protein_coding	0.526184	0.337895	0.631803	0.427829	0.287987	0.555759
ENSG00000073614	0.104312	7.19956	0.265683	0.606242	0.767226	KDM5A	protein_coding	1033	1577	1254	756	1463	2096	lysine (K)-specific demethylase 5A [Source:HGNC Symbol;Acc:HGNC:9886]	109325	KDM5A	protein_coding	1.6859	1.3281	1.1519	1.61228	1.0139	1.27021
ENSG00000073711	-1.18645	5.26387	20.2615	6.75445e-06	8.72698e-05	PPP2R3A	protein_coding	132	192	247	354	358	831	protein phosphatase 2, regulatory subunit B'', alpha [Source:HGNC Symbol;Acc:HGNC:9307]	182218	PPP2R3A	protein_coding	0.129251	0.097013	0.136126	0.45295	0.148855	0.302143
ENSG00000073712	-0.026758	8.55571	0.0133316	0.908079	0.954074	FERMT2	protein_coding	1444	4295	4768	1502	4555	6473	fermitin family member 2 [Source:HGNC Symbol;Acc:HGNC:15767]	95167	FERMT2	protein_coding	2.70727	4.15525	5.03137	3.67978	3.62637	4.50632
ENSG00000073756	-1.13632	5.48167	21.7875	3.04582e-06	4.31969e-05	PTGS2	protein_coding	184	397	92	445	932	240	prostaglandin-endoperoxide synthase 2 (prostaglandin G/H synthase and cyclooxygenase) [Source:HGNC Symbol;Acc:HGNC:9605]	8636	PTGS2	protein_coding	3.80151	4.23251	1.06982	12.014	8.17662	1.8412
ENSG00000073792	-0.799593	5.33223	12.8435	0.000338652	0.00279994	IGF2BP2	protein_coding	169	307	286	263	664	638	insulin-like growth factor 2 mRNA binding protein 2 [Source:HGNC Symbol;Acc:HGNC:28867]	181317	IGF2BP2	protein_coding	0.166303	0.155891	0.158403	0.338186	0.27746	0.233123
ENSG00000073803	0.248954	3.69377	0.691903	0.405518	0.612981	MAP3K13	protein_coding	70	147	153	49	143	191	mitogen-activated protein kinase kinase kinase 13 [Source:HGNC Symbol;Acc:HGNC:6852]	206156	MAP3K13	protein_coding	0.0605833	0.065651	0.0745302	0.0554164	0.0525546	0.0613819
ENSG00000073849	2.17521	0.987367	5.15421	0.02319	0.0866982	ST6GAL1	protein_coding	13	29	30	0	24	8	ST6 beta-galactosamide alpha-2,6-sialyltranferase 1 [Source:HGNC Symbol;Acc:HGNC:10860]	148068	ST6GAL1	protein_coding	0.0156651	0.0180325	0.0203468	0	0.0122806	0.00357957
ENSG00000073905	0.306046	4.64185	1.57854	0.20897	0.40457	VDAC1P1	processed_pseudogene	141	301	288	77	298	390	voltage-dependent anion channel 1 pseudogene 1 [Source:HGNC Symbol;Acc:HGNC:12671]	847	VDAC1P1	processed_pseudogene	29.7021	32.7192	34.1465	21.1956	26.6565	30.5059
ENSG00000073910	-0.881625	3.16903	3.84375	0.0499319	0.152466	FRY	protein_coding	19	84	70	67	171	98	furry homolog (Drosophila) [Source:HGNC Symbol;Acc:HGNC:20367]	267822	FRY	protein_coding	0.0126578	0.0288771	0.0262475	0.0583267	0.048375	0.0242428
ENSG00000073921	-0.452399	7.6065	3.96455	0.0464678	0.144822	PICALM	protein_coding	858	2239	1366	995	2603	3660	phosphatidylinositol binding clathrin assembly protein [Source:HGNC Symbol;Acc:HGNC:15514]	112198	PICALM	protein_coding	1.36444	1.83734	1.22265	2.06765	1.75776	2.16122
ENSG00000073969	0.117034	5.92738	0.331232	0.564935	0.738932	NSF	protein_coding	366	718	575	250	863	772	N-ethylmaleimide-sensitive factor [Source:HGNC Symbol;Acc:HGNC:8016]	166795	NSF	protein_coding	0.391515	0.396334	0.346196	0.349458	0.392011	0.306646
ENSG00000074047	-0.0374574	4.03921	0.0145744	0.903909	0.952253	GLI2	protein_coding	82	167	173	79	270	171	GLI family zinc finger 2 [Source:HGNC Symbol;Acc:HGNC:4318]	257030	GLI2	protein_coding	0.0569221	0.0598209	0.0675926	0.0716608	0.0795886	0.0440773
ENSG00000074054	-0.21727	6.04405	1.1252	0.288802	0.497571	CLASP1	protein_coding	309	649	670	320	821	1143	cytoplasmic linker associated protein 1 [Source:HGNC Symbol;Acc:HGNC:17088]	311811	CLASP1	protein_coding	0.176814	0.191634	0.215784	0.239275	0.199491	0.242861
ENSG00000074071	0.222145	5.07674	0.972206	0.324131	0.535976	MRPS34	protein_coding	183	337	443	107	383	584	mitochondrial ribosomal protein S34 [Source:HGNC Symbol;Acc:HGNC:16618]	1265	MRPS34	protein_coding	25.8114	24.5278	35.1682	19.7211	22.9392	30.5862
ENSG00000074181	-1.74222	3.80991	29.9563	4.41902e-08	8.9472e-07	NOTCH3	protein_coding	25	66	85	70	321	339	notch 3 [Source:HGNC Symbol;Acc:HGNC:7883]	41943	NOTCH3	protein_coding	0.106348	0.144879	0.203515	0.389114	0.579851	0.53548
ENSG00000074201	0.145274	6.10615	0.498773	0.48004	0.675405	CLNS1A	protein_coding	443	662	768	255	841	1083	chloride channel, nucleotide-sensitive, 1A [Source:HGNC Symbol;Acc:HGNC:2080]	122869	CLNS1A	protein_coding	0.643298	0.496062	0.627705	0.483879	0.51859	0.583968
ENSG00000074211	0.813949	0.380566	0.565993	0.451856	0.650998	PPP2R2C	protein_coding	5	17	11	0	15	20	protein phosphatase 2, regulatory subunit B, gamma [Source:HGNC Symbol;Acc:HGNC:9306]	243022	PPP2R2C	protein_coding	0.00367092	0.00644056	0.00454552	0	0.00467645	0.00545239
ENSG00000074219	0.375184	4.33852	1.98018	0.159371	0.338927	TEAD2	protein_coding	99	205	313	73	182	319	TEA domain family member 2 [Source:HGNC Symbol;Acc:HGNC:11715]	21862	TEAD2	protein_coding	0.807972	0.863344	1.43778	0.778523	0.630743	0.966726
ENSG00000074266	-0.301284	3.7381	0.960591	0.327038	0.53868	EED	protein_coding	55	140	121	48	181	279	embryonic ectoderm development [Source:HGNC Symbol;Acc:HGNC:3188]	34269	EED	protein_coding	0.28636	0.376138	0.354585	0.326572	0.400173	0.539393
ENSG00000074319	-0.549061	5.58465	6.83124	0.0089577	0.0415104	TSG101	protein_coding	213	389	424	219	747	942	tumor susceptibility 101 [Source:HGNC Symbol;Acc:HGNC:15971]	58896	TSG101	protein_coding	0.645275	0.608112	0.722964	0.866956	0.96096	1.05966
ENSG00000074356	-0.219041	5.92645	0.973306	0.323857	0.535639	C17orf85	protein_coding	243	542	766	270	827	1021	chromosome 17 open reading frame 85 [Source:HGNC Symbol;Acc:HGNC:24612]	34728	C17orf85	protein_coding	1.24847	1.43694	2.21506	1.81269	1.80425	1.94782
ENSG00000074370	-0.787089	0.581795	0.564739	0.452357	0.65128	ATP2A3	protein_coding	1	10	18	11	10	26	ATPase, Ca++ transporting, ubiquitous [Source:HGNC Symbol;Acc:HGNC:813]	40594	ATP2A3	protein_coding	0.0043953	0.0226808	0.0445294	0.0631785	0.0186642	0.042434
ENSG00000074410	1.165	5.41643	23.1003	1.53769e-06	2.33735e-05	CA12	protein_coding	285	378	887	140	162	536	carbonic anhydrase XII [Source:HGNC Symbol;Acc:HGNC:1371]	60783	CA12	protein_coding	0.836592	0.572571	1.46547	0.537013	0.201931	0.584232
ENSG00000074416	-1.36144	6.84418	48.662	3.04099e-12	1.10651e-10	MGLL	protein_coding	282	797	687	561	2489	2647	monoglyceride lipase [Source:HGNC Symbol;Acc:HGNC:17038]	134188	MGLL	protein_coding	0.374961	0.546846	0.514138	0.974738	1.40534	1.3069
ENSG00000074527	-1.59132	4.53675	33.8291	6.01734e-09	1.39211e-07	NTN4	protein_coding	31	197	86	54	851	403	netrin 4 [Source:HGNC Symbol;Acc:HGNC:13658]	133345	NTN4	protein_coding	0.0414797	0.136022	0.0647677	0.0944182	0.48353	0.200231
ENSG00000074582	0.6275	4.29595	4.96074	0.0259291	0.0943698	BCS1L	protein_coding	114	264	256	82	182	205	BC1 (ubiquinol-cytochrome c reductase) synthesis-like [Source:HGNC Symbol;Acc:HGNC:1020]	4679	BCS1L	protein_coding	4.34713	5.19482	5.49444	4.08601	2.94706	2.90271
ENSG00000074590	-0.352846	6.00415	1.88658	0.169589	0.353217	NUAK1	protein_coding	164	615	897	272	860	1188	NUAK family, SNF1-like kinase, 1 [Source:HGNC Symbol;Acc:HGNC:14311]	76693	NUAK1	protein_coding	0.381539	0.738311	1.17456	0.826898	0.849598	1.02627
ENSG00000074603	-0.273274	5.8297	1.58439	0.208129	0.403611	DPP8	protein_coding	249	524	606	294	667	1019	dipeptidyl-peptidase 8 [Source:HGNC Symbol;Acc:HGNC:16490]	75241	DPP8	protein_coding	0.590467	0.641205	0.808825	0.911027	0.671648	0.897268
ENSG00000074621	0.564229	4.73494	4.59932	0.0319846	0.1104	SLC24A1	protein_coding	209	287	298	127	294	209	solute carrier family 24 (sodium/potassium/calcium exchanger), member 1 [Source:HGNC Symbol;Acc:HGNC:10975]	49629	SLC24A1	protein_coding	0.751383	0.532435	0.603	0.596632	0.448831	0.279006
ENSG00000074657	-0.325085	5.5963	2.12362	0.145044	0.31859	ZNF532	protein_coding	216	466	461	264	714	693	zinc finger protein 532 [Source:HGNC Symbol;Acc:HGNC:30940]	123880	ZNF532	protein_coding	0.311102	0.346342	0.373711	0.496868	0.436684	0.370625
ENSG00000074695	0.147088	8.17995	0.43496	0.509565	0.698322	LMAN1	protein_coding	1670	3305	3028	1466	2876	4124	lectin, mannose-binding, 1 [Source:HGNC Symbol;Acc:HGNC:6631]	32139	LMAN1	protein_coding	9.27118	9.46802	9.4615	10.6351	6.77996	8.50137
ENSG00000074696	-0.000661795	6.53063	9.39436e-06	0.997554	0.998668	PTPLAD1	protein_coding	451	1153	891	428	1001	1536	protein tyrosine phosphatase-like A domain containing 1 [Source:HGNC Symbol;Acc:HGNC:24175]	47934	PTPLAD1	protein_coding	1.67874	2.21465	1.86668	2.0818	1.5822	2.123
ENSG00000074755	-0.309136	5.53143	2.11609	0.145758	0.319608	ZZEF1	protein_coding	231	437	414	250	636	711	zinc finger, ZZ-type with EF-hand domain 1 [Source:HGNC Symbol;Acc:HGNC:29027]	138575	ZZEF1	protein_coding	0.297425	0.290346	0.300021	0.420624	0.347731	0.339928
ENSG00000074800	0.475256	10.32	3.201	0.0735935	0.20104	ENO1	protein_coding	8306	14576	16273	4696	12406	17744	enolase 1, (alpha) [Source:HGNC Symbol;Acc:HGNC:3350]	18247	ENO1	protein_coding	81.2178	73.5473	89.5597	60.0033	51.5123	64.4262
ENSG00000074842	-0.264103	6.55062	1.31557	0.251389	0.455134	C19orf10	protein_coding	537	1182	554	408	1373	1536	myeloid-derived growth factor [Source:HGNC Symbol;Acc:HGNC:16948]	28996	C19orf10	protein_coding	3.30436	3.75318	1.91871	3.28066	3.58759	3.50959
ENSG00000074855	0.748084	2.24061	2.35662	0.124752	0.289053	ANO8	protein_coding	27	61	64	13	55	44	anoctamin 8 [Source:HGNC Symbol;Acc:HGNC:29329]	11606	ANO8	protein_coding	0.41508	0.483913	0.553776	0.261156	0.359047	0.251173
ENSG00000074935	0.0200188	5.91767	0.00613723	0.937557	0.969383	TUBE1	protein_coding	243	620	815	312	584	941	tubulin, epsilon 1 [Source:HGNC Symbol;Acc:HGNC:20775]	16752	TUBE1	protein_coding	2.58816	3.40757	4.88571	4.34237	2.64129	3.72156
ENSG00000074964	-0.978514	3.40612	8.03352	0.00459194	0.024651	ARHGEF10L	protein_coding	42	62	77	78	173	164	Rho guanine nucleotide exchange factor (GEF) 10-like [Source:HGNC Symbol;Acc:HGNC:25540]	158039	ARHGEF10L	protein_coding	0.0474172	0.03612	0.0489286	0.115072	0.0829378	0.0687515
ENSG00000075089	0.093959	4.93026	0.156668	0.692243	0.824558	ACTR6	protein_coding	166	296	358	147	272	517	ARP6 actin-related protein 6 homolog (yeast) [Source:HGNC Symbol;Acc:HGNC:24025]	42743	ACTR6	protein_coding	0.692937	0.637598	0.841114	0.801846	0.482142	0.801361
ENSG00000075131	-0.926635	2.52033	3.89699	0.0483728	0.148898	TIPIN	protein_coding	22	28	51	43	87	85	TIMELESS interacting protein [Source:HGNC Symbol;Acc:HGNC:30750]	50540	TIPIN	protein_coding	0.0776673	0.0510085	0.101338	0.198368	0.130423	0.111426
ENSG00000075142	0.0105451	6.0025	0.00250848	0.960055	0.980112	SRI	protein_coding	335	697	668	260	692	1195	sorcin [Source:HGNC Symbol;Acc:HGNC:11292]	21875	SRI	protein_coding	2.73242	2.93363	3.06666	2.77117	2.39678	3.61928
ENSG00000075151	-0.0535078	7.72132	0.0687007	0.793238	0.887977	EIF4G3	protein_coding	1290	2236	1851	868	3012	3207	eukaryotic translation initiation factor 4 gamma, 3 [Source:HGNC Symbol;Acc:HGNC:3298]	370596	EIF4G3	protein_coding	0.621069	0.555509	0.501582	0.546082	0.615779	0.573325
ENSG00000075188	-0.0424719	4.17727	0.0219038	0.882343	0.941384	NUP37	protein_coding	138	163	136	100	158	296	nucleoporin 37kDa [Source:HGNC Symbol;Acc:HGNC:29929]	47021	NUP37	protein_coding	0.523646	0.319165	0.290458	0.495846	0.254587	0.417064
ENSG00000075213	-1.34446	0.38925	1.49956	0.220739	0.418008	SEMA3A	protein_coding	1	5	13	5	29	15	sema domain, immunoglobulin domain (Ig), short basic domain, secreted, (semaphorin) 3A [Source:HGNC Symbol;Acc:HGNC:10723]	536947	SEMA3A	protein_coding	0.000332292	0.000857351	0.00243136	0.00217109	0.00409202	0.00185081
ENSG00000075218	-2.50499	3.80531	53.0379	3.27177e-13	1.35547e-11	GTSE1	protein_coding	20	50	39	111	231	413	G-2 and S-phase expressed 1 [Source:HGNC Symbol;Acc:HGNC:13698]	34069	GTSE1	protein_coding	0.104742	0.135123	0.114959	0.75963	0.513716	0.803144
ENSG00000075223	0.505478	9.29869	4.33471	0.0373428	0.123875	SEMA3C	protein_coding	3287	11132	5674	1910	10881	4920	sema domain, immunoglobulin domain (Ig), short basic domain, secreted, (semaphorin) 3C [Source:HGNC Symbol;Acc:HGNC:10725]	179821	SEMA3C	protein_coding	3.26145	5.69971	3.16873	2.47646	4.58458	1.81271
ENSG00000075234	0.308469	3.84681	0.781147	0.376791	0.587143	TTC38	protein_coding	74	213	135	83	125	159	tetratricopeptide repeat domain 38 [Source:HGNC Symbol;Acc:HGNC:26082]	26047	TTC38	protein_coding	0.506903	0.752908	0.52049	0.742949	0.363599	0.404429
ENSG00000075239	-0.820647	4.87676	12.013	0.000528309	0.00408863	ACAT1	protein_coding	164	185	182	184	424	545	acetyl-CoA acetyltransferase 1 [Source:HGNC Symbol;Acc:HGNC:93]	26260	ACAT1	protein_coding	1.11429	0.64863	0.696007	1.63366	1.22332	1.37501
ENSG00000075240	0.654028	3.68526	4.30651	0.0379668	0.125508	GRAMD4	protein_coding	77	180	157	48	149	113	GRAM domain containing 4 [Source:HGNC Symbol;Acc:HGNC:29113]	103778	GRAMD4	protein_coding	0.132384	0.159693	0.151926	0.107839	0.108781	0.0721399
ENSG00000075292	-0.08227	7.18391	0.179868	0.671486	0.811018	ZNF638	protein_coding	935	1323	1322	825	1734	1915	zinc finger protein 638 [Source:HGNC Symbol;Acc:HGNC:17894]	158508	ZNF638	protein_coding	1.05247	0.768473	0.837562	1.2135	0.828836	0.800424
ENSG00000075303	-0.762189	3.32752	4.67559	0.0305942	0.106712	SLC25A40	protein_coding	38	71	81	72	110	197	solute carrier family 25, member 40 [Source:HGNC Symbol;Acc:HGNC:29680]	42789	SLC25A40	protein_coding	0.158454	0.152773	0.190103	0.392319	0.194774	0.305026
ENSG00000075336	0.333782	4.78779	1.74284	0.186779	0.375975	TIMM21	protein_coding	105	293	440	47	353	537	translocase of inner mitochondrial membrane 21 homolog (yeast) [Source:HGNC Symbol;Acc:HGNC:25010]	12019	TIMM21	protein_coding	1.55873	2.2445	3.67639	0.911734	2.22524	2.96012
ENSG00000075391	-0.337706	6.07457	2.22487	0.135804	0.304388	RASAL2	protein_coding	342	758	476	354	834	1193	RAS protein activator like 2 [Source:HGNC Symbol;Acc:HGNC:9874]	390006	RASAL2	protein_coding	0.156461	0.178944	0.122567	0.211627	0.162019	0.202662
ENSG00000075399	0.422778	2.80563	1.09481	0.295408	0.505249	VPS9D1	protein_coding	32	94	85	20	105	72	VPS9 domain containing 1 [Source:HGNC Symbol;Acc:HGNC:13526]	13852	VPS9D1	protein_coding	0.412181	0.624792	0.61623	0.336633	0.574311	0.344368
ENSG00000075407	-0.495823	5.87174	4.6349	0.0313279	0.108839	ZNF37A	protein_coding	233	451	616	357	698	1048	zinc finger protein 37A [Source:HGNC Symbol;Acc:HGNC:13102]	31208	ZNF37A	protein_coding	1.33211	1.33055	1.98222	2.66711	1.69457	2.22484
ENSG00000075413	-0.217192	6.61125	1.23897	0.26567	0.472331	MARK3	protein_coding	516	855	999	487	1294	1553	MAP/microtubule affinity-regulating kinase 3 [Source:HGNC Symbol;Acc:HGNC:6897]	118439	MARK3	protein_coding	0.777331	0.664648	0.847047	0.958678	0.827771	0.868719
ENSG00000075415	0.508495	8.4324	5.31401	0.0211546	0.0805703	SLC25A3	protein_coding	2620	4433	3351	1565	3095	3935	solute carrier family 25 (mitochondrial carrier; phosphate carrier), member 3 [Source:HGNC Symbol;Acc:HGNC:10989]	12788	SLC25A3	protein_coding	36.5552	31.9165	26.3153	28.5332	18.337	20.3866
ENSG00000075420	0.246284	8.09423	1.19686	0.273951	0.481418	FNDC3B	protein_coding	1539	3261	3072	1332	2748	3573	fibronectin type III domain containing 3B [Source:HGNC Symbol;Acc:HGNC:24670]	362037	FNDC3B	protein_coding	0.758467	0.829312	0.852128	0.857808	0.575088	0.653857
ENSG00000075426	0.898581	8.11617	16.7244	4.32211e-05	0.000464049	FOSL2	protein_coding	2056	3380	4025	974	2404	2602	FOS-like antigen 2 [Source:HGNC Symbol;Acc:HGNC:3798]	24864	FOSL2	protein_coding	14.7538	12.516	16.2567	9.13328	7.32545	6.93328
ENSG00000075539	-0.538447	6.14354	6.6408	0.00996689	0.0453462	FRYL	protein_coding	360	583	518	493	856	1120	FRY-like [Source:HGNC Symbol;Acc:HGNC:29127]	282961	FRYL	protein_coding	0.227	0.189698	0.18384	0.406218	0.229202	0.262237
ENSG00000075568	-0.0176998	5.75722	0.0051914	0.942561	0.97117	TMEM131	protein_coding	265	541	624	261	818	617	transmembrane protein 131 [Source:HGNC Symbol;Acc:HGNC:30366]	239558	TMEM131	protein_coding	0.197372	0.207925	0.261584	0.25402	0.25871	0.170639
ENSG00000075618	-0.430529	5.3473	3.94807	0.0469252	0.145707	FSCN1	protein_coding	209	379	310	236	561	644	fascin actin-bundling protein 1 [Source:HGNC Symbol;Acc:HGNC:11148]	13832	FSCN1	protein_coding	2.69595	2.52275	2.25068	3.97801	3.0729	3.08463
ENSG00000075624	-0.495535	11.0625	2.63037	0.104838	0.257757	ACTB	protein_coding	7928	23592	17724	11392	30767	37382	actin, beta [Source:HGNC Symbol;Acc:HGNC:132]	36633	ACTB	protein_coding	38.6137	59.2942	48.5877	72.5047	63.6331	67.6072
ENSG00000075643	-0.192591	5.22022	0.62104	0.430661	0.633854	MOCOS	protein_coding	131	387	450	166	420	715	molybdenum cofactor sulfurase [Source:HGNC Symbol;Acc:HGNC:18234]	84638	MOCOS	protein_coding	0.276157	0.420984	0.533929	0.457279	0.375971	0.559685
ENSG00000075651	0.950953	2.79838	5.29291	0.0214124	0.0813285	PLD1	protein_coding	72	70	81	24	65	50	phospholipase D1, phosphatidylcholine-specific [Source:HGNC Symbol;Acc:HGNC:9067]	210545	PLD1	protein_coding	0.0610152	0.0306107	0.0386346	0.0265769	0.0233905	0.0157336
ENSG00000075702	-1.67715	2.63351	13.3864	0.000253459	0.00219434	WDR62	protein_coding	13	27	32	19	122	197	WD repeat domain 62 [Source:HGNC Symbol;Acc:HGNC:24502]	50225	WDR62	protein_coding	0.0461822	0.0494953	0.0639833	0.0882007	0.184039	0.259866
ENSG00000075711	-1.22968	6.54619	39.7918	2.82527e-10	7.90349e-09	DLG1	protein_coding	296	522	663	561	1482	2248	discs, large homolog 1 (Drosophila) [Source:HGNC Symbol;Acc:HGNC:2900]	256740	DLG1	protein_coding	0.205707	0.187196	0.259332	0.509457	0.437346	0.580103
ENSG00000075785	-1.23475	6.69392	29.1692	6.6325e-08	1.29396e-06	RAB7A	protein_coding	239	897	631	610	1865	2228	RAB7A, member RAS oncogene family [Source:HGNC Symbol;Acc:HGNC:9788]	88674	RAB7A	protein_coding	0.480897	0.931357	0.714611	1.60388	1.5935	1.66464
ENSG00000075790	-1.01276	5.85554	19.1167	1.22965e-05	0.000150702	BCAP29	protein_coding	202	467	349	366	819	1282	B-cell receptor-associated protein 29 [Source:HGNC Symbol;Acc:HGNC:24131]	49193	BCAP29	protein_coding	0.732654	0.874045	0.712457	1.73467	1.2614	1.72658
ENSG00000075826	1.68204	1.99568	9.41016	0.00215786	0.0132443	SEC31B	protein_coding	36	50	65	10	25	20	SEC31 homolog B (S. cerevisiae) [Source:HGNC Symbol;Acc:HGNC:23197]	33222	SEC31B	protein_coding	0.193343	0.138568	0.196483	0.0701799	0.0570144	0.0398847
ENSG00000075856	-0.361117	6.25405	2.85453	0.0911171	0.233953	SART3	protein_coding	318	654	832	413	984	1291	squamous cell carcinoma antigen recognized by T cells 3 [Source:HGNC Symbol;Acc:HGNC:16860]	38820	SART3	protein_coding	1.46158	1.55111	2.15231	2.48047	1.92048	2.2033
ENSG00000075914	0.184541	4.89071	0.639684	0.423825	0.629115	EXOSC7	protein_coding	184	299	338	114	359	433	exosome component 7 [Source:HGNC Symbol;Acc:HGNC:28112]	60825	EXOSC7	protein_coding	0.539742	0.452594	0.558048	0.43698	0.447181	0.471638
ENSG00000075945	-0.39373	5.94185	3.73354	0.0533302	0.159833	KIFAP3	protein_coding	355	457	535	369	772	976	kinesin-associated protein 3 [Source:HGNC Symbol;Acc:HGNC:17060]	163882	KIFAP3	protein_coding	0.386499	0.256747	0.327838	0.524969	0.356908	0.394567
ENSG00000075975	0.26375	5.50148	1.49381	0.221626	0.419168	MKRN2	protein_coding	252	576	492	189	506	616	makorin ring finger protein 2 [Source:HGNC Symbol;Acc:HGNC:7113]	26699	MKRN2	protein_coding	1.68406	1.98631	1.85058	1.65046	1.43591	1.52858
ENSG00000076003	-1.27581	5.3892	20.3864	6.32773e-06	8.2738e-05	MCM6	protein_coding	66	258	426	218	740	972	minichromosome maintenance complex component 6 [Source:HGNC Symbol;Acc:HGNC:6949]	36800	MCM6	protein_coding	0.319998	0.645494	1.16251	1.38117	1.52354	1.74993
ENSG00000076043	-0.204616	6.71184	0.887665	0.346111	0.557213	REXO2	protein_coding	653	985	824	556	1061	1936	RNA exonuclease 2 [Source:HGNC Symbol;Acc:HGNC:17851]	10893	REXO2	protein_coding	10.6959	8.32547	7.59655	11.9005	7.3797	11.775
ENSG00000076053	-0.557074	4.31578	4.40417	0.0358512	0.120155	RBM7	protein_coding	97	152	161	134	255	317	RNA binding motif protein 7 [Source:HGNC Symbol;Acc:HGNC:9904]	14173	RBM7	protein_coding	1.22113	0.98742	1.14078	2.20436	1.36317	1.48184
ENSG00000076067	-0.641159	4.8691	7.58233	0.00589432	0.0299849	RBMS2	protein_coding	132	277	191	140	525	503	RNA binding motif, single stranded interacting protein 2 [Source:HGNC Symbol;Acc:HGNC:9909]	74267	RBMS2	protein_coding	0.317124	0.343403	0.25827	0.439512	0.535592	0.448719
ENSG00000076108	-0.22581	5.12713	0.993719	0.318835	0.529978	BAZ2A	protein_coding	180	363	299	172	566	454	bromodomain adjacent to zinc finger domain, 2A [Source:HGNC Symbol;Acc:HGNC:962]	41220	BAZ2A	protein_coding	0.77914	0.810809	0.72845	0.972879	1.04035	0.72971
ENSG00000076201	-0.989111	2.4397	3.01678	0.0824069	0.217743	PTPN23	protein_coding	24	34	23	11	152	98	protein tyrosine phosphatase, non-receptor type 23 [Source:HGNC Symbol;Acc:HGNC:14406]	32430	PTPN23	protein_coding	0.132043	0.0965277	0.0712226	0.0790832	0.355114	0.200208
ENSG00000076242	-0.63728	5.84922	9.47302	0.00208516	0.0128654	MLH1	protein_coding	205	512	509	259	916	1201	mutL homolog 1 [Source:HGNC Symbol;Acc:HGNC:7127]	57586	MLH1	protein_coding	0.635167	0.818603	0.887641	1.04863	1.20517	1.38175
ENSG00000076248	0.517145	4.26097	3.77403	0.0520539	0.157151	UNG	protein_coding	93	269	249	45	231	282	uracil-DNA glycosylase [Source:HGNC Symbol;Acc:HGNC:12572]	13418	UNG	protein_coding	1.23665	1.8458	1.86358	0.781922	1.30435	1.3924
ENSG00000076321	0.129502	5.30042	0.255208	0.613432	0.772419	KLHL20	protein_coding	193	385	525	207	413	505	kelch-like family member 20 [Source:HGNC Symbol;Acc:HGNC:25056]	71761	KLHL20	protein_coding	0.479866	0.493961	0.734696	0.672544	0.436046	0.466236
ENSG00000076351	0.781322	0.717612	0.504068	0.477718	0.673319	SLC46A1	protein_coding	7	30	11	5	3	30	solute carrier family 46 (folate transporter), member 1 [Source:HGNC Symbol;Acc:HGNC:30521]	12441	SLC46A1	protein_coding	0.100391	0.222017	0.088792	0.093703	0.0182699	0.15976
ENSG00000076356	0.666604	5.3573	8.41775	0.00371576	0.0206527	PLXNA2	protein_coding	265	807	271	97	710	287	plexin A2 [Source:HGNC Symbol;Acc:HGNC:9100]	222078	PLXNA2	protein_coding	0.212908	0.334571	0.122546	0.101837	0.242228	0.0856207
ENSG00000076382	-2.10636	5.23994	73.2456	1.14481e-17	7.89762e-16	SPAG5	protein_coding	74	151	145	239	631	1207	sperm associated antigen 5 [Source:HGNC Symbol;Acc:HGNC:13452]	21714	SPAG5	protein_coding	0.608055	0.640261	0.670602	2.56624	2.20171	3.68273
ENSG00000076513	-0.811069	6.87231	17.006	3.72612e-05	0.0004084	ANKRD13A	protein_coding	431	893	941	618	1673	2673	ankyrin repeat domain 13A [Source:HGNC Symbol;Acc:HGNC:21268]	40577	ANKRD13A	protein_coding	1.89517	2.02624	2.32888	3.55097	3.12382	4.36437
ENSG00000076555	1.08118	2.63274	6.16032	0.0130648	0.0559982	ACACB	protein_coding	43	104	70	11	57	68	acetyl-CoA carboxylase beta [Source:HGNC Symbol;Acc:HGNC:85]	151631	ACACB	protein_coding	0.0505978	0.0631488	0.0463603	0.0169139	0.0284812	0.0297114
ENSG00000076604	0.198942	4.45792	0.562003	0.453454	0.652056	TRAF4	protein_coding	126	179	304	112	173	338	TNF receptor-associated factor 4 [Source:HGNC Symbol;Acc:HGNC:12034]	6974	TRAF4	protein_coding	3.22359	2.36315	4.37752	3.74433	1.87947	3.21098
ENSG00000076641	-0.0697693	2.0933	0.0160004	0.899342	0.94999	PAG1	protein_coding	17	53	36	17	35	90	phosphoprotein membrane anchor with glycosphingolipid microdomains 1 [Source:HGNC Symbol;Acc:HGNC:30043]	144258	PAG1	protein_coding	0.0210262	0.0338264	0.025061	0.0274756	0.0183823	0.0413338
ENSG00000076650	-1.11822	3.07202	7.30924	0.00686009	0.0336515	GPATCH1	protein_coding	24	66	44	31	123	256	G patch domain containing 1 [Source:HGNC Symbol;Acc:HGNC:24658]	49662	GPATCH1	protein_coding	0.0862259	0.12236	0.0889744	0.145538	0.187651	0.341522
ENSG00000076685	-0.835459	5.00287	12.8277	0.000341519	0.00281906	NT5C2	protein_coding	102	235	289	167	490	694	5'-nucleotidase, cytosolic II [Source:HGNC Symbol;Acc:HGNC:8022]	105289	NT5C2	protein_coding	0.172849	0.205497	0.275646	0.369804	0.352601	0.436696
ENSG00000076706	0.345335	4.00648	0.514216	0.473319	0.669223	MCAM	protein_coding	78	250	119	139	81	143	melanoma cell adhesion molecule [Source:HGNC Symbol;Acc:HGNC:6934]	12992	MCAM	protein_coding	1.0712	1.77167	0.91983	2.49446	0.472367	0.729227
ENSG00000076716	1.17031	4.1901	18.4989	1.70003e-05	0.000201702	GPC4	protein_coding	175	241	216	65	136	128	glypican 4 [Source:HGNC Symbol;Acc:HGNC:4452]	115387	GPC4	protein_coding	0.270603	0.1923	0.187989	0.131339	0.0893003	0.0734947
ENSG00000076770	0.0911466	2.58912	0.0319786	0.858075	0.927619	MBNL3	protein_coding	18	54	101	33	53	76	muscleblind-like splicing regulator 3 [Source:HGNC Symbol;Acc:HGNC:20564]	120651	MBNL3	protein_coding	0.026619	0.0412081	0.0840673	0.0637708	0.0332825	0.0417335
ENSG00000076864	-2.34987	0.908607	4.3118	0.037849	0.125179	RAP1GAP	protein_coding	0	2	27	11	21	42	RAP1 GTPase activating protein [Source:HGNC Symbol;Acc:HGNC:9858]	73148	RAP1GAP	protein_coding	0	0.00251737	0.0370679	0.0350614	0.0217514	0.0380408
ENSG00000076924	0.186833	4.44946	0.546438	0.459777	0.657732	XAB2	protein_coding	113	238	268	75	262	350	XPA binding protein 2 [Source:HGNC Symbol;Acc:HGNC:14089]	10040	XAB2	protein_coding	2.00815	2.18255	2.68064	1.74167	1.97714	2.3096
ENSG00000076928	-0.0614549	5.27787	0.0678437	0.794503	0.88846	ARHGEF1	protein_coding	184	372	460	197	462	567	Rho guanine nucleotide exchange factor (GEF) 1 [Source:HGNC Symbol;Acc:HGNC:681]	46989	ARHGEF1	protein_coding	0.698671	0.728898	0.983101	0.977482	0.744932	0.799447
ENSG00000076944	0.235137	1.53532	0.119231	0.72987	0.848265	STXBP2	protein_coding	12	24	45	14	35	24	syntaxin binding protein 2 [Source:HGNC Symbol;Acc:HGNC:11445]	10992	STXBP2	protein_coding	0.194785	0.201027	0.411124	0.296954	0.241247	0.144656
ENSG00000076984	-0.142977	2.7268	0.126048	0.722565	0.843964	MAP2K7	protein_coding	32	80	51	23	105	100	mitogen-activated protein kinase kinase 7 [Source:HGNC Symbol;Acc:HGNC:6847]	10635	MAP2K7	protein_coding	0.536863	0.692584	0.481581	0.50423	0.748036	0.622967
ENSG00000077044	0.467983	3.52703	1.79646	0.180141	0.368105	DGKD	protein_coding	56	114	193	44	118	133	diacylglycerol kinase, delta 130kDa [Source:HGNC Symbol;Acc:HGNC:2851]	117597	DGKD	protein_coding	0.0849655	0.0892542	0.164815	0.0872359	0.076025	0.0749304
ENSG00000077092	-1.43642	2.404	6.01234	0.0142062	0.059666	RARB	protein_coding	28	57	0	29	165	19	retinoic acid receptor, beta [Source:HGNC Symbol;Acc:HGNC:9865]	423600	RARB	protein_coding	0.0117938	0.0123891	0	0.0159618	0.029512	0.00297167
ENSG00000077097	-0.53578	7.11594	5.62015	0.0177551	0.0708253	TOP2B	protein_coding	590	1091	1257	972	1494	2417	topoisomerase (DNA) II beta 180kDa [Source:HGNC Symbol;Acc:HGNC:11990]	67002	TOP2B	protein_coding	1.57114	1.49919	1.88401	3.38234	1.6894	2.38996
ENSG00000077147	-0.0646634	7.96671	0.0834884	0.772625	0.875534	TM9SF3	protein_coding	1183	2635	2740	1219	2571	4407	transmembrane 9 superfamily member 3 [Source:HGNC Symbol;Acc:HGNC:21529]	69343	TM9SF3	protein_coding	3.04392	3.49863	3.96812	4.09864	2.80912	4.21059
ENSG00000077150	-0.0301139	3.69699	0.00874567	0.925492	0.96344	NFKB2	protein_coding	51	133	166	59	160	190	nuclear factor of kappa light polypeptide gene enhancer in B-cells 2 (p49/p100) [Source:HGNC Symbol;Acc:HGNC:7795]	8419	NFKB2	protein_coding	1.08084	1.45449	1.98009	1.63392	1.43989	1.49519
ENSG00000077152	-0.987257	3.52603	8.30415	0.00395547	0.0217081	UBE2T	protein_coding	40	59	97	39	184	326	ubiquitin-conjugating enzyme E2T [Source:HGNC Symbol;Acc:HGNC:25009]	10323	UBE2T	protein_coding	0.691361	0.526219	0.943632	0.88084	1.35046	2.09225
ENSG00000077157	0.408266	4.39994	2.15829	0.141802	0.313913	PPP1R12B	protein_coding	157	219	227	105	247	182	protein phosphatase 1, regulatory subunit 12B [Source:HGNC Symbol;Acc:HGNC:7619]	244007	PPP1R12B	protein_coding	0.114802	0.0826346	0.0934244	0.100329	0.0766947	0.0494165
ENSG00000077232	0.0363792	8.17101	0.0262788	0.871221	0.934936	DNAJC10	protein_coding	1580	3221	2878	1550	3096	4002	DnaJ (Hsp40) homolog, subfamily C, member 10 [Source:HGNC Symbol;Acc:HGNC:24637]	78423	DNAJC10	protein_coding	3.59471	3.78153	3.68539	4.60815	2.99108	3.38093
ENSG00000077235	-0.127303	6.45772	0.327141	0.567347	0.740604	GTF3C1	protein_coding	371	1035	894	460	1175	1189	general transcription factor IIIC, polypeptide 1, alpha 220kDa [Source:HGNC Symbol;Acc:HGNC:4664]	90358	GTF3C1	protein_coding	0.732585	1.05461	0.993591	1.18694	0.98524	0.871802
ENSG00000077238	-0.323343	5.54533	1.63539	0.200959	0.394238	IL4R	protein_coding	178	391	575	208	774	695	interleukin 4 receptor [Source:HGNC Symbol;Acc:HGNC:6015]	51110	IL4R	protein_coding	0.621391	0.704354	1.12979	0.948847	1.14738	0.90091
ENSG00000077254	0.904211	7.2913	19.4324	1.04224e-05	0.000129082	USP33	protein_coding	1412	1973	1756	589	1054	1693	ubiquitin specific peptidase 33 [Source:HGNC Symbol;Acc:HGNC:20059]	63865	USP33	protein_coding	3.94478	2.84436	2.7612	2.15026	1.2504	1.75629
ENSG00000077312	0.0083327	4.40702	0.000917923	0.97583	0.987843	SNRPA	protein_coding	93	228	254	102	239	319	small nuclear ribonucleoprotein polypeptide A [Source:HGNC Symbol;Acc:HGNC:11151]	14752	SNRPA	protein_coding	1.12482	1.423	1.7291	1.61208	1.22749	1.43266
ENSG00000077348	-1.03482	2.39287	4.12987	0.0421327	0.135183	EXOSC5	protein_coding	14	36	38	48	72	75	exosome component 5 [Source:HGNC Symbol;Acc:HGNC:24662]	11105	EXOSC5	protein_coding	0.224937	0.298472	0.343638	1.00777	0.49123	0.447451
ENSG00000077380	-0.466443	6.22705	5.49407	0.019081	0.0746304	DYNC1I2	protein_coding	330	751	600	374	1113	1334	dynein, cytoplasmic 1, intermediate chain 2 [Source:HGNC Symbol;Acc:HGNC:2964]	61011	DYNC1I2	protein_coding	0.965065	1.13332	0.987597	1.42923	1.38216	1.44861
ENSG00000077420	-1.46926	3.77299	15.4021	8.68928e-05	0.000863603	APBB1IP	protein_coding	28	75	85	71	407	188	amyloid beta (A4) precursor protein-binding, family B, member 1 interacting protein [Source:HGNC Symbol;Acc:HGNC:17379]	129600	APBB1IP	protein_coding	0.0385482	0.0532815	0.0658644	0.12773	0.237936	0.0961071
ENSG00000077454	-0.155827	1.13829	0.0460535	0.830079	0.910066	LRCH4	protein_coding	5	19	30	7	27	34	leucine-rich repeats and calponin homology (CH) domain containing 4 [Source:HGNC Symbol;Acc:HGNC:6691]	12142	LRCH4	protein_coding	0.0734735	0.144073	0.248123	0.134415	0.168478	0.18552
ENSG00000077458	0.0258427	4.44848	0.00729182	0.93195	0.966281	FAM76B	protein_coding	147	208	181	133	144	381	family with sequence similarity 76, member B [Source:HGNC Symbol;Acc:HGNC:28492]	21467	FAM76B	protein_coding	1.22179	0.892097	0.846728	1.4445	0.508232	1.17586
ENSG00000077463	-1.28589	2.75702	7.07737	0.00780634	0.0372519	SIRT6	protein_coding	13	68	31	54	100	120	sirtuin 6 [Source:HGNC Symbol;Acc:HGNC:14934]	8495	SIRT6	protein_coding	0.273043	0.736997	0.366467	1.48207	0.891882	0.935881
ENSG00000077514	-1.25793	4.82829	24.097	9.16043e-07	1.46088e-05	POLD3	protein_coding	56	199	220	147	466	734	polymerase (DNA-directed), delta 3, accessory subunit [Source:HGNC Symbol;Acc:HGNC:20932]	175266	POLD3	protein_coding	0.0570087	0.104538	0.126055	0.19555	0.201446	0.27746
ENSG00000077549	-0.610233	6.7298	7.80792	0.00520178	0.0272624	CAPZB	protein_coding	394	1239	705	519	1662	2011	capping protein (actin filament) muscle Z-line, beta [Source:HGNC Symbol;Acc:HGNC:1491]	146763	CAPZB	protein_coding	0.478994	0.777275	0.482402	0.824498	0.857996	0.907817
ENSG00000077585	1.14216	3.48665	9.07098	0.00259697	0.0154541	GPR137B	protein_coding	84	157	148	15	85	170	G protein-coupled receptor 137B [Source:HGNC Symbol;Acc:HGNC:11862]	79360	GPR137B	protein_coding	0.188855	0.182145	0.187282	0.0440685	0.0811499	0.141922
ENSG00000077684	-0.20686	7.53697	1.08687	0.297165	0.506799	JADE1	protein_coding	898	1980	1728	793	2502	3356	jade family PHD finger 1 [Source:HGNC Symbol;Acc:HGNC:30027]	65601	JADE1	protein_coding	2.4424	2.77891	2.64527	2.81839	2.88967	3.38933
ENSG00000077713	-0.57743	4.52123	4.09668	0.0429675	0.136961	SLC25A43	protein_coding	95	245	148	84	362	520	solute carrier family 25, member 43 [Source:HGNC Symbol;Acc:HGNC:30557]	55418	SLC25A43	protein_coding	0.305861	0.407038	0.268193	0.3534	0.494912	0.621663
ENSG00000077721	-0.361909	6.17384	1.90572	0.167439	0.350404	UBE2A	protein_coding	243	781	738	430	878	1148	ubiquitin-conjugating enzyme E2A [Source:HGNC Symbol;Acc:HGNC:12472]	9880	UBE2A	protein_coding	4.38834	7.27803	7.50129	10.1473	6.73299	7.69817
ENSG00000077782	1.10795	7.09899	32.5767	1.1458e-08	2.55392e-07	FGFR1	protein_coding	1036	1959	1947	346	1106	1449	fibroblast growth factor receptor 1 [Source:HGNC Symbol;Acc:HGNC:3688]	57696	FGFR1	protein_coding	3.2038	3.12614	3.38889	1.3982	1.45238	1.66389
ENSG00000077942	-0.187557	6.57035	0.892039	0.344925	0.55613	FBLN1	protein_coding	255	1591	649	199	2552	1063	fibulin 1 [Source:HGNC Symbol;Acc:HGNC:3600]	98897	FBLN1	protein_coding	0.460053	1.48118	0.659019	0.469147	1.9551	0.712119
ENSG00000077943	-0.121613	3.76922	0.113498	0.736197	0.852503	ITGA8	protein_coding	4	58	349	6	89	438	integrin, alpha 8 [Source:HGNC Symbol;Acc:HGNC:6144]	206176	ITGA8	protein_coding	0.00346157	0.0259006	0.16999	0.00678503	0.0327056	0.140747
ENSG00000078018	1.49292	2.11121	5.9218	0.0149547	0.061973	MAP2	protein_coding	44	57	50	3	31	52	microtubule-associated protein 2 [Source:HGNC Symbol;Acc:HGNC:6839]	310060	MAP2	protein_coding	0.0253197	0.0169258	0.0161943	0.00225587	0.00757507	0.0111112
ENSG00000078043	0.14725	4.34567	0.293432	0.58803	0.755391	PIAS2	protein_coding	110	220	226	75	192	391	protein inhibitor of activated STAT, 2 [Source:HGNC Symbol;Acc:HGNC:17311]	111770	PIAS2	protein_coding	0.175597	0.181225	0.203058	0.15645	0.130151	0.231768
ENSG00000078053	0.39132	2.53441	0.767079	0.381122	0.591048	AMPH	protein_coding	34	72	61	29	69	48	amphiphysin [Source:HGNC Symbol;Acc:HGNC:471]	247863	AMPH	protein_coding	0.0244747	0.0267449	0.0247147	0.0272788	0.0210915	0.0128302
ENSG00000078061	-0.379803	4.31068	1.45571	0.227613	0.426838	ARAF	protein_coding	66	184	226	114	287	276	A-Raf proto-oncogene, serine/threonine kinase [Source:HGNC Symbol;Acc:HGNC:646]	10820	ARAF	protein_coding	1.08835	1.56571	2.09758	2.4565	2.00967	1.68999
ENSG00000078070	0.46739	4.52729	2.76674	0.0962419	0.243132	MCCC1	protein_coding	134	221	359	77	275	270	methylcrotonoyl-CoA carboxylase 1 (alpha) [Source:HGNC Symbol;Acc:HGNC:6936]	100857	MCCC1	protein_coding	0.237055	0.201747	0.357458	0.178001	0.206584	0.177362
ENSG00000078098	-0.516781	7.20196	7.03199	0.00800664	0.0380319	FAP	protein_coding	850	1339	838	1030	2286	1674	fibroblast activation protein, alpha [Source:HGNC Symbol;Acc:HGNC:3590]	74467	FAP	protein_coding	2.0366	1.65553	1.1301	3.22487	2.32586	1.48934
ENSG00000078114	3.26383	2.49068	42.0738	8.78909e-11	2.62742e-09	NEBL	protein_coding	58	91	109	4	11	19	nebulette [Source:HGNC Symbol;Acc:HGNC:16932]	394214	NEBL	protein_coding	0.0262511	0.0212534	0.0277671	0.00236574	0.00211413	0.00319319
ENSG00000078124	0.144778	4.38894	0.285297	0.59325	0.759153	ACER3	protein_coding	140	247	178	94	215	317	alkaline ceramidase 3 [Source:HGNC Symbol;Acc:HGNC:16066]	165930	ACER3	protein_coding	0.150541	0.137054	0.107729	0.132081	0.0981712	0.126572
ENSG00000078140	-0.528912	5.36329	4.98487	0.0255698	0.0933011	UBE2K	protein_coding	171	400	324	238	508	787	ubiquitin-conjugating enzyme E2K [Source:HGNC Symbol;Acc:HGNC:4914]	84748	UBE2K	protein_coding	0.360012	0.434561	0.38393	0.654766	0.454156	0.615245
ENSG00000078142	-0.255931	6.13597	1.61698	0.203513	0.39778	PIK3C3	protein_coding	409	593	647	352	976	1094	phosphatidylinositol 3-kinase, catalytic subunit type 3 [Source:HGNC Symbol;Acc:HGNC:8974]	132624	PIK3C3	protein_coding	0.55024	0.411673	0.489913	0.618813	0.557569	0.54651
ENSG00000078177	-0.716614	4.10999	6.69392	0.00967425	0.0442266	N4BP2	protein_coding	68	101	176	84	231	392	NEDD4 binding protein 2 [Source:HGNC Symbol;Acc:HGNC:29851]	101426	N4BP2	protein_coding	0.119622	0.0916837	0.174261	0.193094	0.172557	0.256059
ENSG00000078237	0.023007	4.50415	0.00792304	0.929073	0.964944	C12orf5	protein_coding	111	236	261	108	249	351	chromosome 12 open reading frame 5 [Source:HGNC Symbol;Acc:HGNC:1185]	33388	C12orf5	protein_coding	0.593176	0.650791	0.785031	0.754175	0.565041	0.696497
ENSG00000078246	-0.908268	5.63523	10.8337	0.000996672	0.00693848	TULP3	protein_coding	132	466	366	353	766	814	tubby like protein 3 [Source:HGNC Symbol;Acc:HGNC:12425]	63917	TULP3	protein_coding	0.368475	0.671258	0.575044	1.28765	0.907994	0.843744
ENSG00000078269	-2.32045	5.89759	114.605	9.60437e-27	1.40796e-24	SYNJ2	protein_coding	135	163	207	489	1033	1583	synaptojanin 2 [Source:HGNC Symbol;Acc:HGNC:11504]	117289	SYNJ2	protein_coding	0.205365	0.127953	0.177235	0.972053	0.667289	0.894183
ENSG00000078295	1.52481	1.22371	3.38465	0.0658061	0.185586	ADCY2	protein_coding	8	11	65	6	1	33	adenylate cyclase 2 (brain) [Source:HGNC Symbol;Acc:HGNC:233]	433873	ADCY2	protein_coding	0.00328987	0.00233426	0.0150448	0.00322424	0.000174626	0.00503911
ENSG00000078304	0.137283	6.3911	0.431127	0.511436	0.699728	PPP2R5C	protein_coding	447	956	936	412	904	1152	protein phosphatase 2, regulatory subunit B', gamma [Source:HGNC Symbol;Acc:HGNC:9311]	166191	PPP2R5C	protein_coding	0.4799	0.529627	0.565594	0.578001	0.412128	0.459248
ENSG00000078319	-0.05166	2.78398	0.0153303	0.901461	0.950946	PMS2P1	unprocessed_pseudogene	41	66	60	27	127	72	postmeiotic segregation increased 2 pseudogene 1 [Source:HGNC Symbol;Acc:HGNC:9123]	20916	PMS2P1	unprocessed_pseudogene	0.349749	0.290526	0.288077	0.30097	0.46004	0.228064
ENSG00000078369	-0.687235	7.64883	8.94845	0.00277705	0.0162654	GNB1	protein_coding	683	1830	1691	1178	2584	4112	guanine nucleotide binding protein (G protein), beta polypeptide 1 [Source:HGNC Symbol;Acc:HGNC:4396]	105832	GNB1	protein_coding	1.15147	1.59204	1.60459	2.59518	1.84989	2.57418
ENSG00000078399	0.861588	2.41258	3.38213	0.0659066	0.185732	HOXA9	protein_coding	37	66	68	14	33	81	homeobox A9 [Source:HGNC Symbol;Acc:HGNC:5109]	12745	HOXA9	protein_coding	0.51798	0.476787	0.535804	0.25611	0.196176	0.421064
ENSG00000078401	-0.135643	3.53524	0.133131	0.715208	0.839419	EDN1	protein_coding	41	119	133	60	87	243	endothelin 1 [Source:HGNC Symbol;Acc:HGNC:3176]	6831	EDN1	protein_coding	1.0709	1.60392	1.95526	2.04788	0.964952	2.35681
ENSG00000078403	0.147739	4.86484	0.34824	0.555111	0.73167	MLLT10	protein_coding	170	280	345	83	386	509	myeloid/lymphoid or mixed-lineage leukemia (trithorax homolog, Drosophila); translocated to, 10 [Source:HGNC Symbol;Acc:HGNC:16063]	209465	MLLT10	protein_coding	0.144807	0.123074	0.165403	0.0923858	0.13962	0.160994
ENSG00000078487	-0.20732	2.86496	0.273022	0.601312	0.764067	ZCWPW1	protein_coding	36	65	71	47	84	95	zinc finger, CW type with PWWP domain 1 [Source:HGNC Symbol;Acc:HGNC:23486]	28166	ZCWPW1	protein_coding	0.228049	0.212475	0.253145	0.389055	0.225956	0.223461
ENSG00000078596	-0.30934	2.53695	0.520433	0.470657	0.666881	ITM2A	protein_coding	39	57	30	44	76	54	integral membrane protein 2A [Source:HGNC Symbol;Acc:HGNC:6173]	7283	ITM2A	protein_coding	0.955444	0.720584	0.413664	1.40858	0.790631	0.491231
ENSG00000078618	-0.683576	7.63428	8.34	0.00387816	0.0213769	NRD1	protein_coding	687	1974	1520	1262	2787	3454	nardilysin (N-arginine dibasic convertase) [Source:HGNC Symbol;Acc:HGNC:7995]	89746	NRD1	protein_coding	1.36582	2.02513	1.70085	3.27856	2.35284	2.54982
ENSG00000078668	-0.14812	5.61696	0.427521	0.513208	0.701108	VDAC3	protein_coding	193	544	550	225	647	782	voltage-dependent anion channel 3 [Source:HGNC Symbol;Acc:HGNC:12674]	14273	VDAC3	protein_coding	2.41264	3.50916	3.86976	3.67541	3.43447	3.6299
ENSG00000078674	-0.475807	7.59259	5.86881	0.0154115	0.0634694	PCM1	protein_coding	1034	1492	1623	1063	2588	3449	pericentriolar material 1 [Source:HGNC Symbol;Acc:HGNC:8727]	107104	PCM1	protein_coding	1.72253	1.28258	1.52177	2.31401	1.83075	2.13349
ENSG00000078687	-1.37087	2.64056	7.6418	0.00570311	0.0292464	TNRC6C	protein_coding	34	44	12	49	88	116	trinucleotide repeat containing 6C [Source:HGNC Symbol;Acc:HGNC:29318]	104667	TNRC6C	protein_coding	0.0579589	0.0387046	0.0115135	0.10915	0.0637006	0.0734262
ENSG00000078699	0.0516555	3.59722	0.0252391	0.873773	0.936102	CBFA2T2	protein_coding	86	148	80	44	188	150	core-binding factor, runt domain, alpha subunit 2; translocated to, 2 [Source:HGNC Symbol;Acc:HGNC:1536]	159961	CBFA2T2	protein_coding	0.0959257	0.0851859	0.0502241	0.0641323	0.089046	0.0621269
ENSG00000078725	4.50493	1.65362	10.9405	0.000940844	0.00663186	BRINP1	protein_coding	29	79	31	0	0	29	bone morphogenetic protein/retinoic acid inducible neural-specific 1 [Source:HGNC Symbol;Acc:HGNC:2687]	216009	BRINP1	protein_coding	0.0239539	0.0336725	0.0144121	0	0	0.00889465
ENSG00000078747	-0.314593	6.95361	2.34412	0.125756	0.290365	ITCH	protein_coding	617	1177	1090	724	1435	2076	itchy E3 ubiquitin protein ligase [Source:HGNC Symbol;Acc:HGNC:13890]	148158	ITCH	protein_coding	0.743038	0.731428	0.738819	1.13934	0.733833	0.928335
ENSG00000078804	-0.114543	2.19166	0.0296293	0.863334	0.930012	TP53INP2	protein_coding	40	30	24	9	117	41	tumor protein p53 inducible nuclear protein 2 [Source:HGNC Symbol;Acc:HGNC:16104]	9149	TP53INP2	protein_coding	0.780076	0.301903	0.263435	0.229355	0.968909	0.296902
ENSG00000078808	0.131058	6.96277	0.431077	0.511461	0.699728	SDF4	protein_coding	682	1456	1320	407	1895	1811	stromal cell derived factor 4 [Source:HGNC Symbol;Acc:HGNC:24188]	15123	SDF4	protein_coding	8.04632	8.86428	8.76542	6.27473	9.49384	7.93383
ENSG00000078902	0.298511	4.01245	1.05508	0.304341	0.514268	TOLLIP	protein_coding	76	161	245	49	197	238	toll interacting protein [Source:HGNC Symbol;Acc:HGNC:16476]	35283	TOLLIP	protein_coding	0.384325	0.420127	0.697328	0.323794	0.42303	0.446904
ENSG00000078967	0.0394056	2.31191	0.00392575	0.950041	0.975208	UBE2D4	protein_coding	41	81	11	11	87	51	ubiquitin-conjugating enzyme E2D 4 (putative) [Source:HGNC Symbol;Acc:HGNC:21647]	29698	UBE2D4	protein_coding	0.246324	0.251118	0.0371965	0.0863583	0.221954	0.113775
ENSG00000079102	0.229511	3.97959	0.581161	0.445858	0.646672	RUNX1T1	protein_coding	88	126	235	46	185	262	runt-related transcription factor 1; translocated to, 1 (cyclin D-related) [Source:HGNC Symbol;Acc:HGNC:1535]	148319	RUNX1T1	protein_coding	0.105861	0.0782157	0.159114	0.0723102	0.094503	0.117033
ENSG00000079134	-0.451704	4.8861	3.23906	0.0719019	0.197802	THOC1	protein_coding	122	223	323	170	387	495	THO complex 1 [Source:HGNC Symbol;Acc:HGNC:19070]	53530	THOC1	protein_coding	0.406643	0.383555	0.605957	0.740441	0.547753	0.612647
ENSG00000079150	0.625259	4.55939	5.69565	0.017007	0.068595	FKBP7	protein_coding	159	292	288	106	179	276	FK506 binding protein 7 [Source:HGNC Symbol;Acc:HGNC:3723]	14936	FKBP7	protein_coding	1.89939	1.79998	1.9364	1.65467	0.908007	1.22427
ENSG00000079156	-0.911048	4.19278	6.80574	0.00908652	0.0420307	OSBPL6	protein_coding	97	124	92	69	312	457	oxysterol binding protein-like 6 [Source:HGNC Symbol;Acc:HGNC:16388]	204952	OSBPL6	protein_coding	0.0844443	0.0557044	0.0450788	0.0784938	0.115338	0.147729
ENSG00000079215	1.19015	4.03814	15.2877	9.2317e-05	0.000911571	SLC1A3	protein_coding	104	292	219	50	112	147	solute carrier family 1 (glial high affinity glutamate transporter), member 3 [Source:HGNC Symbol;Acc:HGNC:10941]	81979	SLC1A3	protein_coding	0.226351	0.327944	0.268274	0.142202	0.103511	0.1188
ENSG00000079246	-0.357133	8.44693	2.69799	0.100475	0.250055	XRCC5	protein_coding	1667	3187	3207	1812	4219	6606	X-ray repair complementing defective repair in Chinese hamster cells 5 (double-strand-break rejoining) [Source:HGNC Symbol;Acc:HGNC:12833]	98839	XRCC5	protein_coding	3.00925	2.96875	3.25842	4.27433	3.23409	4.42805
ENSG00000079257	-0.751828	2.96965	3.68625	0.0548627	0.16308	LXN	protein_coding	36	51	55	70	96	104	latexin [Source:HGNC Symbol;Acc:HGNC:13347]	26871	LXN	protein_coding	0.239039	0.174746	0.205549	0.607369	0.270681	0.25642
ENSG00000079263	1.64705	0.6341	3.23811	0.0719435	0.197845	SP140	protein_coding	12	21	20	1	11	13	SP140 nuclear body protein [Source:HGNC Symbol;Acc:HGNC:17133]	110105	SP140	protein_coding	0.0194458	0.0175603	0.0182415	0.00211754	0.00756931	0.00782238
ENSG00000079277	0.266925	3.93152	0.832578	0.361528	0.572244	MKNK1	protein_coding	99	189	143	60	158	227	MAP kinase interacting serine/threonine kinase 1 [Source:HGNC Symbol;Acc:HGNC:7110]	59435	MKNK1	protein_coding	0.297197	0.292779	0.241619	0.235368	0.201412	0.253038
ENSG00000079308	-0.643623	7.34734	6.68784	0.0097073	0.0443505	TNS1	protein_coding	635	1313	1394	1039	3006	1995	tensin 1 [Source:HGNC Symbol;Acc:HGNC:11973]	203206	TNS1	protein_coding	0.557555	0.594906	0.688911	1.19211	1.12079	0.650443
ENSG00000079313	-0.900628	3.05471	5.02958	0.024918	0.0916585	REXO1	protein_coding	30	54	63	61	152	104	REX1, RNA exonuclease 1 homolog (S. cerevisiae) [Source:HGNC Symbol;Acc:HGNC:24616]	33217	REXO1	protein_coding	0.161143	0.149676	0.190466	0.428162	0.3467	0.207432
ENSG00000079332	0.242931	7.80297	1.47232	0.22498	0.423357	SAR1A	protein_coding	1428	2401	2484	944	2420	3172	secretion associated, Ras related GTPase 1A [Source:HGNC Symbol;Acc:HGNC:10534]	23234	SAR1A	protein_coding	10.9662	9.51455	10.7365	9.47298	7.89155	9.04507
ENSG00000079335	-0.967731	2.02179	3.18593	0.0742746	0.202378	CDC14A	protein_coding	8	23	43	22	45	98	cell division cycle 14A [Source:HGNC Symbol;Acc:HGNC:1718]	168543	CDC14A	protein_coding	0.00846896	0.0125643	0.0256209	0.0304334	0.0202289	0.0385228
ENSG00000079337	-3.66396	1.37744	19.966	7.88331e-06	0.000100325	RAPGEF3	protein_coding	5	5	0	30	67	29	Rap guanine nucleotide exchange factor (GEF) 3 [Source:HGNC Symbol;Acc:HGNC:16629]	36368	RAPGEF3	protein_coding	0.0245302	0.0126582	0	0.192327	0.139581	0.0528301
ENSG00000079387	-0.776404	4.67846	8.18164	0.00423166	0.0230332	SENP1	protein_coding	68	189	278	129	410	505	SUMO1/sentrin specific peptidase 1 [Source:HGNC Symbol;Acc:HGNC:17927]	63410	SENP1	protein_coding	0.191338	0.274425	0.440275	0.474319	0.489888	0.527638
ENSG00000079432	-1.01219	3.68872	8.9874	0.00271847	0.0160022	CIC	protein_coding	44	96	75	84	306	143	capicua transcriptional repressor [Source:HGNC Symbol;Acc:HGNC:14214]	27260	CIC	protein_coding	0.28799	0.324239	0.276294	0.718443	0.850484	0.347546
ENSG00000079435	-0.463876	0.617032	0.166645	0.683111	0.818382	LIPE	protein_coding	1	9	29	9	16	13	lipase, hormone-sensitive [Source:HGNC Symbol;Acc:HGNC:6621]	25919	LIPE	protein_coding	0.00688387	0.0319701	0.112361	0.0809586	0.0467705	0.0332298
ENSG00000079459	0.741199	6.33364	12.5004	0.000406862	0.00327855	FDFT1	protein_coding	711	1042	814	255	782	902	farnesyl-diphosphate farnesyltransferase 1 [Source:HGNC Symbol;Acc:HGNC:3629]	43736	FDFT1	protein_coding	2.90056	2.19356	1.86905	1.35938	1.35469	1.36638
ENSG00000079462	-1.79085	1.51459	7.12291	0.00761051	0.0364873	PAFAH1B3	protein_coding	2	13	20	11	51	77	platelet-activating factor acetylhydrolase 1b, catalytic subunit 3 (29kDa) [Source:HGNC Symbol;Acc:HGNC:8576]	6513	PAFAH1B3	protein_coding	0.0547898	0.183773	0.30838	0.393777	0.59328	0.783271
ENSG00000079482	0.333021	4.44596	1.58437	0.208132	0.403611	OPHN1	protein_coding	131	297	208	105	261	213	oligophrenin 1 [Source:HGNC Symbol;Acc:HGNC:8148]	391569	OPHN1	protein_coding	0.0596917	0.0698342	0.0533447	0.0625201	0.0505013	0.0360391
ENSG00000079616	-2.11287	5.14906	81.0492	2.20173e-19	1.82432e-17	KIF22	protein_coding	63	138	156	222	690	1021	kinesin family member 22 [Source:HGNC Symbol;Acc:HGNC:6391]	14666	KIF22	protein_coding	0.766443	0.866338	1.06819	3.52923	3.56458	4.61229
ENSG00000079691	1.8047	5.74839	62.2324	3.05228e-15	1.61021e-13	LRRC16A	protein_coding	702	837	500	118	363	222	leucine rich repeat containing 16A [Source:HGNC Symbol;Acc:HGNC:21581]	341452	LRRC16A	protein_coding	0.366824	0.225692	0.147054	0.0805733	0.0805467	0.0430751
ENSG00000079739	0.583868	6.81804	8.40979	0.00373205	0.0207282	PGM1	protein_coding	635	1463	1568	341	1367	1311	phosphoglucomutase 1 [Source:HGNC Symbol;Acc:HGNC:8905]	66969	PGM1	protein_coding	1.69181	2.01136	2.3513	1.18719	1.54656	1.29697
ENSG00000079785	-0.551738	6.5524	6.08894	0.013603	0.057689	DDX1	protein_coding	359	940	761	555	1194	1740	DEAD (Asp-Glu-Ala-Asp) box helicase 1 [Source:HGNC Symbol;Acc:HGNC:2734]	39933	DDX1	protein_coding	1.60403	2.16728	1.91377	3.24041	2.26539	2.88682
ENSG00000079805	-0.32954	6.46544	2.89446	0.0888844	0.230064	DNM2	protein_coding	422	864	786	391	1491	1372	dynamin 2 [Source:HGNC Symbol;Acc:HGNC:2974]	115409	DNM2	protein_coding	0.652414	0.689277	0.683942	0.789906	0.978833	0.787621
ENSG00000079819	-0.934684	6.08165	16.4999	4.86537e-05	0.00051702	EPB41L2	protein_coding	195	604	493	407	1045	1376	erythrocyte membrane protein band 4.1-like 2 [Source:HGNC Symbol;Acc:HGNC:3379]	223975	EPB41L2	protein_coding	0.155341	0.248289	0.221047	0.423676	0.353498	0.407025
ENSG00000079841	-0.950533	4.37226	11.3725	0.000745404	0.00545056	RIMS1	protein_coding	55	168	167	120	322	430	regulating synaptic membrane exocytosis 1 [Source:HGNC Symbol;Acc:HGNC:17282]	516440	RIMS1	protein_coding	0.0190018	0.0299509	0.0324738	0.0541751	0.0472397	0.0551634
ENSG00000079931	0.353902	5.73261	2.37118	0.123593	0.287154	MOXD1	protein_coding	463	582	368	323	666	308	monooxygenase, DBH-like 1 [Source:HGNC Symbol;Acc:HGNC:21063]	105490	MOXD1	protein_coding	0.783106	0.507963	0.350327	0.713888	0.478337	0.193438
ENSG00000079950	-0.0384933	6.40337	0.0291983	0.864322	0.930677	STX7	protein_coding	430	898	864	493	842	1243	syntaxin 7 [Source:HGNC Symbol;Acc:HGNC:11442]	67331	STX7	protein_coding	1.13947	1.22795	1.28865	1.70715	0.947475	1.22309
ENSG00000079974	0.576155	2.49169	1.70828	0.191208	0.382166	RABL2B	protein_coding	31	76	68	20	64	55	RAB, member of RAS oncogene family-like 2B [Source:HGNC Symbol;Acc:HGNC:9800]	16162	RABL2B	protein_coding	0.342229	0.432951	0.422523	0.288518	0.300024	0.22546
ENSG00000079999	0.0139929	5.69611	0.00448506	0.946605	0.97363	KEAP1	protein_coding	273	602	509	183	719	861	kelch-like ECH-associated protein 1 [Source:HGNC Symbol;Acc:HGNC:23177]	17621	KEAP1	protein_coding	2.76429	3.14547	2.90084	2.42136	3.0915	3.23724
ENSG00000080031	-2.77641	3.6707	26.3494	2.84914e-07	5.03337e-06	PTPRH	protein_coding	26	13	34	65	482	204	protein tyrosine phosphatase, receptor type, H [Source:HGNC Symbol;Acc:HGNC:9672]	28258	PTPRH	protein_coding	0.164166	0.0423567	0.12083	0.536303	1.29234	0.47829
ENSG00000080189	0.212547	4.4148	0.693148	0.405096	0.612464	SLC35C2	protein_coding	128	239	230	94	238	288	solute carrier family 35 (GDP-fucose transporter), member C2 [Source:HGNC Symbol;Acc:HGNC:17117]	18478	SLC35C2	protein_coding	1.23596	1.19087	1.25	1.18607	0.975872	1.03262
ENSG00000080200	0.368198	6.05715	3.30783	0.0689505	0.192003	CRYBG3	protein_coding	339	783	918	226	705	1012	beta-gamma crystallin domain containing 3 [Source:HGNC Symbol;Acc:HGNC:34427]	122923	CRYBG3	protein_coding	0.492059	0.586474	0.749974	0.428661	0.434537	0.545444
ENSG00000080298	-0.37147	1.64238	0.396948	0.52867	0.714327	RFX3	protein_coding	18	31	16	25	44	25	regulatory factor X, 3 (influences HLA class II expression) [Source:HGNC Symbol;Acc:HGNC:9984]	307707	RFX3	protein_coding	0.0104372	0.00927565	0.00522179	0.0189427	0.0108339	0.00538276
ENSG00000080345	-1.12316	7.36587	30.5034	3.33282e-08	6.95105e-07	RIF1	protein_coding	572	854	1261	1133	1955	4065	replication timing regulatory factor 1 [Source:HGNC Symbol;Acc:HGNC:23207]	98130	RIF1	protein_coding	1.04003	0.801265	1.29048	2.69195	1.50944	2.74449
ENSG00000080371	-0.183298	6.16584	0.687138	0.40714	0.614214	RAB21	protein_coding	350	664	740	401	678	1316	RAB21, member RAS oncogene family [Source:HGNC Symbol;Acc:HGNC:18263]	45411	RAB21	protein_coding	1.37517	1.34625	1.63647	2.05884	1.1312	1.91998
ENSG00000080493	-3.04828	4.64943	110.764	6.66575e-26	9.40982e-24	SLC4A4	protein_coding	31	55	47	289	488	474	solute carrier family 4 (sodium bicarbonate cotransporter), member 4 [Source:HGNC Symbol;Acc:HGNC:11030]	384801	SLC4A4	protein_coding	0.014374	0.0131597	0.0122659	0.175106	0.0960847	0.0816103
ENSG00000080503	-0.654181	7.14482	11.3801	0.000742339	0.00543336	SMARCA2	protein_coding	606	1178	1118	803	2083	2629	SWI/SNF related, matrix associated, actin dependent regulator of chromatin, subfamily a, member 2 [Source:HGNC Symbol;Acc:HGNC:11098]	178405	SMARCA2	protein_coding	0.606061	0.607937	0.62932	1.04941	0.884612	0.976307
ENSG00000080546	2.71522	5.43185	118.054	1.68701e-27	2.59799e-25	SESN1	protein_coding	448	729	767	36	160	199	sestrin 1 [Source:HGNC Symbol;Acc:HGNC:21595]	108382	SESN1	protein_coding	0.737516	0.619285	0.710681	0.0774433	0.111849	0.121646
ENSG00000080561	0.536287	3.38298	1.81904	0.177427	0.363926	MID2	protein_coding	65	100	145	16	146	158	midline 2 [Source:HGNC Symbol;Acc:HGNC:7096]	101438	MID2	protein_coding	0.114331	0.0907652	0.14355	0.0367754	0.109049	0.103195
ENSG00000080573	-0.766183	6.13774	14.0277	0.000180141	0.00162529	COL5A3	protein_coding	164	562	755	245	1046	1914	collagen, type V, alpha 3 [Source:HGNC Symbol;Acc:HGNC:14864]	50910	COL5A3	protein_coding	0.574767	1.01637	1.48929	1.12202	1.55668	2.49082
ENSG00000080603	-0.238047	4.59268	0.555147	0.456222	0.654703	SRCAP	protein_coding	120	199	236	79	548	296	Snf2-related CREBBP activator protein [Source:HGNC Symbol;Acc:HGNC:16974]	46985	SRCAP	protein_coding	0.455693	0.389954	0.504417	0.392018	0.883674	0.417383
ENSG00000080608	-0.511019	5.67206	4.39214	0.0361049	0.12074	KIAA0020	protein_coding	227	492	371	365	594	792	KIAA0020 [Source:HGNC Symbol;Acc:HGNC:29676]	123772	KIAA0020	protein_coding	0.327231	0.365985	0.301015	0.687558	0.363609	0.423941
ENSG00000080802	0.0596157	4.16217	0.0494064	0.824099	0.906444	CNOT4	protein_coding	108	199	164	91	220	222	CCR4-NOT transcription complex, subunit 4 [Source:HGNC Symbol;Acc:HGNC:7880]	148332	CNOT4	protein_coding	0.129909	0.12352	0.111031	0.143036	0.112372	0.0991564
ENSG00000080815	-0.057549	6.21703	0.0837891	0.772227	0.875534	PSEN1	protein_coding	426	821	665	315	978	1195	presenilin 1 [Source:HGNC Symbol;Acc:HGNC:9508]	87273	PSEN1	protein_coding	0.870924	0.86613	0.765206	0.841529	0.849043	0.907174
ENSG00000080819	0.609799	4.94394	5.13885	0.0233962	0.0871909	CPOX	protein_coding	157	392	450	116	203	477	coproporphyrinogen oxidase [Source:HGNC Symbol;Acc:HGNC:2321]	72591	CPOX	protein_coding	0.385894	0.497191	0.622539	0.372575	0.211877	0.43535
ENSG00000080822	0.402624	5.39717	2.74742	0.0974115	0.245112	CLDND1	protein_coding	196	543	575	161	359	663	claudin domain containing 1 [Source:HGNC Symbol;Acc:HGNC:1322]	25154	CLDND1	protein_coding	1.39027	1.98753	2.29561	1.4923	1.08133	1.74626
ENSG00000080823	-0.784594	3.55648	5.02291	0.0250141	0.0918509	MOK	protein_coding	29	118	89	59	272	146	MOK protein kinase [Source:HGNC Symbol;Acc:HGNC:9833]	80700	MOK	protein_coding	0.0641173	0.134626	0.110752	0.170458	0.255368	0.119862
ENSG00000080824	-1.4241	8.72138	28.3966	9.88394e-08	1.8766e-06	HSP90AA1	protein_coding	1017	2298	2995	3127	7573	8077	heat shock protein 90kDa alpha (cytosolic), class A member 1 [Source:HGNC Symbol;Acc:HGNC:5253]	58961	HSP90AA1	protein_coding	3.07756	3.58844	5.10116	12.3652	9.73137	9.07586
ENSG00000080839	-1.25544	4.77042	26.8008	2.25542e-07	4.04543e-06	RBL1	protein_coding	64	137	242	128	408	795	retinoblastoma-like 1 [Source:HGNC Symbol;Acc:HGNC:9893]	99646	RBL1	protein_coding	0.114596	0.126585	0.243889	0.299494	0.310221	0.528579
ENSG00000080845	-1.12077	3.90141	11.7993	0.000592517	0.00450324	DLGAP4	protein_coding	63	137	46	65	394	219	discs, large (Drosophila) homolog-associated protein 4 [Source:HGNC Symbol;Acc:HGNC:24476]	222301	DLGAP4	protein_coding	0.050565	0.0567413	0.0207804	0.0681727	0.134284	0.0652688
ENSG00000080947	-0.681441	2.14645	1.41356	0.234467	0.4353	CROCCP3	transcribed_unprocessed_pseudogene	15	44	27	30	36	98	ciliary rootlet coiled-coil, rootletin pseudogene 3 [Source:HGNC Symbol;Acc:HGNC:29405]	31821	CROCCP3	transcribed_unprocessed_pseudogene	0.0841062	0.127309	0.0852092	0.219809	0.0857155	0.20404
ENSG00000080986	-2.30161	5.57695	70.7808	3.99194e-17	2.63468e-15	NDC80	protein_coding	59	147	243	395	696	1393	NDC80 kinetochore complex component [Source:HGNC Symbol;Acc:HGNC:16909]	45124	NDC80	protein_coding	0.23329	0.299937	0.540798	2.04093	1.16862	2.04525
ENSG00000081014	-0.821593	5.85668	14.4488	0.000144025	0.0013389	AP4E1	protein_coding	258	431	379	411	754	1065	adaptor-related protein complex 4, epsilon 1 subunit [Source:HGNC Symbol;Acc:HGNC:573]	97228	AP4E1	protein_coding	0.473455	0.408137	0.391457	0.985574	0.587558	0.725706
ENSG00000081019	-0.0609515	4.15971	0.0442126	0.833459	0.911886	RSBN1	protein_coding	88	182	189	97	239	215	round spermatid basic protein 1 [Source:HGNC Symbol;Acc:HGNC:25642]	50644	RSBN1	protein_coding	0.310031	0.330875	0.374775	0.446563	0.357553	0.281263
ENSG00000081026	-0.402842	4.38689	1.9536	0.1622	0.342481	MAGI3	protein_coding	82	173	224	131	232	356	membrane associated guanylate kinase, WW and PDZ domain containing 3 [Source:HGNC Symbol;Acc:HGNC:29647]	295174	MAGI3	protein_coding	0.0495663	0.053962	0.0762091	0.103474	0.0595498	0.0799051
ENSG00000081041	-0.220823	2.07644	0.127952	0.720565	0.8424	CXCL2	protein_coding	18	43	26	26	101	15	chemokine (C-X-C motif) ligand 2 [Source:HGNC Symbol;Acc:HGNC:4603]	2258	CXCL2	protein_coding	1.42233	1.75333	1.15634	2.68465	3.38897	0.440119
ENSG00000081052	1.88283	1.68669	6.97713	0.00825579	0.0390409	COL4A4	protein_coding	19	42	60	0	22	38	collagen, type IV, alpha 4 [Source:HGNC Symbol;Acc:HGNC:2206]	161402	COL4A4	protein_coding	0.0210037	0.0239585	0.0373318	0	0.0103272	0.0155983
ENSG00000081059	-1.26824	2.88442	4.54026	0.0331065	0.113291	TCF7	protein_coding	22	22	71	61	160	68	transcription factor 7 (T-cell specific, HMG-box) [Source:HGNC Symbol;Acc:HGNC:11639]	37154	TCF7	protein_coding	0.10565	0.0545177	0.191906	0.382792	0.326276	0.121257
ENSG00000081087	0.64111	6.405	7.45244	0.00633505	0.0316566	OSTM1	protein_coding	532	1151	1036	351	583	1155	osteopetrosis associated transmembrane protein 1 [Source:HGNC Symbol;Acc:HGNC:21652]	124445	OSTM1	protein_coding	0.762755	0.851565	0.836024	0.65761	0.354946	0.614904
ENSG00000081154	-0.312808	6.20642	1.55968	0.211713	0.407444	PCNP	protein_coding	306	872	611	413	800	1342	PEST proteolytic signal containing nuclear protein [Source:HGNC Symbol;Acc:HGNC:30023]	20342	PCNP	protein_coding	2.68398	3.94678	3.01637	4.73364	2.97966	4.37081
ENSG00000081177	-0.178651	4.52682	0.406351	0.523827	0.710143	EXD2	protein_coding	114	272	185	123	244	396	exonuclease 3'-5' domain containing 2 [Source:HGNC Symbol;Acc:HGNC:20217]	52509	EXD2	protein_coding	0.387366	0.476931	0.353814	0.546148	0.352068	0.499648
ENSG00000081189	-1.3864	4.03211	20.9013	4.8357e-06	6.55917e-05	MEF2C	protein_coding	79	82	60	136	212	342	myocyte enhancer factor 2C [Source:HGNC Symbol;Acc:HGNC:6996]	185947	MEF2C	protein_coding	0.0758034	0.0406017	0.032404	0.170525	0.0863808	0.121854
ENSG00000081307	-0.0795772	5.1126	0.101511	0.750024	0.861643	UBA5	protein_coding	149	340	423	178	396	523	ubiquitin-like modifier activating enzyme 5 [Source:HGNC Symbol;Acc:HGNC:23230]	23651	UBA5	protein_coding	1.12406	1.32358	1.79609	1.75473	1.26858	1.46506
ENSG00000081320	2.31318	7.02571	113.995	1.30609e-26	1.861e-24	STK17B	protein_coding	1458	2209	1849	228	429	697	serine/threonine kinase 17b [Source:HGNC Symbol;Acc:HGNC:11396]	42937	STK17B	protein_coding	6.05866	4.73679	4.32456	1.23806	0.757001	1.07548
ENSG00000081377	-0.0267516	4.8676	0.0121376	0.912274	0.956338	CDC14B	protein_coding	165	272	311	159	358	371	cell division cycle 14B [Source:HGNC Symbol;Acc:HGNC:1719]	129589	CDC14B	protein_coding	0.227178	0.193251	0.241007	0.286067	0.209308	0.189674
ENSG00000081386	-0.152087	4.52455	0.380967	0.537086	0.719767	ZNF510	protein_coding	142	209	201	131	262	338	zinc finger protein 510 [Source:HGNC Symbol;Acc:HGNC:29161]	22264	ZNF510	protein_coding	1.13798	0.864297	0.906629	1.37185	0.891597	1.00581
ENSG00000081665	0.0136008	3.57603	0.00134383	0.970757	0.985489	ZNF506	protein_coding	45	127	152	71	118	155	zinc finger protein 506 [Source:HGNC Symbol;Acc:HGNC:23780]	35912	ZNF506	protein_coding	0.223575	0.3256	0.425051	0.460954	0.248951	0.285953
ENSG00000081692	-0.00615061	3.00936	0.000232981	0.987822	0.993819	JMJD4	protein_coding	21	92	116	30	111	110	jumonji domain containing 4 [Source:HGNC Symbol;Acc:HGNC:25724]	4986	JMJD4	protein_coding	0.751481	1.69885	2.33637	1.40284	1.68671	1.46165
ENSG00000081721	-0.0325882	4.00939	0.0120459	0.912605	0.956414	DUSP12	protein_coding	85	160	166	96	183	200	dual specificity phosphatase 12 [Source:HGNC Symbol;Acc:HGNC:3067]	7480	DUSP12	protein_coding	2.02753	1.96942	2.22866	2.99232	1.85362	1.77146
ENSG00000081760	1.6209	5.34522	52.1603	5.11493e-13	2.06302e-11	AACS	protein_coding	390	677	514	97	240	282	acetoacetyl-CoA synthetase [Source:HGNC Symbol;Acc:HGNC:21298]	77954	AACS	protein_coding	0.892641	0.799595	0.662158	0.290116	0.233262	0.23967
ENSG00000081791	0.152276	5.04086	0.449607	0.502522	0.692282	KIAA0141	protein_coding	210	397	289	166	386	390	KIAA0141 [Source:HGNC Symbol;Acc:HGNC:28969]	18239	KIAA0141	protein_coding	2.05432	2.00405	1.59123	2.122	1.60346	1.41666
ENSG00000081803	1.36959	3.65201	18.2889	1.89809e-05	0.000221919	CADPS2	protein_coding	120	217	122	44	79	76	Ca++-dependent secretion activator 2 [Source:HGNC Symbol;Acc:HGNC:16018]	568334	CADPS2	protein_coding	0.0376728	0.0351541	0.0215572	0.0180504	0.0105316	0.00885957
ENSG00000081818	0.05063	0.0407181	0.00121811	0.972158	0.986035	PCDHB4	protein_coding	0	11	12	1	4	24	protocadherin beta 4 [Source:HGNC Symbol;Acc:HGNC:8689]	3824	PCDHB4	protein_coding	0	0.264847	0.315137	0.0609706	0.0792525	0.415811
ENSG00000081853	0.753866	1.20982	1.12585	0.288662	0.497403	PCDHGA2	protein_coding	19	23	26	10	25	13	protocadherin gamma subfamily A, 2 [Source:HGNC Symbol;Acc:HGNC:8700]	174219	PCDHGA2	protein_coding	0.0194585	0.0121549	0.014987	0.0133827	0.0108721	0.00494368
ENSG00000081870	-0.626288	3.89749	4.55039	0.0329113	0.112883	HSPB11	protein_coding	67	114	121	63	242	305	heat shock protein family B (small), member 11 [Source:HGNC Symbol;Acc:HGNC:25019]	29355	HSPB11	protein_coding	0.407234	0.357555	0.413942	0.500377	0.624603	0.688368
ENSG00000081913	-1.32128	3.41121	14.2549	0.000159647	0.00146273	PHLPP1	protein_coding	31	78	44	47	316	150	PH domain and leucine rich repeat protein phosphatase 1 [Source:HGNC Symbol;Acc:HGNC:20610]	264983	PHLPP1	protein_coding	0.0208735	0.0271017	0.0166752	0.0413541	0.0903524	0.0375039
ENSG00000081923	-3.06986	5.65698	127.121	1.74763e-29	3.41595e-27	ATP8B1	protein_coding	56	139	89	378	934	1672	ATPase, aminophospholipid transporter, class I, type 8B, member 1 [Source:HGNC Symbol;Acc:HGNC:3706]	156675	ATP8B1	protein_coding	0.0637733	0.0816836	0.0570462	0.562511	0.451666	0.707032
ENSG00000082014	0.278361	4.40691	1.0526	0.304909	0.514516	SMARCD3	protein_coding	114	334	181	61	294	298	SWI/SNF related, matrix associated, actin dependent regulator of chromatin, subfamily d, member 3 [Source:HGNC Symbol;Acc:HGNC:11108]	39132	SMARCD3	protein_coding	0.519785	0.785841	0.464497	0.363443	0.569228	0.50453
ENSG00000082068	0.503808	5.20792	4.90572	0.0267679	0.0966612	WDR70	protein_coding	262	353	508	140	360	462	WD repeat domain 70 [Source:HGNC Symbol;Acc:HGNC:25495]	374223	WDR70	protein_coding	0.124917	0.0868489	0.136323	0.087224	0.0728858	0.0817926
ENSG00000082146	0.0214249	2.99218	0.00261474	0.959218	0.97961	STRADB	protein_coding	36	115	64	40	74	125	STE20-related kinase adaptor beta [Source:HGNC Symbol;Acc:HGNC:13205]	92988	STRADB	protein_coding	0.0690759	0.113865	0.0691178	0.100293	0.0602942	0.0890606
ENSG00000082153	0.0161063	7.06125	0.00641753	0.93615	0.968747	BZW1	protein_coding	670	1769	1211	565	1724	2016	basic leucine zipper and W2 domains 1 [Source:HGNC Symbol;Acc:HGNC:18380]	13252	BZW1	protein_coding	9.02078	12.2904	9.17697	9.94044	9.85659	10.0789
ENSG00000082196	0.605537	2.12104	1.19252	0.274821	0.482544	C1QTNF3	protein_coding	23	77	22	12	101	11	C1q and tumor necrosis factor related protein 3 [Source:HGNC Symbol;Acc:HGNC:14326]	24384	C1QTNF3	protein_coding	0.168296	0.290741	0.0906055	0.11474	0.313825	0.0298876
ENSG00000082212	-0.425304	4.97969	3.46153	0.0628121	0.179601	ME2	protein_coding	162	275	258	173	401	567	malic enzyme 2, NAD(+)-dependent, mitochondrial [Source:HGNC Symbol;Acc:HGNC:6984]	75208	ME2	protein_coding	0.384328	0.336658	0.344502	0.536316	0.403972	0.499484
ENSG00000082213	-0.201587	4.8752	0.735459	0.391119	0.600867	C5orf22	protein_coding	137	237	348	146	308	549	chromosome 5 open reading frame 22 [Source:HGNC Symbol;Acc:HGNC:25639]	22792	C5orf22	protein_coding	1.07248	0.957384	1.53332	1.49351	1.02386	1.59585
ENSG00000082258	-0.210211	5.35917	0.585231	0.444269	0.645325	CCNT2	protein_coding	177	357	462	282	387	604	cyclin T2 [Source:HGNC Symbol;Acc:HGNC:1600]	41107	CCNT2	protein_coding	0.76826	0.799599	1.12866	1.59945	0.71329	0.973473
ENSG00000082269	-0.993636	3.43645	7.89841	0.00494783	0.0261653	FAM135A	protein_coding	35	91	64	82	156	187	family with sequence similarity 135, member A [Source:HGNC Symbol;Acc:HGNC:21084]	148233	FAM135A	protein_coding	0.0421283	0.0565219	0.0433582	0.128976	0.0797353	0.0835794
ENSG00000082397	0.0794284	7.07678	0.166502	0.683239	0.818382	EPB41L3	protein_coding	882	1350	1316	671	1362	2050	erythrocyte membrane protein band 4.1-like 3 [Source:HGNC Symbol;Acc:HGNC:3380]	238319	EPB41L3	protein_coding	0.66033	0.521549	0.554541	0.656451	0.433001	0.569899
ENSG00000082438	-1.25491	5.43197	30.6143	3.14767e-08	6.59195e-07	COBLL1	protein_coding	154	308	207	237	848	928	cordon-bleu WH2 repeat protein-like 1 [Source:HGNC Symbol;Acc:HGNC:23571]	190055	COBLL1	protein_coding	0.144575	0.149208	0.109377	0.290742	0.338055	0.323498
ENSG00000082458	-1.07267	3.82718	10.8962	0.000963602	0.00675332	DLG3	protein_coding	47	77	117	96	244	245	discs, large homolog 3 (Drosophila) [Source:HGNC Symbol;Acc:HGNC:2902]	60629	DLG3	protein_coding	0.138315	0.116931	0.193795	0.369173	0.304916	0.267725
ENSG00000082482	-1.31896	7.00584	39.1118	4.00212e-10	1.07994e-08	KCNK2	protein_coding	537	987	408	941	2507	2018	potassium channel, two pore domain subfamily K, member 2 [Source:HGNC Symbol;Acc:HGNC:6277]	231318	KCNK2	protein_coding	0.414205	0.392851	0.177128	0.948459	0.821137	0.577982
ENSG00000082497	-2.59569	2.48349	20.0216	7.65721e-06	9.80201e-05	SERTAD4	protein_coding	0	14	29	0	108	261	SERTA domain containing 4 [Source:HGNC Symbol;Acc:HGNC:25236]	13832	SERTAD4	protein_coding	0	0.0931887	0.210547	0	0.591575	1.25014
ENSG00000082512	0.398044	3.75265	1.70351	0.19183	0.382827	TRAF5	protein_coding	55	146	216	39	117	243	TNF receptor-associated factor 5 [Source:HGNC Symbol;Acc:HGNC:12035]	48331	TRAF5	protein_coding	0.203043	0.27813	0.448812	0.188138	0.183413	0.333107
ENSG00000082515	-0.64974	3.57892	2.8508	0.0913284	0.23437	MRPL22	protein_coding	57	133	55	73	133	239	mitochondrial ribosomal protein L22 [Source:HGNC Symbol;Acc:HGNC:14480]	28341	MRPL22	protein_coding	0.358848	0.432072	0.194888	0.600546	0.355555	0.558709
ENSG00000082516	-0.234468	4.84223	0.79827	0.371611	0.5821	GEMIN5	protein_coding	127	326	251	165	325	457	gem (nuclear organelle) associated protein 5 [Source:HGNC Symbol;Acc:HGNC:20043]	50793	GEMIN5	protein_coding	0.446119	0.590927	0.496257	0.757388	0.484786	0.596094
ENSG00000082641	-0.217076	8.2497	1.04454	0.306767	0.516394	NFE2L1	protein_coding	1633	3290	2495	1507	4076	4833	nuclear factor, erythroid 2-like 1 [Source:HGNC Symbol;Acc:HGNC:7781]	13158	NFE2L1	protein_coding	22.1435	23.0211	19.0422	26.7031	23.4701	24.3349
ENSG00000082701	-0.145751	6.13691	0.480117	0.488369	0.681226	GSK3B	protein_coding	347	751	672	330	1143	890	glycogen synthase kinase 3 beta [Source:HGNC Symbol;Acc:HGNC:4617]	273094	GSK3B	protein_coding	0.226709	0.253191	0.247112	0.281735	0.317106	0.215914
ENSG00000082781	0.0185906	8.47519	0.00764952	0.930305	0.965187	ITGB5	protein_coding	1992	4334	3168	1584	5183	4520	integrin, beta 5 [Source:HGNC Symbol;Acc:HGNC:6160]	139470	ITGB5	protein_coding	2.54835	2.86107	2.28108	2.64797	2.8156	2.14714
ENSG00000082805	-0.731215	6.58504	14.3576	0.000151172	0.00139505	ERC1	protein_coding	378	855	697	482	1610	1873	ELKS/RAB6-interacting/CAST family member 1 [Source:HGNC Symbol;Acc:HGNC:17072]	505424	ERC1	protein_coding	0.13344	0.155751	0.138488	0.222346	0.241346	0.245519
ENSG00000082898	0.0865598	7.89935	0.144574	0.703776	0.831507	XPO1	protein_coding	1300	2708	2471	1193	2235	3844	exportin 1 [Source:HGNC Symbol;Acc:HGNC:12825]	60777	XPO1	protein_coding	3.81641	4.10232	4.08291	4.57657	2.78618	4.19032
ENSG00000082996	0.0800396	5.32838	0.115276	0.734216	0.851697	RNF13	protein_coding	242	565	288	206	475	486	ring finger protein 13 [Source:HGNC Symbol;Acc:HGNC:10057]	149431	RNF13	protein_coding	0.288952	0.348119	0.193548	0.321414	0.240837	0.215476
ENSG00000083067	1.16782	0.681908	1.73845	0.187336	0.376847	TRPM3	protein_coding	6	14	35	4	7	15	transient receptor potential cation channel, subfamily M, member 3 [Source:HGNC Symbol;Acc:HGNC:17992]	917841	TRPM3	protein_coding	0.00116637	0.00140437	0.00382946	0.00101609	0.000577832	0.00108275
ENSG00000083093	-0.0281798	4.02437	0.0095468	0.922164	0.961913	PALB2	protein_coding	81	163	180	63	255	221	partner and localizer of BRCA2 [Source:HGNC Symbol;Acc:HGNC:26144]	38150	PALB2	protein_coding	0.378827	0.393381	0.473821	0.385021	0.506426	0.383796
ENSG00000083097	-0.389938	4.49591	2.33855	0.126207	0.291133	DOPEY1	protein_coding	118	222	167	99	372	370	dopey family member 1 [Source:HGNC Symbol;Acc:HGNC:21194]	103684	DOPEY1	protein_coding	0.203058	0.197134	0.161749	0.222619	0.271833	0.236425
ENSG00000083099	-0.279938	5.11012	1.56569	0.210834	0.406779	LYRM2	protein_coding	196	286	315	174	392	650	LYR motif containing 2 [Source:HGNC Symbol;Acc:HGNC:25229]	70609	LYRM2	protein_coding	0.495275	0.372929	0.448009	0.57455	0.420627	0.609896
ENSG00000083123	0.143928	3.94266	0.243705	0.621543	0.778282	BCKDHB	protein_coding	90	174	153	57	243	178	branched chain keto acid dehydrogenase E1, beta polypeptide [Source:HGNC Symbol;Acc:HGNC:987]	239623	BCKDHB	protein_coding	0.0670139	0.0668561	0.0641209	0.0554606	0.0768331	0.0492146
ENSG00000083168	-1.01367	6.1464	19.9796	7.8273e-06	9.9695e-05	KAT6A	protein_coding	225	437	600	486	1034	1388	K(lysine) acetyltransferase 6A [Source:HGNC Symbol;Acc:HGNC:13013]	122511	KAT6A	protein_coding	0.327686	0.328418	0.491828	0.924911	0.639464	0.750615
ENSG00000083223	-0.0389677	6.22468	0.0372289	0.847	0.920279	ZCCHC6	protein_coding	487	692	711	326	1005	1110	zinc finger, CCHC domain containing 6 [Source:HGNC Symbol;Acc:HGNC:25817]	66721	ZCCHC6	protein_coding	1.30232	0.954912	1.07015	1.13918	1.14123	1.10221
ENSG00000083290	0.209163	4.94346	0.646006	0.421544	0.627079	ULK2	protein_coding	204	342	298	91	364	550	unc-51 like autophagy activating kinase 2 [Source:HGNC Symbol;Acc:HGNC:13480]	97107	ULK2	protein_coding	0.374827	0.324262	0.308179	0.218489	0.284002	0.375245
ENSG00000083312	0.583583	8.26872	6.80375	0.00909666	0.0420648	TNPO1	protein_coding	2018	3821	3875	1270	2451	4026	transportin 1 [Source:HGNC Symbol;Acc:HGNC:6401]	100421	TNPO1	protein_coding	3.58548	3.50326	3.87511	2.94861	1.84922	2.65615
ENSG00000083444	0.245671	7.68765	1.50493	0.219915	0.417444	PLOD1	protein_coding	1306	2552	2014	896	2343	2707	procollagen-lysine, 2-oxoglutarate 5-dioxygenase 1 [Source:HGNC Symbol;Acc:HGNC:9081]	41333	PLOD1	protein_coding	5.63764	5.68465	4.89327	5.05417	4.29483	4.33904
ENSG00000083457	-0.151031	4.41926	0.247299	0.618983	0.776262	ITGAE	protein_coding	104	356	114	92	304	298	integrin, alpha E (antigen CD103, human mucosal lymphocyte antigen 1; alpha polypeptide) [Source:HGNC Symbol;Acc:HGNC:6147]	86615	ITGAE	protein_coding	0.214235	0.378422	0.132175	0.247647	0.26592	0.227943
ENSG00000083520	0.0447223	5.90508	0.0480087	0.826565	0.908108	DIS3	protein_coding	369	619	591	255	724	935	DIS3 exosome endoribonuclease and 3'-5' exoribonuclease [Source:HGNC Symbol;Acc:HGNC:20604]	29927	DIS3	protein_coding	2.19996	1.90435	1.98317	1.98662	1.83293	2.06991
ENSG00000083535	-0.267733	4.29546	1.05533	0.304282	0.514268	PIBF1	protein_coding	102	195	166	104	273	289	progesterone immunomodulatory binding factor 1 [Source:HGNC Symbol;Acc:HGNC:23352]	234402	PIBF1	protein_coding	0.0776407	0.0765937	0.0711186	0.103445	0.0882413	0.0816844
ENSG00000083544	-0.685123	4.64883	7.61122	0.00580062	0.0296396	TDRD3	protein_coding	103	204	196	150	332	492	tudor domain containing 3 [Source:HGNC Symbol;Acc:HGNC:20612]	177421	TDRD3	protein_coding	0.103582	0.105863	0.11094	0.197117	0.141776	0.183723
ENSG00000083635	-1.03031	2.87378	6.15407	0.013111	0.0561332	NUFIP1	protein_coding	17	58	56	47	108	146	nuclear fragile X mental retardation protein interacting protein 1 [Source:HGNC Symbol;Acc:HGNC:8057]	50234	NUFIP1	protein_coding	0.0603812	0.106304	0.111951	0.218142	0.162891	0.192556
ENSG00000083642	-0.438919	5.31764	3.75259	0.0527257	0.158458	PDS5B	protein_coding	245	306	303	210	624	603	PDS5 cohesin associated factor B [Source:HGNC Symbol;Acc:HGNC:20418]	191592	PDS5B	protein_coding	0.22816	0.14705	0.158819	0.255553	0.246762	0.208518
ENSG00000083720	-0.644744	5.61722	8.28909	0.0039884	0.0218574	OXCT1	protein_coding	187	356	463	278	526	1148	3-oxoacid CoA transferase 1 [Source:HGNC Symbol;Acc:HGNC:8527]	140454	OXCT1	protein_coding	0.237552	0.233365	0.331042	0.461476	0.283741	0.541515
ENSG00000083750	0.253696	3.88052	0.776775	0.378129	0.588441	RRAGB	protein_coding	89	186	142	65	187	163	Ras-related GTP binding B [Source:HGNC Symbol;Acc:HGNC:19901]	41035	RRAGB	protein_coding	0.386978	0.417329	0.347513	0.369315	0.345269	0.26317
ENSG00000083799	-1.66052	5.33275	52.8548	3.59138e-13	1.47189e-11	CYLD	protein_coding	113	162	220	330	570	967	cylindromatosis (turban tumor syndrome) [Source:HGNC Symbol;Acc:HGNC:2584]	59885	CYLD	protein_coding	0.336675	0.249067	0.368928	1.2848	0.721153	1.06982
ENSG00000083807	0.489752	1.22363	0.450706	0.502	0.691934	SLC27A5	protein_coding	11	25	31	14	14	24	solute carrier family 27 (fatty acid transporter), member 5 [Source:HGNC Symbol;Acc:HGNC:10999]	32901	SLC27A5	protein_coding	0.0596533	0.0699602	0.0946214	0.0992105	0.0322396	0.0483287
ENSG00000083812	0.223561	3.18856	0.366661	0.54483	0.725018	ZNF324	protein_coding	36	117	115	37	97	129	zinc finger protein 324 [Source:HGNC Symbol;Acc:HGNC:14096]	8391	ZNF324	protein_coding	0.76549	1.28378	1.37632	1.02808	0.875848	1.01854
ENSG00000083814	1.09856	2.05923	3.12372	0.0771604	0.207659	ZNF671	protein_coding	41	77	21	4	56	30	zinc finger protein 671 [Source:HGNC Symbol;Acc:HGNC:26279]	7873	ZNF671	protein_coding	0.929168	0.900473	0.267865	0.118456	0.538913	0.252455
ENSG00000083817	-0.182203	2.30213	0.150908	0.697669	0.828271	ZNF416	protein_coding	22	53	42	15	79	81	zinc finger protein 416 [Source:HGNC Symbol;Acc:HGNC:20645]	7361	ZNF416	protein_coding	0.533257	0.662917	0.572993	0.475109	0.813132	0.729039
ENSG00000083828	-0.228885	3.17068	0.337821	0.56109	0.73624	ZNF586	protein_coding	39	98	78	58	82	148	zinc finger protein 586 [Source:HGNC Symbol;Acc:HGNC:25949]	50284	ZNF586	protein_coding	0.138384	0.179439	0.155776	0.268928	0.123553	0.195
ENSG00000083838	0.935341	1.73862	2.09331	0.147945	0.323054	ZNF446	protein_coding	12	25	81	5	30	34	zinc finger protein 446 [Source:HGNC Symbol;Acc:HGNC:21036]	7213	ZNF446	protein_coding	0.296836	0.319113	1.12773	0.161619	0.31512	0.312295
ENSG00000083844	0.431527	4.97919	3.28174	0.0700545	0.194251	ZNF264	protein_coding	150	350	494	107	312	460	zinc finger protein 264 [Source:HGNC Symbol;Acc:HGNC:13057]	31346	ZNF264	protein_coding	0.853807	1.02803	1.58264	0.795867	0.754125	0.972251
ENSG00000083845	0.959344	8.03032	21.1698	4.20335e-06	5.789e-05	RPS5	protein_coding	1717	4109	3469	629	2700	2758	ribosomal protein S5 [Source:HGNC Symbol;Acc:HGNC:10426]	8406	RPS5	protein_coding	36.4445	45.0056	41.443	17.4462	24.3358	21.7374
ENSG00000083857	0.247188	10.1998	0.824207	0.363953	0.574532	FAT1	protein_coding	5905	16180	12871	4233	13007	18818	FAT atypical cadherin 1 [Source:HGNC Symbol;Acc:HGNC:3595]	138939	FAT1	protein_coding	7.5831	10.722	9.30304	7.10334	7.0929	8.97329
ENSG00000083896	-0.102641	6.57775	0.280801	0.596177	0.761212	YTHDC1	protein_coding	586	843	919	494	977	1641	YTH domain containing 1 [Source:HGNC Symbol;Acc:HGNC:30626]	39702	YTHDC1	protein_coding	2.63352	1.95495	2.32455	2.90104	1.86446	2.73841
ENSG00000083937	0.0775513	5.62212	0.117366	0.731909	0.849991	CHMP2B	protein_coding	293	555	467	189	533	897	charged multivesicular body protein 2B [Source:HGNC Symbol;Acc:HGNC:24537]	28277	CHMP2B	protein_coding	1.84878	1.80709	1.65852	1.55836	1.42812	2.10166
ENSG00000084070	-0.990283	4.0228	10.0526	0.00152132	0.00993321	SMAP2	protein_coding	43	126	126	103	211	369	small ArfGAP2 [Source:HGNC Symbol;Acc:HGNC:25082]	78476	SMAP2	protein_coding	0.0977648	0.147827	0.161239	0.306012	0.203712	0.311524
ENSG00000084072	-0.217414	4.58895	0.605814	0.436368	0.638043	PPIE	protein_coding	106	296	196	142	285	348	peptidylprolyl isomerase E (cyclophilin E) [Source:HGNC Symbol;Acc:HGNC:9258]	71732	PPIE	protein_coding	0.26366	0.379926	0.274397	0.461545	0.301025	0.321417
ENSG00000084073	0.228018	6.62857	1.06734	0.301547	0.511681	ZMPSTE24	protein_coding	476	1205	1225	436	950	1508	zinc metallopeptidase STE24 [Source:HGNC Symbol;Acc:HGNC:12877]	36077	ZMPSTE24	protein_coding	2.35411	3.07522	3.40991	2.8177	1.9951	2.76932
ENSG00000084090	0.0533867	7.4977	0.0719803	0.788475	0.884975	STARD7	protein_coding	890	1992	2089	751	2110	2959	StAR-related lipid transfer (START) domain containing 7 [Source:HGNC Symbol;Acc:HGNC:18063]	23966	STARD7	protein_coding	6.62591	7.65268	8.75346	7.30606	6.67049	8.17998
ENSG00000084092	0.809709	4.90884	12.268	0.000460795	0.00364193	NOA1	protein_coding	213	344	444	95	257	350	nitric oxide associated 1 [Source:HGNC Symbol;Acc:HGNC:28473]	15453	NOA1	protein_coding	2.45933	2.04958	2.88541	1.43334	1.26006	1.50058
ENSG00000084093	-0.154673	6.64229	0.571754	0.449563	0.649118	REST	protein_coding	548	894	993	553	990	1734	RE1-silencing transcription factor [Source:HGNC Symbol;Acc:HGNC:9966]	27968	REST	protein_coding	3.49599	2.94304	3.56553	4.61001	2.68191	4.10762
ENSG00000084112	-0.729536	6.0348	10.7231	0.00105808	0.00729935	SSH1	protein_coding	222	600	524	387	1102	1073	slingshot protein phosphatase 1 [Source:HGNC Symbol;Acc:HGNC:30579]	79398	SSH1	protein_coding	0.498878	0.695764	0.662763	1.13642	1.05158	0.89535
ENSG00000084207	0.698902	7.09731	11.9311	0.000552058	0.0042487	GSTP1	protein_coding	824	1972	1783	484	1339	1485	glutathione S-transferase pi 1 [Source:HGNC Symbol;Acc:HGNC:4638]	3065	GSTP1	protein_coding	47.9676	59.2375	58.4195	36.8174	33.0995	32.0995
ENSG00000084234	-0.361705	10.306	1.75418	0.185352	0.374358	APLP2	protein_coding	5862	10608	12880	7119	15234	22106	amyloid beta (A4) precursor-like protein 2 [Source:HGNC Symbol;Acc:HGNC:598]	74974	APLP2	protein_coding	13.9504	13.027	17.2521	22.1384	15.3948	19.5345
ENSG00000084444	0.115005	2.97198	0.0808477	0.776152	0.877675	KIAA1467	protein_coding	53	109	49	37	79	109	KIAA1467 [Source:HGNC Symbol;Acc:HGNC:29288]	98237	KIAA1467	protein_coding	0.0962613	0.102158	0.0500908	0.0878143	0.0609288	0.0735113
ENSG00000084463	-0.253142	5.38774	1.24028	0.265418	0.472067	WBP11	protein_coding	236	378	367	173	528	841	WW domain binding protein 11 [Source:HGNC Symbol;Acc:HGNC:16461]	18961	WBP11	protein_coding	2.22076	1.83548	1.94375	2.12727	2.10981	2.93858
ENSG00000084623	0.134271	7.46929	0.460591	0.497348	0.688291	EIF3I	protein_coding	1018	1952	1927	634	2414	2659	eukaryotic translation initiation factor 3, subunit I [Source:HGNC Symbol;Acc:HGNC:3272]	9676	EIF3I	protein_coding	18.7717	18.5739	19.9997	15.2768	18.9022	18.2064
ENSG00000084636	-0.0621886	9.75824	0.0606228	0.805514	0.895238	COL16A1	protein_coding	3361	10512	9915	3149	11821	15111	collagen, type XVI, alpha 1 [Source:HGNC Symbol;Acc:HGNC:2193]	52072	COL16A1	protein_coding	11.5164	18.5867	19.1216	14.0996	17.1997	19.2261
ENSG00000084652	-0.334103	7.31326	2.92783	0.0870644	0.226787	TXLNA	protein_coding	701	1521	1563	747	2237	2825	taxilin alpha [Source:HGNC Symbol;Acc:HGNC:30685]	18599	TXLNA	protein_coding	6.7248	7.52939	8.43929	9.36418	9.1127	10.0631
ENSG00000084676	0.0620195	4.86752	0.0651943	0.798467	0.890521	NCOA1	protein_coding	180	290	296	103	335	540	nuclear receptor coactivator 1 [Source:HGNC Symbol;Acc:HGNC:7668]	278788	NCOA1	protein_coding	0.115199	0.0957732	0.106624	0.0861394	0.0910419	0.128328
ENSG00000084693	0.0148669	3.97072	0.00263733	0.959043	0.979538	AGBL5	protein_coding	69	178	178	69	195	231	ATP/GTP binding protein-like 5 [Source:HGNC Symbol;Acc:HGNC:26147]	28258	AGBL5	protein_coding	0.435671	0.579961	0.63258	0.569307	0.522834	0.541593
ENSG00000084710	0.550503	2.37591	1.15619	0.282257	0.490628	EFR3B	protein_coding	12	56	104	8	68	63	EFR3 homolog B (S. cerevisiae) [Source:HGNC Symbol;Acc:HGNC:29155]	117007	EFR3B	protein_coding	0.0182987	0.0440652	0.0892603	0.015941	0.0440319	0.0356723
ENSG00000084731	-0.4073	4.66119	2.0289	0.154332	0.332196	KIF3C	protein_coding	118	248	194	127	253	580	kinesin family member 3C [Source:HGNC Symbol;Acc:HGNC:6321]	56153	KIF3C	protein_coding	0.374938	0.406629	0.346949	0.527314	0.341364	0.684318
ENSG00000084733	0.620652	7.57658	8.06209	0.0045201	0.0243253	RAB10	protein_coding	1102	2404	2747	741	1788	2145	RAB10, member RAS oncogene family [Source:HGNC Symbol;Acc:HGNC:9759]	103347	RAB10	protein_coding	1.90254	2.14169	2.6693	1.6717	1.31081	1.37509
ENSG00000084754	0.135844	6.98957	0.492369	0.482873	0.677203	HADHA	protein_coding	753	1482	1272	519	1534	1894	hydroxyacyl-CoA dehydrogenase/3-ketoacyl-CoA thiolase/enoyl-CoA hydratase (trifunctional protein), alpha subunit [Source:HGNC Symbol;Acc:HGNC:4801]	54091	HADHA	protein_coding	2.48382	2.52257	2.36156	2.23708	2.14868	2.31984
ENSG00000084764	-0.598462	1.45293	0.852636	0.355808	0.566424	MAPRE3	protein_coding	12	21	18	14	25	63	microtubule-associated protein, RP/EB family, member 3 [Source:HGNC Symbol;Acc:HGNC:6892]	56584	MAPRE3	protein_coding	0.0378389	0.0341701	0.0319459	0.0576863	0.0334747	0.0737649
ENSG00000084774	-0.448467	4.83331	2.21471	0.1367	0.305726	CAD	protein_coding	82	297	303	169	368	457	carbamoyl-phosphate synthetase 2, aspartate transcarbamylase, and dihydroorotase [Source:HGNC Symbol;Acc:HGNC:1424]	26553	CAD	protein_coding	0.550999	1.02982	1.14595	1.48392	1.05004	1.14026
ENSG00000085063	-0.134283	10.0356	0.264833	0.606819	0.76745	CD59	protein_coding	6155	11258	8638	4405	16551	15291	CD59 molecule, complement regulatory protein [Source:HGNC Symbol;Acc:HGNC:1689]	38184	CD59	protein_coding	28.7606	27.1456	22.7179	26.897	32.8408	26.5312
ENSG00000085185	-0.873284	1.91249	1.77676	0.182548	0.371008	BCORL1	protein_coding	27	27	10	12	78	63	BCL6 corepressor-like 1 [Source:HGNC Symbol;Acc:HGNC:25657]	76976	BCORL1	protein_coding	0.0625834	0.0322945	0.0130461	0.0363467	0.0767733	0.0542235
ENSG00000085224	-0.235316	6.99167	1.4163	0.234013	0.434827	ATRX	protein_coding	713	1162	1138	660	1437	2286	alpha thalassemia/mental retardation syndrome X-linked [Source:HGNC Symbol;Acc:HGNC:886]	281391	ATRX	protein_coding	0.452095	0.380203	0.406133	0.546855	0.386916	0.538231
ENSG00000085231	0.37718	5.21893	2.80127	0.0941897	0.239816	TAF9	protein_coding	269	331	481	141	370	525	TAF9 RNA polymerase II, TATA box binding protein (TBP)-associated factor, 32kDa [Source:HGNC Symbol;Acc:HGNC:11542]	19029	TAF9	protein_coding	2.52224	1.60152	2.53843	1.72759	1.47318	1.82787
ENSG00000085274	0.165822	4.22227	0.388656	0.533007	0.71673	MYNN	protein_coding	83	195	254	58	209	340	myoneurin [Source:HGNC Symbol;Acc:HGNC:14955]	16885	MYNN	protein_coding	0.877057	1.06329	1.51067	0.800876	0.937812	1.33408
ENSG00000085365	-0.00535253	5.57164	0.000472914	0.98265	0.991429	SCAMP1	protein_coding	289	466	438	273	375	820	secretory carrier membrane protein 1 [Source:HGNC Symbol;Acc:HGNC:10563]	118488	SCAMP1	protein_coding	0.435185	0.362103	0.371224	0.537189	0.239788	0.458503
ENSG00000085377	-0.202058	5.05187	0.577374	0.447343	0.647471	PREP	protein_coding	150	296	370	203	412	433	prolyl endopeptidase [Source:HGNC Symbol;Acc:HGNC:9358]	125519	PREP	protein_coding	0.213222	0.217121	0.296025	0.377073	0.24869	0.22855
ENSG00000085382	-0.4783	4.20425	2.31147	0.128423	0.294196	HACE1	protein_coding	56	174	198	108	244	301	HECT domain and ankyrin repeat containing E3 ubiquitin protein ligase 1 [Source:HGNC Symbol;Acc:HGNC:21033]	131826	HACE1	protein_coding	0.0757945	0.121526	0.150835	0.191012	0.140236	0.151275
ENSG00000085415	-0.75948	5.13102	9.22763	0.0023839	0.0143656	SEH1L	protein_coding	111	307	294	213	555	602	SEH1-like (S. cerevisiae) [Source:HGNC Symbol;Acc:HGNC:30379]	40403	SEH1L	protein_coding	0.490185	0.699592	0.730753	1.22915	1.04076	0.987155
ENSG00000085433	0.192053	4.83975	0.6004	0.438425	0.639946	WDR47	protein_coding	164	291	335	145	238	445	WD repeat domain 47 [Source:HGNC Symbol;Acc:HGNC:29141]	71899	WDR47	protein_coding	0.406979	0.372641	0.467906	0.470201	0.250798	0.410053
ENSG00000085449	-0.917261	6.57047	22.8603	1.74217e-06	2.62203e-05	WDFY1	protein_coding	396	673	641	580	1531	1828	WD repeat and FYVE domain containing 1 [Source:HGNC Symbol;Acc:HGNC:20451]	89671	WDFY1	protein_coding	0.787942	0.691008	0.717865	1.50805	1.29358	1.3506
ENSG00000085465	1.39948	0.563116	1.94717	0.162892	0.343446	OVGP1	protein_coding	7	22	17	0	15	16	oviductal glycoprotein 1, 120kDa [Source:HGNC Symbol;Acc:HGNC:8524]	13463	OVGP1	protein_coding	0.0927699	0.150453	0.126807	0	0.0844151	0.0787373
ENSG00000085491	-0.770576	6.40199	12.763	0.000353551	0.00289798	SLC25A24	protein_coding	360	714	557	480	1119	1867	solute carrier family 25 (mitochondrial carrier; phosphate carrier), member 24 [Source:HGNC Symbol;Acc:HGNC:20662]	66813	SLC25A24	protein_coding	0.961374	0.983914	0.837203	1.67502	1.26894	1.85134
ENSG00000085511	0.246918	5.80773	1.35597	0.244237	0.446913	MAP3K4	protein_coding	359	626	587	273	555	740	mitogen-activated protein kinase kinase kinase 4 [Source:HGNC Symbol;Acc:HGNC:6856]	125658	MAP3K4	protein_coding	0.509748	0.458674	0.469121	0.506537	0.334637	0.390161
ENSG00000085644	0.869522	2.06255	2.75928	0.0966915	0.243904	ZNF213	protein_coding	21	58	58	6	46	52	zinc finger protein 213 [Source:HGNC Symbol;Acc:HGNC:13005]	13028	ZNF213	protein_coding	0.287602	0.409893	0.447082	0.107377	0.267517	0.264441
ENSG00000085662	-0.272025	5.1451	1.48186	0.223484	0.421286	AKR1B1	protein_coding	157	381	322	160	566	533	aldo-keto reductase family 1, member B1 (aldose reductase) [Source:HGNC Symbol;Acc:HGNC:381]	16934	AKR1B1	protein_coding	1.65421	2.0715	1.90956	2.20292	2.53237	2.08531
ENSG00000085719	0.448714	6.58863	4.02332	0.0448753	0.14127	CPNE3	protein_coding	566	1250	1125	463	845	1142	copine III [Source:HGNC Symbol;Acc:HGNC:2316]	76668	CPNE3	protein_coding	1.3172	1.50112	1.47358	1.40801	0.835051	0.986858
ENSG00000085721	-0.0852259	5.82806	0.164425	0.685115	0.819815	RRN3	protein_coding	354	512	535	292	572	976	RRN3 RNA polymerase I transcription factor homolog (S. cerevisiae) [Source:HGNC Symbol;Acc:HGNC:30346]	34295	RRN3	protein_coding	1.84172	1.37455	1.56661	1.98514	1.26368	1.88548
ENSG00000085733	-0.537516	8.50163	5.93539	0.0148398	0.0616311	CTTN	protein_coding	1673	3365	2756	1972	4969	6827	cortactin [Source:HGNC Symbol;Acc:HGNC:3338]	38180	CTTN	protein_coding	7.81827	8.11464	7.24903	12.0423	9.86061	11.8467
ENSG00000085741	0.444005	1.25148	0.286233	0.592645	0.758745	WNT11	protein_coding	15	14	36	19	20	10	wingless-type MMTV integration site family, member 11 [Source:HGNC Symbol;Acc:HGNC:12776]	24411	WNT11	protein_coding	0.109637	0.0528035	0.148099	0.181471	0.0620748	0.0271405
ENSG00000085760	0.147338	5.96966	0.514383	0.473247	0.669223	MTIF2	protein_coding	415	650	623	295	627	943	mitochondrial translational initiation factor 2 [Source:HGNC Symbol;Acc:HGNC:7441]	32752	MTIF2	protein_coding	2.26079	1.82724	1.91024	2.10002	1.45044	1.90755
ENSG00000085788	-0.124716	5.36563	0.256118	0.6128	0.772141	DDHD2	protein_coding	218	343	460	254	477	527	DDHD domain containing 2 [Source:HGNC Symbol;Acc:HGNC:29106]	50340	DDHD2	protein_coding	0.77267	0.627337	0.917659	1.17641	0.71792	0.693586
ENSG00000085832	-0.0153845	6.9838	0.00565958	0.940032	0.970179	EPS15	protein_coding	686	1266	1370	597	1746	1666	epidermal growth factor receptor pathway substrate 15 [Source:HGNC Symbol;Acc:HGNC:3419]	165065	EPS15	protein_coding	0.741515	0.706153	0.833493	0.843253	0.80142	0.668687
ENSG00000085840	-0.470781	2.58525	1.09724	0.294874	0.504531	ORC1	protein_coding	23	65	40	16	104	124	origin recognition complex, subunit 1 [Source:HGNC Symbol;Acc:HGNC:8487]	31630	ORC1	protein_coding	0.129742	0.189206	0.126998	0.11794	0.249118	0.259732
ENSG00000085871	1.03779	2.27405	3.79254	0.0514815	0.155917	MGST2	protein_coding	13	103	69	11	38	45	microsomal glutathione S-transferase 2 [Source:HGNC Symbol;Acc:HGNC:7063]	74977	MGST2	protein_coding	0.0309361	0.126482	0.0924182	0.0342061	0.0383996	0.0397637
ENSG00000085872	0.118402	1.36474	0.0281904	0.866662	0.932143	CHERP	protein_coding	13	19	33	10	41	22	calcium homeostasis endoplasmic reticulum protein [Source:HGNC Symbol;Acc:HGNC:16930]	24641	CHERP	protein_coding	0.0941317	0.070993	0.134491	0.0946194	0.126065	0.0591517
ENSG00000085978	0.240383	5.39776	1.28268	0.257401	0.462557	ATG16L1	protein_coding	255	471	473	167	502	580	autophagy related 16-like 1 (S. cerevisiae) [Source:HGNC Symbol;Acc:HGNC:21498]	85623	ATG16L1	protein_coding	0.531374	0.506466	0.554763	0.454742	0.444206	0.448787
ENSG00000085982	-0.0320281	6.19764	0.0229248	0.879653	0.939572	USP40	protein_coding	422	733	715	425	878	901	ubiquitin specific peptidase 40 [Source:HGNC Symbol;Acc:HGNC:20069]	91262	USP40	protein_coding	0.825037	0.739493	0.786779	1.08577	0.728912	0.65409
ENSG00000085998	0.611402	5.70046	8.24348	0.00408987	0.0223492	POMGNT1	protein_coding	313	763	600	140	722	553	protein O-linked mannose N-acetylglucosaminyltransferase 1 (beta 1,2-) [Source:HGNC Symbol;Acc:HGNC:19139]	31623	POMGNT1	protein_coding	1.76601	2.22148	1.90539	1.0322	1.72984	1.15858
ENSG00000085999	-1.71275	2.1503	6.9003	0.00861812	0.0403166	RAD54L	protein_coding	9	37	11	40	46	107	RAD54-like (S. cerevisiae) [Source:HGNC Symbol;Acc:HGNC:9826]	30785	RAD54L	protein_coding	0.052162	0.110658	0.0358831	0.302942	0.113211	0.230275
ENSG00000086015	-0.676056	5.10298	5.20655	0.0225019	0.0845401	MAST2	protein_coding	92	384	280	213	464	610	microtubule associated serine/threonine kinase 2 [Source:HGNC Symbol;Acc:HGNC:19035]	249137	MAST2	protein_coding	0.0658871	0.14191	0.112864	0.199333	0.141108	0.162216
ENSG00000086061	-0.548578	7.28313	7.13762	0.00754832	0.0362462	DNAJA1	protein_coding	642	1278	1434	873	1857	3215	DnaJ (Hsp40) homolog, subfamily A, member 1 [Source:HGNC Symbol;Acc:HGNC:5229]	14696	DNAJA1	protein_coding	7.79447	8.00667	9.79911	13.8501	9.57378	14.4939
ENSG00000086062	0.611182	7.49921	3.62494	0.0569195	0.167044	B4GALT1	protein_coding	820	2378	2841	676	2568	1228	UDP-Gal:betaGlcNAc beta 1,4- galactosyltransferase, polypeptide 1 [Source:HGNC Symbol;Acc:HGNC:924]	63274	B4GALT1	protein_coding	2.31227	3.46024	4.50902	2.49092	3.07497	1.28581
ENSG00000086065	0.16317	6.17433	0.673719	0.411758	0.61855	CHMP5	protein_coding	464	724	776	356	738	1001	charged multivesicular body protein 5 [Source:HGNC Symbol;Acc:HGNC:26942]	17190	CHMP5	protein_coding	4.81607	3.87778	4.53338	4.82851	3.25275	3.85799
ENSG00000086102	-0.379289	5.19223	2.76866	0.0961264	0.242961	NFX1	protein_coding	164	313	366	153	597	635	nuclear transcription factor, X-box binding 1 [Source:HGNC Symbol;Acc:HGNC:7803]	80646	NFX1	protein_coding	0.362837	0.35734	0.455759	0.442331	0.56087	0.521667
ENSG00000086189	-0.137625	5.31466	0.392209	0.53114	0.715598	DIMT1	protein_coding	211	445	343	196	512	607	DIM1 dimethyladenosine transferase 1 homolog (S. cerevisiae) [Source:HGNC Symbol;Acc:HGNC:30217]	16685	DIMT1	protein_coding	2.25635	2.45558	2.06445	2.73885	2.32495	2.41027
ENSG00000086200	-0.218754	5.13568	0.755986	0.384588	0.594909	IPO11	protein_coding	147	368	360	196	401	568	importin 11 [Source:HGNC Symbol;Acc:HGNC:20628]	224610	IPO11	protein_coding	0.116772	0.150848	0.160957	0.203454	0.135265	0.167541
ENSG00000086232	-0.28957	5.88864	1.79586	0.180214	0.368205	EIF2AK1	protein_coding	258	566	609	309	780	965	eukaryotic translation initiation factor 2-alpha kinase 1 [Source:HGNC Symbol;Acc:HGNC:24921]	36986	EIF2AK1	protein_coding	1.24461	1.40896	1.65355	1.94787	1.59782	1.72859
ENSG00000086289	1.27418	6.13781	31.0675	2.49207e-08	5.30643e-07	EPDR1	protein_coding	467	1135	1089	213	497	555	ependymin related 1 [Source:HGNC Symbol;Acc:HGNC:17572]	268098	EPDR1	protein_coding	0.310795	0.389782	0.407916	0.185236	0.140454	0.137152
ENSG00000086475	-0.568525	4.529	5.09465	0.0239997	0.089005	SEPHS1	protein_coding	91	201	202	119	312	465	selenophosphate synthetase 1 [Source:HGNC Symbol;Acc:HGNC:19685]	30874	SEPHS1	protein_coding	0.525895	0.599409	0.657045	0.898654	0.765654	0.997844
ENSG00000086504	-0.223906	5.04683	0.827989	0.362855	0.573467	MRPL28	protein_coding	161	310	329	170	524	418	mitochondrial ribosomal protein L28 [Source:HGNC Symbol;Acc:HGNC:14484]	3143	MRPL28	protein_coding	9.13971	9.08108	10.5121	12.6108	12.6316	8.81119
ENSG00000086544	0.408467	4.07097	2.16008	0.141638	0.313639	ITPKC	protein_coding	97	239	169	52	254	176	inositol-trisphosphate 3-kinase C [Source:HGNC Symbol;Acc:HGNC:14897]	23757	ITPKC	protein_coding	0.728502	0.926246	0.714384	0.510329	0.810052	0.490822
ENSG00000086589	-0.123197	5.02568	0.289413	0.590597	0.756913	RBM22	protein_coding	160	374	298	145	423	534	RNA binding motif protein 22 [Source:HGNC Symbol;Acc:HGNC:25503]	10313	RBM22	protein_coding	2.76813	3.33892	2.9018	3.2781	3.10761	3.43051
ENSG00000086598	-0.102503	8.2653	0.185545	0.66665	0.807865	TMED2	protein_coding	1509	3693	2765	1513	3331	5327	transmembrane emp24 domain trafficking protein 2 [Source:HGNC Symbol;Acc:HGNC:16996]	14046	TMED2	protein_coding	19.1685	24.2073	19.7687	25.1145	17.9677	25.1265
ENSG00000086619	0.167157	3.00859	0.197655	0.65662	0.802082	ERO1LB	protein_coding	31	80	115	27	68	161	ERO1-like beta (S. cerevisiae) [Source:HGNC Symbol;Acc:HGNC:14355]	66430	ERO1LB	protein_coding	0.0832623	0.110878	0.173848	0.0947628	0.077556	0.16057
ENSG00000086666	0.353503	5.25037	2.17954	0.139856	0.310506	ZFAND6	protein_coding	229	522	379	170	361	505	zinc finger, AN1-type domain 6 [Source:HGNC Symbol;Acc:HGNC:30164]	78825	ZFAND6	protein_coding	0.518349	0.609715	0.48285	0.502833	0.346988	0.424453
ENSG00000086712	-0.141189	4.73884	0.337579	0.56123	0.736279	TXLNG	protein_coding	137	202	330	132	295	451	taxilin gamma [Source:HGNC Symbol;Acc:HGNC:18578]	58092	TXLNG	protein_coding	0.42078	0.320151	0.570472	0.529781	0.384748	0.514355
ENSG00000086758	-0.407068	8.207	2.81526	0.0933718	0.238276	HUWE1	protein_coding	1389	2493	2759	1580	5292	3747	HECT, UBA and WWE domain containing 1, E3 ubiquitin protein ligase [Source:HGNC Symbol;Acc:HGNC:30892]	154633	HUWE1	protein_coding	1.60269	1.48436	1.79179	2.38228	2.59292	1.6054
ENSG00000086827	-0.217881	4.88716	0.768788	0.380592	0.590466	ZW10	protein_coding	148	291	271	135	310	617	zw10 kinetochore protein [Source:HGNC Symbol;Acc:HGNC:13194]	40624	ZW10	protein_coding	0.650025	0.659524	0.66992	0.7748	0.578162	1.00625
ENSG00000086848	-0.249447	3.0649	0.289446	0.590576	0.756913	ALG9	protein_coding	20	56	153	30	126	117	ALG9, alpha-1,2-mannosyltransferase [Source:HGNC Symbol;Acc:HGNC:15672]	89386	ALG9	protein_coding	0.0399219	0.0576818	0.171893	0.0782511	0.1068	0.0867199
ENSG00000086991	1.21231	0.0925156	0.646373	0.421412	0.62706	NOX4	protein_coding	1	17	14	2	17	0	NADPH oxidase 4 [Source:HGNC Symbol;Acc:HGNC:7891]	173831	NOX4	protein_coding	0.00102642	0.00900413	0.00808793	0.00268251	0.00740956	0
ENSG00000087008	0.244131	3.91535	0.643903	0.422301	0.627953	ACOX3	protein_coding	93	217	122	60	165	212	acyl-CoA oxidase 3, pristanoyl [Source:HGNC Symbol;Acc:HGNC:121]	74441	ACOX3	protein_coding	0.222906	0.268391	0.164583	0.187922	0.167935	0.18868
ENSG00000087053	-0.609742	5.79783	7.4589	0.00631237	0.0315639	MTMR2	protein_coding	213	448	514	333	693	1084	myotubularin related protein 2 [Source:HGNC Symbol;Acc:HGNC:7450]	92433	MTMR2	protein_coding	0.411153	0.446243	0.558435	0.839955	0.568037	0.776971
ENSG00000087074	-1.00594	7.29847	25.2095	5.14274e-07	8.57836e-06	PPP1R15A	protein_coding	632	1010	1081	896	2874	3055	protein phosphatase 1, regulatory subunit 15A [Source:HGNC Symbol;Acc:HGNC:14375]	3665	PPP1R15A	protein_coding	30.7676	25.3727	29.6202	56.9997	59.4133	55.2255
ENSG00000087077	-0.35149	5.36705	2.38598	0.122428	0.28539	TRIP6	protein_coding	162	441	385	204	663	609	thyroid hormone receptor interactor 6 [Source:HGNC Symbol;Acc:HGNC:12311]	6316	TRIP6	protein_coding	4.5764	6.4286	6.12146	7.53055	7.9532	6.38819
ENSG00000087086	0.577834	9.41561	5.79028	0.016115	0.0655967	FTL	protein_coding	4174	11705	6419	2244	8504	6968	ferritin, light polypeptide [Source:HGNC Symbol;Acc:HGNC:3999]	1577	FTL	protein_coding	472.25	683.376	408.764	331.764	408.566	292.738
ENSG00000087087	-0.740268	5.82193	7.41154	0.00648068	0.0322258	SRRT	protein_coding	159	448	571	373	673	1111	serrate, RNA effector molecule [Source:HGNC Symbol;Acc:HGNC:24101]	13553	SRRT	protein_coding	2.09321	3.04343	4.23094	6.4167	3.76227	5.43102
ENSG00000087088	0.488378	5.11064	4.25005	0.0392492	0.128548	BAX	protein_coding	218	483	366	127	324	480	BCL2-associated X protein [Source:HGNC Symbol;Acc:HGNC:959]	6983	BAX	protein_coding	5.57013	6.36832	5.26351	4.24034	3.51539	4.55409
ENSG00000087095	0.253672	3.82918	0.614469	0.43311	0.635656	NLK	protein_coding	65	170	181	69	139	184	nemo-like kinase [Source:HGNC Symbol;Acc:HGNC:29858]	154644	NLK	protein_coding	0.0749948	0.101213	0.117539	0.104029	0.0681008	0.0788292
ENSG00000087111	0.7	4.99204	8.90834	0.00283871	0.0165378	PIGS	protein_coding	209	426	403	121	278	357	phosphatidylinositol glycan anchor biosynthesis, class S [Source:HGNC Symbol;Acc:HGNC:14937]	18489	PIGS	protein_coding	2.0169	2.12137	2.18891	1.52585	1.13921	1.27926
ENSG00000087116	0.349357	8.52693	2.22261	0.136003	0.304611	ADAMTS2	protein_coding	1992	4312	4832	1634	3555	4892	ADAM metallopeptidase with thrombospondin type 1 motif, 2 [Source:HGNC Symbol;Acc:HGNC:218]	234579	ADAMTS2	protein_coding	1.51513	1.69243	2.06859	1.62406	1.14821	1.38166
ENSG00000087152	-0.1945	6.00112	0.94717	0.330441	0.541846	ATXN7L3	protein_coding	350	662	551	310	892	976	ataxin 7-like 3 [Source:HGNC Symbol;Acc:HGNC:25416]	8308	ATXN7L3	protein_coding	7.51662	7.33638	6.66027	8.69969	8.13465	7.78316
ENSG00000087157	0.00932424	3.7835	0.000828053	0.977043	0.988323	PGS1	protein_coding	53	184	141	51	148	260	phosphatidylglycerophosphate synthase 1 [Source:HGNC Symbol;Acc:HGNC:30029]	46474	PGS1	protein_coding	0.203478	0.364525	0.304681	0.255858	0.241281	0.370652
ENSG00000087191	-0.1377	5.78495	0.346425	0.556144	0.732584	PSMC5	protein_coding	203	679	593	250	717	882	proteasome (prosome, macropain) 26S subunit, ATPase, 5 [Source:HGNC Symbol;Acc:HGNC:9552]	4874	PSMC5	protein_coding	7.43124	12.8264	12.2182	11.959	11.1456	11.9891
ENSG00000087206	-0.175588	5.51253	0.534308	0.464801	0.662091	UIMC1	protein_coding	181	463	529	235	514	769	ubiquitin interaction motif containing 1 [Source:HGNC Symbol;Acc:HGNC:30298]	117628	UIMC1	protein_coding	0.274548	0.362402	0.451629	0.465796	0.331072	0.43313
ENSG00000087245	-0.0778098	9.19444	0.106305	0.74439	0.85834	MMP2	protein_coding	2904	6721	5674	2844	8281	7802	matrix metallopeptidase 2 (gelatinase A, 72kDa gelatinase, 72kDa type IV collagenase) [Source:HGNC Symbol;Acc:HGNC:7166]	116991	MMP2	protein_coding	4.42889	5.28934	4.8705	5.66782	5.36292	4.41831
ENSG00000087253	-0.95545	4.11694	8.60279	0.00335648	0.0190022	LPCAT2	protein_coding	69	108	101	185	184	234	lysophosphatidylcholine acyltransferase 2 [Source:HGNC Symbol;Acc:HGNC:26032]	77672	LPCAT2	protein_coding	0.158502	0.12802	0.130585	0.555323	0.179483	0.199597
ENSG00000087263	-0.315795	6.00234	2.42373	0.11951	0.280902	OGFOD1	protein_coding	319	581	600	271	931	1189	2-oxoglutarate and iron-dependent oxygenase domain containing 1 [Source:HGNC Symbol;Acc:HGNC:25585]	27610	OGFOD1	protein_coding	2.06146	1.93745	2.18234	2.28845	2.55478	2.85311
ENSG00000087266	-0.257264	4.3827	0.903494	0.341847	0.553235	SH3BP2	protein_coding	99	135	266	117	197	382	SH3-domain binding protein 2 [Source:HGNC Symbol;Acc:HGNC:10825]	48075	SH3BP2	protein_coding	0.367423	0.258544	0.555647	0.567421	0.310469	0.526437
ENSG00000087269	-0.216615	5.5265	1.06161	0.302848	0.512899	NOP14	protein_coding	234	432	455	227	592	762	NOP14 nucleolar protein [Source:HGNC Symbol;Acc:HGNC:16821]	25452	NOP14	protein_coding	1.64038	1.56272	1.79525	2.07942	1.76226	1.98352
ENSG00000087274	-0.127709	7.47881	0.431626	0.511192	0.699608	ADD1	protein_coding	944	1886	1679	756	2595	2798	adducin 1 (alpha) [Source:HGNC Symbol;Acc:HGNC:243]	86219	ADD1	protein_coding	1.95353	2.014	1.95562	2.04436	2.28037	2.15004
ENSG00000087299	0.680907	1.41191	0.988858	0.320022	0.531545	L2HGDH	protein_coding	15	25	38	4	36	29	L-2-hydroxyglutarate dehydrogenase [Source:HGNC Symbol;Acc:HGNC:20499]	74985	L2HGDH	protein_coding	0.0356917	0.0306963	0.0508916	0.0124372	0.0363746	0.0256228
ENSG00000087301	0.438632	2.69272	0.911923	0.339605	0.551221	TXNDC16	protein_coding	41	81	62	21	43	125	thioredoxin domain containing 16 [Source:HGNC Symbol;Acc:HGNC:19965]	121932	TXNDC16	protein_coding	0.0599953	0.0611628	0.0510635	0.0401551	0.0267191	0.0679196
ENSG00000087302	0.0661181	6.25167	0.113924	0.73572	0.852146	C14orf166	protein_coding	437	848	766	338	906	1142	chromosome 14 open reading frame 166 [Source:HGNC Symbol;Acc:HGNC:23169]	21216	C14orf166	protein_coding	3.6751	3.68004	3.62578	3.71443	3.23546	3.5662
ENSG00000087303	1.20808	6.26658	35.3143	2.80569e-09	6.779e-08	NID2	protein_coding	586	1026	1225	198	612	696	nidogen 2 (osteonidogen) [Source:HGNC Symbol;Acc:HGNC:13389]	64425	NID2	protein_coding	1.62291	1.46627	1.90949	0.716555	0.719727	0.715744
ENSG00000087338	0.33911	3.62037	1.17446	0.278487	0.486459	GMCL1	protein_coding	69	124	165	54	103	182	germ cell-less, spermatogenesis associated 1 [Source:HGNC Symbol;Acc:HGNC:23843]	51754	GMCL1	protein_coding	0.237879	0.220596	0.320167	0.24327	0.150787	0.232986
ENSG00000087365	-0.565449	7.4712	7.85839	0.00505854	0.0266123	SF3B2	protein_coding	773	1521	1477	914	2312	3756	splicing factor 3b, subunit 2, 145kDa [Source:HGNC Symbol;Acc:HGNC:10769]	18579	SF3B2	protein_coding	7.42349	7.53749	7.98353	11.47	9.42836	13.3939
ENSG00000087448	0.00331339	5.74279	0.000221213	0.988133	0.99397	KLHL42	protein_coding	269	576	573	247	521	973	kelch-like family member 42 [Source:HGNC Symbol;Acc:HGNC:29252]	23020	KLHL42	protein_coding	2.08496	2.30376	2.49969	2.50167	1.71476	2.80034
ENSG00000087460	-0.21522	8.66178	0.903061	0.341962	0.55328	GNAS	protein_coding	1843	3973	4299	1835	6226	6079	GNAS complex locus [Source:HGNC Symbol;Acc:HGNC:4392]	71474	GNAS	protein_coding	4.60074	5.11788	6.04027	5.98586	6.59981	5.63491
ENSG00000087470	0.0134739	7.13088	0.00449465	0.946548	0.97363	DNM1L	protein_coding	682	1608	1510	615	1599	2320	dynamin 1-like [Source:HGNC Symbol;Acc:HGNC:2973]	66450	DNM1L	protein_coding	1.83122	2.22798	2.28202	2.15784	1.82316	2.31311
ENSG00000087502	-0.242901	5.46446	1.21871	0.269614	0.47697	ERGIC2	protein_coding	222	398	431	219	466	874	ERGIC and golgi 2 [Source:HGNC Symbol;Acc:HGNC:30208]	43837	ERGIC2	protein_coding	0.903572	0.835915	0.987354	1.16477	0.805408	1.32091
ENSG00000087586	-2.19798	4.44324	53.1118	3.15088e-13	1.30895e-11	AURKA	protein_coding	59	71	64	140	390	656	aurora kinase A [Source:HGNC Symbol;Acc:HGNC:11393]	22948	AURKA	protein_coding	0.458731	0.284861	0.280073	1.4224	1.28763	1.89392
ENSG00000087842	1.52188	3.21657	16.0692	6.10688e-05	0.000627395	PIR	protein_coding	57	224	97	14	71	73	pirin (iron-binding nuclear protein) [Source:HGNC Symbol;Acc:HGNC:30048]	108765	PIR	protein_coding	0.0935054	0.189618	0.0895611	0.0300108	0.0494584	0.0444668
ENSG00000087884	0.103555	2.02464	0.0390661	0.843318	0.917783	AAMDC	protein_coding	26	40	36	15	36	76	adipogenesis associated, Mth938 domain containing [Source:HGNC Symbol;Acc:HGNC:30205]	97323	AAMDC	protein_coding	0.047666	0.0378412	0.037147	0.0359347	0.0280258	0.0517369
ENSG00000087903	-0.701936	3.05513	2.98811	0.0838781	0.220674	RFX2	protein_coding	20	80	75	45	158	114	regulatory factor X, 2 (influences HLA class II expression) [Source:HGNC Symbol;Acc:HGNC:9983]	206408	RFX2	protein_coding	0.0172884	0.0356848	0.0364898	0.0508305	0.0579964	0.0365916
ENSG00000087995	-0.175973	4.03699	0.395572	0.529385	0.714798	METTL2A	protein_coding	78	154	175	72	236	254	methyltransferase like 2A [Source:HGNC Symbol;Acc:HGNC:25755]	26955	METTL2A	protein_coding	0.516305	0.526019	0.651982	0.622776	0.663351	0.624305
ENSG00000088035	0.633228	3.81497	3.03865	0.0813034	0.215687	ALG6	protein_coding	76	121	264	65	107	138	ALG6, alpha-1,3-glucosyltransferase [Source:HGNC Symbol;Acc:HGNC:23157]	70972	ALG6	protein_coding	0.191063	0.156971	0.373554	0.213533	0.114227	0.128823
ENSG00000088038	-0.960296	2.46974	4.49174	0.0340589	0.115366	CNOT3	protein_coding	17	49	32	37	103	77	CCR4-NOT transcription complex, subunit 3 [Source:HGNC Symbol;Acc:HGNC:7879]	17953	CNOT3	protein_coding	0.168952	0.251292	0.178999	0.480511	0.434681	0.284156
ENSG00000088179	-0.719938	4.07565	6.09322	0.0135702	0.0575656	PTPN4	protein_coding	67	141	122	67	258	407	protein tyrosine phosphatase, non-receptor type 4 (megakaryocyte) [Source:HGNC Symbol;Acc:HGNC:9656]	224187	PTPN4	protein_coding	0.0533231	0.0579067	0.0546495	0.0696792	0.0871927	0.120278
ENSG00000088205	-0.2601	6.36458	1.67394	0.195732	0.387701	DDX18	protein_coding	391	694	915	399	1101	1377	DEAD (Asp-Glu-Ala-Asp) box polypeptide 18 [Source:HGNC Symbol;Acc:HGNC:2741]	17729	DDX18	protein_coding	3.93499	3.60409	5.18291	5.2472	4.70515	5.14579
ENSG00000088247	-0.833278	5.8127	15.7794	7.11745e-05	0.000723418	KHSRP	protein_coding	199	499	393	303	987	1050	KH-type splicing regulatory protein [Source:HGNC Symbol;Acc:HGNC:6316]	11446	KHSRP	protein_coding	3.10206	4.0139	3.44807	6.17202	6.53332	6.07769
ENSG00000088256	-0.0253686	5.49234	0.0130379	0.909092	0.954713	GNA11	protein_coding	194	472	552	162	684	683	guanine nucleotide binding protein (G protein), alpha 11 (Gq class) [Source:HGNC Symbol;Acc:HGNC:4379]	29594	GNA11	protein_coding	1.16963	1.46845	1.87315	1.27629	1.75115	1.52904
ENSG00000088280	0.421664	6.23586	3.13047	0.0768414	0.20708	ASAP3	protein_coding	401	1027	883	312	1066	645	ArfGAP with SH3 domain, ankyrin repeat and PH domain 3 [Source:HGNC Symbol;Acc:HGNC:14987]	56005	ASAP3	protein_coding	1.27752	1.68835	1.58333	1.29887	1.44212	0.763019
ENSG00000088298	1.35689	5.49884	31.4734	2.02189e-08	4.35393e-07	EDEM2	protein_coding	387	839	478	78	445	357	ER degradation enhancer, mannosidase alpha-like 2 [Source:HGNC Symbol;Acc:HGNC:15877]	32007	EDEM2	protein_coding	2.15733	2.41344	1.49975	0.568183	1.05338	0.738968
ENSG00000088305	-2.27576	1.57241	9.12767	0.00251772	0.015053	DNMT3B	protein_coding	4	19	5	25	39	77	DNA (cytosine-5-)-methyltransferase 3 beta [Source:HGNC Symbol;Acc:HGNC:2979]	46971	DNMT3B	protein_coding	0.0151943	0.0372429	0.01069	0.124093	0.0629079	0.108608
ENSG00000088325	-2.46713	7.08968	125.068	4.91775e-29	8.99688e-27	TPX2	protein_coding	224	438	421	954	2314	4461	TPX2, microtubule-associated [Source:HGNC Symbol;Acc:HGNC:1249]	62534	TPX2	protein_coding	0.63912	0.644879	0.676087	3.55689	2.80361	4.72627
ENSG00000088340	5.71827	2.3174	61.32	4.8512e-15	2.44905e-13	FER1L4	unitary_pseudogene	55	90	103	0	5	1	fer-1-like family member 4, pseudogene (functional) [Source:HGNC Symbol;Acc:HGNC:15801]	48825	FER1L4	unitary_pseudogene	0.200989	0.169715	0.211852	0	0.00775887	0.00135694
ENSG00000088356	-0.0433974	2.86088	0.0117526	0.913671	0.957113	PDRG1	protein_coding	25	102	68	23	92	131	p53 and DNA-damage regulated 1 [Source:HGNC Symbol;Acc:HGNC:16119]	7750	PDRG1	protein_coding	0.575558	1.21177	0.881138	0.691934	0.899408	1.11988
ENSG00000088367	0.0971472	3.55342	0.085838	0.769536	0.874244	EPB41L1	protein_coding	53	154	115	52	190	113	erythrocyte membrane protein band 4.1-like 1 [Source:HGNC Symbol;Acc:HGNC:3378]	141295	EPB41L1	protein_coding	0.0669268	0.100349	0.0817349	0.0858055	0.101882	0.0529852
ENSG00000088387	-0.629071	4.57476	6.45586	0.0110587	0.0492352	DOCK9	protein_coding	90	269	150	121	448	356	dedicator of cytokinesis 9 [Source:HGNC Symbol;Acc:HGNC:14132]	293138	DOCK9	protein_coding	0.0547799	0.084489	0.0513873	0.0962392	0.115791	0.0804601
ENSG00000088448	0.669341	5.11161	7.1117	0.00765826	0.0366877	ANKRD10	protein_coding	236	545	338	149	289	359	ankyrin repeat domain 10 [Source:HGNC Symbol;Acc:HGNC:20265]	36529	ANKRD10	protein_coding	1.15272	1.37366	0.929214	0.951014	0.599419	0.651117
ENSG00000088451	0.141043	3.19944	0.124286	0.724432	0.845041	TGDS	protein_coding	45	115	90	53	69	138	TDP-glucose 4,6-dehydratase [Source:HGNC Symbol;Acc:HGNC:20324]	22206	TGDS	protein_coding	0.36157	0.476812	0.407014	0.556473	0.235423	0.411729
ENSG00000088543	1.62714	3.38866	22.7257	1.86851e-06	2.78741e-05	C3orf18	protein_coding	98	147	158	21	67	75	chromosome 3 open reading frame 18 [Source:HGNC Symbol;Acc:HGNC:24837]	13002	C3orf18	protein_coding	1.34483	1.04094	1.22035	0.376572	0.390423	0.382167
ENSG00000088682	0.428042	3.98932	2.3583	0.124618	0.288787	COQ9	protein_coding	87	230	170	48	206	198	coenzyme Q9 [Source:HGNC Symbol;Acc:HGNC:25302]	13850	COQ9	protein_coding	1.12078	1.52897	1.23264	0.808035	1.12691	0.947148
ENSG00000088727	0.617051	1.43804	0.891342	0.345114	0.556254	KIF9	protein_coding	7	36	42	5	22	42	kinesin family member 9 [Source:HGNC Symbol;Acc:HGNC:16666]	55425	KIF9	protein_coding	0.0225343	0.0598022	0.0760992	0.0210331	0.0300738	0.0502049
ENSG00000088756	-0.64453	2.76218	1.84807	0.174008	0.359719	ARHGAP28	protein_coding	19	50	71	32	151	78	Rho GTPase activating protein 28 [Source:HGNC Symbol;Acc:HGNC:25509]	185998	ARHGAP28	protein_coding	0.0182262	0.0247504	0.0383342	0.0401126	0.0615091	0.0277836
ENSG00000088766	0.242554	4.41502	0.730057	0.392865	0.602395	CRLS1	protein_coding	155	266	160	127	182	245	cardiolipin synthase 1 [Source:HGNC Symbol;Acc:HGNC:16148]	33963	CRLS1	protein_coding	0.814285	0.7211	0.473097	0.871839	0.406009	0.477928
ENSG00000088808	0.0613081	1.10064	0.00590217	0.938762	0.969913	PPP1R13B	protein_coding	4	21	20	0	32	51	protein phosphatase 1, regulatory subunit 13B [Source:HGNC Symbol;Acc:HGNC:14950]	113838	PPP1R13B	protein_coding	0.00626936	0.0169845	0.0176433	0	0.0212977	0.0296815
ENSG00000088812	0.378897	6.37256	3.70099	0.0543803	0.161962	ATRN	protein_coding	497	1000	988	337	886	1062	attractin [Source:HGNC Symbol;Acc:HGNC:885]	180082	ATRN	protein_coding	0.492421	0.511269	0.550964	0.436313	0.372764	0.390712
ENSG00000088826	1.57772	3.84508	24.3404	8.07296e-07	1.29422e-05	SMOX	protein_coding	117	140	306	31	76	115	spermine oxidase [Source:HGNC Symbol;Acc:HGNC:15862]	66767	SMOX	protein_coding	0.312662	0.193057	0.460253	0.108253	0.0862427	0.114114
ENSG00000088832	-0.137076	6.09634	0.430632	0.511679	0.699889	FKBP1A	protein_coding	382	714	589	347	1101	789	FK506 binding protein 1A, 12kDa [Source:HGNC Symbol;Acc:HGNC:3711]	24194	FKBP1A	protein_coding	2.81713	2.71713	2.44481	3.34395	3.44787	2.16059
ENSG00000088833	-0.401149	5.12896	2.69577	0.100615	0.250358	NSFL1C	protein_coding	119	338	381	159	570	566	NSFL1 (p97) cofactor (p47) [Source:HGNC Symbol;Acc:HGNC:15912]	31680	NSFL1C	protein_coding	0.670213	0.982317	1.20775	1.17017	1.3632	1.18368
ENSG00000088854	-0.0667589	5.58796	0.0807329	0.776307	0.877684	C20orf194	protein_coding	284	508	418	194	528	945	chromosome 20 open reading frame 194 [Source:HGNC Symbol;Acc:HGNC:17721]	158320	C20orf194	protein_coding	0.320061	0.295425	0.265141	0.285696	0.252679	0.395456
ENSG00000088876	-0.504811	4.04372	3.08917	0.0788152	0.210736	ZNF343	protein_coding	66	135	158	96	195	313	zinc finger protein 343 [Source:HGNC Symbol;Acc:HGNC:16017]	42885	ZNF343	protein_coding	0.274593	0.289833	0.369989	0.521921	0.344508	0.48355
ENSG00000088888	0.205902	6.87402	1.11224	0.291596	0.500582	MAVS	protein_coding	699	1233	1370	527	1266	1633	mitochondrial antiviral signaling protein [Source:HGNC Symbol;Acc:HGNC:29233]	29324	MAVS	protein_coding	4.25309	3.87133	4.69174	4.19012	3.271	3.68948
ENSG00000088899	0.203343	3.27517	0.17224	0.678129	0.815231	LZTS3	protein_coding	39	89	148	61	117	67	Leucine zipper putative tumor suppressor 3 [Source:UniProtKB/Swiss-Prot;Acc:O60299]	10975	LZTS3	protein_coding	0.634032	0.74663	1.35423	1.29588	0.807704	0.404458
ENSG00000088930	0.0597092	6.55786	0.0867697	0.768325	0.873831	XRN2	protein_coding	571	1025	896	456	954	1503	5'-3' exoribonuclease 2 [Source:HGNC Symbol;Acc:HGNC:12836]	86523	XRN2	protein_coding	1.17748	1.09072	1.03995	1.22877	0.835387	1.15088
ENSG00000088970	0.245899	4.68817	1.05529	0.304291	0.514268	KIZ	protein_coding	184	219	308	106	244	402	kizuna centrosomal protein [Source:HGNC Symbol;Acc:HGNC:15865]	120639	KIZ	protein_coding	0.272133	0.167138	0.256389	0.20486	0.15324	0.22077
ENSG00000088986	-1.00275	6.51602	18.3209	1.86653e-05	0.000218901	DYNLL1	protein_coding	232	923	598	543	1599	1715	dynein, light chain, LC8-type 1 [Source:HGNC Symbol;Acc:HGNC:15476]	28643	DYNLL1	protein_coding	1.44517	2.9669	2.09662	4.41998	4.22961	3.96687
ENSG00000089006	-0.31365	6.42612	2.5472	0.11049	0.266963	SNX5	protein_coding	402	760	871	449	1077	1501	sorting nexin 5 [Source:HGNC Symbol;Acc:HGNC:14969]	27383	SNX5	protein_coding	2.61936	2.55536	3.19429	3.823	2.97993	3.63164
ENSG00000089009	0.383079	8.10034	2.93855	0.0864884	0.225635	RPL6	protein_coding	1938	3812	2390	935	3282	3652	ribosomal protein L6 [Source:HGNC Symbol;Acc:HGNC:10362]	13648	RPL6	protein_coding	25.3359	25.716	17.5859	15.9728	18.2197	17.7282
ENSG00000089022	-0.366525	4.5732	1.98319	0.159055	0.338539	MAPKAPK5	protein_coding	132	194	204	95	328	490	mitogen-activated protein kinase-activated protein kinase 5 [Source:HGNC Symbol;Acc:HGNC:6889]	54561	MAPKAPK5	protein_coding	0.431661	0.32737	0.375478	0.405957	0.455473	0.594999
ENSG00000089048	-0.740129	5.4888	7.57895	0.00590539	0.0300312	ESF1	protein_coding	171	348	336	370	468	776	ESF1, nucleolar pre-rRNA processing protein, homolog (S. cerevisiae) [Source:HGNC Symbol;Acc:HGNC:15898]	70564	ESF1	protein_coding	0.432378	0.454063	0.478181	1.22252	0.502497	0.728587
ENSG00000089050	0.422643	4.45003	1.89848	0.168249	0.351483	RBBP9	protein_coding	95	238	354	99	170	296	retinoblastoma binding protein 9 [Source:HGNC Symbol;Acc:HGNC:9892]	10703	RBBP9	protein_coding	1.58369	2.04735	3.3215	2.15659	1.20341	1.83227
ENSG00000089053	0.385723	7.18282	3.47585	0.0622706	0.178261	ANAPC5	protein_coding	950	1717	1600	709	1306	1790	anaphase promoting complex subunit 5 [Source:HGNC Symbol;Acc:HGNC:15713]	91651	ANAPC5	protein_coding	1.84943	1.72486	1.75315	1.80363	1.07963	1.29395
ENSG00000089057	0.410252	3.88532	1.96106	0.1614	0.341362	SLC23A2	protein_coding	78	187	185	51	186	174	solute carrier family 23 (ascorbic acid transporter), member 2 [Source:HGNC Symbol;Acc:HGNC:10973]	157937	SLC23A2	protein_coding	0.0881174	0.109013	0.117632	0.0752878	0.0892277	0.0729908
ENSG00000089060	-0.591351	4.3683	4.82894	0.0279859	0.0998532	SLC8B1	protein_coding	96	195	131	99	448	262	solute carrier family 8 (sodium/lithium/calcium exchanger), member B1 [Source:HGNC Symbol;Acc:HGNC:26175]	60734	SLC8B1	protein_coding	0.282027	0.295612	0.216609	0.380051	0.558878	0.285806
ENSG00000089063	0.543817	6.3948	7.42281	0.00644023	0.0320561	TMEM230	protein_coding	521	1255	903	302	881	1015	transmembrane protein 230 [Source:HGNC Symbol;Acc:HGNC:15876]	44871	TMEM230	protein_coding	2.07168	2.57512	2.02096	1.56921	1.48758	1.49866
ENSG00000089091	1.2376	0.699368	1.96388	0.161099	0.341128	DZANK1	protein_coding	13	21	17	3	7	21	double zinc ribbon and ankyrin repeat domains 1 [Source:HGNC Symbol;Acc:HGNC:15858]	83914	DZANK1	protein_coding	0.0276414	0.0230412	0.0203447	0.00833538	0.00632025	0.0165801
ENSG00000089094	-0.44849	4.1475	1.91288	0.166644	0.349086	KDM2B	protein_coding	68	131	199	123	215	252	lysine (K)-specific demethylase 2B [Source:HGNC Symbol;Acc:HGNC:13610]	151918	KDM2B	protein_coding	0.0798639	0.079393	0.131547	0.188771	0.107226	0.109899
ENSG00000089123	1.08882	3.33805	9.34894	0.00223115	0.0136228	TASP1	protein_coding	60	120	178	14	79	149	taspase, threonine aspartase, 1 [Source:HGNC Symbol;Acc:HGNC:15859]	249548	TASP1	protein_coding	0.0428991	0.0442738	0.0716313	0.0130801	0.0239852	0.039558
ENSG00000089154	0.0929546	7.12943	0.195579	0.658313	0.803166	GCN1L1	protein_coding	691	1434	1786	640	1640	1974	GCN1 general control of amino-acid synthesis 1-like 1 (yeast) [Source:HGNC Symbol;Acc:HGNC:4199]	67507	GCN1L1	protein_coding	1.82633	1.95578	2.65686	2.21039	1.84063	1.93732
ENSG00000089157	0.671443	8.40697	9.51838	0.00203424	0.0125971	RPLP0	protein_coding	2391	4590	3977	984	3814	4048	ribosomal protein, large, P0 [Source:HGNC Symbol;Acc:HGNC:10371]	4549	RPLP0	protein_coding	93.7809	92.9002	87.7963	50.4333	63.5236	58.9559
ENSG00000089159	-0.387581	5.67763	2.89708	0.08874	0.229917	PXN	protein_coding	235	478	449	273	903	649	paxillin [Source:HGNC Symbol;Acc:HGNC:9718]	55332	PXN	protein_coding	0.757779	0.795374	0.814904	1.15034	1.23647	0.777089
ENSG00000089177	-1.18832	3.83123	11.1258	0.000851372	0.00610281	KIF16B	protein_coding	36	127	75	106	196	293	kinesin family member 16B [Source:HGNC Symbol;Acc:HGNC:15869]	301329	KIF16B	protein_coding	0.0213163	0.0388046	0.0249952	0.0820169	0.0492817	0.0644213
ENSG00000089195	-0.439023	4.75036	2.12518	0.144896	0.318312	TRMT6	protein_coding	104	202	292	202	277	403	tRNA methyltransferase 6 [Source:HGNC Symbol;Acc:HGNC:20900]	13323	TRMT6	protein_coding	1.39278	1.39595	2.20099	3.53499	1.57525	2.00404
ENSG00000089220	0.410329	7.60943	3.95154	0.0468284	0.145495	PEBP1	protein_coding	1498	2076	2080	769	1727	2919	phosphatidylethanolamine binding protein 1 [Source:HGNC Symbol;Acc:HGNC:8630]	9726	PEBP1	protein_coding	27.4807	19.6523	21.4766	18.4345	13.4533	19.8839
ENSG00000089234	0.265423	5.24766	1.33094	0.248638	0.452297	BRAP	protein_coding	240	359	484	152	449	497	BRCA1 associated protein [Source:HGNC Symbol;Acc:HGNC:1099]	43840	BRAP	protein_coding	0.976768	0.753952	1.10869	0.808373	0.775973	0.751084
ENSG00000089248	0.177305	6.78864	0.752793	0.385593	0.595558	ERP29	protein_coding	780	1192	1033	435	1243	1721	endoplasmic reticulum protein 29 [Source:HGNC Symbol;Acc:HGNC:13799]	10135	ERP29	protein_coding	13.7316	10.8286	10.2356	10.007	9.29219	11.2502
ENSG00000089280	-1.03341	4.76326	17.0831	3.57796e-05	0.000394628	FUS	protein_coding	94	222	158	151	442	601	FUS RNA binding protein [Source:HGNC Symbol;Acc:HGNC:4010]	14761	FUS	protein_coding	1.13622	1.3847	1.07492	2.38506	2.2687	2.6975
ENSG00000089289	0.477745	5.63552	4.48777	0.0341383	0.115583	IGBP1	protein_coding	367	668	465	151	608	634	immunoglobulin (CD79A) binding protein 1 [Source:HGNC Symbol;Acc:HGNC:5461]	32875	IGBP1	protein_coding	1.99182	1.87081	1.42044	1.0709	1.40123	1.27769
ENSG00000089327	-1.07161	6.03608	23.0453	1.58232e-06	2.39801e-05	FXYD5	protein_coding	346	408	305	412	1275	1064	FXYD domain containing ion transport regulator 5 [Source:HGNC Symbol;Acc:HGNC:4029]	15153	FXYD5	protein_coding	4.07407	2.47903	2.02133	6.33924	6.37503	4.65206
ENSG00000089335	0.242261	5.38338	1.26093	0.261475	0.467399	ZNF302	protein_coding	252	481	453	175	438	613	zinc finger protein 302 [Source:HGNC Symbol;Acc:HGNC:13848]	8758	ZNF302	protein_coding	5.13389	5.05662	5.19433	4.65877	3.78913	4.63723
ENSG00000089351	0.235517	3.7603	0.533767	0.465027	0.662351	GRAMD1A	protein_coding	62	143	189	63	128	190	GRAM domain containing 1A [Source:HGNC Symbol;Acc:HGNC:29305]	31687	GRAMD1A	protein_coding	0.349109	0.415504	0.598987	0.463552	0.306055	0.39726
ENSG00000089472	-0.0795295	2.86977	0.0380111	0.845421	0.919088	HEPH	protein_coding	42	67	65	56	70	80	hephaestin [Source:HGNC Symbol;Acc:HGNC:4866]	106318	HEPH	protein_coding	0.0704844	0.0580214	0.0613964	0.122806	0.0498841	0.0498524
ENSG00000089486	-0.222245	2.79459	0.280426	0.596422	0.761307	CDIP1	protein_coding	17	49	107	12	97	161	cell death-inducing p53 target 1 [Source:HGNC Symbol;Acc:HGNC:13234]	28153	CDIP1	protein_coding	0.10774	0.160248	0.381677	0.0993791	0.261046	0.378882
ENSG00000089505	0.596838	0.908723	0.580234	0.44622	0.646865	CMTM1	protein_coding	7	36	13	5	28	10	CKLF-like MARVEL transmembrane domain containing 1 [Source:HGNC Symbol;Acc:HGNC:19172]	12744	CMTM1	protein_coding	0.0980038	0.260086	0.102441	0.0914751	0.166465	0.0519873
ENSG00000089597	-0.240168	8.15516	1.24807	0.263922	0.470393	GANAB	protein_coding	1219	3067	2852	1341	4116	4502	glucosidase, alpha; neutral AB [Source:HGNC Symbol;Acc:HGNC:4138]	21900	GANAB	protein_coding	9.9314	12.8941	13.078	14.2765	14.2397	13.6196
ENSG00000089639	-0.518297	1.69828	0.772962	0.379302	0.589544	GMIP	protein_coding	9	37	23	11	46	65	GEM interacting protein [Source:HGNC Symbol;Acc:HGNC:24852]	14191	GMIP	protein_coding	0.113157	0.240054	0.162761	0.180725	0.245593	0.303461
ENSG00000089682	-0.827497	3.77117	6.95734	0.00834759	0.0393916	RBM41	protein_coding	53	109	91	102	201	209	RNA binding motif protein 41 [Source:HGNC Symbol;Acc:HGNC:25617]	54403	RBM41	protein_coding	0.173822	0.184469	0.167979	0.437135	0.279926	0.254522
ENSG00000089685	-2.01251	5.61594	68.6157	1.19649e-16	7.53791e-15	BIRC5	protein_coding	112	179	197	320	680	1667	baculoviral IAP repeat containing 5 [Source:HGNC Symbol;Acc:HGNC:593]	11450	BIRC5	protein_coding	1.74527	1.43935	1.72782	6.51603	4.4996	9.64568
ENSG00000089693	0.0888121	6.38286	0.1888	0.663918	0.806155	MLF2	protein_coding	415	820	1090	317	1100	1252	myeloid leukemia factor 2 [Source:HGNC Symbol;Acc:HGNC:7126]	19479	MLF2	protein_coding	3.8013	3.87585	5.61948	3.7943	4.27855	4.25834
ENSG00000089723	0.462666	0.60491	0.207848	0.648459	0.797358	OTUB2	protein_coding	4	19	12	0	18	31	OTU deubiquitinase, ubiquitin aldehyde binding 2 [Source:HGNC Symbol;Acc:HGNC:20351]	22601	OTUB2	protein_coding	0.0315779	0.0774009	0.05332	0	0.0603414	0.0908734
ENSG00000089737	-0.271325	7.06059	1.93075	0.164676	0.346154	DDX24	protein_coding	750	1226	1158	615	2040	2096	DEAD (Asp-Glu-Ala-Asp) box helicase 24 [Source:HGNC Symbol;Acc:HGNC:13266]	32954	DDX24	protein_coding	4.06073	3.42533	3.52888	4.35117	4.69021	4.21392
ENSG00000089775	1.05462	4.55923	16.0992	6.01108e-05	0.00062006	ZBTB25	protein_coding	187	380	263	74	169	236	zinc finger and BTB domain containing 25 [Source:HGNC Symbol;Acc:HGNC:13112]	56107	ZBTB25	protein_coding	0.594669	0.623572	0.470734	0.307506	0.228213	0.278675
ENSG00000089818	-0.258066	4.80727	1.06847	0.301291	0.511467	NECAP1	protein_coding	152	280	214	192	357	326	NECAP endocytosis associated 1 [Source:HGNC Symbol;Acc:HGNC:24539]	15560	NECAP1	protein_coding	1.74295	1.65679	1.38115	2.87694	1.73832	1.38807
ENSG00000089847	3.05336	0.47818	8.98057	0.00272865	0.0160498	ANKRD24	protein_coding	10	33	16	1	4	3	ankyrin repeat domain 24 [Source:HGNC Symbol;Acc:HGNC:29424]	41460	ANKRD24	protein_coding	0.043035	0.0732832	0.038755	0.00562353	0.00730973	0.00479396
ENSG00000089876	-0.103267	5.21969	0.222839	0.636886	0.788978	DHX32	protein_coding	208	395	335	172	544	514	DEAH (Asp-Glu-Ala-His) box polypeptide 32 [Source:HGNC Symbol;Acc:HGNC:16717]	60099	DHX32	protein_coding	0.617514	0.605132	0.559776	0.667267	0.685808	0.566629
ENSG00000089902	-0.525485	4.87202	4.92829	0.0264205	0.0957241	RCOR1	protein_coding	160	255	200	155	416	528	REST corepressor 1 [Source:HGNC Symbol;Acc:HGNC:17441]	137915	RCOR1	protein_coding	0.206995	0.170235	0.145631	0.262035	0.228535	0.253644
ENSG00000089916	0.356281	6.12306	3.21516	0.0729592	0.199763	GPATCH2L	protein_coding	504	833	678	291	763	860	G patch domain containing 2-like [Source:HGNC Symbol;Acc:HGNC:20210]	102426	GPATCH2L	protein_coding	0.877953	0.748781	0.664747	0.662402	0.564397	0.556277
ENSG00000090013	-0.56713	3.4383	2.07827	0.149409	0.325087	BLVRB	protein_coding	47	73	96	35	259	160	biliverdin reductase B [Source:HGNC Symbol;Acc:HGNC:1063]	18051	BLVRB	protein_coding	0.464566	0.372342	0.53408	0.45207	1.0871	0.587248
ENSG00000090020	-0.0321	2.91866	0.00438956	0.947176	0.974001	SLC9A1	protein_coding	26	94	70	36	165	43	solute carrier family 9, subfamily A (NHE1, cation proton antiporter 1), member 1 [Source:HGNC Symbol;Acc:HGNC:11071]	68166	SLC9A1	protein_coding	0.0680544	0.126964	0.103126	0.123133	0.183395	0.041793
ENSG00000090054	0.155075	6.3726	0.579731	0.446418	0.64698	SPTLC1	protein_coding	506	965	814	288	1036	1346	serine palmitoyltransferase, long chain base subunit 1 [Source:HGNC Symbol;Acc:HGNC:11277]	83385	SPTLC1	protein_coding	1.08271	1.06551	0.980332	0.805273	0.941331	1.06945
ENSG00000090060	-0.555551	6.45031	4.67243	0.0306505	0.106846	PAPOLA	protein_coding	312	743	836	628	996	1424	poly(A) polymerase alpha [Source:HGNC Symbol;Acc:HGNC:14981]	65678	PAPOLA	protein_coding	0.847589	1.04157	1.27827	2.22935	1.14897	1.43646
ENSG00000090061	-0.710632	2.42023	2.18879	0.139018	0.309051	CCNK	protein_coding	23	43	32	17	126	83	cyclin K [Source:HGNC Symbol;Acc:HGNC:1596]	53875	CCNK	protein_coding	0.0761713	0.0734854	0.0596485	0.0735699	0.177196	0.102069
ENSG00000090097	-0.535256	3.66405	2.93998	0.086412	0.225627	PCBP4	protein_coding	56	83	132	59	185	242	poly(rC) binding protein 4 [Source:HGNC Symbol;Acc:HGNC:8652]	10956	PCBP4	protein_coding	0.911983	0.697503	1.20993	1.25556	1.27935	1.46341
ENSG00000090238	-0.0649935	4.42509	0.0603055	0.806014	0.895532	YPEL3	protein_coding	132	207	199	82	279	373	yippee-like 3 (Drosophila) [Source:HGNC Symbol;Acc:HGNC:18327]	4601	YPEL3	protein_coding	5.11885	4.14227	4.34348	4.15528	4.59433	5.37105
ENSG00000090263	0.336603	4.88995	1.97914	0.159481	0.339019	MRPS33	protein_coding	204	311	337	96	340	446	mitochondrial ribosomal protein S33 [Source:HGNC Symbol;Acc:HGNC:16634]	9174	MRPS33	protein_coding	3.96755	3.1212	3.68899	2.43978	2.80796	3.22091
ENSG00000090266	0.578273	5.87993	7.76577	0.00532455	0.0276829	NDUFB2	protein_coding	329	849	738	190	641	724	NADH dehydrogenase (ubiquinone) 1 beta subcomplex, 2, 8kDa [Source:HGNC Symbol;Acc:HGNC:7697]	32013	NDUFB2	protein_coding	1.83367	2.44175	2.31508	1.38378	1.51706	1.49836
ENSG00000090273	-0.367195	5.55506	1.43806	0.230454	0.430365	NUDC	protein_coding	126	422	640	269	485	843	nudC nuclear distribution protein [Source:HGNC Symbol;Acc:HGNC:8045]	46624	NUDC	protein_coding	0.482183	0.833341	1.3785	1.34518	0.788139	1.1979
ENSG00000090316	-0.0479621	5.35237	0.0480828	0.826434	0.908094	MAEA	protein_coding	213	455	395	148	564	705	macrophage erythroblast attacher [Source:HGNC Symbol;Acc:HGNC:13731]	50296	MAEA	protein_coding	0.755609	0.83291	0.788679	0.686068	0.849604	0.928663
ENSG00000090339	-0.424731	1.82963	0.353672	0.552042	0.730455	ICAM1	protein_coding	5	44	37	24	28	59	intercellular adhesion molecule 1 [Source:HGNC Symbol;Acc:HGNC:5344]	15780	ICAM1	protein_coding	0.0565345	0.256724	0.235468	0.354603	0.134438	0.247712
ENSG00000090372	-0.319285	5.90299	2.28006	0.131047	0.297535	STRN4	protein_coding	287	500	623	277	890	995	striatin, calmodulin binding protein 4 [Source:HGNC Symbol;Acc:HGNC:15721]	27487	STRN4	protein_coding	1.86297	1.6748	2.27613	2.34958	2.4532	2.39827
ENSG00000090376	1.1251	4.92809	22.566	2.03045e-06	2.97942e-05	IRAK3	protein_coding	246	359	467	79	181	385	interleukin-1 receptor-associated kinase 3 [Source:HGNC Symbol;Acc:HGNC:17020]	65743	IRAK3	protein_coding	0.667631	0.502765	0.713352	0.280166	0.208593	0.387984
ENSG00000090432	0.647202	5.47143	8.00811	0.00465684	0.0249466	MUL1	protein_coding	291	653	479	189	480	374	mitochondrial E3 ubiquitin protein ligase 1 [Source:HGNC Symbol;Acc:HGNC:25762]	8713	MUL1	protein_coding	5.95904	6.90026	5.52083	5.05746	4.17392	2.84385
ENSG00000090447	0.228544	1.62007	0.0839991	0.771949	0.875534	TFAP4	protein_coding	18	48	12	4	32	66	transcription factor AP-4 (activating enhancer binding protein 4) [Source:HGNC Symbol;Acc:HGNC:11745]	15889	TFAP4	protein_coding	0.202128	0.278141	0.075844	0.0586951	0.152589	0.275201
ENSG00000090470	0.502749	4.70354	4.16513	0.0412643	0.133305	PDCD7	protein_coding	178	290	317	122	227	298	programmed cell death 7 [Source:HGNC Symbol;Acc:HGNC:8767]	16457	PDCD7	protein_coding	1.92983	1.62244	1.9344	1.72841	1.04507	1.19969
ENSG00000090487	0.0700815	5.59294	0.0835127	0.772592	0.875534	SPG21	protein_coding	255	626	435	177	525	908	spastic paraplegia 21 (autosomal recessive, Mast syndrome) [Source:HGNC Symbol;Acc:HGNC:20373]	27289	SPG21	protein_coding	1.66726	2.11206	1.6008	1.51225	1.45761	2.20445
ENSG00000090520	0.3273	7.45936	2.64978	0.103564	0.255608	DNAJB11	protein_coding	1038	2018	2126	721	1658	2665	DnaJ (Hsp40) homolog, subfamily B, member 11 [Source:HGNC Symbol;Acc:HGNC:14889]	29800	DNAJB11	protein_coding	6.21487	6.23483	7.16446	5.64102	4.2154	5.92494
ENSG00000090530	-1.8312	3.02476	18.9768	1.32317e-05	0.000160741	LEPREL1	protein_coding	8	26	74	34	136	257	prolyl 3-hydroxylase 2 [Source:HGNC Symbol;Acc:HGNC:19317]	165709	LEPREL1	protein_coding	0.0086138	0.014446	0.0448459	0.0478378	0.0621818	0.102752
ENSG00000090539	-1.40022	1.27957	2.9165	0.0876776	0.227956	CHRD	protein_coding	0	36	5	5	86	12	chordin [Source:HGNC Symbol;Acc:HGNC:1949]	10663	CHRD	protein_coding	0	0.310844	0.0470898	0.109327	0.611068	0.0745598
ENSG00000090565	1.0788	5.11361	22.6778	1.91565e-06	2.83829e-05	RAB11FIP3	protein_coding	219	554	496	84	331	326	RAB11 family interacting protein 3 (class II) [Source:HGNC Symbol;Acc:HGNC:17224]	97392	RAB11FIP3	protein_coding	0.40121	0.523729	0.51144	0.201092	0.257499	0.221767
ENSG00000090581	0.498526	5.06354	4.84025	0.0278028	0.0993396	GNPTG	protein_coding	162	451	461	96	394	451	N-acetylglucosamine-1-phosphate transferase, gamma subunit [Source:HGNC Symbol;Acc:HGNC:23026]	12190	GNPTG	protein_coding	2.37117	3.40638	3.79782	1.83614	2.44886	2.45118
ENSG00000090612	-0.108952	5.0733	0.19994	0.65477	0.80084	ZNF268	protein_coding	208	264	322	237	271	491	zinc finger protein 268 [Source:HGNC Symbol;Acc:HGNC:13061]	33422	ZNF268	protein_coding	1.11041	0.727263	0.96752	1.65331	0.614338	0.973311
ENSG00000090615	-0.578533	7.53778	5.83914	0.0156735	0.0642189	GOLGA3	protein_coding	719	1730	1523	1237	2173	3332	golgin A3 [Source:HGNC Symbol;Acc:HGNC:4426]	59949	GOLGA3	protein_coding	2.13992	2.65695	2.55126	4.8109	2.7463	3.68236
ENSG00000090621	0.472558	6.88451	4.44794	0.0349434	0.117691	PABPC4	protein_coding	592	1525	1636	376	1682	1235	poly(A) binding protein, cytoplasmic 4 (inducible form) [Source:HGNC Symbol;Acc:HGNC:8557]	15974	PABPC4	protein_coding	6.6124	8.78974	10.285	5.48798	7.9778	5.12219
ENSG00000090674	-0.140238	2.38198	0.0903498	0.763733	0.870758	MCOLN1	protein_coding	27	57	41	19	63	97	mucolipin 1 [Source:HGNC Symbol;Acc:HGNC:13356]	11383	MCOLN1	protein_coding	0.423212	0.46104	0.361713	0.389167	0.419329	0.56457
ENSG00000090686	-0.499633	5.73113	5.42121	0.0198936	0.0770325	USP48	protein_coding	232	556	391	263	788	974	ubiquitin specific peptidase 48 [Source:HGNC Symbol;Acc:HGNC:18533]	105308	USP48	protein_coding	0.393077	0.486109	0.372865	0.582281	0.566938	0.612774
ENSG00000090776	0.861269	4.9353	10.2672	0.00135417	0.00897637	EFNB1	protein_coding	218	386	418	63	392	319	ephrin-B1 [Source:HGNC Symbol;Acc:HGNC:3226]	13150	EFNB1	protein_coding	2.95789	2.7026	3.19218	1.117	2.25856	1.60719
ENSG00000090857	0.343096	5.05311	2.12693	0.144731	0.318132	PDPR	protein_coding	213	378	372	146	409	349	pyruvate dehydrogenase phosphatase regulatory subunit [Source:HGNC Symbol;Acc:HGNC:30264]	48911	PDPR	protein_coding	0.777005	0.71155	0.763788	0.695961	0.63356	0.472739
ENSG00000090861	-0.810402	7.8881	11.2912	0.000778743	0.00566164	AARS	protein_coding	673	1991	2198	1373	3670	4495	alanyl-tRNA synthetase [Source:HGNC Symbol;Acc:HGNC:20]	37248	AARS	protein_coding	3.22376	4.9214	5.926	8.59421	7.46507	7.9952
ENSG00000090863	0.14965	8.58283	0.434032	0.510017	0.698804	GLG1	protein_coding	2430	3892	4113	1814	4985	4441	golgi glycoprotein 1 [Source:HGNC Symbol;Acc:HGNC:4316]	155156	GLG1	protein_coding	2.7944	2.30953	2.66211	2.72588	2.43426	1.89633
ENSG00000090889	-2.30993	4.41453	64.053	1.21116e-15	6.54801e-14	KIF4A	protein_coding	43	66	72	128	377	707	kinesin family member 4A [Source:HGNC Symbol;Acc:HGNC:13339]	130742	KIF4A	protein_coding	0.0586819	0.0464782	0.0553037	0.228262	0.218473	0.358267
ENSG00000090905	-0.130561	6.18926	0.34244	0.558424	0.734259	TNRC6A	protein_coding	354	867	641	404	853	1069	trinucleotide repeat containing 6A [Source:HGNC Symbol;Acc:HGNC:11969]	97937	TNRC6A	protein_coding	0.644922	0.815065	0.657276	0.961774	0.659892	0.723159
ENSG00000090924	-0.0475265	4.09525	0.0300071	0.862474	0.929848	PLEKHG2	protein_coding	94	229	119	86	263	179	pleckstrin homology domain containing, family G (with RhoGef domain) member 2 [Source:HGNC Symbol;Acc:HGNC:29515]	15830	PLEKHG2	protein_coding	1.05949	1.33191	0.754923	1.26665	1.25877	0.74916
ENSG00000090971	1.33197	3.41583	13.7203	0.000212145	0.00188045	NAT14	protein_coding	64	151	191	31	52	107	N-acetyltransferase 14 (GCN5-related, putative) [Source:HGNC Symbol;Acc:HGNC:28918]	2564	NAT14	protein_coding	4.45362	5.42224	7.48087	2.81892	1.53658	2.76483
ENSG00000090975	-0.187734	2.04744	0.0826952	0.773678	0.875992	PITPNM2	protein_coding	6	33	77	13	69	43	phosphatidylinositol transfer protein, membrane-associated 2 [Source:HGNC Symbol;Acc:HGNC:21044]	166535	PITPNM2	protein_coding	0.00642831	0.0182444	0.0464325	0.0182002	0.0313917	0.0171067
ENSG00000090989	0.161172	5.82317	0.604651	0.436809	0.638467	EXOC1	protein_coding	362	459	709	276	470	920	exocyst complex component 1 [Source:HGNC Symbol;Acc:HGNC:30380]	51418	EXOC1	protein_coding	1.25616	0.821897	1.38474	1.2515	0.692554	1.18543
ENSG00000091009	-0.357558	4.42206	1.71371	0.190505	0.381109	RBM27	protein_coding	113	176	182	148	207	355	RNA binding motif protein 27 [Source:HGNC Symbol;Acc:HGNC:29243]	85532	RBM27	protein_coding	0.235722	0.189454	0.213688	0.403433	0.183363	0.274981
ENSG00000091039	-1.36867	8.25236	39.4628	3.34367e-10	9.16863e-09	OSBPL8	protein_coding	1073	1704	1554	2456	4716	5963	oxysterol binding protein-like 8 [Source:HGNC Symbol;Acc:HGNC:16396]	208012	OSBPL8	protein_coding	0.920369	0.754226	0.750238	2.75282	1.71773	1.89924
ENSG00000091073	-0.530736	1.78667	0.875573	0.349417	0.560141	DTX2	protein_coding	12	33	27	20	55	44	deltex 2, E3 ubiquitin ligase [Source:HGNC Symbol;Acc:HGNC:15973]	44319	DTX2	protein_coding	0.0483106	0.0685558	0.0611801	0.105215	0.094025	0.0657757
ENSG00000091127	-0.11387	5.33903	0.243595	0.621622	0.778291	PUS7	protein_coding	220	398	385	232	407	645	pseudouridylate synthase 7 (putative) [Source:HGNC Symbol;Acc:HGNC:26033]	82606	PUS7	protein_coding	0.475184	0.4436	0.468043	0.65481	0.373296	0.51731
ENSG00000091129	4.2246	6.05031	285.226	5.45432e-64	7.55968e-61	NRCAM	protein_coding	712	1203	1380	29	95	92	neuronal cell adhesion molecule [Source:HGNC Symbol;Acc:HGNC:7994]	309094	NRCAM	protein_coding	0.410998	0.35834	0.448358	0.0218749	0.0232865	0.0197197
ENSG00000091136	1.88788	9.26266	45.9837	1.19239e-11	3.95198e-10	LAMB1	protein_coding	5464	11616	8296	1640	2593	3445	laminin, beta 1 [Source:HGNC Symbol;Acc:HGNC:6486]	79456	LAMB1	protein_coding	12.2697	13.4602	10.4852	4.81233	2.47256	2.87253
ENSG00000091140	-0.192364	6.05039	0.848798	0.356893	0.567559	DLD	protein_coding	308	683	664	329	807	1119	dihydrolipoamide dehydrogenase [Source:HGNC Symbol;Acc:HGNC:2898]	40760	DLD	protein_coding	1.34824	1.54279	1.63595	1.88192	1.50006	1.81886
ENSG00000091157	-0.30509	4.21669	1.23296	0.266832	0.473367	WDR7	protein_coding	90	204	145	86	251	329	WD repeat domain 7 [Source:HGNC Symbol;Acc:HGNC:13490]	385263	WDR7	protein_coding	0.0416808	0.0487521	0.0377961	0.0520451	0.0493614	0.0565772
ENSG00000091164	-0.546767	5.46303	6.11566	0.0133989	0.0569979	TXNL1	protein_coding	222	434	280	252	639	739	thioredoxin-like 1 [Source:HGNC Symbol;Acc:HGNC:12436]	54392	TXNL1	protein_coding	0.72823	0.73464	0.516963	1.0802	0.890095	0.900144
ENSG00000091317	0.783794	7.64512	11.7592	0.000605426	0.00458308	CMTM6	protein_coding	1737	2727	1989	656	1566	2533	CKLF-like MARVEL transmembrane domain containing 6 [Source:HGNC Symbol;Acc:HGNC:19177]	22096	CMTM6	protein_coding	14.0261	11.363	9.03978	6.92195	5.36968	7.59494
ENSG00000091409	-0.91524	6.35692	17.301	3.19016e-05	0.000356056	ITGA6	protein_coding	230	808	566	427	1357	1744	integrin, alpha 6 [Source:HGNC Symbol;Acc:HGNC:6142]	78928	ITGA6	protein_coding	0.519933	0.942541	0.720148	1.26135	1.30263	1.46392
ENSG00000091436	-1.24392	6.92634	31.2193	2.30466e-08	4.93495e-07	PK	protein_coding	341	718	873	883	1680	2736	Mitogen-activated protein kinase kinase kinase MLT [Source:UniProtKB/Swiss-Prot;Acc:Q9NYL2]	192575	PK	protein_coding	0.31594	0.343277	0.455251	1.06905	0.660967	0.94128
ENSG00000091483	-0.493155	5.42956	4.82735	0.0280117	0.099922	FH	protein_coding	196	412	334	240	556	801	fumarate hydratase [Source:HGNC Symbol;Acc:HGNC:3700]	22158	FH	protein_coding	1.57825	1.71193	1.51374	2.52534	1.90114	2.39499
ENSG00000091490	-1.3289	6.35731	39.2938	3.64597e-10	9.94075e-09	SEL1L3	protein_coding	291	623	304	673	1491	1239	sel-1 suppressor of lin-12-like 3 (C. elegans) [Source:HGNC Symbol;Acc:HGNC:29108]	116333	SEL1L3	protein_coding	0.446314	0.493066	0.262426	1.34881	0.971059	0.70562
ENSG00000091527	-0.303644	7.41338	2.24622	0.133941	0.3015	CDV3	protein_coding	741	1662	1708	836	2124	3154	CDV3 homolog (mouse) [Source:HGNC Symbol;Acc:HGNC:26928]	16531	CDV3	protein_coding	7.99779	9.25661	10.3759	11.7909	9.73478	12.6405
ENSG00000091542	0.181603	6.41083	0.739037	0.389969	0.599947	ALKBH5	protein_coding	417	1042	990	353	849	1400	AlkB family member 5, RNA demethylase [Source:HGNC Symbol;Acc:HGNC:25996]	26876	ALKBH5	protein_coding	2.76836	3.56963	3.69919	3.06231	2.39339	3.45117
ENSG00000091592	-0.79675	4.78982	10.0982	0.00148417	0.00971561	NLRP1	protein_coding	143	204	167	142	462	538	NLR family, pyrin domain containing 1 [Source:HGNC Symbol;Acc:HGNC:14374]	119997	NLRP1	protein_coding	0.212626	0.156524	0.13976	0.275903	0.291704	0.29704
ENSG00000091622	-0.278523	1.8846	0.181619	0.669986	0.81004	PITPNM3	protein_coding	15	44	19	6	48	95	PITPNM family member 3 [Source:HGNC Symbol;Acc:HGNC:21043]	105230	PITPNM3	protein_coding	0.0254333	0.0384976	0.0181322	0.0132938	0.0345599	0.0598118
ENSG00000091640	-0.0467068	5.69728	0.041606	0.838373	0.914686	SPAG7	protein_coding	245	556	568	253	743	649	sperm associated antigen 7 [Source:HGNC Symbol;Acc:HGNC:11216]	8646	SPAG7	protein_coding	5.05594	5.92079	6.59735	6.82251	6.51095	4.97316
ENSG00000091651	-1.33776	4.37358	21.1896	4.16007e-06	5.74497e-05	ORC6	protein_coding	47	87	200	108	337	535	origin recognition complex, subunit 6 [Source:HGNC Symbol;Acc:HGNC:17151]	8751	ORC6	protein_coding	0.958277	0.915338	2.29514	2.87743	2.91772	4.05041
ENSG00000091656	-0.342504	5.91891	2.23276	0.135112	0.303244	ZFHX4	protein_coding	353	538	431	376	1058	589	zinc finger homeobox 4 [Source:HGNC Symbol;Acc:HGNC:30939]	186066	ZFHX4	protein_coding	0.3385	0.266217	0.23262	0.47115	0.430814	0.209725
ENSG00000091732	-0.133169	3.50965	0.180037	0.671341	0.810969	ZC3HC1	protein_coding	67	133	79	62	163	131	zinc finger, C3HC-type containing 1 [Source:HGNC Symbol;Acc:HGNC:29913]	33165	ZC3HC1	protein_coding	0.36045	0.369225	0.239212	0.435863	0.372373	0.261694
ENSG00000091831	-3.52448	0.500973	9.25106	0.00235359	0.0142166	ESR1	protein_coding	3	2	0	10	24	36	estrogen receptor 1 [Source:HGNC Symbol;Acc:HGNC:3467]	472928	ESR1	protein_coding	0.00113182	0.000389363	0	0.00492996	0.00384492	0.00504325
ENSG00000091844	0.718073	0.298229	0.423918	0.514989	0.702722	RGS17	protein_coding	11	8	12	8	14	2	regulator of G-protein signaling 17 [Source:HGNC Symbol;Acc:HGNC:14088]	126790	RGS17	protein_coding	0.0154796	0.00580932	0.00950458	0.014711	0.00836592	0.00104508
ENSG00000091879	0.809464	0.772665	0.933564	0.333938	0.545858	ANGPT2	protein_coding	16	19	14	4	12	21	angiopoietin 2 [Source:HGNC Symbol;Acc:HGNC:485]	63758	ANGPT2	protein_coding	0.0447751	0.0274371	0.0220511	0.0146273	0.0142599	0.0218216
ENSG00000091947	0.508243	4.26247	3.63483	0.0565824	0.166395	TMEM101	protein_coding	147	235	192	79	174	236	transmembrane protein 101 [Source:HGNC Symbol;Acc:HGNC:28653]	12758	TMEM101	protein_coding	2.05582	1.69592	1.51132	1.44372	1.03333	1.22555
ENSG00000091986	-0.804138	10.9781	6.71243	0.00957434	0.0438877	CCDC80	protein_coding	7275	19949	12824	13096	30013	35504	coiled-coil domain containing 80 [Source:HGNC Symbol;Acc:HGNC:30649]	44970	CCDC80	protein_coding	28.8643	40.8431	28.6376	67.8976	50.5658	52.3067
ENSG00000092010	0.191777	6.00451	0.761398	0.382891	0.593007	PSME1	protein_coding	440	645	672	222	867	922	proteasome (prosome, macropain) activator subunit 1 (PA28 alpha) [Source:HGNC Symbol;Acc:HGNC:9568]	2809	PSME1	protein_coding	27.9481	21.1411	24.0245	18.4264	23.385	21.7461
ENSG00000092020	-0.042074	4.67332	0.0303873	0.861614	0.929731	PPP2R3C	protein_coding	139	199	320	119	265	437	protein phosphatase 2, regulatory subunit B'', gamma [Source:HGNC Symbol;Acc:HGNC:17485]	37050	PPP2R3C	protein_coding	0.669387	0.494521	0.867358	0.748854	0.541911	0.78144
ENSG00000092036	-0.650379	3.35157	3.1989	0.0736879	0.201226	HAUS4	protein_coding	47	104	52	83	127	136	HAUS augmin-like complex, subunit 4 [Source:HGNC Symbol;Acc:HGNC:20163]	10933	HAUS4	protein_coding	0.767025	0.875818	0.47764	1.77002	0.880106	0.824142
ENSG00000092068	2.52577	3.93928	48.2097	3.82987e-12	1.37713e-10	SLC7A8	protein_coding	168	372	140	23	45	62	solute carrier family 7 (amino acid transporter light chain, L system), member 8 [Source:HGNC Symbol;Acc:HGNC:11066]	58379	SLC7A8	protein_coding	0.513456	0.586687	0.240829	0.0918565	0.0584018	0.0703619
ENSG00000092094	0.0361056	4.3282	0.0173415	0.895232	0.947772	OSGEP	protein_coding	80	227	252	84	230	325	O-sialoglycoprotein endopeptidase [Source:HGNC Symbol;Acc:HGNC:18028]	8694	OSGEP	protein_coding	1.6418	2.40395	2.91083	2.25267	2.00437	2.47666
ENSG00000092096	1.47039	3.42662	13.9911	0.000183682	0.00165411	SLC22A17	protein_coding	78	123	212	18	98	74	solute carrier family 22, member 17 [Source:HGNC Symbol;Acc:HGNC:23095]	6606	SLC22A17	protein_coding	2.10672	1.7143	3.2228	0.635291	1.12398	0.742157
ENSG00000092098	0.159685	3.587	0.20615	0.649802	0.797961	RNF31	protein_coding	64	118	143	76	119	126	ring finger protein 31 [Source:HGNC Symbol;Acc:HGNC:16031]	13978	RNF31	protein_coding	0.816932	0.777243	1.02737	1.26767	0.645019	0.597211
ENSG00000092108	-0.121824	6.47324	0.406684	0.523657	0.710039	SCFD1	protein_coding	513	814	873	465	1045	1367	sec1 family domain containing 1 [Source:HGNC Symbol;Acc:HGNC:20726]	113700	SCFD1	protein_coding	0.805022	0.65915	0.771064	0.953523	0.696348	0.796546
ENSG00000092140	-1.17377	5.20776	17.0827	3.57869e-05	0.000394628	G2E3	protein_coding	105	247	237	303	412	819	G2/M-phase specific E3 ubiquitin protein ligase [Source:HGNC Symbol;Acc:HGNC:20338]	60940	G2E3	protein_coding	0.307424	0.373177	0.390555	1.15925	0.512231	0.890398
ENSG00000092148	-0.584035	8.48345	7.39896	0.00652617	0.0323992	HECTD1	protein_coding	1726	2998	2712	2140	5040	6182	HECT domain containing E3 ubiquitin protein ligase 1 [Source:HGNC Symbol;Acc:HGNC:20157]	107692	HECTD1	protein_coding	2.85962	2.56312	2.52897	4.63307	3.54583	3.80319
ENSG00000092199	0.163235	7.83027	0.603571	0.437219	0.638796	HNRNPC	protein_coding	1503	2563	2131	1091	2281	3312	heterogeneous nuclear ribonucleoprotein C (C1/C2) [Source:HGNC Symbol;Acc:HGNC:5035]	60358	HNRNPC	protein_coding	4.44299	3.90961	3.54556	4.21433	2.86326	3.63545
ENSG00000092201	-0.404625	7.6028	4.24064	0.0394673	0.12895	SUPT16H	protein_coding	849	1613	2011	891	2582	3918	suppressor of Ty 16 homolog (S. cerevisiae) [Source:HGNC Symbol;Acc:HGNC:11465]	32794	SUPT16H	protein_coding	4.61917	4.52856	6.15821	6.33464	5.9653	7.9154
ENSG00000092203	-0.313015	5.41819	2.0271	0.154515	0.33245	TOX4	protein_coding	204	428	375	212	537	782	TOX high mobility group box family member 4 [Source:HGNC Symbol;Acc:HGNC:20161]	22578	TOX4	protein_coding	1.61211	1.74533	1.66795	2.18922	1.80202	2.29469
ENSG00000092208	0.52444	2.78277	1.65313	0.198533	0.391009	GEMIN2	protein_coding	38	77	93	14	80	105	gem (nuclear organelle) associated protein 2 [Source:HGNC Symbol;Acc:HGNC:10884]	22750	GEMIN2	protein_coding	0.298025	0.311623	0.410524	0.143478	0.266428	0.305781
ENSG00000092295	-2.55154	0.356704	4.11939	0.0423943	0.135672	TGM1	protein_coding	2	7	0	5	19	36	transglutaminase 1 [Source:HGNC Symbol;Acc:HGNC:11777]	15318	TGM1	protein_coding	0.0232959	0.0420742	0	0.0761038	0.0939771	0.155705
ENSG00000092330	0.110928	5.38232	0.270312	0.603123	0.765206	TINF2	protein_coding	247	483	404	183	561	527	TERF1 (TRF1)-interacting nuclear factor 2 [Source:HGNC Symbol;Acc:HGNC:11824]	3031	TINF2	protein_coding	14.5399	14.6717	13.3854	14.0768	14.0232	11.5193
ENSG00000092421	1.25085	0.181202	1.18826	0.27568	0.483439	SEMA6A	protein_coding	9	13	9	1	4	19	sema domain, transmembrane domain (TM), and cytoplasmic domain, (semaphorin) 6A [Source:HGNC Symbol;Acc:HGNC:10738]	131318	SEMA6A	protein_coding	0.0122284	0.00911463	0.00688264	0.00177547	0.00230784	0.00958588
ENSG00000092439	-0.149803	7.27734	0.582981	0.445146	0.646229	TRPM7	protein_coding	843	1402	1613	654	2131	2627	transient receptor potential cation channel, subfamily M, member 7 [Source:HGNC Symbol;Acc:HGNC:17994]	134342	TRPM7	protein_coding	1.11961	0.960851	1.20576	1.13502	1.20183	1.29554
ENSG00000092445	-0.583186	4.00192	2.47546	0.115636	0.275003	TYRO3	protein_coding	35	196	137	67	168	418	TYRO3 protein tyrosine kinase [Source:HGNC Symbol;Acc:HGNC:12446]	25911	TYRO3	protein_coding	0.24101	0.696453	0.530974	0.602878	0.491242	1.0688
ENSG00000092470	-0.912618	4.08786	9.6411	0.00190271	0.0118742	WDR76	protein_coding	36	87	191	38	231	590	WD repeat domain 76 [Source:HGNC Symbol;Acc:HGNC:25773]	41456	WDR76	protein_coding	0.154941	0.19322	0.462682	0.213715	0.422178	0.942904
ENSG00000092531	0.352344	5.31593	2.51645	0.112664	0.27033	SNAP23	protein_coding	282	435	426	176	474	425	synaptosomal-associated protein, 23kDa [Source:HGNC Symbol;Acc:HGNC:11131]	54123	SNAP23	protein_coding	0.929647	0.739993	0.790432	0.758175	0.66354	0.520247
ENSG00000092607	0.566575	5.8757	5.44888	0.0195808	0.0760972	TBX15	protein_coding	343	654	862	273	470	668	T-box 15 [Source:HGNC Symbol;Acc:HGNC:11594]	106510	TBX15	protein_coding	0.574585	0.565337	0.812744	0.5976	0.334332	0.415517
ENSG00000092621	-0.759031	7.5251	10.5587	0.0011564	0.0078602	PHGDH	protein_coding	340	1746	2108	660	3295	4016	phosphoglycerate dehydrogenase [Source:HGNC Symbol;Acc:HGNC:8923]	84417	PHGDH	protein_coding	0.718621	1.9043	2.50771	1.82286	2.95731	3.15186
ENSG00000092820	-1.90577	6.0186	42.6348	6.59739e-11	2.01571e-09	EZR	protein_coding	109	346	280	457	821	2106	ezrin [Source:HGNC Symbol;Acc:HGNC:12691]	53671	EZR	protein_coding	0.362358	0.593549	0.523908	1.98525	1.15898	2.59969
ENSG00000092841	-0.128112	10.2485	0.23774	0.625843	0.781586	MYL6	protein_coding	7106	11748	11318	5948	15266	19145	myosin, light chain 6, alkali, smooth muscle and non-muscle [Source:HGNC Symbol;Acc:HGNC:7587]	5335	MYL6	protein_coding	237.652	202.745	213.045	259.941	216.801	237.752
ENSG00000092847	0.14208	5.53104	0.362364	0.547196	0.726957	2001-08-01	protein_coding	265	414	601	208	574	584	argonaute RISC catalytic component 1 [Source:HGNC Symbol;Acc:HGNC:3262]	59802	2001-08-01	protein_coding	0.790644	0.637389	1.00924	0.810935	0.727222	0.646993
ENSG00000092853	-2.25004	5.34873	81.8833	1.44364e-19	1.20933e-17	CLSPN	protein_coding	40	100	280	203	556	1633	claspin [Source:HGNC Symbol;Acc:HGNC:19715]	49749	CLSPN	protein_coding	0.143459	0.18507	0.565211	0.951372	0.846762	2.17473
ENSG00000092871	-1.06173	2.2271	3.81267	0.0508664	0.154761	RFFL	protein_coding	18	48	15	33	62	87	ring finger and FYVE-like domain containing E3 ubiquitin protein ligase [Source:HGNC Symbol;Acc:HGNC:24821]	83329	RFFL	protein_coding	0.0385414	0.0530353	0.0180772	0.0923329	0.0563724	0.0691713
ENSG00000092931	0.266945	3.6275	0.62554	0.428996	0.632486	MFSD11	protein_coding	72	175	107	38	135	208	major facilitator superfamily domain containing 11 [Source:HGNC Symbol;Acc:HGNC:25458]	45584	MFSD11	protein_coding	0.281819	0.353464	0.235726	0.194361	0.224384	0.302311
ENSG00000092964	0.882142	9.36235	13.6043	0.000225673	0.00198078	DPYSL2	protein_coding	5339	10160	6756	2163	6201	6151	dihydropyrimidinase-like 2 [Source:HGNC Symbol;Acc:HGNC:3014]	143903	DPYSL2	protein_coding	6.61974	6.50046	4.71473	3.50449	3.26485	2.8319
ENSG00000092969	-0.843453	1.42072	1.32099	0.250415	0.454179	TGFB2	protein_coding	8	20	13	4	42	77	transforming growth factor, beta 2 [Source:HGNC Symbol;Acc:HGNC:11768]	98384	TGFB2	protein_coding	0.0145083	0.0187165	0.0132695	0.00947925	0.0323441	0.0518524
ENSG00000092978	-0.140233	4.98934	0.375833	0.539842	0.721651	GPATCH2	protein_coding	213	226	311	199	312	458	G patch domain containing 2 [Source:HGNC Symbol;Acc:HGNC:25499]	204090	GPATCH2	protein_coding	0.186212	0.101955	0.15303	0.227337	0.115825	0.148678
ENSG00000093000	-0.755645	5.60749	10.5853	0.00113991	0.00776542	NUP50	protein_coding	158	394	416	233	585	1297	nucleoporin 50kDa [Source:HGNC Symbol;Acc:HGNC:8065]	24174	NUP50	protein_coding	1.16616	1.50061	1.72815	2.24722	1.83349	3.55463
ENSG00000093009	-1.82966	3.71605	31.77	1.73557e-08	3.77468e-07	CDC45	protein_coding	20	63	70	50	242	451	cell division cycle 45 [Source:HGNC Symbol;Acc:HGNC:1739]	41153	CDC45	protein_coding	0.086712	0.140948	0.170818	0.283274	0.445538	0.726069
ENSG00000093010	0.264607	6.01495	1.65865	0.197786	0.390281	COMT	protein_coding	284	806	867	208	798	985	catechol-O-methyltransferase [Source:HGNC Symbol;Acc:HGNC:2228]	28368	COMT	protein_coding	1.78624	2.61593	3.06921	1.70952	2.1313	2.30044
ENSG00000093072	1.04341	1.42733	1.32403	0.24987	0.453622	CECR1	protein_coding	1	31	57	0	50	18	cat eye syndrome chromosome region, candidate 1 [Source:HGNC Symbol;Acc:HGNC:1839]	43199	CECR1	protein_coding	0.00413026	0.0660706	0.132507	0	0.0876934	0.0276059
ENSG00000093144	0.0267933	5.79308	0.0136238	0.907081	0.95343	ECHDC1	protein_coding	318	704	452	293	602	771	ethylmalonyl-CoA decarboxylase 1 [Source:HGNC Symbol;Acc:HGNC:21489]	54899	ECHDC1	protein_coding	1.03351	1.18067	0.826819	1.24435	0.830812	0.930449
ENSG00000093167	-0.348662	6.80177	2.82113	0.0930311	0.237779	LRRFIP2	protein_coding	527	960	1067	597	1140	2313	leucine rich repeat (in FLII) interacting protein 2 [Source:HGNC Symbol;Acc:HGNC:6703]	131033	LRRFIP2	protein_coding	0.717597	0.674544	0.81775	1.06226	0.659166	1.16949
ENSG00000093183	0.0040659	5.94602	0.000299306	0.986197	0.993086	SEC22C	protein_coding	350	668	573	334	540	1040	SEC22 vesicle trafficking protein homolog C (S. cerevisiae) [Source:HGNC Symbol;Acc:HGNC:16828]	53111	SEC22C	protein_coding	1.1758	1.15801	1.08344	1.46622	0.770336	1.29733
ENSG00000093217	-0.494081	1.79202	0.619127	0.431372	0.634387	XYLB	protein_coding	12	22	38	15	71	38	xylulokinase homolog (H. influenzae) [Source:HGNC Symbol;Acc:HGNC:12839]	74588	XYLB	protein_coding	0.0287054	0.0271565	0.0511624	0.0468879	0.0721207	0.0337534
ENSG00000094631	0.0934168	4.7065	0.148839	0.699648	0.829147	HDAC6	protein_coding	133	311	275	104	300	427	histone deacetylase 6 [Source:HGNC Symbol;Acc:HGNC:14064]	23605	HDAC6	protein_coding	1.00531	1.21304	1.16994	1.02723	0.962915	1.19847
ENSG00000094804	-2.00448	4.82159	42.8497	5.91101e-11	1.81692e-09	CDC6	protein_coding	26	103	223	162	434	914	cell division cycle 6 [Source:HGNC Symbol;Acc:HGNC:1744]	17024	CDC6	protein_coding	0.272498	0.557052	1.31547	2.21867	1.93152	3.55703
ENSG00000094841	0.56848	3.27927	2.12724	0.144701	0.318113	UPRT	protein_coding	37	96	193	27	105	112	uracil phosphoribosyltransferase (FUR1) homolog (S. cerevisiae) [Source:HGNC Symbol;Acc:HGNC:28334]	30515	UPRT	protein_coding	0.216341	0.289653	0.635156	0.206295	0.260703	0.243168
ENSG00000094880	-0.307667	4.98572	1.8071	0.178856	0.366068	CDC23	protein_coding	131	342	294	140	469	544	cell division cycle 23 [Source:HGNC Symbol;Acc:HGNC:1724]	25695	CDC23	protein_coding	0.909648	1.22546	1.14904	1.27033	1.38291	1.40266
ENSG00000094914	0.0906991	4.91984	0.156783	0.692135	0.824527	AAAS	protein_coding	151	343	343	120	393	445	achalasia, adrenocortical insufficiency, alacrimia [Source:HGNC Symbol;Acc:HGNC:13666]	17408	AAAS	protein_coding	1.54767	1.81412	1.97871	1.6072	1.71047	1.69361
ENSG00000094916	-1.90256	7.62348	72.1346	2.0101e-17	1.36204e-15	CBX5	protein_coding	378	952	946	1467	3660	4721	chromobox homolog 5 [Source:HGNC Symbol;Acc:HGNC:1555]	49193	CBX5	protein_coding	1.37101	1.78178	1.93119	6.95289	5.63701	6.35819
ENSG00000094975	-0.396819	5.74031	3.27128	0.0705027	0.195114	SUCO	protein_coding	244	413	545	319	549	1022	SUN domain containing ossification factor [Source:HGNC Symbol;Acc:HGNC:1240]	79484	SUCO	protein_coding	0.547723	0.478399	0.688578	0.935728	0.523315	0.851871
ENSG00000095002	-1.32644	4.93282	27.918	1.26568e-07	2.36477e-06	MSH2	protein_coding	70	177	223	176	407	885	mutS homolog 2 [Source:HGNC Symbol;Acc:HGNC:7325]	159342	MSH2	protein_coding	0.0783824	0.102273	0.140544	0.257526	0.193524	0.367973
ENSG00000095015	-0.980121	4.1092	10.7621	0.001036	0.00716318	MAP3K1	protein_coding	54	96	153	123	182	400	mitogen-activated protein kinase kinase kinase 1, E3 ubiquitin protein ligase [Source:HGNC Symbol;Acc:HGNC:6848]	80578	MAP3K1	protein_coding	0.119572	0.109692	0.190683	0.355899	0.17113	0.328887
ENSG00000095059	-0.383175	4.3666	1.90375	0.167659	0.350587	DHPS	protein_coding	91	194	184	129	282	288	deoxyhypusine synthase [Source:HGNC Symbol;Acc:HGNC:2869]	6185	DHPS	protein_coding	2.62514	2.8879	2.98755	4.86282	3.45446	3.085
ENSG00000095066	0.803897	3.38349	4.79718	0.0285064	0.101095	HOOK2	protein_coding	51	128	182	36	92	102	hook microtubule-tethering protein 2 [Source:HGNC Symbol;Acc:HGNC:19885]	109737	HOOK2	protein_coding	0.0829216	0.107393	0.166554	0.0764871	0.0635193	0.0615814
ENSG00000095139	-0.62922	7.76297	9.8003	0.00174483	0.0110426	ARCN1	protein_coding	1028	1828	1577	1289	3448	3481	archain 1 [Source:HGNC Symbol;Acc:HGNC:649]	30643	ARCN1	protein_coding	5.98567	5.49244	5.16817	9.80754	8.52524	7.52619
ENSG00000095209	0.666839	3.83811	5.10888	0.0238036	0.0884284	TMEM38B	protein_coding	71	207	199	40	149	178	transmembrane protein 38B [Source:HGNC Symbol;Acc:HGNC:25535]	82068	TMEM38B	protein_coding	0.15436	0.232229	0.243509	0.113638	0.137557	0.143697
ENSG00000095261	-0.61624	4.75887	5.65342	0.0174214	0.0698046	PSMD5	protein_coding	86	313	198	114	423	572	proteasome (prosome, macropain) 26S subunit, non-ATPase, 5 [Source:HGNC Symbol;Acc:HGNC:9563]	27488	PSMD5	protein_coding	0.558221	1.04839	0.723367	0.966942	1.16592	1.37865
ENSG00000095303	0.956939	7.24406	20.9665	4.6738e-06	6.354e-05	PTGS1	protein_coding	1189	1663	2359	387	1326	1742	prostaglandin-endoperoxide synthase 1 (prostaglandin G/H synthase and cyclooxygenase) [Source:HGNC Symbol;Acc:HGNC:9604]	25173	PTGS1	protein_coding	8.42748	6.08243	9.41087	3.58438	3.99098	4.58475
ENSG00000095319	-0.563824	5.39808	6.76925	0.00927418	0.0427948	NUP188	protein_coding	179	393	332	223	618	778	nucleoporin 188kDa [Source:HGNC Symbol;Acc:HGNC:17859]	59397	NUP188	protein_coding	0.537699	0.609183	0.56132	0.875344	0.788306	0.867796
ENSG00000095321	-0.510747	4.49309	3.41832	0.0644768	0.183002	CRAT	protein_coding	91	193	203	93	467	332	carnitine O-acetyltransferase [Source:HGNC Symbol;Acc:HGNC:2342]	16379	CRAT	protein_coding	0.991299	1.0849	1.24464	1.32384	2.16023	1.34293
ENSG00000095380	-0.761764	5.20933	11.4828	0.000702446	0.00517867	NANS	protein_coding	147	305	272	193	551	789	N-acetylneuraminic acid synthase [Source:HGNC Symbol;Acc:HGNC:19237]	26336	NANS	protein_coding	0.995906	1.06628	1.03718	1.70862	1.58516	1.98486
ENSG00000095383	-3.31394	5.42009	147.064	7.59833e-34	2.36417e-31	TBC1D2	protein_coding	51	106	43	250	1617	769	TBC1 domain family, member 2 [Source:HGNC Symbol;Acc:HGNC:18026]	56722	TBC1D2	protein_coding	0.160424	0.172058	0.0761296	1.02761	2.15988	0.898209
[truncated: 13,716 more rows]

## Sheet: Upregulated Total
Cell cycle genes are downregulated after adipogenic triggering in human adipose tissue-derived stem cells by regulation of mRNA abundance
[truncated: 554 more rows]

## Sheet: Downregulated Total
Cell cycle genes are downregulated after adipogenic triggering in human adipose tissue-derived stem cells by regulation of mRNA abundance
[truncated: 945 more rows]
