# Supplementary material for: Cell cycle genes are downregulated after adipogenic triggering in human adipose tissue-derived stem cells by regulation of mRNA abundance
Source: Sci Rep. 2019 Apr 4;9:5611. doi: 10.1038/s41598-019-42005-3 (PMC6449374; doi:10.1038/s41598-019-42005-3)
Supplement: Supplementary file 5 — Supplementary Table S4 [file 41598_2019_42005_MOESM5_ESM.xlsx]

## Sheet: Downregulated Polysome
Cell cycle genes are downregulated after adipogenic triggering in human adipose tissue-derived stem cells by regulation of mRNA abundance
Bruna H. Marcon, Patrícia Shigunov, Lucía Spangenberg, Isabela Tiemy Pereira, Alessandra Melo de Aguiar, Rocio Amorin, Carmen K. Rebelatto, Alejandro Correa and Bruno Dallagiovanna
Table S4. GO analysis (gProfiler) of downregulated (log2(FC)<-1, FDR<0.01) and upregulated (log2(FC)>1, FDR<0.01) transcripts after 24 hours of adipogenic induction identified by sequencing of polysome-associated and total mRNA.
p-value	T	Q	Q&T	Q&T/Q	Q&T/T	term ID	t type	t group	t name	t depth	Q&T list
0.00977	32	959	12	0.013	0.375	GO:0055025	BP	85	positive regulation of cardiac muscle tissue development	1	ERBB3,MEF2C,FGF9,WNT2,FOXP1,CCNB1,FGF2,GATA6,NOTCH1,NRG1,GREM1,CDK1
3.46e-06	5186	959	513	0.535	0.099	GO:0050896	BP	10	response to stimulus	1	ITGA3,BAIAP2L1,CD9,BRCA1,CNTN1,BIRC3,DEPDC1,ARNTL2,DEPDC1B,C12ORF4,HDAC9,RAD51,POLQ,FNIP2,PPP1R12A,IPO5,MCM10,ERBB3,NGEF,ASPM,SP100,RAB27A,RAD18,TRIP13,MCM2,PTGS2,NOTCH3,MGLL,NTN4,SEMA3A,GTSE1,DLG1,RARB,UBE2T,APBB1IP,POLD3,SENP1,KIF22,RIF1,MOK,CXCL2,TCF7,MEF2C,PHLPP1,ATP8B1,KCNK2,CYLD,WDFY1,AURKA,DNMT3B,TPX2,FUS,BIRC5,OSBPL8,PK,WDR76,EZR,CLSPN,CDC45,CDC6,CBX5,MSH2,MAP3K1,IL11,HIVEP1,ITPR3,DSP,CDC…
5e-07	2501	959	284	0.296	0.114	GO:0006950	BP	10	response to stress	2	CD9,BRCA1,BIRC3,HDAC9,RAD51,POLQ,FNIP2,MCM10,ERBB3,SP100,RAB27A,RAD18,TRIP13,PTGS2,MGLL,GTSE1,DLG1,UBE2T,POLD3,KIF22,RIF1,CXCL2,MEF2C,PHLPP1,KCNK2,CYLD,WDFY1,AURKA,DNMT3B,PK,WDR76,EZR,CLSPN,CDC45,CBX5,MSH2,MAP3K1,ITPR3,DSP,CDC7,KDELR3,DMC1,POLE2,RPS6KA5,TRIB3,RASSF2,E2F1,POLA1,SUV39H1,MAPK3,SGK3,PLAT,RNASEH2A,LIG1,MET,SERPINE1,EZH2,CXCL12,SMC3,NEIL3,CCND1,FOXM1,RAD51AP1,RFC5,STX2,NUP107,TIMELESS,…
0.000433	2479	959	267	0.278	0.108	GO:0048583	BP	10	regulation of response to stimulus	2	ITGA3,BAIAP2L1,CD9,BRCA1,BIRC3,DEPDC1B,C12ORF4,RAD51,POLQ,ERBB3,NGEF,ASPM,SP100,PTGS2,MGLL,SEMA3A,DLG1,RIF1,CXCL2,MEF2C,PHLPP1,KCNK2,CYLD,WDFY1,AURKA,TPX2,BIRC5,OSBPL8,PK,WDR76,EZR,MSH2,MAP3K1,IL11,CARD10,TIMP3,RPS6KA5,DOK5,TRIB3,RASSF2,FERMT1,E2F1,FAM83D,FGF9,MAPK3,HOMER2,PLAT,PPP1R13L,DMPK,SIPA1L3,RASA4,MET,WNT2,SERPINE1,EZH2,CXCL12,SMURF2,LPXN,CCND1,FOXM1,RAD51AP1,DUSP16,RFC5,STX2,NUP107,TIMEL…
0.0304	267	959	43	0.045	0.161	GO:0060249	BP	10	anatomical structure homeostasis	1	POLA2,RAD51,SP100,POLD3,RIF1,POLE2,POLA1,MAPK3,HOMER2,GAR1,RFC5,AKT3,NEK2,DCLRE1B,RFC3,KRAS,IL6,DNA2,BARD1,HNRNPD,BRCA2,PRIM2,NEK7,RFC4,TNFRSF11B,CFL2,FEN1,LDB2,BCL2,EXO1,CCNE2,POLE,AURKB,F2R,HIST1H4C,BLM,PRIM1,DCLRE1A,ITGB3,HIST2H4B,HIST1H4I,HIST1H4D,HIST1H4A
1.68e-10	4641	959	489	0.51	0.105	GO:0071840	BP	10	cellular component organization or biogenesis	1	STPG1,ITGA3,BAIAP2L1,CD9,ANLN,BRCA1,TACC3,POLA2,CNTN1,BIRC3,CENPQ,PI4K2B,SPDL1,CAPG,HDAC9,RAD51,POLQ,FNIP2,ATP9A,LAMC2,PPP1R12A,NGEF,ASPM,EML1,STAG3,SP100,RAB27A,ING3,TRIP13,NDE1,MCM2,NTN4,SEMA3A,WDR62,DLG1,MCM6,SPAG5,POLD3,SYNJ2,KIF22,RIF1,RBL1,NDC80,TCF7,MEF2C,ATP8B1,COBLL1,CYLD,LPCAT2,AURKA,DNMT3B,TPX2,BIRC5,KIF4A,OSBPL8,PK,EZR,CDC45,CDC6,MSH2,TBC1D2,ITPR3,DSP,CDC7,CARD10,MICALL1,DMC1,MCM5,POL…
9.3e-07	809	959	117	0.122	0.145	GO:0000003	BP	10	reproduction	1	ITGA3,CD9,CLDN11,BIRC3,RAD51,ASPM,STAG3,TRIP13,PTGS2,SEMA3A,DLG1,RBM7,TCF7,AURKA,MSH2,DMC1,E2F1,CENPI,FGF9,ASF1B,ITGB8,WNT2,SMC3,SMURF2,CCND1,VDR,STX2,NUP107,FBXO5,TTK,SMC4,IL1A,ACTR3,IGFBP5,SDC1,CDC20,NEK2,MASTL,NCAPH,MND1,KIF18A,INHBA,CDK2,NRK,CKS2,HIST1H1A,FOSB,MCM8,E2F8,SGOL1,RGN,SYNE1,PSMC3IP,TOP2A,KRAS,CCNB1,CLOCK,ANXA1,ESPL1,BRIP1,SMC2,MNS1,BMPR1B,PDE5A,BRCA2,DIAPH3,GATA6,PLK4,FANCD2,SPATA…
9.3e-07	809	959	117	0.122	0.145	GO:0022414	BP	10	reproductive process	2	ITGA3,CD9,CLDN11,BIRC3,RAD51,ASPM,STAG3,TRIP13,PTGS2,SEMA3A,DLG1,RBM7,TCF7,AURKA,MSH2,DMC1,E2F1,CENPI,FGF9,ASF1B,ITGB8,WNT2,SMC3,SMURF2,CCND1,VDR,STX2,NUP107,FBXO5,TTK,SMC4,IL1A,ACTR3,IGFBP5,SDC1,CDC20,NEK2,MASTL,NCAPH,MND1,KIF18A,INHBA,CDK2,NRK,CKS2,HIST1H1A,FOSB,MCM8,E2F8,SGOL1,RGN,SYNE1,PSMC3IP,TOP2A,KRAS,CCNB1,CLOCK,ANXA1,ESPL1,BRIP1,SMC2,MNS1,BMPR1B,PDE5A,BRCA2,DIAPH3,GATA6,PLK4,FANCD2,SPATA…
0.000756	3720	959	375	0.391	0.101	GO:0023052	BP	10	signaling	1	ITGA3,BAIAP2L1,CD9,BRCA1,CNTN1,BIRC3,DEPDC1,DEPDC1B,FNIP2,PPP1R12A,ERBB3,NGEF,ASPM,SP100,PTGS2,NOTCH3,MGLL,NTN4,SEMA3A,GTSE1,DLG1,RARB,APBB1IP,SENP1,MOK,CXCL2,TCF7,MEF2C,PHLPP1,KCNK2,CYLD,WDFY1,AURKA,TPX2,BIRC5,OSBPL8,PK,EZR,MSH2,MAP3K1,IL11,HIVEP1,ITPR3,DSP,CARD10,KDELR3,TIMP3,PLEK2,DAAM1,RIN3,RPS6KA5,DOK5,TRIB3,RASSF2,FERMT1,E2F1,FAM83D,PLP2,FGF9,MAPK3,HOMER2,TJP1,SGK3,PLAT,KCTD9,PPP1R13L,DMPK,…
1.48e-05	61	959	21	0.022	0.344	GO:0050000	BP	10	chromosome localization	1	CENPQ,SPDL1,NDE1,SPAG5,KIF22,NDC80,FAM83D,ACTR3,CENPF,KIF14,KIF18A,DLGAP5,CCNB1,CDCA8,CENPE,KIF2C,CDCA5,FMN2,GEM,CDT1,KIFC1
1.05e-05	60	959	21	0.022	0.35	GO:0051303	BP	10	establishment of chromosome localization	2	CENPQ,SPDL1,NDE1,SPAG5,KIF22,NDC80,FAM83D,ACTR3,CENPF,KIF14,KIF18A,DLGAP5,CCNB1,CDCA8,CENPE,KIF2C,CDCA5,FMN2,GEM,CDT1,KIFC1
2.52e-14	230	959	62	0.065	0.27	GO:0071824	BP	10	protein-DNA complex subunit organization	1	CENPQ,RAD51,MCM2,CDC45,DMC1,CENPI,ASF1B,CENPA,CENPF,HELLS,CENPL,CENPK,HJURP,HIST1H1D,HIST1H1A,HIST1H2BJ,MIS18BP1,HMGA1,CENPO,CENPE,ANP32E,CENPU,CENPH,CHAF1B,HMGB2,CENPN,CDT1,CHAF1A,HIST1H2BC,HIST2H3D,HIST1H1B,HIST2H2BE,HIST1H2BL,TAF9B,HIST1H1C,H2AFX,XRCC2,HIST1H4C,HIST1H3J,HIST1H2BK,CENPW,HIST2H3C,HIST2H2BF,HIST2H3A,HIST1H2BN,H2BFS,HIST2H4B,HIST1H2BM,HIST1H2BG,HIST1H3G,HIST1H3B,HIST1H2BE,HIST1H2B…
3.27e-40	1481	959	274	0.286	0.185	GO:0007049	BP	10	cell cycle	1	DBF4,ANLN,BRCA1,TACC3,POLA2,CENPQ,SPDL1,RAD51,PPP1R12A,MCM10,ASPM,EML1,STAG3,PRR11,TRIP13,HMMR,NDE1,MCM2,PTGS2,GTSE1,WDR62,DLG1,MCM6,RBM7,SPAG5,POLD3,KIF22,RIF1,MOK,RBL1,NDC80,CYLD,AURKA,TPX2,BIRC5,KIF4A,PK,ORC6,WDR76,EZR,CLSPN,CDC45,CDC6,MSH2,MAP3K1,CDC7,DMC1,MCM5,POLE2,CDKN3,VRK1,GINS1,MYBL2,RASSF2,E2F1,FAM83D,POLA1,SUV39H1,CENPI,KATNAL1,MAPK3,CCP110,CEP152,MCM4,LIG1,ERF,EZH2,SMC3,NCAPG,CCND1,K…
4.77e-37	1071	959	218	0.227	0.204	GO:0022402	BP	10	cell cycle process	2	DBF4,ANLN,BRCA1,TACC3,POLA2,CENPQ,SPDL1,RAD51,PPP1R12A,MCM10,ASPM,EML1,STAG3,PRR11,TRIP13,HMMR,NDE1,MCM2,GTSE1,WDR62,DLG1,MCM6,SPAG5,POLD3,KIF22,NDC80,AURKA,TPX2,BIRC5,KIF4A,PK,ORC6,EZR,CLSPN,CDC45,CDC6,MSH2,CDC7,DMC1,MCM5,POLE2,CDKN3,VRK1,GINS1,MYBL2,E2F1,FAM83D,POLA1,CENPI,CCP110,CEP152,MCM4,LIG1,EZH2,SMC3,NCAPG,CCND1,FOXM1,RFC5,NUP107,TIMELESS,FBXO5,MCM3,TTK,KIF20A,SMC4,KAT2B,ECT2,IL1A,ACTR3,C…
5.12e-14	512	959	101	0.105	0.197	GO:0044770	BP	10	cell cycle phase transition	3	DBF4,ANLN,BRCA1,TACC3,POLA2,PPP1R12A,MCM10,HMMR,NDE1,MCM2,GTSE1,MCM6,NDC80,AURKA,TPX2,ORC6,CLSPN,CDC45,CDC6,CDC7,MCM5,POLE2,CDKN3,E2F1,FAM83D,POLA1,CCP110,CEP152,MCM4,EZH2,CCND1,FOXM1,TIMELESS,FBXO5,MCM3,TTK,CDC20,NEK2,CENPF,KIF14,CNTRL,MASTL,INHBA,CIT,OPTN,CDK2,CKS2,MCM8,DLGAP5,PKMYT1,E2F8,HAUS8,CCNB1,ANXA1,ESPL1,BORA,CENPE,NEDD1,FANCI,TICRR,PLK4,CALM2,PRIM2,CDCA5,CHEK1,HMGA2,CENPJ,BUB1B,CCNB2,C…
7.82e-07	230	959	49	0.051	0.213	GO:0044843	BP	10	cell cycle G1/S phase transition	4	DBF4,POLA2,MCM10,MCM2,GTSE1,MCM6,AURKA,ORC6,CDC45,CDC6,CDC7,MCM5,POLE2,CDKN3,E2F1,FAM83D,POLA1,MCM4,EZH2,CCND1,FBXO5,MCM3,KIF14,INHBA,CDK2,MCM8,E2F8,CCNB1,ANXA1,PRIM2,CENPJ,CDC25C,CDC25A,DACT1,E2F7,MCM7,CDT1,CDK1,BCL2,RRM2,KLF11,MTBP,SLFN11,PLK3,CCNE2,POLE,IQGAP3,PRIM1,DHFR
6.03e-05	237	959	46	0.048	0.194	GO:0044839	BP	10	cell cycle G2/M phase transition	4	BRCA1,PPP1R12A,HMMR,NDE1,GTSE1,AURKA,TPX2,CLSPN,CDC7,CCP110,CEP152,CCND1,FOXM1,NEK2,CENPF,KIF14,CNTRL,MASTL,CIT,OPTN,CDK2,PKMYT1,HAUS8,CCNB1,BORA,NEDD1,FANCI,TICRR,PLK4,CALM2,CHEK1,HMGA2,CENPJ,CCNB2,CDC25C,DBF4B,CDC25A,MELK,PLK1,CDK1,PLK3,CEP135,CKAP5,AURKB,BLM,HAUS5
2.1e-30	856	959	178	0.186	0.208	GO:0000278	BP	10	mitotic cell cycle	2	DBF4,ANLN,BRCA1,TACC3,POLA2,SPDL1,RAD51,PPP1R12A,MCM10,EML1,HMMR,NDE1,MCM2,GTSE1,WDR62,DLG1,MCM6,SPAG5,KIF22,NDC80,CYLD,AURKA,TPX2,BIRC5,KIF4A,ORC6,CLSPN,CDC45,CDC6,MSH2,MAP3K1,CDC7,MCM5,POLE2,CDKN3,VRK1,GINS1,MYBL2,E2F1,POLA1,CCP110,CEP152,MCM4,LIG1,EZH2,SMC3,NCAPG,CCND1,FOXM1,NUP107,FBXO5,MCM3,TTK,KIF20A,SMC4,IL1A,CENPA,CDC20,STMN1,NEK2,CENPF,KIF14,CNTRL,MASTL,NCAPH,KIF18A,INHBA,ZWINT,CIT,OPTN,…
1.11e-28	721	959	157	0.164	0.218	GO:1903047	BP	10	mitotic cell cycle process	3	DBF4,ANLN,BRCA1,TACC3,POLA2,SPDL1,RAD51,PPP1R12A,MCM10,EML1,HMMR,NDE1,MCM2,GTSE1,WDR62,DLG1,MCM6,SPAG5,KIF22,NDC80,AURKA,TPX2,BIRC5,KIF4A,ORC6,CLSPN,CDC45,CDC6,MSH2,CDC7,MCM5,POLE2,CDKN3,VRK1,GINS1,MYBL2,E2F1,POLA1,CCP110,CEP152,MCM4,LIG1,EZH2,SMC3,NCAPG,CCND1,FOXM1,NUP107,FBXO5,MCM3,TTK,KIF20A,SMC4,IL1A,CENPA,CDC20,STMN1,NEK2,CENPF,KIF14,CNTRL,MASTL,NCAPH,KIF18A,INHBA,ZWINT,CIT,OPTN,CDK2,STIL,CK…
1.99e-14	490	959	99	0.103	0.202	GO:0044772	BP	10	mitotic cell cycle phase transition	4	DBF4,ANLN,BRCA1,TACC3,POLA2,PPP1R12A,MCM10,HMMR,NDE1,MCM2,GTSE1,MCM6,NDC80,AURKA,TPX2,ORC6,CLSPN,CDC45,CDC6,CDC7,MCM5,POLE2,CDKN3,E2F1,POLA1,CCP110,CEP152,MCM4,EZH2,CCND1,FOXM1,FBXO5,MCM3,TTK,CDC20,NEK2,CENPF,KIF14,CNTRL,MASTL,INHBA,CIT,OPTN,CDK2,CKS2,MCM8,DLGAP5,PKMYT1,E2F8,HAUS8,CCNB1,ANXA1,ESPL1,BORA,CENPE,NEDD1,FANCI,TICRR,PLK4,CALM2,PRIM2,CDCA5,CHEK1,HMGA2,CENPJ,BUB1B,CCNB2,CDC25C,DBF4B,CDC2…
5.05e-05	228	959	45	0.047	0.197	GO:0000086	BP	10	G2/M transition of mitotic cell cycle	5	BRCA1,PPP1R12A,HMMR,NDE1,AURKA,TPX2,CLSPN,CDC7,CCP110,CEP152,CCND1,FOXM1,NEK2,CENPF,KIF14,CNTRL,MASTL,CIT,OPTN,CDK2,PKMYT1,HAUS8,CCNB1,BORA,NEDD1,FANCI,TICRR,PLK4,CALM2,CHEK1,HMGA2,CENPJ,CCNB2,CDC25C,DBF4B,CDC25A,MELK,PLK1,CDK1,PLK3,CEP135,CKAP5,AURKB,BLM,HAUS5
3.6e-07	218	959	48	0.05	0.22	GO:0000082	BP	10	G1/S transition of mitotic cell cycle	5	DBF4,POLA2,MCM10,MCM2,GTSE1,MCM6,AURKA,ORC6,CDC45,CDC6,CDC7,MCM5,POLE2,CDKN3,E2F1,POLA1,MCM4,EZH2,CCND1,FBXO5,MCM3,KIF14,INHBA,CDK2,MCM8,E2F8,CCNB1,ANXA1,PRIM2,CENPJ,CDC25C,CDC25A,DACT1,E2F7,MCM7,CDT1,CDK1,BCL2,RRM2,KLF11,MTBP,SLFN11,PLK3,CCNE2,POLE,IQGAP3,PRIM1,DHFR
2.2e-12	150	959	46	0.048	0.307	GO:0051321	BP	10	meiotic cell cycle	2	RAD51,ASPM,STAG3,TRIP13,RBM7,AURKA,MSH2,DMC1,SMC3,FBXO5,TTK,SMC4,ACTR3,CDC20,NEK2,MASTL,NCAPH,MND1,KIF18A,CDK2,CKS2,SGOL1,PSMC3IP,TOP2A,ESPL1,BRIP1,SMC2,MNS1,BRCA2,FANCD2,MKI67,DSN1,FMN2,BUB1B,PTTG1,PLK1,BUB1,CDK1,CCDC36,EXO1,CCNE2,FANCA,H2AFX,XRCC2,RAD54B,PTTG2
2.05e-10	114	959	37	0.039	0.325	GO:1903046	BP	10	meiotic cell cycle process	3	RAD51,ASPM,STAG3,TRIP13,AURKA,MSH2,DMC1,FBXO5,TTK,SMC4,ACTR3,CDC20,MASTL,NCAPH,MND1,KIF18A,CKS2,SGOL1,PSMC3IP,TOP2A,ESPL1,BRIP1,SMC2,BRCA2,FANCD2,DSN1,FMN2,BUB1B,PTTG1,PLK1,BUB1,CCDC36,CCNE2,FANCA,XRCC2,RAD54B,PTTG2
5.11e-29	291	959	93	0.097	0.32	GO:0007059	BP	10	chromosome segregation	1	BRCA1,TACC3,CENPQ,SPDL1,STAG3,RAD18,TRIP13,NDE1,SPAG5,KIF22,NDC80,BIRC5,KIF4A,CDC6,DMC1,FAM83D,CENPI,SMC3,NCAPG,NUP107,TTK,SMC4,ECT2,ACTR3,CENPA,CDC20,NEK2,CENPF,STAG1,KIF14,CENPL,NCAPH,KIF18A,ZWINT,CENPK,HJURP,DLGAP5,SGOL1,CLIP1,TOP2A,CCNB1,CDCA8,ESPL1,BRIP1,SMC2,NUSAP1,KIF23,CENPO,KIF11,CENPE,KIF2C,NUF2,FANCD2,CDCA5,MKI67,INCENP,DSN1,CENPU,SPC25,CENPH,SKA1,FMN2,BUB1B,RACGAP1,SPC24,MAD2L1,PTTG1,…
7.5e-28	249	959	84	0.088	0.337	GO:0098813	BP	10	nuclear chromosome segregation	2	TACC3,CENPQ,SPDL1,STAG3,TRIP13,NDE1,SPAG5,KIF22,NDC80,BIRC5,KIF4A,CDC6,DMC1,FAM83D,CENPI,SMC3,NCAPG,NUP107,TTK,SMC4,ECT2,ACTR3,CENPA,CDC20,NEK2,CENPF,STAG1,KIF14,CENPL,NCAPH,KIF18A,ZWINT,CENPK,DLGAP5,SGOL1,CLIP1,TOP2A,CCNB1,CDCA8,ESPL1,BRIP1,SMC2,NUSAP1,KIF23,CENPO,CENPE,KIF2C,NUF2,FANCD2,CDCA5,INCENP,DSN1,CENPU,SPC25,CENPH,SKA1,FMN2,BUB1B,RACGAP1,SPC24,MAD2L1,PTTG1,GEM,CENPN,PLK1,CDT1,FEN1,BUB1,…
0.00111	27	959	12	0.013	0.444	GO:0008608	BP	10	attachment of spindle microtubules to kinetochore	3	SPAG5,NDC80,ECT2,NEK2,SGOL1,CCNB1,CENPE,KIF2C,DSN1,RACGAP1,CDT1,AURKB
0.000257	48	959	17	0.018	0.354	GO:0051310	BP	10	metaphase plate congression	3	CENPQ,SPDL1,SPAG5,KIF22,NDC80,FAM83D,CENPF,KIF14,KIF18A,CCNB1,CDCA8,CENPE,KIF2C,CDCA5,GEM,CDT1,KIFC1
0.00112	64	959	19	0.02	0.297	GO:0051304	BP	10	chromosome separation	2	TACC3,NDC80,CDC6,TTK,CENPF,DLGAP5,TOP2A,CCNB1,ESPL1,CENPE,BUB1B,MAD2L1,PTTG1,PLK1,CDT1,BUB1,UBE2C,GEN1,PTTG2
7.01e-33	484	959	130	0.136	0.269	GO:0051301	BP	10	cell division	1	ANLN,TACC3,SPDL1,ASPM,NDE1,SPAG5,NDC80,AURKA,TPX2,BIRC5,KIF4A,ORC6,CDC6,CDC7,MCM5,VRK1,FAM83D,FGF9,KATNAL1,CCP110,LIG1,SMC3,NCAPG,CCND1,TIMELESS,CDCA3,NEDD9,FBXO5,KIF20A,FGF1,SMC4,ECT2,IL1A,ACTR3,CENPA,DOCK7,CDC20,STMN1,NEK2,CENPF,STAG1,KIF14,CNTRL,HELLS,MASTL,NCAPH,ZWINT,CIT,CDK2,TUBA1B,CKS2,E2F8,FAM64A,MIS18BP1,SGOL1,HAUS8,TOP2A,MYH10,CCNB1,CDCA8,ESPL1,CKAP2,BORA,BRIP1,SMC2,NUSAP1,KIF23,KIF11,C…
6.03e-09	114	959	35	0.036	0.307	GO:0000910	BP	10	cytokinesis	2	ANLN,AURKA,KIF4A,CDC6,CCP110,KIF20A,ECT2,ACTR3,CENPA,STMN1,KIF14,CIT,E2F8,MYH10,ESPL1,CKAP2,NUSAP1,KIF23,CEP55,KIF20B,BRCA2,RALB,PKP4,INCENP,ANK3,NEK7,FMN2,RACGAP1,E2F7,PLK1,PLK3,AURKB,SVIL,PRC1,KIF4B
3.43e-06	47	959	19	0.02	0.404	GO:0061640	BP	10	cytoskeleton-dependent cytokinesis	3	ANLN,KIF4A,KIF20A,ACTR3,CENPA,STMN1,CIT,MYH10,CKAP2,NUSAP1,KIF23,CEP55,KIF20B,ANK3,FMN2,RACGAP1,PLK1,AURKB,KIF4B
5.35e-05	39	959	16	0.017	0.41	GO:0000281	BP	10	mitotic cytokinesis	4	ANLN,KIF4A,KIF20A,CENPA,STMN1,CIT,MYH10,CKAP2,NUSAP1,KIF23,CEP55,KIF20B,ANK3,RACGAP1,PLK1,KIF4B
0.000912	3726	959	375	0.391	0.101	GO:0007154	BP	10	cell communication	1	ITGA3,BAIAP2L1,CD9,BRCA1,CNTN1,BIRC3,DEPDC1,DEPDC1B,FNIP2,PPP1R12A,ERBB3,NGEF,ASPM,SP100,PTGS2,NOTCH3,MGLL,NTN4,SEMA3A,GTSE1,DLG1,RARB,APBB1IP,SENP1,MOK,CXCL2,TCF7,MEF2C,PHLPP1,KCNK2,CYLD,WDFY1,AURKA,TPX2,BIRC5,OSBPL8,PK,EZR,MSH2,MAP3K1,IL11,HIVEP1,ITPR3,DSP,CARD10,KDELR3,TIMP3,PLEK2,DAAM1,RIN3,RPS6KA5,DOK5,TRIB3,RASSF2,FERMT1,E2F1,FAM83D,PLP2,FGF9,MAPK3,HOMER2,TJP1,SGK3,PLAT,KCTD9,PPP1R13L,DMPK,…
1.51e-11	523	959	97	0.101	0.185	GO:0007017	BP	10	microtubule-based process	1	BRCA1,TACC3,SPDL1,PPP1R12A,ASPM,EML1,NDE1,GTSE1,WDR62,DLG1,SPAG5,KIF22,NDC80,CYLD,AURKA,TPX2,BIRC5,KIF4A,EZR,MYBL2,KATNAL1,CCP110,CEP152,MET,FBXO5,TTK,KIF20A,ACTR3,CENPA,DOCK7,SSX2IP,CDC20,STMN1,NEK2,KIF14,WDR34,KIF18A,CDK2,TUBA1B,STIL,DLGAP5,AUNIP,SGOL1,CLIP1,HAUS8,DIAPH1,CCNB1,NGF,ESPL1,CKAP2,BORA,NUSAP1,KIF23,KIF11,KIF20B,CENPE,GAS2L3,BRCA2,KIFC3,PLK4,KIF2C,PHLDB2,MCPH1,PAK1,CHEK1,NEK7,CENPJ,S…
4.76e-14	4441	959	487	0.508	0.11	GO:0016043	BP	10	cellular component organization	1	STPG1,ITGA3,BAIAP2L1,CD9,ANLN,BRCA1,TACC3,POLA2,CNTN1,BIRC3,CENPQ,PI4K2B,SPDL1,CAPG,HDAC9,RAD51,POLQ,FNIP2,ATP9A,LAMC2,PPP1R12A,NGEF,ASPM,EML1,STAG3,SP100,RAB27A,ING3,TRIP13,NDE1,MCM2,NTN4,SEMA3A,WDR62,DLG1,MCM6,SPAG5,POLD3,SYNJ2,KIF22,RIF1,RBL1,NDC80,TCF7,MEF2C,ATP8B1,COBLL1,CYLD,LPCAT2,AURKA,DNMT3B,TPX2,BIRC5,KIF4A,OSBPL8,PK,EZR,CDC45,CDC6,MSH2,TBC1D2,ITPR3,DSP,CDC7,CARD10,MICALL1,DMC1,MCM5,POL…
6.76e-16	2904	959	357	0.372	0.123	GO:0006996	BP	10	organelle organization	2	STPG1,BAIAP2L1,ANLN,BRCA1,TACC3,POLA2,CENPQ,PI4K2B,SPDL1,CAPG,HDAC9,RAD51,PPP1R12A,ASPM,EML1,STAG3,SP100,RAB27A,ING3,TRIP13,NDE1,MCM2,WDR62,DLG1,MCM6,SPAG5,POLD3,KIF22,RIF1,RBL1,NDC80,MEF2C,ATP8B1,COBLL1,CYLD,AURKA,DNMT3B,TPX2,BIRC5,KIF4A,OSBPL8,PK,EZR,CDC45,CDC6,MSH2,TBC1D2,DSP,DMC1,MCM5,POLE2,PLEK2,DAAM1,VRK1,RPS6KA5,GINS1,MYBL2,E2F1,POLA1,SUV39H1,PLS3,CENPI,KATNAL1,MAPK3,CCP110,CEP152,MCM4,DMP…
1.38e-18	342	959	86	0.09	0.251	GO:0048285	BP	10	organelle fission	3	ANLN,TACC3,SPDL1,RAD51,ASPM,STAG3,TRIP13,NDE1,SPAG5,KIF22,NDC80,AURKA,TPX2,BIRC5,KIF4A,CDC6,MSH2,DMC1,MYBL2,SMC3,NCAPG,FBXO5,TTK,SMC4,IL1A,ACTR3,CDC20,NEK2,CENPF,KIF14,MASTL,NCAPH,MND1,KIF18A,ZWINT,CKS2,DLGAP5,PKMYT1,SGOL1,PSMC3IP,TOP2A,CCNB1,CDCA8,ESPL1,BORA,BRIP1,SMC2,NUSAP1,KIF23,KIF11,KIF20B,CENPE,BRCA2,KIF2C,FANCD2,PHIP,MTFR2,CDCA5,MKI67,CHEK1,DSN1,FMN2,BUB1B,CDC25C,RACGAP1,MAD2L1,PTTG1,PLK1…
7.9e-22	303	959	85	0.089	0.281	GO:0000280	BP	10	nuclear division	4	ANLN,TACC3,SPDL1,RAD51,ASPM,STAG3,TRIP13,NDE1,SPAG5,KIF22,NDC80,AURKA,TPX2,BIRC5,KIF4A,CDC6,MSH2,DMC1,MYBL2,SMC3,NCAPG,FBXO5,TTK,SMC4,IL1A,ACTR3,CDC20,NEK2,CENPF,KIF14,MASTL,NCAPH,MND1,KIF18A,ZWINT,CKS2,DLGAP5,PKMYT1,SGOL1,PSMC3IP,TOP2A,CCNB1,CDCA8,ESPL1,BORA,BRIP1,SMC2,NUSAP1,KIF23,KIF11,KIF20B,CENPE,BRCA2,KIF2C,FANCD2,PHIP,CDCA5,MKI67,CHEK1,DSN1,FMN2,BUB1B,CDC25C,RACGAP1,MAD2L1,PTTG1,PLK1,CDT1,…
6.11e-16	221	959	63	0.066	0.285	GO:0140014	BP	10	mitotic nuclear division	5	ANLN,TACC3,SPDL1,NDE1,SPAG5,KIF22,NDC80,AURKA,TPX2,BIRC5,KIF4A,CDC6,MYBL2,SMC3,NCAPG,FBXO5,TTK,SMC4,IL1A,CDC20,NEK2,CENPF,KIF14,NCAPH,KIF18A,ZWINT,DLGAP5,PKMYT1,CCNB1,CDCA8,ESPL1,BORA,SMC2,NUSAP1,KIF23,KIF11,KIF20B,CENPE,KIF2C,PHIP,CDCA5,MKI67,CHEK1,DSN1,BUB1B,CDC25C,RACGAP1,MAD2L1,PTTG1,PLK1,CDT1,BUB1,MTBP,UBE2C,GEN1,AURKB,KNTC1,KIF18B,PRC1,MZT1,KIF4B,KIFC1,PTTG2
1.49e-11	106	959	37	0.039	0.349	GO:0140013	BP	10	meiotic nuclear division	5	RAD51,ASPM,STAG3,TRIP13,AURKA,MSH2,DMC1,FBXO5,TTK,SMC4,ACTR3,CDC20,MASTL,NCAPH,MND1,KIF18A,CKS2,SGOL1,PSMC3IP,TOP2A,ESPL1,BRIP1,SMC2,BRCA2,FANCD2,DSN1,FMN2,BUB1B,PTTG1,PLK1,BUB1,CCDC36,CCNE2,FANCA,XRCC2,RAD54B,PTTG2
3e-06	67	959	23	0.024	0.343	GO:0007127	BP	10	meiosis I	6	RAD51,STAG3,TRIP13,AURKA,MSH2,DMC1,FBXO5,MND1,CKS2,PSMC3IP,TOP2A,ESPL1,BRIP1,BRCA2,FANCD2,FMN2,PTTG1,PLK1,CCDC36,CCNE2,XRCC2,RAD54B,PTTG2
1.43e-07	54	959	22	0.023	0.407	GO:0045132	BP	10	meiotic chromosome segregation	6	STAG3,TRIP13,DMC1,TTK,SMC4,ACTR3,NCAPH,SGOL1,TOP2A,ESPL1,BRIP1,SMC2,FANCD2,DSN1,FMN2,BUB1B,PTTG1,PLK1,BUB1,CCDC36,CCNE2,PTTG2
0.0142	33	959	12	0.013	0.364	GO:0045143	BP	10	homologous chromosome segregation	7	STAG3,TRIP13,DMC1,ESPL1,BRIP1,FANCD2,FMN2,PTTG1,PLK1,CCDC36,CCNE2,PTTG2
3.03e-30	992	959	195	0.203	0.197	GO:0051276	BP	10	chromosome organization	3	BRCA1,TACC3,POLA2,CENPQ,SPDL1,HDAC9,RAD51,STAG3,SP100,ING3,TRIP13,NDE1,MCM2,MCM6,SPAG5,POLD3,KIF22,RIF1,RBL1,NDC80,AURKA,DNMT3B,BIRC5,KIF4A,CDC45,CDC6,MSH2,DMC1,MCM5,POLE2,VRK1,RPS6KA5,GINS1,POLA1,SUV39H1,CENPI,MAPK3,MCM4,ASF1B,EZH2,SMC3,GAR1,NCAPG,RFC5,NUP107,TTK,SMC4,KAT2B,CENPA,CDC20,NEK2,CENPF,STAG1,KIF14,DCLRE1B,PHF19,HELLS,CENPL,NCAPH,KIF18A,ZWINT,CENPK,CDK2,HJURP,HIST1H1D,HIST1H1A,HIST1H2B…
4.49e-06	155	959	37	0.039	0.239	GO:0032200	BP	10	telomere organization	4	POLA2,RAD51,SP100,POLD3,RIF1,POLE2,POLA1,MAPK3,GAR1,RFC5,NEK2,DCLRE1B,RFC3,DNA2,HNRNPD,BRCA2,PRIM2,NEK7,RFC4,FEN1,EXO1,CCNE2,POLE,AURKB,HIST1H4C,HIST1H3J,BLM,PRIM1,DCLRE1A,HIST2H4B,HIST1H3G,HIST1H3B,HIST1H3E,HIST1H4I,HIST1H4D,HIST1H4A,HIST1H3H
2.4e-26	243	959	81	0.084	0.333	GO:0071103	BP	10	DNA conformation change	4	CENPQ,RAD51,MCM2,MCM6,CDC45,MCM5,GINS1,CENPI,MCM4,ASF1B,NCAPG,SMC4,CENPA,HELLS,CENPL,NCAPH,CENPK,HJURP,HIST1H1D,HIST1H1A,HIST1H2BJ,MIS18BP1,GINS2,TOP2A,CCNB1,ANXA1,BRIP1,SMC2,HMGA1,NUSAP1,CENPO,DNA2,ANP32E,CDCA5,NCAPG2,MCPH1,GINS4,HMGA2,CENPU,CENPH,CHAF1B,HMGB2,GPER1,CENPN,MCM7,CHAF1A,CDK1,HIST1H2BC,HIST2H3D,HIST1H1B,HIST2H2BE,HIST1H2BL,HIST1H1C,H2AFX,HIST1H4C,HIST1H3J,RAD54B,BLM,HIST1H2BK,CENPW,…
4.54e-27	166	959	67	0.07	0.404	GO:0006323	BP	10	DNA packaging	5	CENPQ,MCM2,CENPI,ASF1B,NCAPG,SMC4,CENPA,HELLS,CENPL,NCAPH,CENPK,HJURP,HIST1H1D,HIST1H1A,HIST1H2BJ,MIS18BP1,TOP2A,CCNB1,SMC2,HMGA1,NUSAP1,CENPO,ANP32E,CDCA5,NCAPG2,MCPH1,HMGA2,CENPU,CENPH,CHAF1B,HMGB2,GPER1,CENPN,CHAF1A,CDK1,HIST1H2BC,HIST2H3D,HIST1H1B,HIST2H2BE,HIST1H2BL,HIST1H1C,H2AFX,HIST1H4C,HIST1H3J,HIST1H2BK,CENPW,HIST2H3C,HIST2H2BF,HIST2H3A,HIST1H2BN,H2BFS,HIST2H4B,HIST1H2BM,HIST1H2BG,HIST1…
0.000321	29	959	13	0.014	0.448	GO:0030261	BP	10	chromosome condensation	6	NCAPG,SMC4,NCAPH,TOP2A,CCNB1,SMC2,NUSAP1,CDCA5,NCAPG2,MCPH1,HMGA2,GPER1,CDK1
2.7e-24	208	959	72	0.075	0.346	GO:0000819	BP	10	sister chromatid segregation	4	TACC3,CENPQ,SPDL1,NDE1,SPAG5,KIF22,NDC80,BIRC5,KIF4A,CDC6,CENPI,SMC3,NCAPG,NUP107,TTK,SMC4,CENPA,CDC20,NEK2,CENPF,STAG1,KIF14,CENPL,NCAPH,KIF18A,ZWINT,CENPK,DLGAP5,SGOL1,CLIP1,TOP2A,CCNB1,CDCA8,ESPL1,SMC2,NUSAP1,KIF23,CENPO,CENPE,KIF2C,NUF2,CDCA5,INCENP,DSN1,CENPU,SPC25,CENPH,SKA1,BUB1B,RACGAP1,SPC24,MAD2L1,PTTG1,CENPN,PLK1,CDT1,FEN1,BUB1,ZWILCH,UBE2C,CKAP5,RMI2,GEN1,AURKB,SKA2,KNTC1,KIF18B,ERCC6…
1.5e-13	130	959	44	0.046	0.338	GO:0000070	BP	10	mitotic sister chromatid segregation	5	TACC3,SPDL1,SPAG5,KIF22,NDC80,KIF4A,CDC6,SMC3,NCAPG,TTK,SMC4,CDC20,NEK2,CENPF,KIF14,NCAPH,KIF18A,ZWINT,DLGAP5,CCNB1,CDCA8,ESPL1,SMC2,NUSAP1,KIF23,CENPE,KIF2C,CDCA5,DSN1,BUB1B,RACGAP1,MAD2L1,PTTG1,PLK1,CDT1,BUB1,UBE2C,GEN1,AURKB,KIF18B,PRC1,KIF4B,KIFC1,PTTG2
8.09e-05	50	959	18	0.019	0.36	GO:0051306	BP	10	mitotic sister chromatid separation	6	TACC3,NDC80,CDC6,TTK,CENPF,DLGAP5,CCNB1,ESPL1,CENPE,BUB1B,MAD2L1,PTTG1,PLK1,CDT1,BUB1,UBE2C,GEN1,PTTG2
9.38e-16	121	959	45	0.047	0.372	GO:0007062	BP	10	sister chromatid cohesion	4	CENPQ,SPDL1,NDE1,KIF22,NDC80,BIRC5,CENPI,SMC3,NUP107,CENPA,CDC20,CENPF,STAG1,CENPL,KIF18A,ZWINT,CENPK,SGOL1,CLIP1,CDCA8,ESPL1,CENPO,CENPE,KIF2C,NUF2,CDCA5,INCENP,DSN1,CENPU,SPC25,CENPH,SKA1,BUB1B,SPC24,MAD2L1,CENPN,PLK1,FEN1,BUB1,ZWILCH,CKAP5,AURKB,SKA2,KNTC1,ERCC6L
0.00405	40	959	14	0.015	0.35	GO:0070192	BP	10	chromosome organization involved in meiotic cell cycle	4	RAD51,STAG3,TRIP13,DMC1,SMC4,NCAPH,BRIP1,SMC2,FANCD2,DSN1,BUB1B,BUB1,CCDC36,CCNE2
8.73e-15	876	959	147	0.153	0.168	GO:0007010	BP	10	cytoskeleton organization	3	BAIAP2L1,ANLN,BRCA1,TACC3,SPDL1,CAPG,PPP1R12A,ASPM,EML1,NDE1,WDR62,DLG1,SPAG5,NDC80,MEF2C,COBLL1,CYLD,AURKA,TPX2,BIRC5,KIF4A,PK,EZR,DSP,PLEK2,DAAM1,MYBL2,PLS3,KATNAL1,MAPK3,CCP110,CEP152,DMPK,SIPA1L3,MET,CXCL12,CORO1C,KRT18,NEDD9,FBXO5,CAP2,TTK,KIF20A,FOXP1,ACTR3,CENPA,RND3,DOCK7,SSX2IP,CDC20,STMN1,NEK2,TEK,ARAP3,KIF18A,CIT,CDK2,TUBA1B,STIL,SDC4,RHOJ,AUNIP,MYO1B,SGOL1,CNN1,CLIP1,SYNE1,HAUS8,DIAPH…
1.34e-14	369	959	83	0.087	0.225	GO:0000226	BP	10	microtubule cytoskeleton organization	4	BRCA1,TACC3,SPDL1,PPP1R12A,ASPM,EML1,NDE1,WDR62,DLG1,SPAG5,NDC80,CYLD,AURKA,TPX2,BIRC5,KIF4A,EZR,MYBL2,KATNAL1,CCP110,CEP152,MET,FBXO5,TTK,KIF20A,CENPA,DOCK7,SSX2IP,CDC20,STMN1,NEK2,KIF18A,CDK2,TUBA1B,STIL,AUNIP,SGOL1,CLIP1,HAUS8,CCNB1,ESPL1,CKAP2,BORA,NUSAP1,KIF23,KIF11,GAS2L3,BRCA2,PLK4,KIF2C,PHLDB2,MCPH1,PAK1,CHEK1,NEK7,CENPJ,SPC25,SKA1,FMN2,SASS6,RACGAP1,CCNF,POC1A,MELK,SKA3,PLK1,MAP1A,CDK1,P…
0.0267	71	959	18	0.019	0.254	GO:0031109	BP	10	microtubule polymerization or depolymerization	5	NDE1,MET,FBXO5,STMN1,KIF18A,CLIP1,CKAP2,KIF2C,PAK1,CENPJ,SKA1,SKA3,CKAP5,SKA2,KIF18B,KIF24,STMN3,MZT1
1.76e-08	136	959	38	0.04	0.279	GO:0007051	BP	10	spindle organization	5	TACC3,ASPM,EML1,WDR62,DLG1,SPAG5,NDC80,AURKA,TPX2,BIRC5,KIF4A,EZR,MYBL2,FBXO5,TTK,CDC20,STMN1,NEK2,STIL,AUNIP,HAUS8,CCNB1,ESPL1,BORA,KIF23,KIF11,NEK7,SPC25,RACGAP1,POC1A,PLK1,CKAP5,AURKB,PRC1,MZT1,KIF4B,KIFC1,HAUS5
9.24e-09	104	959	33	0.034	0.317	GO:1902850	BP	10	microtubule cytoskeleton organization involved in mitosis	5	TACC3,SPDL1,EML1,NDE1,WDR62,NDC80,AURKA,TPX2,BIRC5,KIF4A,MYBL2,TTK,CENPA,CDC20,STMN1,NEK2,STIL,CCNB1,ESPL1,BORA,NUSAP1,KIF23,KIF11,MCPH1,SPC25,RACGAP1,POC1A,PLK1,AURKB,PRC1,MZT1,KIF4B,KIFC1
2.61e-06	89	959	27	0.028	0.303	GO:0007052	BP	10	mitotic spindle organization	6	TACC3,EML1,WDR62,NDC80,AURKA,TPX2,BIRC5,KIF4A,MYBL2,TTK,CDC20,STMN1,NEK2,STIL,CCNB1,BORA,KIF23,KIF11,SPC25,RACGAP1,POC1A,PLK1,AURKB,PRC1,MZT1,KIF4B,KIFC1
1.84e-05	617	959	92	0.096	0.149	GO:0006325	BP	10	chromatin organization	2	BRCA1,CENPQ,HDAC9,ING3,MCM2,RIF1,RBL1,AURKA,DNMT3B,CDC45,VRK1,RPS6KA5,SUV39H1,CENPI,MAPK3,ASF1B,EZH2,KAT2B,CENPA,PHF19,HELLS,CENPL,CENPK,CDK2,HJURP,HIST1H1D,HIST1H1A,HIST1H2BJ,DEK,MIS18BP1,PER2,CCNB1,CLOCK,HMGA1,CENPO,BRCA2,ANP32E,MKI67,CHEK1,HMGA2,CENPU,SUV39H2,CENPH,PRKCA,ATAD2,CHAF1B,PBRM1,HMGB2,CENPN,CHAF1A,CDK1,AURKB,HIST1H2BC,HIST2H3D,HIST1H1B,HIST2H2BE,HIST1H2BL,MORF4L1,TAF9B,HIST1H1C,H2AF…
6.28e-06	39	959	17	0.018	0.436	GO:0061641	BP	10	CENP-A containing chromatin organization	3	CENPQ,CENPI,CENPA,CENPL,CENPK,HJURP,MIS18BP1,CENPO,CENPU,CENPH,CENPN,HIST1H4C,CENPW,HIST2H4B,HIST1H4I,HIST1H4D,HIST1H4A
0.0225	134	959	27	0.028	0.201	GO:0006338	BP	10	chromatin remodeling	3	CENPQ,CENPI,KAT2B,CENPA,HELLS,CENPL,CENPK,HJURP,DEK,MIS18BP1,HMGA1,CENPO,ANP32E,CHEK1,HMGA2,CENPU,SUV39H2,CENPH,PBRM1,CENPN,MORF4L1,HIST1H4C,CENPW,HIST2H4B,HIST1H4I,HIST1H4D,HIST1H4A
4.74e-06	43	959	18	0.019	0.419	GO:0031055	BP	10	chromatin remodeling at centromere	4	CENPQ,CENPI,CENPA,HELLS,CENPL,CENPK,HJURP,MIS18BP1,CENPO,CENPU,CENPH,CENPN,HIST1H4C,CENPW,HIST2H4B,HIST1H4I,HIST1H4D,HIST1H4A
0.0139	68	959	18	0.019	0.265	GO:0043044	BP	10	ATP-dependent chromatin remodeling	4	CENPQ,CENPI,CENPA,CENPL,CENPK,HJURP,MIS18BP1,CENPO,ANP32E,CENPU,CENPH,CENPN,HIST1H4C,CENPW,HIST2H4B,HIST1H4I,HIST1H4D,HIST1H4A
2.93e-19	156	959	56	0.058	0.359	GO:0006333	BP	10	chromatin assembly or disassembly	3	CENPQ,MCM2,CENPI,ASF1B,CENPA,HELLS,CENPL,CENPK,HJURP,HIST1H1D,HIST1H1A,HIST1H2BJ,MIS18BP1,HMGA1,CENPO,ANP32E,HMGA2,CENPU,SUV39H2,CENPH,CHAF1B,HMGB2,CENPN,CHAF1A,HIST1H2BC,HIST2H3D,HIST1H1B,HIST2H2BE,HIST1H2BL,HIST1H1C,H2AFX,HIST1H4C,HIST1H3J,HIST1H2BK,CENPW,HIST2H3C,HIST2H2BF,HIST2H3A,HIST1H2BN,H2BFS,HIST2H4B,HIST1H2BM,HIST1H2BG,HIST1H3G,HIST1H3B,HIST1H2BE,HIST1H2BO,HIST1H3E,HIST1H2BH,HIST1H4I,HI…
4.85e-22	135	959	55	0.057	0.407	GO:0031497	BP	10	chromatin assembly	4	CENPQ,MCM2,CENPI,ASF1B,CENPA,HELLS,CENPL,CENPK,HJURP,HIST1H1D,HIST1H1A,HIST1H2BJ,MIS18BP1,HMGA1,CENPO,ANP32E,HMGA2,CENPU,CENPH,CHAF1B,HMGB2,CENPN,CHAF1A,HIST1H2BC,HIST2H3D,HIST1H1B,HIST2H2BE,HIST1H2BL,HIST1H1C,H2AFX,HIST1H4C,HIST1H3J,HIST1H2BK,CENPW,HIST2H3C,HIST2H2BF,HIST2H3A,HIST1H2BN,H2BFS,HIST2H4B,HIST1H2BM,HIST1H2BG,HIST1H3G,HIST1H3B,HIST1H2BE,HIST1H2BO,HIST1H3E,HIST1H2BH,HIST1H4I,HIST1H2BB,…
2.3e-19	140	959	53	0.055	0.379	GO:0034728	BP	10	nucleosome organization	3	CENPQ,MCM2,CENPI,ASF1B,CENPA,CENPL,CENPK,HJURP,HIST1H1D,HIST1H1A,HIST1H2BJ,MIS18BP1,HMGA1,CENPO,ANP32E,CENPU,CENPH,CHAF1B,HMGB2,CENPN,CHAF1A,HIST1H2BC,HIST2H3D,HIST1H1B,HIST2H2BE,HIST1H2BL,HIST1H1C,H2AFX,HIST1H4C,HIST1H3J,HIST1H2BK,CENPW,HIST2H3C,HIST2H2BF,HIST2H3A,HIST1H2BN,H2BFS,HIST2H4B,HIST1H2BM,HIST1H2BG,HIST1H3G,HIST1H3B,HIST1H2BE,HIST1H2BO,HIST1H3E,HIST1H2BH,HIST1H4I,HIST1H2BB,HIST1H4D,HIS…
0.000525	30	959	13	0.014	0.433	GO:0034723	BP	10	DNA replication-dependent nucleosome organization	4	ASF1B,CHAF1B,CHAF1A,HIST1H4C,HIST1H3J,HIST2H4B,HIST1H3G,HIST1H3B,HIST1H3E,HIST1H4I,HIST1H4D,HIST1H4A,HIST1H3H
8.09e-05	50	959	18	0.019	0.36	GO:0034724	BP	10	DNA replication-independent nucleosome organization	4	CENPQ,CENPI,ASF1B,CENPA,CENPL,CENPK,HJURP,MIS18BP1,CENPO,CENPU,CENPH,CENPN,HIST1H4C,CENPW,HIST2H4B,HIST1H4I,HIST1H4D,HIST1H4A
3.84e-05	48	959	18	0.019	0.375	GO:0043486	BP	10	histone exchange	4	CENPQ,CENPI,CENPA,CENPL,CENPK,HJURP,MIS18BP1,CENPO,ANP32E,CENPU,CENPH,CENPN,HIST1H4C,CENPW,HIST2H4B,HIST1H4I,HIST1H4D,HIST1H4A
8.47e-05	116	959	29	0.03	0.25	GO:0031023	BP	10	microtubule organizing center organization	2	BRCA1,PPP1R12A,NDE1,WDR62,AURKA,CCP110,CEP152,SSX2IP,NEK2,CDK2,STIL,SGOL1,HAUS8,KIF11,BRCA2,PLK4,MCPH1,CHEK1,CENPJ,SASS6,CCNF,POC1A,PLK1,CDK1,CEP135,CKAP5,GEN1,XRCC2,HAUS5
1.48e-05	108	959	29	0.03	0.269	GO:0007098	BP	10	centrosome cycle	3	BRCA1,PPP1R12A,NDE1,WDR62,AURKA,CCP110,CEP152,SSX2IP,NEK2,CDK2,STIL,SGOL1,HAUS8,KIF11,BRCA2,PLK4,MCPH1,CHEK1,CENPJ,SASS6,CCNF,POC1A,PLK1,CDK1,CEP135,CKAP5,GEN1,XRCC2,HAUS5
0.041	60	959	16	0.017	0.267	GO:0051298	BP	10	centrosome duplication	4	BRCA1,NDE1,WDR62,CCP110,CEP152,CDK2,STIL,BRCA2,PLK4,CENPJ,SASS6,CCNF,POC1A,CEP135,CKAP5,GEN1
5.77e-10	4364	959	463	0.483	0.106	GO:0051716	BP	10	cellular response to stimulus	1	ITGA3,BAIAP2L1,CD9,BRCA1,CNTN1,BIRC3,DEPDC1,DEPDC1B,HDAC9,RAD51,POLQ,FNIP2,PPP1R12A,IPO5,MCM10,ERBB3,NGEF,ASPM,SP100,RAD18,TRIP13,MCM2,PTGS2,NOTCH3,MGLL,SEMA3A,GTSE1,DLG1,RARB,UBE2T,APBB1IP,POLD3,SENP1,KIF22,RIF1,MOK,CXCL2,TCF7,MEF2C,PHLPP1,KCNK2,CYLD,WDFY1,AURKA,DNMT3B,TPX2,FUS,BIRC5,OSBPL8,PK,WDR76,EZR,CLSPN,CDC45,CDC6,MSH2,MAP3K1,IL11,HIVEP1,ITPR3,CDC7,HSD3B7,CARD10,MICALL1,KDELR3,DMC1,TIMP3,P…
0.00638	1560	959	176	0.184	0.113	GO:0033554	BP	10	cellular response to stress	2	BRCA1,RAD51,POLQ,FNIP2,MCM10,SP100,RAD18,TRIP13,PTGS2,GTSE1,DLG1,UBE2T,POLD3,KIF22,RIF1,MEF2C,PHLPP1,KCNK2,AURKA,DNMT3B,PK,WDR76,EZR,CLSPN,CDC45,MSH2,MAP3K1,CDC7,KDELR3,DMC1,POLE2,TRIB3,RASSF2,E2F1,POLA1,SUV39H1,MAPK3,RNASEH2A,LIG1,MET,EZH2,CXCL12,SMC3,NEIL3,CCND1,FOXM1,RAD51AP1,RFC5,NUP107,TIMELESS,FGF1,ECT2,FOXP1,IL1A,NCF2,DCLRE1B,MASTL,TARDBP,MND1,PYROXD1,OPTN,CDK2,NRK,DEK,MGME1,MCM8,KLF2,E2F8…
1.15e-09	705	959	114	0.119	0.162	GO:0006974	BP	10	cellular response to DNA damage stimulus	3	BRCA1,RAD51,POLQ,FNIP2,MCM10,SP100,RAD18,TRIP13,GTSE1,UBE2T,POLD3,KIF22,RIF1,AURKA,PK,WDR76,CLSPN,CDC45,MSH2,CDC7,DMC1,POLE2,E2F1,POLA1,SUV39H1,MAPK3,RNASEH2A,LIG1,CXCL12,SMC3,NEIL3,CCND1,FOXM1,RAD51AP1,RFC5,TIMELESS,DCLRE1B,MASTL,MND1,CDK2,DEK,MGME1,MCM8,E2F8,PARP2,GINS2,TOP2A,FIGNL1,RFC3,CCNB1,CLOCK,BRIP1,HMGA1,IER3,ALKBH8,DNA2,BARD1,PARP9,BRCA2,FANCI,TICRR,COPS3,PMAIP1,EPHA2,DTL,FANCD2,MMS22L,…
0.00386	6738	959	620	0.647	0.092	GO:0050794	BP	10	regulation of cellular process	1	STPG1,ITGA3,BAIAP2L1,PHTF2,CD9,ANLN,BRCA1,TACC3,CNTN1,BIRC3,DEPDC1,ARNTL2,DEPDC1B,SPDL1,CAPG,C12ORF4,HDAC9,PER3,RAD51,POLQ,FNIP2,LAMC2,PPP1R12A,ERBB3,NGEF,ASPM,SP100,PRR11,RAB27A,RAD18,ING3,TRIP13,SPEG,HMMR,NDE1,PTGS2,NOTCH3,MGLL,SEMA3A,GTSE1,DLG1,RBM7,SPAG5,RARB,APBB1IP,SENP1,RIF1,MOK,RBL1,NDC80,CXCL2,TCF7,MEF2C,PHLPP1,ATP8B1,KCNK2,CYLD,WDFY1,AURKA,DNMT3B,TPX2,FUS,BIRC5,OSBPL8,PK,ORC6,WDR76,EZR,…
9.25e-10	81	959	30	0.031	0.37	GO:0051983	BP	10	regulation of chromosome segregation	2	TACC3,RAD18,SPAG5,NDC80,CDC6,TTK,ECT2,NEK2,CENPF,DLGAP5,CCNB1,ESPL1,CENPE,KIF2C,CDCA5,MKI67,BUB1B,RACGAP1,MAD2L1,PTTG1,PLK1,CDT1,FEN1,BUB1,CCDC36,UBE2C,RMI2,GEN1,AURKB,PTTG2
4.48e-11	946	959	145	0.151	0.153	GO:0051726	BP	10	regulation of cell cycle	2	ANLN,BRCA1,TACC3,SPDL1,ASPM,PRR11,HMMR,NDE1,PTGS2,GTSE1,DLG1,SPAG5,MOK,RBL1,NDC80,CYLD,AURKA,TPX2,BIRC5,PK,WDR76,CLSPN,CDC45,CDC6,MSH2,MAP3K1,CDC7,CDKN3,MYBL2,E2F1,FAM83D,CCP110,CEP152,EZH2,SMC3,CCND1,FOXM1,FBXO5,TTK,KAT2B,ECT2,IL1A,CDC20,NEK2,CENPF,KIF14,DCLRE1B,CNTRL,MASTL,TARDBP,INHBA,ZWINT,CIT,CDK2,STIL,NRK,CKS2,IRF1,DLGAP5,PKMYT1,E2F8,HAUS8,TOP2A,PER2,FIGNL1,CCNB1,CLOCK,ANXA1,ESPL1,BORA,BRIP…
3.39e-09	561	959	96	0.1	0.171	GO:0010564	BP	10	regulation of cell cycle process	3	ANLN,BRCA1,TACC3,HMMR,NDE1,GTSE1,SPAG5,NDC80,AURKA,TPX2,CLSPN,CDC45,CDC6,MSH2,CDC7,E2F1,FAM83D,CCP110,CEP152,EZH2,SMC3,CCND1,FOXM1,FBXO5,TTK,ECT2,IL1A,CDC20,NEK2,CENPF,KIF14,CNTRL,CIT,CDK2,STIL,DLGAP5,PKMYT1,E2F8,HAUS8,CCNB1,ANXA1,ESPL1,BORA,NUSAP1,KIF23,KIF11,KIF20B,CENPE,NEDD1,BRCA2,FANCI,TICRR,GATA6,PLK4,PKP4,PHIP,CDCA5,MCPH1,MKI67,CHEK1,HMGA2,CENPJ,BUB1B,CDC25C,DBF4B,RACGAP1,CCNF,CDC25A,POC1A…
5.61e-05	49	959	18	0.019	0.367	GO:1905818	BP	10	regulation of chromosome separation	4	TACC3,NDC80,CDC6,TTK,CENPF,DLGAP5,CCNB1,ESPL1,CENPE,BUB1B,MAD2L1,PTTG1,PLK1,CDT1,BUB1,UBE2C,GEN1,PTTG2
3.4e-05	378	959	64	0.067	0.169	GO:1901987	BP	10	regulation of cell cycle phase transition	4	ANLN,BRCA1,HMMR,NDE1,GTSE1,NDC80,AURKA,TPX2,CLSPN,CDC45,CDC6,CDC7,E2F1,FAM83D,CCP110,CEP152,EZH2,CCND1,FBXO5,TTK,CDC20,NEK2,CENPF,KIF14,CNTRL,CDK2,DLGAP5,E2F8,HAUS8,CCNB1,ANXA1,ESPL1,CENPE,NEDD1,FANCI,TICRR,PLK4,CDCA5,HMGA2,CENPJ,BUB1B,CDC25C,DBF4B,CDC25A,MAD2L1,DACT1,E2F7,PLK1,CDT1,BUB1,CDK1,BCL2,MTBP,SLFN11,PLK3,CEP135,UBE2C,CKAP5,ATAD5,GEN1,AURKB,KNTC1,BLM,HAUS5
0.0203	188	959	34	0.035	0.181	GO:1902749	BP	10	regulation of cell cycle G2/M phase transition	5	BRCA1,HMMR,NDE1,GTSE1,AURKA,TPX2,CLSPN,CDC7,CCP110,CEP152,CCND1,NEK2,CENPF,KIF14,CNTRL,CDK2,HAUS8,CCNB1,NEDD1,FANCI,TICRR,PLK4,HMGA2,CENPJ,CDC25C,DBF4B,CDC25A,PLK1,CDK1,CEP135,CKAP5,AURKB,BLM,HAUS5
3.94e-05	64	959	21	0.022	0.328	GO:0033045	BP	10	regulation of sister chromatid segregation	4	TACC3,NDC80,CDC6,TTK,CENPF,DLGAP5,CCNB1,ESPL1,CENPE,CDCA5,BUB1B,MAD2L1,PTTG1,PLK1,CDT1,FEN1,BUB1,UBE2C,RMI2,GEN1,PTTG2
0.000812	46	959	16	0.017	0.348	GO:0044784	BP	10	metaphase/anaphase transition of cell cycle	5	TACC3,NDC80,CDC6,TTK,CENPF,DLGAP5,CCNB1,ESPL1,CENPE,BUB1B,MAD2L1,PLK1,CDT1,BUB1,UBE2C,GEN1
0.00254	44	959	15	0.016	0.341	GO:1902099	BP	10	regulation of metaphase/anaphase transition of cell cycle	5	NDC80,CDC6,TTK,CENPF,DLGAP5,CCNB1,ESPL1,CENPE,BUB1B,MAD2L1,PLK1,CDT1,BUB1,UBE2C,GEN1
5.22e-08	553	959	92	0.096	0.166	GO:0007346	BP	10	regulation of mitotic cell cycle	3	ANLN,BRCA1,TACC3,HMMR,NDE1,GTSE1,DLG1,NDC80,CYLD,AURKA,TPX2,BIRC5,CLSPN,CDC45,CDC6,MSH2,MAP3K1,CDC7,E2F1,CCP110,CEP152,EZH2,CCND1,FBXO5,TTK,IL1A,CDC20,NEK2,CENPF,KIF14,CNTRL,ZWINT,CDK2,NRK,CKS2,DLGAP5,PKMYT1,E2F8,HAUS8,TOP2A,CCNB1,ANXA1,ESPL1,BORA,NUSAP1,KIF11,KIF20B,CENPE,NEDD1,BRCA2,FANCI,TICRR,PLK4,PHIP,CDCA5,MCPH1,MKI67,PAK1,CHEK1,HMGA2,NEK7,CENPJ,PRKCA,BTG3,BUB1B,CDC25C,DBF4B,MAD2L1,PTTG1,DA…
2.97e-05	360	959	62	0.065	0.172	GO:1901990	BP	10	regulation of mitotic cell cycle phase transition	4	ANLN,BRCA1,HMMR,NDE1,GTSE1,NDC80,AURKA,TPX2,CLSPN,CDC45,CDC6,CDC7,E2F1,CCP110,CEP152,EZH2,CCND1,FBXO5,TTK,CDC20,NEK2,CENPF,KIF14,CNTRL,CDK2,DLGAP5,E2F8,HAUS8,CCNB1,ANXA1,ESPL1,CENPE,NEDD1,FANCI,TICRR,PLK4,CDCA5,HMGA2,CENPJ,BUB1B,CDC25C,DBF4B,MAD2L1,DACT1,E2F7,PLK1,CDT1,BUB1,CDK1,BCL2,MTBP,SLFN11,PLK3,CEP135,UBE2C,CKAP5,ATAD5,GEN1,AURKB,KNTC1,BLM,HAUS5
1.01e-05	286	959	54	0.056	0.189	GO:0045787	BP	10	positive regulation of cell cycle	3	BRCA1,GTSE1,SPAG5,NDC80,AURKA,CDC45,CDC6,CDC7,E2F1,FAM83D,CCND1,ECT2,IL1A,KIF14,CIT,CDK2,CKS2,DLGAP5,E2F8,CCNB1,ANXA1,ESPL1,NUSAP1,KIF23,KIF20B,BRCA2,GATA6,PLK4,PKP4,PHIP,CDCA5,CHEK1,HMGA2,CENPJ,PRKCA,CDC25C,DBF4B,RACGAP1,CDC25A,POC1A,MAD2L1,GPER1,E2F7,CDT1,FEN1,CDK1,MTBP,CKS1B,PLK3,UBE2C,FOSL1,GEN1,AURKB,SVIL
0.0102	107	959	24	0.025	0.224	GO:0045931	BP	10	positive regulation of mitotic cell cycle	4	NDC80,AURKA,CDC45,CDC6,CDC7,CCND1,IL1A,DLGAP5,CCNB1,ANXA1,ESPL1,NUSAP1,KIF20B,BRCA2,PHIP,CDCA5,PRKCA,DBF4B,MAD2L1,CDT1,CDK1,MTBP,UBE2C,GEN1
3.12e-07	210	959	47	0.049	0.224	GO:0090068	BP	10	positive regulation of cell cycle process	4	BRCA1,GTSE1,SPAG5,NDC80,AURKA,CDC45,CDC6,CDC7,E2F1,FAM83D,CCND1,ECT2,IL1A,KIF14,CIT,CDK2,DLGAP5,E2F8,CCNB1,ANXA1,ESPL1,NUSAP1,KIF23,KIF20B,GATA6,PLK4,PKP4,PHIP,CDCA5,HMGA2,CENPJ,CDC25C,DBF4B,RACGAP1,CDC25A,POC1A,MAD2L1,E2F7,CDT1,FEN1,CDK1,MTBP,PLK3,UBE2C,GEN1,AURKB,SVIL
6.12e-05	89	959	25	0.026	0.281	GO:0051302	BP	10	regulation of cell division	2	ASPM,AURKA,ORC6,CDC6,FGF9,CCP110,FGF1,ECT2,IL1A,KIF14,CIT,E2F8,KIF23,KIF20B,FGF5,FGF2,BRCA2,PKP4,RACGAP1,E2F7,PLK3,AURKB,KIF18B,BLM,SVIL
0.00114	47	959	16	0.017	0.34	GO:0032465	BP	10	regulation of cytokinesis	3	AURKA,CDC6,CCP110,ECT2,KIF14,CIT,E2F8,KIF23,KIF20B,BRCA2,PKP4,RACGAP1,E2F7,PLK3,AURKB,SVIL
0.00258	142	959	30	0.031	0.211	GO:0032886	BP	10	regulation of microtubule-based process	2	BRCA1,TACC3,SPAG5,CYLD,AURKA,TPX2,MET,STMN1,NEK2,KIF18A,STIL,CLIP1,DIAPH1,CKAP2,BORA,KIF11,PLK4,PHLDB2,MCPH1,PAK1,CHEK1,CENPJ,SKA1,CCNF,POC1A,SKA3,PLK1,GEN1,SKA2,STMN3
0.00042	3151	959	327	0.341	0.104	GO:0048523	BP	10	negative regulation of cellular process	2	ITGA3,CD9,BRCA1,BIRC3,DEPDC1,SPDL1,CAPG,HDAC9,PER3,POLQ,FNIP2,ERBB3,NGEF,ASPM,SP100,PRR11,RAD18,SPEG,PTGS2,NOTCH3,SEMA3A,GTSE1,DLG1,RARB,SENP1,RIF1,RBL1,NDC80,TCF7,MEF2C,PHLPP1,ATP8B1,KCNK2,CYLD,AURKA,DNMT3B,BIRC5,OSBPL8,PK,ORC6,WDR76,EZR,CLSPN,CDC45,CDC6,CBX5,MSH2,IL11,HIVEP1,ITPR3,TIMP3,CDKN3,RPS6KA5,TRIB3,RASSF2,FERMT1,E2F1,SUV39H1,FGF9,CCP110,CEMIP,PLAT,SH2D4A,PPP1R13L,ERF,ZNF85,RASA4,MET,SER…
0.00636	36	959	13	0.014	0.361	GO:0051985	BP	10	negative regulation of chromosome segregation	3	NDC80,TTK,CENPF,CCNB1,ESPL1,BUB1B,MAD2L1,PTTG1,PLK1,CDT1,BUB1,GEN1,PTTG2
0.000165	499	959	76	0.079	0.152	GO:0045786	BP	10	negative regulation of cell cycle	3	BRCA1,SPDL1,PRR11,PTGS2,GTSE1,DLG1,NDC80,AURKA,PK,WDR76,CLSPN,CDC45,CDC6,MSH2,CDKN3,E2F1,EZH2,SMC3,CCND1,FOXM1,FBXO5,TTK,KAT2B,NEK2,CENPF,DCLRE1B,INHBA,ZWINT,CDK2,IRF1,E2F8,TOP2A,CCNB1,CLOCK,ESPL1,BRIP1,KIF20B,DNA2,BARD1,FANCI,TICRR,GATA6,DTL,MCPH1,CHEK1,HMGA2,PDCD4,CENPJ,BTG3,BUB1B,CDC25C,CCNF,MAD2L1,PTTG1,GPER1,DDIAS,DACT1,E2F7,PLK1,SMAD3,CDT1,CXCL8,BUB1,CDK1,BCL2,MTBP,SLFN11,PLK3,ZWILCH,CCNE2,…
2.2e-07	208	959	47	0.049	0.226	GO:0000075	BP	10	cell cycle checkpoint	4	BRCA1,SPDL1,GTSE1,DLG1,NDC80,AURKA,PK,WDR76,CLSPN,CDC45,CDC6,MSH2,E2F1,CCND1,TTK,CENPF,DCLRE1B,ZWINT,CDK2,E2F8,TOP2A,CCNB1,CLOCK,BRIP1,DNA2,FANCI,TICRR,DTL,CHEK1,HMGA2,CENPJ,BUB1B,CDC25C,MAD2L1,E2F7,PLK1,CDT1,BUB1,CDK1,PLK3,ZWILCH,CCNE2,GEN1,AURKB,KNTC1,H2AFX,BLM
0.00124	152	959	32	0.033	0.211	GO:0031570	BP	10	DNA integrity checkpoint	5	BRCA1,GTSE1,AURKA,PK,WDR76,CLSPN,CDC45,CDC6,MSH2,E2F1,CCND1,CDK2,E2F8,TOP2A,CCNB1,CLOCK,BRIP1,DNA2,FANCI,TICRR,DTL,CHEK1,HMGA2,CENPJ,CDC25C,E2F7,PLK1,CDT1,CDK1,PLK3,H2AFX,BLM
0.0203	34	959	12	0.013	0.353	GO:0031577	BP	10	spindle checkpoint	5	SPDL1,NDC80,TTK,CENPF,CCNB1,BUB1B,MAD2L1,PLK1,CDT1,BUB1,GEN1,AURKB
0.00485	249	959	43	0.045	0.173	GO:0010948	BP	10	negative regulation of cell cycle process	4	BRCA1,GTSE1,NDC80,AURKA,CLSPN,MSH2,E2F1,EZH2,SMC3,CCND1,FBXO5,TTK,NEK2,CENPF,CDK2,E2F8,CCNB1,ESPL1,FANCI,TICRR,CHEK1,HMGA2,CENPJ,BUB1B,CDC25C,CCNF,MAD2L1,PTTG1,GPER1,DACT1,E2F7,PLK1,CDT1,BUB1,CDK1,BCL2,MTBP,SLFN11,PLK3,GEN1,AURKB,BLM,PTTG2
0.00977	32	959	12	0.013	0.375	GO:1905819	BP	10	negative regulation of chromosome separation	5	NDC80,TTK,CENPF,CCNB1,BUB1B,MAD2L1,PTTG1,PLK1,CDT1,BUB1,GEN1,PTTG2
0.00636	36	959	13	0.014	0.361	GO:0033046	BP	10	negative regulation of sister chromatid segregation	5	NDC80,TTK,CENPF,CCNB1,ESPL1,BUB1B,MAD2L1,PTTG1,PLK1,CDT1,BUB1,GEN1,PTTG2
0.00264	260	959	45	0.047	0.173	GO:0045930	BP	10	negative regulation of mitotic cell cycle	4	BRCA1,GTSE1,DLG1,NDC80,AURKA,CLSPN,MSH2,E2F1,EZH2,CCND1,TTK,CENPF,ZWINT,CDK2,E2F8,TOP2A,CCNB1,FANCI,TICRR,MCPH1,CHEK1,HMGA2,CENPJ,BTG3,BUB1B,CDC25C,MAD2L1,PTTG1,DACT1,E2F7,PLK1,SMAD3,CDT1,BUB1,CDK1,BCL2,MTBP,SLFN11,PLK3,ZWILCH,GEN1,AURKB,KNTC1,BLM,PTTG2
1.6e-05	148	959	35	0.036	0.236	GO:0007093	BP	10	mitotic cell cycle checkpoint	5	BRCA1,GTSE1,DLG1,NDC80,AURKA,CLSPN,MSH2,E2F1,CCND1,TTK,CENPF,ZWINT,CDK2,E2F8,TOP2A,CCNB1,FANCI,TICRR,CHEK1,HMGA2,CENPJ,BUB1B,CDC25C,MAD2L1,E2F7,PLK1,CDT1,BUB1,CDK1,PLK3,ZWILCH,GEN1,AURKB,KNTC1,BLM
0.0279	2144	959	226	0.236	0.105	GO:0010646	BP	10	regulation of cell communication	2	ITGA3,BAIAP2L1,BRCA1,BIRC3,DEPDC1B,ERBB3,NGEF,ASPM,SP100,PTGS2,MGLL,DLG1,MEF2C,PHLPP1,CYLD,WDFY1,AURKA,TPX2,BIRC5,OSBPL8,PK,EZR,MAP3K1,IL11,ITPR3,CARD10,TIMP3,DOK5,TRIB3,RASSF2,FERMT1,E2F1,FAM83D,FGF9,MAPK3,HOMER2,PPP1R13L,DMPK,SIPA1L3,RASA4,MET,WNT2,SERPINE1,EZH2,CXCL12,SMURF2,LPXN,CPT1A,CCND1,FOXM1,DUSP16,RFC5,TTK,FGF1,ECT2,FOXP1,IL1A,IGFBP5,KCNC4,AKT3,RGS4,SSX2IP,GBP1,CDC20,STMN1,KIF14,HELLS,G…
0.00308	1713	959	192	0.2	0.112	GO:0051128	BP	10	regulation of cellular component organization	2	ITGA3,BAIAP2L1,ANLN,BRCA1,TACC3,CNTN1,CAPG,FNIP2,NGEF,RAB27A,SEMA3A,DLG1,SPAG5,RIF1,NDC80,MEF2C,ATP8B1,CYLD,AURKA,DNMT3B,TPX2,EZR,CDC45,CDC6,MSH2,TBC1D2,CDC7,PLEK2,VRK1,RPS6KA5,E2F1,MAPK3,CCP110,EHD4,TJP1,SGK3,DMPK,MET,SERPINE1,EZH2,CXCL12,VAT1,CORO1C,C2CD5,FBXO5,TTK,FOXP1,IL1A,ACTR3,IGFBP5,SDC1,GBP1,CDC20,STMN1,NEK2,CENPF,KIF14,PHF19,GNA13,TEK,ARAP3,KIF18A,TBC1D15,INHBA,CIT,OPTN,STIL,HJURP,EXOSC…
0.0231	932	959	113	0.118	0.121	GO:0033043	BP	10	regulation of organelle organization	3	BAIAP2L1,ANLN,BRCA1,TACC3,CAPG,DLG1,SPAG5,RIF1,NDC80,MEF2C,CYLD,AURKA,DNMT3B,TPX2,EZR,CDC45,CDC6,MSH2,TBC1D2,RPS6KA5,E2F1,MAPK3,CCP110,MET,CXCL12,VAT1,C2CD5,FBXO5,TTK,IL1A,ACTR3,SDC1,CDC20,STMN1,NEK2,CENPF,PHF19,TEK,KIF18A,TBC1D15,CIT,OPTN,STIL,SDC4,DLGAP5,PKMYT1,YWHAH,CLIP1,DIAPH1,CCNB1,FHOD3,ANXA1,ESPL1,CKAP2,BORA,HMGA1,NUSAP1,KIF11,KIF20B,MNS1,HNRNPD,CENPE,NTRK3,PMAIP1,PLK4,RALB,PHLDB2,PHIP,CD…
9.22e-08	143	959	38	0.04	0.266	GO:0051783	BP	10	regulation of nuclear division	4	ANLN,TACC3,NDC80,AURKA,CDC6,MSH2,FBXO5,TTK,IL1A,CDC20,NEK2,CENPF,DLGAP5,PKMYT1,CCNB1,ESPL1,BORA,NUSAP1,KIF11,KIF20B,CENPE,PHIP,CDCA5,MKI67,CHEK1,BUB1B,CDC25C,MAD2L1,PTTG1,PLK1,CDT1,BUB1,MTBP,CCDC36,UBE2C,GEN1,KNTC1,PTTG2
0.00158	48	959	16	0.017	0.333	GO:0051784	BP	10	negative regulation of nuclear division	5	NDC80,MSH2,FBXO5,TTK,CENPF,CCNB1,CHEK1,BUB1B,MAD2L1,PTTG1,PLK1,CDT1,BUB1,MTBP,GEN1,PTTG2
1.81e-07	127	959	35	0.036	0.276	GO:0007088	BP	10	regulation of mitotic nuclear division	5	ANLN,TACC3,NDC80,AURKA,CDC6,FBXO5,TTK,IL1A,NEK2,CENPF,DLGAP5,PKMYT1,CCNB1,ESPL1,BORA,NUSAP1,KIF11,KIF20B,CENPE,PHIP,CDCA5,MKI67,CHEK1,BUB1B,CDC25C,MAD2L1,PTTG1,PLK1,CDT1,BUB1,MTBP,UBE2C,GEN1,KNTC1,PTTG2
0.000317	54	959	18	0.019	0.333	GO:0033047	BP	10	regulation of mitotic sister chromatid segregation	6	TACC3,NDC80,CDC6,TTK,CENPF,DLGAP5,CCNB1,ESPL1,CENPE,BUB1B,MAD2L1,PTTG1,PLK1,CDT1,BUB1,UBE2C,GEN1,PTTG2
3.84e-05	48	959	18	0.019	0.375	GO:0010965	BP	10	regulation of mitotic sister chromatid separation	7	TACC3,NDC80,CDC6,TTK,CENPF,DLGAP5,CCNB1,ESPL1,CENPE,BUB1B,MAD2L1,PTTG1,PLK1,CDT1,BUB1,UBE2C,GEN1,PTTG2
0.000812	46	959	16	0.017	0.348	GO:0007091	BP	10	metaphase/anaphase transition of mitotic cell cycle	8	TACC3,NDC80,CDC6,TTK,CENPF,DLGAP5,CCNB1,ESPL1,CENPE,BUB1B,MAD2L1,PLK1,CDT1,BUB1,UBE2C,GEN1
0.00254	44	959	15	0.016	0.341	GO:0030071	BP	10	regulation of mitotic metaphase/anaphase transition	8	NDC80,CDC6,TTK,CENPF,DLGAP5,CCNB1,ESPL1,CENPE,BUB1B,MAD2L1,PLK1,CDT1,BUB1,UBE2C,GEN1
0.0057	41	959	14	0.015	0.341	GO:0045839	BP	10	negative regulation of mitotic nuclear division	6	NDC80,TTK,CENPF,CCNB1,CHEK1,BUB1B,MAD2L1,PTTG1,PLK1,CDT1,BUB1,MTBP,GEN1,PTTG2
0.0203	34	959	12	0.013	0.353	GO:0033048	BP	10	negative regulation of mitotic sister chromatid segregation	7	NDC80,TTK,CENPF,CCNB1,BUB1B,MAD2L1,PTTG1,PLK1,CDT1,BUB1,GEN1,PTTG2
0.00977	32	959	12	0.013	0.375	GO:2000816	BP	10	negative regulation of mitotic sister chromatid separation	8	NDC80,TTK,CENPF,CCNB1,BUB1B,MAD2L1,PTTG1,PLK1,CDT1,BUB1,GEN1,PTTG2
0.00285	1063	959	130	0.136	0.122	GO:0045934	BP	10	negative regulation of nucleobase-containing compound metabolic process	1	BRCA1,DEPDC1,HDAC9,PER3,POLQ,FNIP2,SP100,NOTCH3,DLG1,RARB,RIF1,RBL1,TCF7,MEF2C,ATP8B1,KCNK2,DNMT3B,BIRC5,EZR,CDC45,CDC6,CBX5,MSH2,HIVEP1,RPS6KA5,TRIB3,E2F1,SUV39H1,FGF9,PPP1R13L,ERF,ZNF85,EZH2,SMC3,SMURF2,CCND1,BCL7A,FOXM1,VDR,TIMELESS,FOXP1,FHL2,SRSF7,CENPF,PHF19,HELLS,TARDBP,TRIM6,CDK2,HIST1H1D,LRRFIP1,IRF1,FOSB,GLIS2,E2F8,SNX6,KLF16,RGN,PER2,FST,CLOCK,GABBR2,HMGA1,BARD1,PARP9,HNRNPD,PRICKLE1,B…
0.00392	958	959	119	0.124	0.124	GO:0051253	BP	10	negative regulation of RNA metabolic process	2	BRCA1,DEPDC1,HDAC9,PER3,FNIP2,SP100,NOTCH3,DLG1,RARB,RIF1,RBL1,TCF7,MEF2C,ATP8B1,DNMT3B,BIRC5,EZR,CDC45,CBX5,HIVEP1,RPS6KA5,TRIB3,E2F1,SUV39H1,FGF9,PPP1R13L,ERF,ZNF85,EZH2,SMURF2,CCND1,BCL7A,FOXM1,VDR,TIMELESS,FOXP1,FHL2,SRSF7,CENPF,PHF19,HELLS,TARDBP,TRIM6,CDK2,HIST1H1D,LRRFIP1,IRF1,FOSB,GLIS2,E2F8,SNX6,KLF16,RGN,PER2,FST,CLOCK,HMGA1,BARD1,PARP9,HNRNPD,PRICKLE1,GATA6,TENM2,NOTCH1,ANKRD1,HMGA2,PD…
0.0199	573	959	77	0.08	0.134	GO:0051270	BP	10	regulation of cellular component movement	1	ITGA3,HDAC9,LAMC2,ERBB3,SP100,PTGS2,SEMA3A,GTSE1,DLG1,CXCL2,OSBPL8,DSP,MAPK3,CEMIP,SGK3,MET,SERPINE1,MEOX2,CXCL12,SMURF2,CORO1C,FGF1,FOXP1,IL1A,IGFBP5,DOCK7,SSX2IP,STMN1,KIF14,GNA13,TEK,ARAP3,SDC4,PODXL,RGN,DIAPH1,ANXA1,DOCK10,IL6,NOV,IL33,SEMA6D,KIF20B,FGF2,ANXA3,NTRK3,IQGAP1,EPHA2,PHLDB2,IGFBP3,NOTCH1,PAK1,DAB2,PTPRR,PRKCA,NRG1,ABR,ADORA1,CXCL5,ITGA2,BMPER,GPER1,GREM1,SMAD3,CXCL8,LDB2,HAS2,BCL2…
0.00924	533	959	74	0.077	0.139	GO:2000145	BP	10	regulation of cell motility	2	ITGA3,HDAC9,LAMC2,ERBB3,SP100,PTGS2,SEMA3A,GTSE1,CXCL2,OSBPL8,MAPK3,CEMIP,SGK3,MET,SERPINE1,MEOX2,CXCL12,SMURF2,CORO1C,FGF1,FOXP1,IL1A,IGFBP5,DOCK7,SSX2IP,KIF14,GNA13,TEK,ARAP3,SDC4,PODXL,RGN,DIAPH1,ANXA1,DOCK10,IL6,NOV,IL33,SEMA6D,KIF20B,FGF2,ANXA3,NTRK3,IQGAP1,EPHA2,PHLDB2,IGFBP3,NOTCH1,PAK1,DAB2,PTPRR,PRKCA,NRG1,ABR,ADORA1,CXCL5,ITGA2,BMPER,GPER1,GREM1,SMAD3,CXCL8,LDB2,HAS2,BCL2,JUN,F2R,KRT16,…
0.00256	16	959	9	0.009	0.562	GO:0051383	BP	10	kinetochore organization	1	NDC80,SMC4,CENPA,CENPF,SMC2,CENPE,CENPH,CDT1,CENPW
0.000178	3445	959	355	0.37	0.103	GO:0007165	BP	10	signal transduction	1	ITGA3,BAIAP2L1,CD9,BRCA1,CNTN1,BIRC3,DEPDC1,DEPDC1B,FNIP2,PPP1R12A,ERBB3,NGEF,ASPM,SP100,PTGS2,NOTCH3,MGLL,SEMA3A,GTSE1,DLG1,RARB,APBB1IP,SENP1,MOK,CXCL2,TCF7,MEF2C,PHLPP1,KCNK2,CYLD,WDFY1,AURKA,TPX2,BIRC5,OSBPL8,PK,EZR,MSH2,MAP3K1,IL11,HIVEP1,ITPR3,CARD10,KDELR3,TIMP3,PLEK2,DAAM1,RIN3,RPS6KA5,DOK5,TRIB3,RASSF2,FERMT1,E2F1,FAM83D,PLP2,FGF9,MAPK3,HOMER2,TJP1,SGK3,PLAT,KCTD9,PPP1R13L,DMPK,SIPA1L3,R…
0.0191	1880	959	203	0.212	0.108	GO:0035556	BP	10	intracellular signal transduction	2	ITGA3,BRCA1,BIRC3,DEPDC1,DEPDC1B,FNIP2,ERBB3,NGEF,SP100,PTGS2,GTSE1,DLG1,MOK,MEF2C,PHLPP1,CYLD,AURKA,TPX2,OSBPL8,PK,EZR,MSH2,MAP3K1,IL11,ITPR3,CARD10,TIMP3,PLEK2,RPS6KA5,DOK5,TRIB3,RASSF2,E2F1,FAM83D,FGF9,MAPK3,HOMER2,TJP1,SGK3,KCTD9,PPP1R13L,DMPK,SIPA1L3,RASA4,MET,EZH2,CXCL12,FOXM1,DUSP16,RFC5,FGF1,ECT2,IGFBP5,RND3,DOCK7,AKT3,RGS4,SSX2IP,GBP1,STMN1,KIF14,TJP2,CTNNAL1,HELLS,GNA13,TEK,ARAP3,MASTL,…
0.029	391	959	57	0.059	0.146	GO:0007264	BP	10	small GTPase mediated signal transduction	3	ITGA3,DEPDC1B,NGEF,SIPA1L3,RASA4,MET,FOXM1,ECT2,RND3,DOCK7,SSX2IP,STMN1,KIF14,CTNNAL1,GNA13,ARAP3,CDK2,MCF2L,RHOJ,RAP1B,ARHGAP22,RIN2,KRAS,NGF,DOCK2,DOCK10,ARHGAP20,ARHGAP24,FGF2,RALB,TIAM2,DOCK11,PAK1,NRG1,DGKI,ABR,RACGAP1,MURC,DAB1,NET1,JUN,CDC42EP4,FGD6,F2R,IQGAP3,ARHGAP11B,ARL4C,RELN,PLEKHG4,STMN3,ITSN2,ARHGAP11A,GPR56,NRAS,ARHGAP19,ARHGEF28,ARHGAP23
0.0111	1985	959	214	0.223	0.108	GO:0009966	BP	10	regulation of signal transduction	2	ITGA3,BAIAP2L1,BRCA1,BIRC3,DEPDC1B,ERBB3,NGEF,ASPM,SP100,PTGS2,MGLL,DLG1,MEF2C,PHLPP1,CYLD,WDFY1,AURKA,TPX2,BIRC5,OSBPL8,PK,EZR,MAP3K1,IL11,CARD10,TIMP3,DOK5,TRIB3,RASSF2,FERMT1,E2F1,FAM83D,FGF9,MAPK3,HOMER2,PPP1R13L,DMPK,SIPA1L3,RASA4,MET,WNT2,SERPINE1,EZH2,CXCL12,SMURF2,LPXN,CCND1,FOXM1,DUSP16,RFC5,TTK,FGF1,ECT2,FOXP1,IL1A,IGFBP5,AKT3,RGS4,SSX2IP,GBP1,STMN1,KIF14,HELLS,GNA13,TEK,ARAP3,TRIM6,INH…
0.00744	1258	959	147	0.153	0.117	GO:1902531	BP	10	regulation of intracellular signal transduction	3	ITGA3,BRCA1,BIRC3,DEPDC1B,ERBB3,NGEF,PTGS2,DLG1,MEF2C,PHLPP1,CYLD,AURKA,TPX2,OSBPL8,PK,EZR,MAP3K1,IL11,CARD10,TIMP3,TRIB3,RASSF2,FAM83D,FGF9,MAPK3,PPP1R13L,SIPA1L3,RASA4,MET,EZH2,CXCL12,FOXM1,DUSP16,RFC5,FGF1,ECT2,IGFBP5,AKT3,RGS4,SSX2IP,GBP1,STMN1,KIF14,HELLS,GNA13,TEK,ARAP3,INHBA,OPTN,CDK2,NRK,MCF2L,RHOJ,RAP1B,ARHGAP22,RGN,FIGNL1,RFC3,KRAS,NGF,IL6,BRIP1,NOV,IER3,DDX60,ARHGAP20,CASP1,UACA,DNA2,B…
0.025	231	959	39	0.041	0.169	GO:0051056	BP	10	regulation of small GTPase mediated signal transduction	4	ITGA3,DEPDC1B,NGEF,SIPA1L3,RASA4,MET,FOXM1,ECT2,SSX2IP,STMN1,KIF14,GNA13,ARAP3,MCF2L,RHOJ,ARHGAP22,KRAS,NGF,ARHGAP20,ARHGAP24,TIAM2,NRG1,DGKI,ABR,RACGAP1,MURC,NET1,FGD6,F2R,ARHGAP11B,RELN,PLEKHG4,STMN3,ITSN2,ARHGAP11A,GPR56,ARHGAP19,ARHGEF28,ARHGAP23
0.0343	53	959	15	0.016	0.283	GO:0051781	BP	10	positive regulation of cell division	1	CDC6,FGF9,FGF1,ECT2,IL1A,KIF14,CIT,KIF23,KIF20B,FGF5,FGF2,PKP4,RACGAP1,AURKB,SVIL
0.0131	23	959	10	0.01	0.435	GO:0032467	BP	10	positive regulation of cytokinesis	2	CDC6,ECT2,KIF14,CIT,KIF23,KIF20B,PKP4,RACGAP1,AURKB,SVIL
2.84e-16	206	959	61	0.064	0.296	GO:0065004	BP	10	protein-DNA complex assembly	1	CENPQ,RAD51,MCM2,CDC45,DMC1,CENPI,ASF1B,CENPA,CENPF,HELLS,CENPL,CENPK,HJURP,HIST1H1D,HIST1H1A,HIST1H2BJ,MIS18BP1,CENPO,CENPE,ANP32E,CENPU,CENPH,CHAF1B,HMGB2,CENPN,CDT1,CHAF1A,HIST1H2BC,HIST2H3D,HIST1H1B,HIST2H2BE,HIST1H2BL,TAF9B,HIST1H1C,H2AFX,XRCC2,HIST1H4C,HIST1H3J,HIST1H2BK,CENPW,HIST2H3C,HIST2H2BF,HIST2H3A,HIST1H2BN,H2BFS,HIST2H4B,HIST1H2BM,HIST1H2BG,HIST1H3G,HIST1H3B,HIST1H2BE,HIST1H2BO,HIST…
2.41e-06	51	959	20	0.021	0.392	GO:0034508	BP	10	centromere complex assembly	2	CENPQ,CENPI,CENPA,CENPF,HELLS,CENPL,CENPK,HJURP,MIS18BP1,CENPO,CENPE,CENPU,CENPH,CENPN,HIST1H4C,CENPW,HIST2H4B,HIST1H4I,HIST1H4D,HIST1H4A
1.12e-22	118	959	52	0.054	0.441	GO:0006334	BP	10	nucleosome assembly	2	CENPQ,MCM2,CENPI,ASF1B,CENPA,CENPL,CENPK,HJURP,HIST1H1D,HIST1H1A,HIST1H2BJ,MIS18BP1,CENPO,ANP32E,CENPU,CENPH,CHAF1B,HMGB2,CENPN,CHAF1A,HIST1H2BC,HIST2H3D,HIST1H1B,HIST2H2BE,HIST1H2BL,HIST1H1C,H2AFX,HIST1H4C,HIST1H3J,HIST1H2BK,CENPW,HIST2H3C,HIST2H2BF,HIST2H3A,HIST1H2BN,H2BFS,HIST2H4B,HIST1H2BM,HIST1H2BG,HIST1H3G,HIST1H3B,HIST1H2BE,HIST1H2BO,HIST1H3E,HIST1H2BH,HIST1H4I,HIST1H2BB,HIST1H4D,HIST1H2BF…
5.61e-05	49	959	18	0.019	0.367	GO:0006336	BP	10	DNA replication-independent nucleosome assembly	3	CENPQ,CENPI,ASF1B,CENPA,CENPL,CENPK,HJURP,MIS18BP1,CENPO,CENPU,CENPH,CENPN,HIST1H4C,CENPW,HIST2H4B,HIST1H4I,HIST1H4D,HIST1H4A
6.28e-06	39	959	17	0.018	0.436	GO:0034080	BP	10	CENP-A containing nucleosome assembly	4	CENPQ,CENPI,CENPA,CENPL,CENPK,HJURP,MIS18BP1,CENPO,CENPU,CENPH,CENPN,HIST1H4C,CENPW,HIST2H4B,HIST1H4I,HIST1H4D,HIST1H4A
0.000525	30	959	13	0.014	0.433	GO:0006335	BP	10	DNA replication-dependent nucleosome assembly	3	ASF1B,CHAF1B,CHAF1A,HIST1H4C,HIST1H3J,HIST2H4B,HIST1H3G,HIST1H3B,HIST1H3E,HIST1H4I,HIST1H4D,HIST1H4A,HIST1H3H
0.00523	83	959	21	0.022	0.253	GO:0051225	BP	10	spindle assembly	1	ASPM,SPAG5,AURKA,TPX2,BIRC5,KIF4A,MYBL2,FBXO5,CDC20,NEK2,HAUS8,KIF23,KIF11,NEK7,RACGAP1,PLK1,AURKB,MZT1,KIF4B,KIFC1,HAUS5
5.4e-06	110	959	30	0.031	0.273	GO:0045814	BP	10	negative regulation of gene expression, epigenetic	1	RIF1,DNMT3B,CDC45,SUV39H1,EZH2,PHF19,HELLS,HMGA1,ATAD2,HIST2H3D,MORF4L1,H2AFX,HIST1H2AI,HIST1H4C,HIST1H3J,HIST2H3C,HIST2H3A,HIST2H4B,HIST1H3G,HIST1H3B,HIST1H3E,UHRF1,HIST1H4I,HIST1H2AJ,HIST1H2AL,HIST1H2AE,HIST1H4D,HIST1H2AB,HIST1H4A,HIST1H3H
3.77e-15	817	959	141	0.147	0.173	GO:0006259	BP	10	DNA metabolic process	1	DBF4,BRCA1,POLA2,RAD51,POLQ,MCM10,SP100,RAD18,TRIP13,MCM2,MCM6,UBE2T,POLD3,KIF22,RIF1,TCF7,KCNK2,DNMT3B,ORC6,CLSPN,CDC45,CDC6,MSH2,CDC7,DMC1,MCM5,POLE2,GINS1,METTL4,POLA1,MAPK3,MCM4,RNASEH2A,LIG1,EZH2,SMC3,GAR1,NEIL3,FOXM1,RAD51AP1,RFC5,TIMELESS,MCM3,FOXP1,CACYBP,NEK2,CENPF,DCLRE1B,HELLS,MND1,CDK2,DEK,MGME1,MCM8,E2F8,PARP2,RGN,GINS2,PSMC3IP,TOP2A,FIGNL1,RFC3,ANXA1,NT5E,IL6,BRIP1,HMGA1,DNA2,BARD1,…
0.00338	313	959	51	0.053	0.163	GO:0051052	BP	10	regulation of DNA metabolic process	2	BRCA1,RAD51,POLQ,RIF1,KCNK2,CDC6,MSH2,CDC7,MAPK3,SMC3,FOXM1,RAD51AP1,RFC5,TIMELESS,CACYBP,NEK2,CDK2,DEK,E2F8,RGN,FIGNL1,RFC3,IL6,DNA2,HNRNPD,ANXA3,BRCA2,TICRR,ANKRD1,CHEK1,HMGA2,NEK7,DBF4B,USP1,RFC4,GPER1,E2F7,GREM1,CDT1,IL7R,CDK1,ESCO2,ATAD5,JUN,AURKB,KPNA2,ZNF93,PARPBP,H2AFX,BLM,UHRF1
1.21e-05	196	959	42	0.044	0.214	GO:0006310	BP	10	DNA recombination	2	BRCA1,RAD51,POLQ,TRIP13,RIF1,TCF7,CDC45,MSH2,CDC7,DMC1,LIG1,RAD51AP1,FOXP1,MND1,MCM8,GINS2,PSMC3IP,TOP2A,FIGNL1,BRIP1,DNA2,BARD1,BRCA2,MMS22L,GINS4,CHEK1,HMGB2,FEN1,IL7R,CCDC36,EXO1,RMI2,ATAD5,GEN1,RMI1,KPNA2,PARPBP,MORF4L1,H2AFX,XRCC2,RAD54B,BLM
1.19e-06	24	959	14	0.015	0.583	GO:0022616	BP	10	DNA strand elongation	2	GINS1,POLA1,RNASEH2A,LIG1,DCLRE1B,PARP2,GINS2,RFC3,DNA2,GINS4,RFC4,FEN1,POLE,GINS3
0.000386	25	959	12	0.013	0.48	GO:0000732	BP	10	strand displacement	2	BRCA1,RAD51,RAD51AP1,BRIP1,DNA2,BARD1,BRCA2,EXO1,RMI2,RMI1,XRCC2,BLM
1.4e-07	461	959	80	0.083	0.174	GO:0006281	BP	10	DNA repair	2	BRCA1,RAD51,POLQ,RAD18,TRIP13,UBE2T,POLD3,KIF22,RIF1,CLSPN,CDC45,MSH2,CDC7,DMC1,POLE2,POLA1,RNASEH2A,LIG1,SMC3,NEIL3,FOXM1,RAD51AP1,RFC5,TIMELESS,DCLRE1B,MND1,CDK2,DEK,MGME1,MCM8,PARP2,GINS2,FIGNL1,RFC3,BRIP1,HMGA1,DNA2,BARD1,PARP9,BRCA2,FANCI,TICRR,COPS3,DTL,FANCD2,MMS22L,CDCA5,GINS4,CHEK1,HMGA2,CHAF1B,USP1,RFC4,EXO5,HMGB2,PTTG1,CHAF1A,FEN1,CDK1,ESCO2,EXO1,RMI2,POLE,GEN1,RMI1,FANCB,PARPBP,MORF4L…
1.23e-07	184	959	44	0.046	0.239	GO:0006302	BP	10	double-strand break repair	3	BRCA1,RAD51,POLQ,TRIP13,RIF1,CDC45,MSH2,CDC7,DMC1,POLA1,FOXM1,RAD51AP1,TIMELESS,DCLRE1B,MND1,DEK,MCM8,GINS2,FIGNL1,BRIP1,DNA2,BARD1,PARP9,BRCA2,MMS22L,CDCA5,GINS4,CHEK1,HMGA2,FEN1,ESCO2,GEN1,PARPBP,MORF4L1,H2AFX,XRCC2,HIST1H4C,RAD54B,BLM,DCLRE1A,HIST2H4B,HIST1H4I,HIST1H4D,HIST1H4A
0.00685	91	959	22	0.023	0.242	GO:0000725	BP	10	recombinational repair	3	BRCA1,RAD51,POLQ,RIF1,CDC45,CDC7,DMC1,RAD51AP1,MCM8,GINS2,FIGNL1,BRCA2,MMS22L,GINS4,CHEK1,FEN1,GEN1,PARPBP,MORF4L1,XRCC2,RAD54B,BLM
0.00562	90	959	22	0.023	0.244	GO:0000724	BP	10	double-strand break repair via homologous recombination	4	BRCA1,RAD51,POLQ,RIF1,CDC45,CDC7,DMC1,RAD51AP1,MCM8,GINS2,FIGNL1,BRCA2,MMS22L,GINS4,CHEK1,FEN1,GEN1,PARPBP,MORF4L1,XRCC2,RAD54B,BLM
0.000283	143	959	32	0.033	0.224	GO:0000723	BP	10	telomere maintenance	2	POLA2,RAD51,SP100,POLD3,RIF1,POLE2,POLA1,MAPK3,GAR1,RFC5,NEK2,DCLRE1B,RFC3,DNA2,HNRNPD,BRCA2,PRIM2,NEK7,RFC4,FEN1,EXO1,CCNE2,POLE,AURKB,HIST1H4C,BLM,PRIM1,DCLRE1A,HIST2H4B,HIST1H4I,HIST1H4D,HIST1H4A
0.000416	182	959	37	0.039	0.203	GO:0071897	BP	10	DNA biosynthetic process	2	BRCA1,POLA2,RAD51,POLQ,POLD3,KCNK2,POLE2,POLA1,MAPK3,LIG1,GAR1,RAD51AP1,RFC5,NEK2,CENPF,RGN,RFC3,BRIP1,DNA2,BARD1,HNRNPD,BRCA2,DTL,PRIM2,ANKRD1,NEK7,RFC4,GREM1,TK1,EXO1,RMI2,POLE,RMI1,AURKB,LIN9,XRCC2,BLM
0.0019	66	959	19	0.02	0.288	GO:0000731	BP	10	DNA synthesis involved in DNA repair	3	BRCA1,RAD51,POLD3,POLE2,RAD51AP1,RFC5,RFC3,BRIP1,DNA2,BARD1,BRCA2,DTL,RFC4,EXO1,RMI2,POLE,RMI1,XRCC2,BLM
0.000336	123	959	29	0.03	0.236	GO:0070507	BP	10	regulation of microtubule cytoskeleton organization	1	BRCA1,TACC3,SPAG5,CYLD,AURKA,TPX2,MET,STMN1,NEK2,KIF18A,STIL,CLIP1,CKAP2,BORA,KIF11,PLK4,PHLDB2,MCPH1,PAK1,CHEK1,CENPJ,SKA1,CCNF,POC1A,SKA3,PLK1,GEN1,SKA2,STMN3
0.00604	499	959	71	0.074	0.142	GO:0030334	BP	10	regulation of cell migration	1	ITGA3,HDAC9,LAMC2,SP100,PTGS2,SEMA3A,GTSE1,CXCL2,OSBPL8,MAPK3,CEMIP,SGK3,MET,SERPINE1,MEOX2,CXCL12,SMURF2,CORO1C,FGF1,FOXP1,IL1A,IGFBP5,DOCK7,KIF14,GNA13,TEK,ARAP3,SDC4,PODXL,DIAPH1,ANXA1,DOCK10,IL6,NOV,IL33,SEMA6D,KIF20B,FGF2,ANXA3,NTRK3,IQGAP1,EPHA2,PHLDB2,IGFBP3,NOTCH1,PAK1,DAB2,PTPRR,PRKCA,NRG1,ABR,ADORA1,CXCL5,ITGA2,BMPER,GPER1,GREM1,SMAD3,CXCL8,LDB2,HAS2,BCL2,JUN,F2R,KRT16,RELN,GPR56,GPSM3,…
2.46e-16	261	959	70	0.073	0.268	GO:0006260	BP	10	DNA replication	1	DBF4,BRCA1,POLA2,RAD51,POLQ,MCM10,MCM2,MCM6,POLD3,ORC6,CLSPN,CDC45,CDC6,CDC7,MCM5,POLE2,GINS1,POLA1,MCM4,RNASEH2A,LIG1,SMC3,RFC5,TIMELESS,MCM3,CACYBP,CDK2,MGME1,MCM8,E2F8,PARP2,GINS2,RFC3,IL6,BRIP1,HMGA1,DNA2,BARD1,BRCA2,TICRR,DTL,PRIM2,MMS22L,GINS4,CHEK1,CDC25C,DONSON,CHAF1B,DBF4B,RFC4,CDC25A,E2F7,MCM7,FAM111A,RRM1,CDT1,CHAF1A,FEN1,CDK1,ESCO2,RRM2,EXO1,CCNE2,RMI2,POLE,JUN,RMI1,GINS3,BLM,PRIM1
4.89e-15	136	959	47	0.049	0.346	GO:0006261	BP	10	DNA-dependent DNA replication	2	POLA2,RAD51,POLQ,MCM10,MCM2,MCM6,POLD3,ORC6,CDC45,CDC6,CDC7,MCM5,POLE2,GINS1,POLA1,MCM4,RNASEH2A,LIG1,SMC3,RFC5,MCM3,CDK2,MGME1,MCM8,E2F8,PARP2,GINS2,RFC3,HMGA1,DNA2,BRCA2,TICRR,PRIM2,MMS22L,GINS4,DONSON,DBF4B,RFC4,E2F7,MCM7,CDT1,FEN1,CCNE2,POLE,GINS3,BLM,PRIM1
5.65e-10	56	959	25	0.026	0.446	GO:0044786	BP	10	cell cycle DNA replication	3	POLA2,RAD51,POLD3,CDC45,CDC7,POLE2,GINS1,POLA1,LIG1,SMC3,RFC5,E2F8,GINS2,RFC3,DNA2,BRCA2,PRIM2,DONSON,DBF4B,RFC4,E2F7,CDT1,FEN1,POLE,PRIM1
8.1e-09	48	959	22	0.023	0.458	GO:0033260	BP	10	nuclear DNA replication	4	POLA2,RAD51,POLD3,CDC45,CDC7,POLE2,GINS1,POLA1,LIG1,RFC5,GINS2,RFC3,DNA2,BRCA2,PRIM2,DONSON,DBF4B,RFC4,CDT1,FEN1,POLE,PRIM1
0.000664	26	959	12	0.013	0.462	GO:0032201	BP	10	telomere maintenance via semi-conservative replication	5	POLA2,POLD3,POLE2,POLA1,RFC5,RFC3,DNA2,PRIM2,RFC4,FEN1,POLE,PRIM1
5.88e-13	41	959	24	0.025	0.585	GO:0006270	BP	10	DNA replication initiation	3	POLA2,MCM10,MCM2,MCM6,ORC6,CDC45,CDC6,CDC7,MCM5,POLE2,POLA1,MCM4,MCM3,CDK2,MCM8,GINS2,TICRR,PRIM2,GINS4,MCM7,CDT1,CCNE2,POLE,PRIM1
9.54e-08	18	959	13	0.014	0.722	GO:0006271	BP	10	DNA strand elongation involved in DNA replication	3	GINS1,POLA1,RNASEH2A,LIG1,PARP2,GINS2,RFC3,DNA2,GINS4,RFC4,FEN1,POLE,GINS3
0.0479	9	959	6	0.006	0.667	GO:0006273	BP	10	lagging strand elongation	4	POLA1,RNASEH2A,LIG1,PARP2,DNA2,FEN1
0.00461	7	959	6	0.006	0.857	GO:0006268	BP	10	DNA unwinding involved in DNA replication	3	RAD51,MCM2,MCM6,MCM4,HMGA1,MCM7
0.00109	895	959	115	0.12	0.128	GO:1902679	BP	10	negative regulation of RNA biosynthetic process	1	BRCA1,DEPDC1,HDAC9,PER3,FNIP2,SP100,NOTCH3,DLG1,RARB,RIF1,RBL1,TCF7,MEF2C,ATP8B1,DNMT3B,BIRC5,EZR,CDC45,CBX5,HIVEP1,RPS6KA5,TRIB3,E2F1,SUV39H1,FGF9,PPP1R13L,ERF,ZNF85,EZH2,SMURF2,CCND1,BCL7A,FOXM1,VDR,TIMELESS,FOXP1,FHL2,CENPF,PHF19,HELLS,TRIM6,CDK2,HIST1H1D,LRRFIP1,IRF1,FOSB,GLIS2,E2F8,SNX6,KLF16,RGN,PER2,FST,CLOCK,HMGA1,PARP9,PRICKLE1,GATA6,TENM2,NOTCH1,ANKRD1,HMGA2,PDCD4,SUV39H2,DAB2,ATAD2,NRG…
0.00181	894	959	114	0.119	0.128	GO:1903507	BP	10	negative regulation of nucleic acid-templated transcription	2	BRCA1,DEPDC1,HDAC9,PER3,FNIP2,SP100,NOTCH3,DLG1,RARB,RIF1,RBL1,TCF7,MEF2C,ATP8B1,DNMT3B,BIRC5,EZR,CDC45,CBX5,HIVEP1,RPS6KA5,TRIB3,E2F1,SUV39H1,FGF9,PPP1R13L,ERF,ZNF85,EZH2,SMURF2,CCND1,BCL7A,FOXM1,VDR,TIMELESS,FOXP1,FHL2,CENPF,PHF19,HELLS,TRIM6,CDK2,HIST1H1D,LRRFIP1,IRF1,FOSB,GLIS2,E2F8,SNX6,KLF16,PER2,FST,CLOCK,HMGA1,PARP9,PRICKLE1,GATA6,TENM2,NOTCH1,ANKRD1,HMGA2,PDCD4,SUV39H2,DAB2,ATAD2,NRG1,ZN…
0.0322	25	959	10	0.01	0.4	GO:0000083	BP	10	regulation of transcription involved in G1/S transition of mitotic cell cycle	1	CDC45,CDC6,E2F1,POLA1,FBXO5,E2F7,CDT1,RRM2,KLF11,DHFR
0.000666	867	959	113	0.118	0.13	GO:0045892	BP	10	negative regulation of transcription, DNA-templated	1	BRCA1,DEPDC1,HDAC9,PER3,FNIP2,SP100,NOTCH3,DLG1,RARB,RIF1,RBL1,TCF7,MEF2C,ATP8B1,DNMT3B,BIRC5,EZR,CDC45,CBX5,HIVEP1,RPS6KA5,TRIB3,E2F1,SUV39H1,FGF9,PPP1R13L,ERF,EZH2,SMURF2,CCND1,BCL7A,FOXM1,VDR,TIMELESS,FOXP1,FHL2,CENPF,PHF19,HELLS,TRIM6,CDK2,HIST1H1D,LRRFIP1,IRF1,FOSB,GLIS2,E2F8,SNX6,KLF16,PER2,FST,CLOCK,HMGA1,PARP9,PRICKLE1,GATA6,TENM2,NOTCH1,ANKRD1,HMGA2,PDCD4,SUV39H2,DAB2,ATAD2,NRG1,ZNF281,A…
1.28e-05	95	959	27	0.028	0.284	GO:0006342	BP	10	chromatin silencing	2	RIF1,CDC45,SUV39H1,HELLS,HMGA1,ATAD2,HIST2H3D,MORF4L1,H2AFX,HIST1H2AI,HIST1H4C,HIST1H3J,HIST2H3C,HIST2H3A,HIST2H4B,HIST1H3G,HIST1H3B,HIST1H3E,UHRF1,HIST1H4I,HIST1H2AJ,HIST1H2AL,HIST1H2AE,HIST1H4D,HIST1H2AB,HIST1H4A,HIST1H3H
0.00135	37	959	14	0.015	0.378	GO:0000183	BP	10	chromatin silencing at rDNA	3	SUV39H1,HIST2H3D,HIST1H4C,HIST1H3J,HIST2H3C,HIST2H3A,HIST2H4B,HIST1H3G,HIST1H3B,HIST1H3E,HIST1H4I,HIST1H4D,HIST1H4A,HIST1H3H
0.0457	31	959	11	0.011	0.355	GO:0016572	BP	14	histone phosphorylation	1	AURKA,VRK1,RPS6KA5,MAPK3,CDK2,CCNB1,CHEK1,HMGA2,PRKCA,CDK1,AURKB
0.0479	9	959	6	0.006	0.667	GO:0035404	BP	14	histone-serine phosphorylation	1	AURKA,VRK1,RPS6KA5,CCNB1,HMGA2,AURKB
2.28e-05	14	959	10	0.01	0.714	GO:0002251	BP	2	organ or tissue specific immune response	1	HIST1H2BJ,IL6,HIST1H2BC,HIST2H2BE,HIST1H2BK,H2BFS,HIST1H2BG,HIST1H2BE,HIST1H2BF,HIST1H2BI
6.67e-05	12	959	9	0.009	0.75	GO:0002385	BP	2	mucosal immune response	2	HIST1H2BJ,HIST1H2BC,HIST2H2BE,HIST1H2BK,H2BFS,HIST1H2BG,HIST1H2BE,HIST1H2BF,HIST1H2BI
1.8e-05	11	959	9	0.009	0.818	GO:0002227	BP	2	innate immune response in mucosa	3	HIST1H2BJ,HIST1H2BC,HIST2H2BE,HIST1H2BK,H2BFS,HIST1H2BG,HIST1H2BE,HIST1H2BF,HIST1H2BI
0.0349	79	959	19	0.02	0.241	GO:0007292	BP	49	female gamete generation	1	ASPM,TRIP13,PTGS2,AURKA,DMC1,FBXO5,TTK,MASTL,INHBA,MCM8,CCNB1,BMPR1B,PDE5A,BRCA2,FMN2,PLK1,BCL2,CCDC36,FOSL1
0.000201	13	959	9	0.009	0.692	GO:0019731	BP	81	antibacterial humoral response	1	HIST1H2BJ,HIST1H2BC,HIST2H2BE,HIST1H2BK,H2BFS,HIST1H2BG,HIST1H2BE,HIST1H2BF,HIST1H2BI
9.12e-05	3759	959	384	0.4	0.102	GO:0032502	BP	36	developmental process	1	ITGA3,CD9,ANLN,BRCA1,CLDN11,TACC3,CNTN1,SLC4A7,HDAC9,POLQ,LAMC2,ERBB3,NGEF,ASPM,EML1,SP100,RAB27A,TRIP13,SPEG,NDE1,MCM2,PPP2R3A,PTGS2,NOTCH3,NTN4,SEMA3A,WDR62,DLG1,RARB,SENP1,RIF1,TCF7,MEF2C,PHLPP1,ATP8B1,KCNK2,CYLD,AURKA,DNMT3B,OSBPL8,PK,G2E3,EZR,MSH2,IL11,HIVEP1,DSP,HNRNPH3,CDC7,MICALL1,DMC1,GNPNAT1,DAAM1,VRK1,RPS6KA5,GINS1,MYBL2,DOK5,TRIB3,RASSF2,FERMT1,E2F1,FAM83D,SUV39H1,PLS3,SCML2,CENPI,FGF…
0.00114	2539	959	270	0.282	0.106	GO:0048869	BP	36	cellular developmental process	2	ITGA3,CD9,ANLN,CNTN1,SLC4A7,HDAC9,ERBB3,NGEF,ASPM,EML1,RAB27A,TRIP13,SPEG,NDE1,PTGS2,NOTCH3,NTN4,SEMA3A,WDR62,DLG1,RARB,SENP1,TCF7,MEF2C,ATP8B1,CYLD,AURKA,DNMT3B,OSBPL8,PK,EZR,MSH2,IL11,DSP,HNRNPH3,CDC7,MICALL1,DMC1,VRK1,RPS6KA5,MYBL2,DOK5,TRIB3,RASSF2,E2F1,FAM83D,SUV39H1,FGF9,SGCG,MAPK3,CEP152,TJP1,PPP1R13L,DMPK,ASF1B,ERF,SIPA1L3,MET,WNT2,SERPINE1,EZH2,CXCL12,CPT1A,CCND1,CORO1C,KRT18,FOXM1,VDR,S…
0.0123	2397	959	251	0.262	0.105	GO:0030154	BP	36	cell differentiation	3	ITGA3,CD9,ANLN,CNTN1,SLC4A7,HDAC9,ERBB3,NGEF,ASPM,EML1,RAB27A,TRIP13,SPEG,NDE1,PTGS2,NOTCH3,NTN4,SEMA3A,WDR62,RARB,SENP1,TCF7,MEF2C,ATP8B1,CYLD,AURKA,DNMT3B,OSBPL8,PK,EZR,MSH2,IL11,DSP,HNRNPH3,MICALL1,DMC1,RPS6KA5,MYBL2,DOK5,TRIB3,RASSF2,E2F1,FAM83D,SUV39H1,FGF9,SGCG,MAPK3,CEP152,TJP1,PPP1R13L,DMPK,ASF1B,ERF,SIPA1L3,MET,WNT2,EZH2,CXCL12,CPT1A,CCND1,CORO1C,KRT18,FOXM1,VDR,STX2,FBXO5,RBM24,FGF1,KAT…
1.97e-05	3485	959	364	0.38	0.104	GO:0048856	BP	36	anatomical structure development	2	ITGA3,CD9,ANLN,BRCA1,CLDN11,TACC3,CNTN1,SLC4A7,HDAC9,POLQ,LAMC2,ERBB3,NGEF,ASPM,EML1,SP100,TRIP13,SPEG,NDE1,MCM2,PPP2R3A,PTGS2,NOTCH3,NTN4,SEMA3A,WDR62,DLG1,RARB,SENP1,RIF1,TCF7,MEF2C,PHLPP1,ATP8B1,KCNK2,CYLD,AURKA,DNMT3B,PK,G2E3,EZR,MSH2,IL11,HIVEP1,DSP,HNRNPH3,CDC7,MICALL1,DMC1,GNPNAT1,DAAM1,VRK1,RPS6KA5,GINS1,DOK5,RASSF2,FERMT1,E2F1,FAM83D,PLS3,SCML2,FGF9,SGCG,MAPK3,CEP152,TJP1,PPP1R13L,DMPK,A…
4.12e-05	4084	959	414	0.432	0.101	GO:0032501	BP	36	multicellular organismal process	1	ITGA3,CD9,ANLN,BRCA1,CLDN11,TACC3,CNTN1,BIRC3,SLC4A7,HDAC9,PER3,POLQ,LAMC2,ERBB3,NGEF,ASPM,EML1,SP100,RAB27A,TRIP13,SPEG,NDE1,MCM2,PPP2R3A,PTGS2,NOTCH3,MGLL,NTN4,SEMA3A,WDR62,DLG1,RARB,SENP1,RIF1,TCF7,MEF2C,PHLPP1,ATP8B1,KCNK2,CYLD,AURKA,DNMT3B,BIRC5,PK,G2E3,EZR,CBX5,MSH2,IL11,HIVEP1,ITPR3,DSP,MICALL1,DMC1,TIMP3,GNPNAT1,DAAM1,RPS6KA5,GINS1,DOK5,RASSF2,FERMT1,E2F1,FAM83D,PLS3,FGF9,SGCG,MAPK3,CEMIP…
0.00139	3210	959	329	0.343	0.102	GO:0007275	BP	36	multicellular organism development	2	ITGA3,CD9,ANLN,BRCA1,CLDN11,TACC3,CNTN1,SLC4A7,HDAC9,POLQ,LAMC2,ERBB3,NGEF,ASPM,EML1,SP100,SPEG,NDE1,MCM2,PPP2R3A,PTGS2,NOTCH3,NTN4,SEMA3A,WDR62,DLG1,RARB,SENP1,RIF1,TCF7,MEF2C,PHLPP1,ATP8B1,KCNK2,CYLD,AURKA,DNMT3B,PK,G2E3,EZR,MSH2,IL11,HIVEP1,DSP,MICALL1,DMC1,GNPNAT1,DAAM1,RPS6KA5,GINS1,DOK5,RASSF2,FERMT1,E2F1,FAM83D,PLS3,FGF9,SGCG,MAPK3,TJP1,PPP1R13L,ASF1B,SIPA1L3,ITGB8,MET,WNT2,SERPINE1,EZH2,M…
0.00364	2865	959	296	0.309	0.103	GO:0048731	BP	36	system development	3	ITGA3,CD9,ANLN,BRCA1,CLDN11,TACC3,CNTN1,SLC4A7,HDAC9,POLQ,LAMC2,ERBB3,NGEF,ASPM,EML1,SP100,SPEG,NDE1,MCM2,PTGS2,NOTCH3,NTN4,SEMA3A,WDR62,DLG1,RARB,SENP1,RIF1,TCF7,MEF2C,PHLPP1,ATP8B1,KCNK2,CYLD,AURKA,DNMT3B,EZR,MSH2,IL11,DSP,MICALL1,DMC1,GNPNAT1,DAAM1,RPS6KA5,DOK5,RASSF2,FERMT1,E2F1,FAM83D,PLS3,FGF9,SGCG,MAPK3,PPP1R13L,SIPA1L3,ITGB8,MET,WNT2,SERPINE1,EZH2,MEOX2,CXCL12,SMURF2,CCND1,CORO1C,LIN7A,KR…
0.00237	2074	959	226	0.236	0.109	GO:0048513	BP	36	animal organ development	4	ITGA3,CD9,ANLN,TACC3,CNTN1,SLC4A7,HDAC9,ERBB3,ASPM,EML1,SPEG,NDE1,MCM2,PTGS2,NOTCH3,NTN4,SEMA3A,WDR62,DLG1,RARB,SENP1,TCF7,MEF2C,ATP8B1,KCNK2,CYLD,AURKA,MSH2,IL11,DSP,DMC1,GNPNAT1,DAAM1,RASSF2,FERMT1,E2F1,FAM83D,PLS3,FGF9,SGCG,MAPK3,PPP1R13L,SIPA1L3,ITGB8,MET,WNT2,EZH2,MEOX2,CXCL12,SMURF2,CCND1,CORO1C,LIN7A,KRT18,VDR,STX2,NUP107,TIMELESS,FGF1,KAT2B,FOXP1,GPD2,IGFBP5,FHL2,SDC1,CACYBP,DOCK7,AKT3,MF…
0.0399	1759	959	190	0.198	0.108	GO:0051239	BP	36	regulation of multicellular organismal process	1	ITGA3,CD9,BRCA1,CNTN1,BIRC3,HDAC9,PER3,ERBB3,NGEF,ASPM,SP100,PTGS2,NOTCH3,MGLL,NTN4,SEMA3A,DLG1,RARB,SENP1,RIF1,MEF2C,PHLPP1,KCNK2,CYLD,AURKA,DNMT3B,EZR,MSH2,ITPR3,DSP,DAAM1,RPS6KA5,RASSF2,FERMT1,FGF9,MAPK3,PLAT,DMPK,MET,WNT2,SERPINE1,EZH2,MEOX2,CXCL12,SMURF2,CCND1,CORO1C,VDR,STX2,FGF1,KAT2B,ECT2,FOXP1,IL1A,IGFBP5,PDCL3,DOCK7,GBP1,CDC20,CENPF,KIF14,TJP2,TEK,TRIM6,INHBA,NRK,NMI,LRRFIP1,IRF1,KLF2,Y…
0.0486	725	959	91	0.095	0.126	GO:0060429	BP	36	epithelium development	1	SLC4A7,PPP2R3A,NTN4,SEMA3A,DLG1,RARB,TCF7,MEF2C,EZR,DSP,HNRNPH3,DAAM1,FERMT1,CEP152,TJP1,SIPA1L3,MET,WNT2,EZH2,MEOX2,SMURF2,CPT1A,CCND1,KRT18,VDR,TIMELESS,FGF1,FOXP1,IGFBP5,SDC1,TJP2,GNA13,INHBA,STIL,SDC4,RAP1B,KLF2,PODXL,E2F8,KRT34,KRAS,MICAL2,FST,CLOCK,ANXA1,IL6,KIF20B,FGF2,SHROOM3,PRICKLE1,PTPRQ,BRCA2,FRMD6,NTRK3,IQGAP1,GATA6,EPHA2,PLK4,PKP4,PHLDB2,NOTCH1,PAK1,DAB2,NRG1,HHIP,ITGA2,BMPER,DACT1,…
0.0273	345	959	52	0.054	0.151	GO:0030855	BP	36	epithelial cell differentiation	2	SLC4A7,RARB,MEF2C,EZR,DSP,HNRNPH3,CEP152,TJP1,SIPA1L3,MET,EZH2,CPT1A,CCND1,KRT18,VDR,FOXP1,SDC1,TJP2,RAP1B,KLF2,PODXL,E2F8,KRT34,CLOCK,ANXA1,SHROOM3,PTPRQ,FRMD6,NTRK3,IQGAP1,GATA6,EPHA2,PLK4,PKP4,NOTCH1,DAB2,NRG1,ITGA2,BMPER,E2F7,GREM1,SMAD3,CDK1,KRT19,RARG,JUN,APOLD1,KRT16,KRT14,TDRD7,KRT81,KRTAP2-3
4.26e-07	1318	959	171	0.178	0.13	GO:0008283	BP	72	cell proliferation	1	CD9,BRCA1,TACC3,LAMC2,MCM10,ERBB3,ASPM,EML1,SPEG,NDE1,PTGS2,NOTCH3,DLG1,RARB,CXCL2,TCF7,MEF2C,KCNK2,TPX2,BIRC5,PK,CDC6,IL11,CDC7,CDKN3,GINS1,FERMT1,E2F1,FAM83D,POLA1,FGF9,SGK3,MET,WNT2,EZH2,CXCL12,CCND1,FOXM1,VDR,TTK,FGF1,KAT2B,FOXP1,IL1A,IGFBP5,PDCL3,DOCK7,CDC20,CENPF,KIF14,IFIT3,HELLS,TEK,INHBA,CDK2,STIL,NRK,CKS2,SDC4,CSE1L,IRF1,DLGAP5,RAP1B,E2F8,CNN1,RGN,PER2,FIGNL1,KRAS,CCNB1,IL15RA,DOCK2,ANX…
0.00437	30	959	12	0.013	0.4	GO:0050830	BP	54	defense response to Gram-positive bacterium	1	HIST1H2BJ,IL6,EPHA2,HMGB2,HIST1H2BC,HIST2H2BE,HIST1H2BK,H2BFS,HIST1H2BG,HIST1H2BE,HIST1H2BF,HIST1H2BI
0.0349	79	959	19	0.02	0.241	GO:0030219	BP	65	megakaryocyte differentiation	1	MEF2C,IL11,KAT2B,PIP4K2A,FLI1,HMGB2,HIST2H3D,HIST1H4C,HIST1H3J,HIST2H3C,HIST2H3A,HIST2H4B,HIST1H3G,HIST1H3B,HIST1H3E,HIST1H4I,HIST1H4D,HIST1H4A,HIST1H3H
0.00937	18	959	9	0.009	0.5	GO:0061844	BP	50	antimicrobial humoral immune response mediated by antimicrobial peptide	1	HIST1H2BJ,HIST1H2BC,HIST2H2BE,HIST1H2BK,H2BFS,HIST1H2BG,HIST1H2BE,HIST1H2BF,HIST1H2BI
0.00614	2111	959	227	0.237	0.108	GO:0065009	BP	35	regulation of molecular function	1	STPG1,DBF4,BIRC3,DEPDC1,DEPDC1B,FNIP2,PPP1R12A,IPO5,ERBB3,NGEF,SP100,NDE1,PPP2R3A,PTGS2,GTSE1,DLG1,SENP1,RBL1,MEF2C,CYLD,AURKA,TPX2,BIRC5,OSBPL8,PK,CLSPN,CDC6,MSH2,MAP3K1,TBC1D2,CARD10,TIMP3,CDKN3,RIN3,RPS6KA5,TRIB3,RASSF2,E2F1,FGF9,MAPK3,CEMIP,SGK3,SH2D4A,DMPK,SIPA1L3,RASA4,MET,WNT2,SERPINE1,EZH2,TSPAN13,CCND1,CORO1C,DUSP16,VDR,RFC5,FBXO5,CAP2,PHACTR2,FGF1,KAT2B,ECT2,DOCK7,NCF2,RGS4,CDC20,STMN1,…
0.0352	1712	959	186	0.194	0.109	GO:0050790	BP	35	regulation of catalytic activity	2	DBF4,BIRC3,DEPDC1,DEPDC1B,FNIP2,PPP1R12A,IPO5,ERBB3,NGEF,NDE1,PPP2R3A,PTGS2,DLG1,SENP1,RBL1,MEF2C,TPX2,BIRC5,OSBPL8,PK,CLSPN,CDC6,MSH2,MAP3K1,TBC1D2,CARD10,TIMP3,CDKN3,RIN3,TRIB3,RASSF2,FGF9,MAPK3,CEMIP,SH2D4A,DMPK,SIPA1L3,RASA4,MET,SERPINE1,EZH2,CCND1,CORO1C,DUSP16,VDR,RFC5,FBXO5,CAP2,PHACTR2,FGF1,KAT2B,ECT2,DOCK7,NCF2,RGS4,CDC20,NEK2,KIF14,GNA13,TEK,ARAP3,MASTL,NCAPH,TBC1D15,CDK2,NRK,CKS2,SDC4,…
0.0416	1151	959	133	0.139	0.116	GO:0043085	BP	35	positive regulation of catalytic activity	1	DBF4,DEPDC1,DEPDC1B,PPP1R12A,ERBB3,NGEF,DLG1,SENP1,MEF2C,TPX2,OSBPL8,PK,CLSPN,CDC6,MSH2,MAP3K1,TBC1D2,CARD10,RIN3,TRIB3,RASSF2,FGF9,MAPK3,CEMIP,SIPA1L3,RASA4,MET,EZH2,CCND1,CORO1C,VDR,RFC5,FBXO5,CAP2,FGF1,ECT2,DOCK7,NCF2,RGS4,CDC20,NEK2,KIF14,GNA13,TEK,ARAP3,MASTL,NCAPH,TBC1D15,NRK,CKS2,SDC4,MCF2L,ARHGAP22,RGN,RIN2,RFC3,KRAS,CCNB1,NGF,DOCK2,DOCK10,ARHGAP20,CASP1,ARHGAP24,HNRNPD,FGF5,FGF2,PDE5A,CE…
0.0372	66	959	17	0.018	0.258	GO:0034502	BP	9	protein localization to chromosome	1	CENPQ,SPDL1,STAG3,NDC80,EZH2,TTK,CENPA,BRCA2,CDCA5,BUB1B,PLK1,CDT1,CDK1,ESCO2,MTBP,AURKB,HIST1H1B
0.00144	19	959	10	0.01	0.526	GO:0071459	BP	9	protein localization to chromosome, centromeric region	2	CENPQ,SPDL1,NDC80,TTK,CENPA,BUB1B,CDT1,CDK1,MTBP,AURKB
0.00256	16	959	9	0.009	0.562	GO:0034501	BP	9	protein localization to kinetochore	3	CENPQ,SPDL1,NDC80,TTK,BUB1B,CDT1,CDK1,MTBP,AURKB
0.0155	75	959	19	0.02	0.253	GO:0045815	BP	53	positive regulation of gene expression, epigenetic	1	KAT2B,DEK,HMGA1,TAF1A,CHEK1,ATAD2,HIST2H3D,HIST1H4C,HIST1H3J,HIST2H3C,HIST2H3A,HIST2H4B,HIST1H3G,HIST1H3B,HIST1H3E,HIST1H4I,HIST1H4D,HIST1H4A,HIST1H3H
0.000618	11	959	8	0.008	0.727	GO:0042555	CC	31	MCM complex	1	MCM2,MCM6,MCM5,MCM4,MCM3,MCM8,MMS22L,MCM7
0.0002	141	959	32	0.033	0.227	GO:0030496	CC	5	midbody	1	CAPG,ASPM,SPAG5,CYLD,AURKA,BIRC5,KIF4A,KATNAL1,KIF20A,ECT2,NEK2,CENPF,KIF14,CNTRL,MYH10,CDCA8,KIF23,CEP55,KIF20B,CENPE,IQGAP1,RALB,PKP4,INCENP,RACGAP1,GEM,PLK1,CDK1,SHCBP1,AURKB,SVIL,PRC1
1.75e-22	89	959	45	0.047	0.506	GO:0044815	CC	6	DNA packaging complex	1	NCAPG,SMC4,CENPA,NCAPH,HIST1H1D,HIST1H1A,HIST1H2BJ,SMC2,NCAPG2,HIST1H2BC,HIST2H3D,HIST1H1B,HIST2H2BE,HIST1H2BL,HIST1H1C,H2AFX,HIST1H2AI,HIST1H4C,HIST1H3J,HIST1H2BK,HIST2H3C,HIST2H2BF,HIST2H3A,HIST1H2BN,H2BFS,HIST2H4B,HIST1H2BM,HIST1H2BG,HIST1H3G,HIST1H3B,HIST1H2BE,HIST1H2BO,HIST1H3E,HIST1H2BH,HIST1H4I,HIST1H2AJ,HIST1H2BB,HIST1H2AL,HIST1H2AE,HIST1H4D,HIST1H2BF,HIST1H2AB,HIST1H2BI,HIST1H4A,HIST1H3H
8.01e-10	548	959	96	0.1	0.175	GO:0099080	CC	6	supramolecular complex	1	PPP1R12A,ASPM,EML1,NDE1,GTSE1,DLG1,SPAG5,KIF22,CYLD,AURKA,TPX2,BIRC5,KIF4A,EZR,DSP,FERMT1,PLS3,KATNAL1,KRT18,KIF20A,LMNB1,KAT2B,FHL2,MFAP2,STMN1,NEK2,KIF14,TEK,PYROXD1,KIF18A,TUBA1B,SDC4,DEK,MYH2,MYO1B,CLIP1,SYNE1,HAUS8,KRT34,FHOD3,CKAP2,NUSAP1,KIF23,LRRC49,KIF11,KIF20B,MNS1,SHROOM3,CENPE,GAS2L3,IQGAP1,KIFC3,KIF2C,CEP170,MYH15,ANKRD1,PAK1,INCENP,ANK3,NEK7,CENPJ,PDLIM3,SKA1,FMN2,RACGAP1,KIF15,GPER…
7.15e-10	547	959	96	0.1	0.176	GO:0099081	CC	6	supramolecular polymer	2	PPP1R12A,ASPM,EML1,NDE1,GTSE1,DLG1,SPAG5,KIF22,CYLD,AURKA,TPX2,BIRC5,KIF4A,EZR,DSP,FERMT1,PLS3,KATNAL1,KRT18,KIF20A,LMNB1,KAT2B,FHL2,MFAP2,STMN1,NEK2,KIF14,TEK,PYROXD1,KIF18A,TUBA1B,SDC4,DEK,MYH2,MYO1B,CLIP1,SYNE1,HAUS8,KRT34,FHOD3,CKAP2,NUSAP1,KIF23,LRRC49,KIF11,KIF20B,MNS1,SHROOM3,CENPE,GAS2L3,IQGAP1,KIFC3,KIF2C,CEP170,MYH15,ANKRD1,PAK1,INCENP,ANK3,NEK7,CENPJ,PDLIM3,SKA1,FMN2,RACGAP1,KIF15,GPER…
4.52e-10	543	959	96	0.1	0.177	GO:0099512	CC	6	supramolecular fiber	3	PPP1R12A,ASPM,EML1,NDE1,GTSE1,DLG1,SPAG5,KIF22,CYLD,AURKA,TPX2,BIRC5,KIF4A,EZR,DSP,FERMT1,PLS3,KATNAL1,KRT18,KIF20A,LMNB1,KAT2B,FHL2,MFAP2,STMN1,NEK2,KIF14,TEK,PYROXD1,KIF18A,TUBA1B,SDC4,DEK,MYH2,MYO1B,CLIP1,SYNE1,HAUS8,KRT34,FHOD3,CKAP2,NUSAP1,KIF23,LRRC49,KIF11,KIF20B,MNS1,SHROOM3,CENPE,GAS2L3,IQGAP1,KIFC3,KIF2C,CEP170,MYH15,ANKRD1,PAK1,INCENP,ANK3,NEK7,CENPJ,PDLIM3,SKA1,FMN2,RACGAP1,KIF15,GPER…
1.15e-16	3112	959	379	0.395	0.122	GO:0043228	CC	6	non-membrane-bounded organelle	1	BAIAP2L1,ANLN,BRCA1,TACC3,POLA2,ARNTL2,CENPQ,SPDL1,CAPG,RAD51,POLQ,MPHOSPH9,PPP1R12A,IPO5,MCM10,ASPM,EML1,STAG3,SP100,RAD18,ING3,NDE1,MCM2,NOTCH3,GTSE1,WDR62,DLG1,MCM6,SPAG5,UBE2T,APBB1IP,POLD3,SYNJ2,KIF22,RIF1,NDC80,TCF7,CYLD,LPCAT2,AURKA,TPX2,BIRC5,KIF4A,ORC6,G2E3,EZR,CDC45,CDC6,CBX5,MSH2,ITPR3,DSP,CDC7,DMC1,MCM5,POLE2,PLEK2,DAAM1,CEP128,VRK1,GINS1,MYBL2,TRIB3,RASSF2,FERMT1,E2F1,FAM83D,POLA1,SU…
1.15e-16	3112	959	379	0.395	0.122	GO:0043232	CC	6	intracellular non-membrane-bounded organelle	2	BAIAP2L1,ANLN,BRCA1,TACC3,POLA2,ARNTL2,CENPQ,SPDL1,CAPG,RAD51,POLQ,MPHOSPH9,PPP1R12A,IPO5,MCM10,ASPM,EML1,STAG3,SP100,RAD18,ING3,NDE1,MCM2,NOTCH3,GTSE1,WDR62,DLG1,MCM6,SPAG5,UBE2T,APBB1IP,POLD3,SYNJ2,KIF22,RIF1,NDC80,TCF7,CYLD,LPCAT2,AURKA,TPX2,BIRC5,KIF4A,ORC6,G2E3,EZR,CDC45,CDC6,CBX5,MSH2,ITPR3,DSP,CDC7,DMC1,MCM5,POLE2,PLEK2,DAAM1,CEP128,VRK1,GINS1,MYBL2,TRIB3,RASSF2,FERMT1,E2F1,FAM83D,POLA1,SU…
3.35e-14	1475	959	211	0.22	0.143	GO:0005856	CC	6	cytoskeleton	3	BAIAP2L1,ANLN,BRCA1,TACC3,CENPQ,SPDL1,CAPG,RAD51,MPHOSPH9,PPP1R12A,ASPM,EML1,RAD18,NDE1,MCM2,NOTCH3,GTSE1,WDR62,DLG1,SPAG5,APBB1IP,SYNJ2,KIF22,RIF1,NDC80,CYLD,AURKA,TPX2,BIRC5,KIF4A,EZR,CDC45,CDC6,DSP,CDC7,PLEK2,DAAM1,CEP128,VRK1,FERMT1,E2F1,FAM83D,PLS3,SGCG,KATNAL1,MAPK3,CCP110,CEP152,SIPA1L3,SMC3,LPXN,CORO1C,KRT18,NUP107,C2CD5,NEDD9,FBXO5,MCM3,CAP2,TTK,KIF20A,LMNB1,KAT2B,ECT2,ACTR3,SSX2IP,CDC20…
7.39e-14	914	959	149	0.155	0.163	GO:0015630	CC	6	microtubule cytoskeleton	4	BRCA1,TACC3,SPDL1,CAPG,RAD51,MPHOSPH9,PPP1R12A,ASPM,EML1,RAD18,NDE1,MCM2,GTSE1,WDR62,DLG1,SPAG5,KIF22,RIF1,NDC80,CYLD,AURKA,TPX2,BIRC5,KIF4A,EZR,CDC45,CDC6,CDC7,DAAM1,CEP128,VRK1,E2F1,FAM83D,KATNAL1,CCP110,CEP152,SMC3,KRT18,NUP107,C2CD5,NEDD9,FBXO5,MCM3,TTK,KIF20A,ECT2,SSX2IP,CDC20,STMN1,NEK2,CENPF,STAG1,KIF14,DCLRE1B,WDR34,CNTRL,TEK,MASTL,KIF18A,CDK2,TUBA1B,STIL,DLGAP5,AUNIP,PODXL,SGOL1,CLIP1,HA…
9.31e-39	827	959	189	0.197	0.229	GO:0005694	CC	6	chromosome	3	BRCA1,POLA2,CENPQ,SPDL1,RAD51,POLQ,PPP1R12A,MCM10,STAG3,SP100,RAD18,ING3,NDE1,MCM2,MCM6,SPAG5,POLD3,KIF22,RIF1,NDC80,TCF7,AURKA,BIRC5,KIF4A,ORC6,CDC45,CBX5,MSH2,DMC1,MCM5,POLE2,GINS1,MYBL2,RASSF2,E2F1,POLA1,SUV39H1,CENPI,MCM4,ASF1B,EZH2,SMC3,GAR1,NCAPG,RAD51AP1,RFC5,NUP107,TIMELESS,MCM3,TTK,SMC4,KAT2B,CENPA,NEK2,CENPF,STAG1,DCLRE1B,HELLS,CENPL,TMPO,TARDBP,NCAPH,KIF18A,ZWINT,CENPK,CDK2,HJURP,EXOSC…
4.77e-24	173	959	65	0.068	0.376	GO:0000793	CC	6	condensed chromosome	4	BRCA1,SPDL1,RAD51,STAG3,NDE1,SPAG5,RIF1,NDC80,AURKA,BIRC5,DMC1,RASSF2,SUV39H1,SMC3,NCAPG,NUP107,SMC4,CENPA,NEK2,CENPF,STAG1,NCAPH,ZWINT,CENPK,CDK2,HJURP,MIS18BP1,SGOL1,TOP2A,CCNB1,SMC2,CENPO,CENPE,BRCA2,KIF2C,NUF2,FANCD2,CDCA5,NCAPG2,MKI67,INCENP,CHEK1,DSN1,CENPU,SPC25,CENPH,SKA1,BUB1B,SPC24,HMGB2,MAD2L1,SKA3,CENPN,PLK1,CDT1,BUB1,CCDC36,ZWILCH,CKAP5,AURKB,SKA2,KNTC1,ERCC6L,BLM,CENPW
9.36e-38	731	959	174	0.181	0.238	GO:0044427	CC	6	chromosomal part	1	BRCA1,POLA2,CENPQ,SPDL1,RAD51,PPP1R12A,MCM10,STAG3,SP100,RAD18,ING3,NDE1,MCM2,MCM6,SPAG5,POLD3,KIF22,RIF1,NDC80,TCF7,AURKA,BIRC5,ORC6,CDC45,CBX5,MSH2,DMC1,MCM5,POLE2,GINS1,MYBL2,RASSF2,E2F1,POLA1,SUV39H1,CENPI,MCM4,ASF1B,EZH2,SMC3,GAR1,NCAPG,RAD51AP1,RFC5,NUP107,TIMELESS,MCM3,TTK,SMC4,KAT2B,CENPA,NEK2,CENPF,STAG1,DCLRE1B,HELLS,CENPL,TMPO,TARDBP,NCAPH,KIF18A,ZWINT,CENPK,CDK2,HJURP,HIST1H1D,HIST1H1…
2.74e-29	312	959	97	0.101	0.311	GO:0098687	CC	6	chromosomal region	2	CENPQ,SPDL1,RAD51,PPP1R12A,STAG3,SP100,NDE1,MCM2,MCM6,SPAG5,KIF22,RIF1,NDC80,AURKA,BIRC5,CBX5,MSH2,DMC1,MCM5,RASSF2,SUV39H1,CENPI,MCM4,SMC3,GAR1,NCAPG,NUP107,MCM3,TTK,KAT2B,CENPA,NEK2,CENPF,STAG1,DCLRE1B,HELLS,CENPL,KIF18A,ZWINT,CENPK,CDK2,HJURP,MIS18BP1,SGOL1,CLIP1,CCNB1,CDCA8,CENPO,DNA2,CENPE,BRCA2,KIF2C,NUF2,CDCA5,MKI67,INCENP,CHEK1,DSN1,CENPU,SPC25,SUV39H2,CENPH,SKA1,BUB1B,SPC24,MAD2L1,SKA3,C…
1.57e-23	171	959	64	0.067	0.374	GO:0000775	CC	6	chromosome, centromeric region	3	CENPQ,SPDL1,PPP1R12A,STAG3,NDE1,SPAG5,KIF22,NDC80,AURKA,BIRC5,CBX5,RASSF2,SUV39H1,CENPI,SMC3,NCAPG,NUP107,TTK,KAT2B,CENPA,NEK2,CENPF,STAG1,HELLS,CENPL,KIF18A,ZWINT,CENPK,HJURP,MIS18BP1,SGOL1,CLIP1,CCNB1,CDCA8,CENPO,CENPE,KIF2C,NUF2,CDCA5,MKI67,INCENP,DSN1,CENPU,SPC25,SUV39H2,CENPH,SKA1,BUB1B,SPC24,MAD2L1,SKA3,CENPN,PLK1,CDT1,BUB1,ESCO2,MTBP,ZWILCH,CKAP5,AURKB,SKA2,KNTC1,ERCC6L,CENPW
2.99e-17	103	959	43	0.045	0.417	GO:0000779	CC	6	condensed chromosome, centromeric region	4	SPDL1,NDE1,SPAG5,NDC80,AURKA,BIRC5,RASSF2,NCAPG,NUP107,CENPA,NEK2,CENPF,ZWINT,CENPK,HJURP,MIS18BP1,SGOL1,CCNB1,CENPO,CENPE,KIF2C,NUF2,INCENP,DSN1,CENPU,SPC25,CENPH,SKA1,BUB1B,SPC24,MAD2L1,SKA3,CENPN,PLK1,CDT1,BUB1,ZWILCH,CKAP5,AURKB,SKA2,KNTC1,ERCC6L,CENPW
5.72e-05	148	959	34	0.035	0.23	GO:0000781	CC	6	chromosome, telomeric region	3	RAD51,SP100,MCM2,MCM6,RIF1,CBX5,MSH2,DMC1,MCM5,MCM4,GAR1,MCM3,DCLRE1B,CDK2,DNA2,BRCA2,CHEK1,MCM7,FEN1,CDK1,H2AFX,HIST1H4C,HIST1H3J,BLM,DCLRE1A,HIST2H4B,HIST1H3G,HIST1H3B,HIST1H3E,HIST1H4I,HIST1H2BB,HIST1H4D,HIST1H4A,HIST1H3H
1.1e-10	435	959	84	0.088	0.193	GO:0000785	CC	6	chromatin	2	RAD51,ING3,MCM2,KIF22,RIF1,TCF7,CBX5,E2F1,POLA1,SUV39H1,ASF1B,EZH2,SMC3,RAD51AP1,TIMELESS,CENPA,CENPF,STAG1,HELLS,TMPO,TARDBP,HIST1H1D,HIST1H1A,HIST1H2BJ,IRF1,KLF2,HMGA1,ANP32E,CDCA5,INCENP,CHEK1,HMGA2,SUV39H2,CHAF1B,CAPN2,HMGB2,MCM7,FAM111A,PLK1,SMAD3,CHAF1A,ESCO2,MTBP,RARG,JUN,HIST1H2BC,HIST2H3D,HIST1H1B,HIST2H2BE,HIST1H2BL,PARPBP,MORF4L1,HIST1H1C,H2AFX,HIST1H2AI,HIST1H4C,HIST1H3J,HIST1H2BK,HIS…
5.38e-05	65	959	21	0.022	0.323	GO:0005657	CC	6	replication fork	2	POLA2,MCM10,RAD18,POLD3,CDC45,POLE2,POLA1,RFC5,MCM3,GINS2,RFC3,PRIM2,MMS22L,GINS4,CHEK1,RFC4,POLE,XRCC2,BLM,PRIM1,UHRF1
3.62e-20	121	959	50	0.052	0.413	GO:0000776	CC	6	kinetochore	2	SPDL1,PPP1R12A,NDE1,SPAG5,KIF22,NDC80,BIRC5,CBX5,RASSF2,CENPI,NUP107,TTK,KAT2B,CENPA,NEK2,CENPF,KIF18A,ZWINT,CENPK,HJURP,MIS18BP1,SGOL1,CLIP1,CCNB1,CENPO,CENPE,KIF2C,NUF2,INCENP,DSN1,CENPU,SPC25,CENPH,SKA1,BUB1B,SPC24,MAD2L1,SKA3,CENPN,PLK1,CDT1,BUB1,MTBP,ZWILCH,CKAP5,AURKB,SKA2,KNTC1,ERCC6L,CENPW
2.9e-16	94	959	40	0.042	0.426	GO:0000777	CC	6	condensed chromosome kinetochore	3	SPDL1,NDE1,SPAG5,NDC80,BIRC5,RASSF2,NUP107,CENPA,NEK2,CENPF,ZWINT,CENPK,HJURP,MIS18BP1,SGOL1,CCNB1,CENPO,CENPE,KIF2C,NUF2,INCENP,DSN1,CENPU,SPC25,CENPH,SKA1,BUB1B,SPC24,MAD2L1,SKA3,CENPN,PLK1,CDT1,BUB1,ZWILCH,CKAP5,SKA2,KNTC1,ERCC6L,CENPW
2.79e-08	12	959	11	0.011	0.917	GO:0000940	CC	6	condensed chromosome outer kinetochore	2	SPDL1,NDC80,CENPF,CCNB1,CENPE,SKA1,BUB1B,SKA3,PLK1,BUB1,SKA2
3.87e-16	161	959	53	0.055	0.329	GO:0032993	CC	6	protein-DNA complex	1	POLA2,POLD3,CDC45,POLE2,GINS1,POLA1,MCM3,CENPA,HIST1H1D,HIST1H1A,HIST1H2BJ,GINS2,PRIM2,GINS4,HMGA2,POLE,HIST1H2BC,HIST2H3D,HIST1H1B,HIST2H2BE,HIST1H2BL,HIST1H1C,H2AFX,HIST1H2AI,HIST1H4C,HIST1H3J,HIST1H2BK,PRIM1,HIST2H3C,HIST2H2BF,HIST2H3A,HIST1H2BN,H2BFS,HIST2H4B,HIST1H2BM,HIST1H2BG,HIST1H3G,HIST1H3B,HIST1H2BE,HIST1H2BO,HIST1H3E,HIST1H2BH,HIST1H4I,HIST1H2AJ,HIST1H2BB,HIST1H2AL,HIST1H2AE,HIST1H4D,…
5.44e-19	82	959	40	0.042	0.488	GO:0000786	CC	6	nucleosome	2	CENPA,HIST1H1D,HIST1H1A,HIST1H2BJ,HIST1H2BC,HIST2H3D,HIST1H1B,HIST2H2BE,HIST1H2BL,HIST1H1C,H2AFX,HIST1H2AI,HIST1H4C,HIST1H3J,HIST1H2BK,HIST2H3C,HIST2H2BF,HIST2H3A,HIST1H2BN,H2BFS,HIST2H4B,HIST1H2BM,HIST1H2BG,HIST1H3G,HIST1H3B,HIST1H2BE,HIST1H2BO,HIST1H3E,HIST1H2BH,HIST1H4I,HIST1H2AJ,HIST1H2BB,HIST1H2AL,HIST1H2AE,HIST1H4D,HIST1H2BF,HIST1H2AB,HIST1H2BI,HIST1H4A,HIST1H3H
6.15e-15	1102	959	173	0.18	0.157	GO:0044430	CC	6	cytoskeletal part	1	ANLN,BRCA1,TACC3,SPDL1,CAPG,RAD51,MPHOSPH9,PPP1R12A,ASPM,EML1,RAD18,NDE1,GTSE1,WDR62,DLG1,SPAG5,KIF22,RIF1,NDC80,CYLD,AURKA,TPX2,BIRC5,KIF4A,EZR,CDC45,CDC6,DSP,CDC7,DAAM1,CEP128,VRK1,FERMT1,E2F1,FAM83D,PLS3,KATNAL1,CCP110,CEP152,SIPA1L3,SMC3,LPXN,KRT18,NUP107,C2CD5,NEDD9,FBXO5,MCM3,CAP2,TTK,KIF20A,LMNB1,KAT2B,ECT2,ACTR3,SSX2IP,CDC20,STMN1,NEK2,CENPF,STAG1,KIF14,DCLRE1B,WDR34,CNTRL,TEK,MASTL,KIF18…
5.89e-09	410	959	77	0.08	0.188	GO:0099513	CC	6	polymeric cytoskeletal fiber	2	ASPM,EML1,NDE1,GTSE1,DLG1,SPAG5,KIF22,CYLD,AURKA,TPX2,BIRC5,KIF4A,EZR,DSP,FERMT1,PLS3,KATNAL1,KRT18,KIF20A,LMNB1,STMN1,NEK2,KIF14,TEK,KIF18A,TUBA1B,MYO1B,CLIP1,HAUS8,KRT34,CKAP2,NUSAP1,KIF23,LRRC49,KIF11,KIF20B,MNS1,SHROOM3,CENPE,GAS2L3,IQGAP1,KIFC3,KIF2C,CEP170,PAK1,INCENP,NEK7,CENPJ,SKA1,FMN2,RACGAP1,KIF15,GPER1,SKA3,PLK1,MAP1A,TUBA1C,CDK1,KRT19,DES,CKAP5,AURKB,SKA2,KNTC1,KIF18B,KIF24,KRT16,KRT…
1.03e-05	302	959	56	0.058	0.185	GO:0005874	CC	6	microtubule	3	ASPM,EML1,NDE1,GTSE1,DLG1,SPAG5,KIF22,CYLD,AURKA,TPX2,BIRC5,KIF4A,KATNAL1,KIF20A,STMN1,NEK2,KIF14,KIF18A,TUBA1B,CLIP1,HAUS8,CKAP2,NUSAP1,KIF23,LRRC49,KIF11,KIF20B,SHROOM3,CENPE,GAS2L3,IQGAP1,KIFC3,KIF2C,CEP170,INCENP,NEK7,CENPJ,SKA1,RACGAP1,KIF15,SKA3,PLK1,MAP1A,TUBA1C,CDK1,CKAP5,AURKB,SKA2,KNTC1,KIF18B,KIF24,SVIL,PRC1,KIF4B,KIFC1,HAUS5
1.25e-18	283	959	77	0.08	0.272	GO:0005819	CC	6	spindle	2	TACC3,SPDL1,CAPG,ASPM,EML1,NDE1,WDR62,SPAG5,KIF22,RIF1,CYLD,AURKA,TPX2,BIRC5,KIF4A,CDC6,CDC7,CEP128,VRK1,FAM83D,KATNAL1,SMC3,NEDD9,FBXO5,TTK,KIF20A,ECT2,CDC20,NEK2,CENPF,STAG1,KIF14,KIF18A,DLGAP5,AUNIP,SGOL1,HAUS8,DIAPH1,CCNB1,CDCA8,ESPL1,CKAP2,BORA,NUSAP1,KIF23,KIF11,KIF20B,CENPE,NEDD1,CEP170,CALM2,PKP4,INCENP,DSN1,NEK7,SKA1,FMN2,BUB1B,RACGAP1,KIF15,POC1A,MAD2L1,GEM,SKA3,PLK1,CKAP2L,CDK1,SHCBP1,…
2.14e-07	70	959	25	0.026	0.357	GO:0072686	CC	6	mitotic spindle	3	CAPG,ASPM,EML1,SPAG5,KIF22,AURKA,TPX2,CDC7,FAM83D,SMC3,ECT2,STAG1,KIF18A,DIAPH1,ESPL1,KIF23,KIF20B,CENPE,PKP4,RACGAP1,MAD2L1,GEM,CKAP2L,CDK1,AURKB
0.00658	47	959	15	0.016	0.319	GO:0005876	CC	6	spindle microtubule	3	SPAG5,AURKA,KIF4A,KIF18A,NUSAP1,KIF11,SKA1,SKA3,PLK1,CDK1,AURKB,SKA2,KNTC1,KIF18B,PRC1
9.02e-08	567	959	93	0.097	0.164	GO:0005815	CC	6	microtubule organizing center	2	BRCA1,TACC3,SPDL1,CAPG,RAD51,MPHOSPH9,PPP1R12A,RAD18,NDE1,WDR62,SPAG5,NDC80,CYLD,AURKA,EZR,CDC45,DAAM1,CEP128,E2F1,KATNAL1,CCP110,CEP152,KRT18,NUP107,C2CD5,MCM3,SSX2IP,CDC20,NEK2,CENPF,DCLRE1B,WDR34,CNTRL,TEK,MASTL,KIF18A,CDK2,STIL,DLGAP5,AUNIP,PODXL,SGOL1,CLIP1,HAUS8,DIAPH1,TOP2A,CCNB1,ESPL1,CKAP2,KIF23,CEP55,KIF20B,NEDD1,BRCA2,NLRC5,KIFC3,PLK4,KIF2C,DTL,CEP170,MCPH1,CCDC81,CCDC15,CHEK1,NEK7,CEN…
1.12e-05	418	959	70	0.073	0.167	GO:0005813	CC	6	centrosome	3	PPP1R12A,RAD18,NDE1,WDR62,SPAG5,NDC80,CYLD,AURKA,CDC45,E2F1,KATNAL1,CCP110,CEP152,KRT18,NUP107,MCM3,SSX2IP,CDC20,NEK2,CENPF,DCLRE1B,CNTRL,MASTL,CDK2,STIL,DLGAP5,AUNIP,SGOL1,CLIP1,HAUS8,CCNB1,ESPL1,CKAP2,KIF23,CEP55,KIF20B,NEDD1,BRCA2,NLRC5,KIFC3,PLK4,KIF2C,DTL,CEP170,CCDC81,CCDC15,CHEK1,CENPJ,CEP112,SASS6,CCNB2,CCNF,KIF15,POC1A,PLK1,CKAP2L,CDK1,PLK3,CEP135,CKAP5,RTTN,GEN1,AURKB,H2AFX,XRCC2,HYLS1,…
1.45e-06	28	959	15	0.016	0.536	GO:0051233	CC	6	spindle midzone	2	EML1,RIF1,AURKA,CDC6,KIF14,KIF18A,CDCA8,KIF20B,CENPE,PKP4,BUB1B,RACGAP1,GEM,PLK1,AURKB
1.5e-10	130	959	40	0.042	0.308	GO:0000922	CC	6	spindle pole	2	TACC3,SPDL1,ASPM,EML1,NDE1,WDR62,SPAG5,AURKA,TPX2,CDC6,CEP128,FAM83D,KATNAL1,SMC3,NEDD9,CDC20,NEK2,CENPF,STAG1,DLGAP5,AUNIP,SGOL1,HAUS8,CCNB1,CKAP2,KIF11,KIF20B,NEDD1,CALM2,PKP4,DSN1,NEK7,POC1A,MAD2L1,PLK1,CKAP2L,CKAP5,AURKB,KNTC1,PRC1
0.000957	108	959	26	0.027	0.241	GO:0005875	CC	6	microtubule associated complex	2	EML1,NDE1,KIF22,AURKA,BIRC5,KIF4A,KIF20A,KIF14,WDR34,KIF18A,HAUS8,CDCA8,KIF23,KIF11,KIF20B,CENPE,KIFC3,KIF2C,KIF15,MAP1A,AURKB,KIF18B,KIF24,KIF4B,KIFC1,HAUS5
1.01e-05	40	959	17	0.018	0.425	GO:0005871	CC	6	kinesin complex	3	NDE1,KIF22,KIF4A,KIF20A,KIF14,KIF18A,KIF23,KIF11,KIF20B,CENPE,KIFC3,KIF2C,KIF15,KIF18B,KIF24,KIF4B,KIFC1
3.53e-05	3639	959	376	0.392	0.103	GO:0044428	CC	6	nuclear part	1	BAIAP2L1,DBF4,ANLN,BRCA1,POLA2,BIRC3,ARNTL2,CENPQ,ZCCHC8,CAPG,HDAC9,RAD51,POLQ,PPP1R12A,IPO5,MCM10,STAG3,SP100,OSBPL3,RAD18,ING3,MCM2,NOTCH3,MGLL,GTSE1,WDR62,MCM6,RBM7,RARB,UBE2T,POLD3,SENP1,KIF22,RIF1,RBL1,NDC80,TCF7,MEF2C,PHLPP1,AURKA,DNMT3B,TPX2,FUS,BIRC5,KIF4A,OSBPL8,ORC6,G2E3,EZR,CLSPN,CDC45,CDC6,CBX5,MSH2,HIVEP1,ITPR3,HNRNPH3,CDC7,DMC1,MCM5,POLE2,VRK1,RPS6KA5,GINS1,MYBL2,TRIB3,RASSF2,E2F1,P…
3.83e-05	3378	959	353	0.368	0.104	GO:0031981	CC	6	nuclear lumen	1	BAIAP2L1,DBF4,ANLN,BRCA1,POLA2,BIRC3,ARNTL2,CENPQ,ZCCHC8,CAPG,HDAC9,RAD51,POLQ,PPP1R12A,IPO5,MCM10,STAG3,SP100,RAD18,ING3,MCM2,NOTCH3,MGLL,GTSE1,MCM6,RBM7,RARB,UBE2T,POLD3,SENP1,KIF22,RIF1,RBL1,NDC80,TCF7,MEF2C,AURKA,DNMT3B,TPX2,FUS,BIRC5,KIF4A,ORC6,G2E3,EZR,CLSPN,CDC45,CDC6,CBX5,MSH2,HIVEP1,ITPR3,HNRNPH3,CDC7,DMC1,MCM5,POLE2,VRK1,RPS6KA5,GINS1,MYBL2,TRIB3,RASSF2,E2F1,POLA1,SUV39H1,CENPI,SGCG,MAP…
4.52e-05	2908	959	311	0.324	0.107	GO:0005654	CC	6	nucleoplasm	2	BAIAP2L1,DBF4,ANLN,BRCA1,POLA2,BIRC3,CENPQ,ZCCHC8,CAPG,HDAC9,RAD51,POLQ,PPP1R12A,MCM10,SP100,RAD18,ING3,MCM2,NOTCH3,MGLL,GTSE1,MCM6,RBM7,RARB,UBE2T,POLD3,SENP1,KIF22,RIF1,RBL1,NDC80,TCF7,MEF2C,AURKA,DNMT3B,TPX2,FUS,BIRC5,KIF4A,ORC6,CLSPN,CDC45,CDC6,CBX5,MSH2,HIVEP1,ITPR3,HNRNPH3,CDC7,DMC1,MCM5,POLE2,VRK1,RPS6KA5,GINS1,MYBL2,RASSF2,E2F1,POLA1,SUV39H1,CENPI,SGCG,MAPK3,CEP152,MCM4,PPP1R13L,RNASEH2A,…
1.55e-18	468	959	104	0.108	0.222	GO:0000228	CC	6	nuclear chromosome	2	BRCA1,POLA2,RAD51,MCM10,STAG3,SP100,ING3,MCM2,MCM6,POLD3,RIF1,NDC80,TCF7,AURKA,BIRC5,ORC6,CDC45,CBX5,MSH2,DMC1,MCM5,POLE2,GINS1,E2F1,POLA1,SUV39H1,MCM4,ASF1B,EZH2,SMC3,GAR1,RAD51AP1,TIMELESS,MCM3,CENPA,NEK2,DCLRE1B,TARDBP,NCAPH,EXOSC9,HIST1H1D,HIST1H1A,IRF1,KLF2,MIS18BP1,SGOL1,GINS2,TOP2A,FIGNL1,CCNB1,SMC2,DNA2,BRCA2,ANP32E,PRIM2,MMS22L,CDCA5,GINS4,INCENP,CHEK1,DSN1,HMGA2,BUB1B,CHAF1B,PBRM1,HMGB2…
7.33e-14	438	959	91	0.095	0.208	GO:0044454	CC	6	nuclear chromosome part	3	BRCA1,POLA2,RAD51,MCM10,STAG3,SP100,ING3,MCM2,MCM6,POLD3,RIF1,NDC80,TCF7,AURKA,ORC6,CDC45,CBX5,MSH2,MCM5,POLE2,GINS1,E2F1,POLA1,MCM4,ASF1B,EZH2,SMC3,GAR1,RAD51AP1,TIMELESS,MCM3,CENPA,DCLRE1B,TARDBP,NCAPH,HIST1H1D,HIST1H1A,IRF1,KLF2,MIS18BP1,SGOL1,GINS2,CCNB1,DNA2,BRCA2,ANP32E,PRIM2,MMS22L,CDCA5,GINS4,INCENP,DSN1,BUB1B,CHAF1B,HMGB2,MCM7,PLK1,SMAD3,CHAF1A,FEN1,BUB1,CDK1,ESCO2,RARG,POLE,JUN,AURKB,HI…
0.0387	287	959	45	0.047	0.157	GO:0000790	CC	6	nuclear chromatin	4	RAD51,ING3,RIF1,TCF7,CBX5,E2F1,ASF1B,EZH2,RAD51AP1,TIMELESS,CENPA,TARDBP,HIST1H1D,HIST1H1A,IRF1,KLF2,ANP32E,CDCA5,CHAF1B,HMGB2,SMAD3,CHAF1A,ESCO2,RARG,JUN,HIST1H1B,MORF4L1,HIST1H1C,H2AFX,HIST1H2AI,HIST1H4C,HIST1H3J,HIST2H4B,HIST1H3G,HIST1H3B,HIST1H3E,UHRF1,HIST1H4I,HIST1H2AJ,HIST1H2AL,HIST1H2AE,HIST1H4D,HIST1H2AB,HIST1H4A,HIST1H3H
0.0442	42	959	13	0.014	0.31	GO:0043596	CC	6	nuclear replication fork	4	POLA2,MCM10,POLD3,CDC45,POLE2,POLA1,MCM3,GINS2,PRIM2,MMS22L,GINS4,POLE,PRIM1
0.000694	120	959	28	0.029	0.233	GO:0000784	CC	6	nuclear chromosome, telomeric region	4	RAD51,SP100,MCM2,MCM6,CBX5,MSH2,MCM5,MCM4,GAR1,MCM3,DCLRE1B,DNA2,BRCA2,MCM7,FEN1,CDK1,HIST1H4C,HIST1H3J,DCLRE1A,HIST2H4B,HIST1H3G,HIST1H3B,HIST1H3E,HIST1H4I,HIST1H2BB,HIST1H4D,HIST1H4A,HIST1H3H
0.0318	30	959	11	0.011	0.367	GO:0000788	CC	6	nuclear nucleosome	4	CENPA,HIST1H4C,HIST1H3J,HIST2H4B,HIST1H3G,HIST1H3B,HIST1H3E,HIST1H4I,HIST1H4D,HIST1H4A,HIST1H3H
0.0486	6	959	5	0.005	0.833	GO:0005658	CC	6	alpha DNA polymerase:primase complex	4	POLA2,POLA1,MCM3,PRIM2,PRIM1
1.05e-07	63	959	24	0.025	0.381	GO:0000794	CC	6	condensed nuclear chromosome	3	BRCA1,RAD51,STAG3,NDC80,AURKA,DMC1,SUV39H1,SMC3,CENPA,NEK2,NCAPH,MIS18BP1,SGOL1,CCNB1,BRCA2,INCENP,CHEK1,DSN1,BUB1B,PLK1,BUB1,CCDC36,AURKB,BLM
1.95e-05	17	959	11	0.011	0.647	GO:0000780	CC	6	condensed nuclear chromosome, centromeric region	4	NDC80,AURKA,CENPA,MIS18BP1,SGOL1,CCNB1,DSN1,BUB1B,PLK1,BUB1,AURKB
0.000618	11	959	8	0.008	0.727	GO:0000778	CC	6	condensed nuclear chromosome kinetochore	5	NDC80,CENPA,MIS18BP1,CCNB1,DSN1,BUB1B,PLK1,BUB1
0.00179	9	959	7	0.007	0.778	GO:0000800	CC	6	lateral element	1	BRCA1,RAD51,STAG3,SMC3,BRCA2,INCENP,BLM
0.00115	89	959	23	0.024	0.258	GO:0003774	MF	59	motor activity	1	KIF22,KIF4A,SMC3,KIF20A,KIF14,WDR34,KIF18A,MYH2,MYO1B,MYH10,KIF23,KIF11,KIF20B,CENPE,KIFC3,KIF2C,MYH15,KIF15,KIF18B,KIF24,MYO6,KIF4B,KIFC1
0.00143	59	959	18	0.019	0.305	GO:0003777	MF	59	microtubule motor activity	2	KIF22,KIF4A,SMC3,KIF20A,KIF14,WDR34,KIF18A,KIF23,KIF11,KIF20B,CENPE,KIFC3,KIF2C,KIF15,KIF18B,KIF24,KIF4B,KIFC1
3.24e-06	167	959	39	0.041	0.234	GO:0140097	MF	55	catalytic activity, acting on DNA	1	POLA2,RAD51,POLQ,MCM2,MCM6,POLD3,DNMT3B,CDC45,DMC1,MCM5,POLE2,GINS1,METTL4,POLA1,MCM4,LIG1,NEIL3,DCLRE1B,MGME1,PARP2,GINS2,TOP2A,ANXA1,BRIP1,HMGA1,DNA2,PRIM2,GINS4,HMGA2,EXO5,MCM7,FEN1,EXO1,POLE,GEN1,XRCC2,RAD54B,BLM,DCLRE1A
0.0226	406	959	59	0.062	0.145	GO:0003682	MF	74	chromatin binding	1	RAD51,POLQ,UBE2T,RBL1,MEF2C,DNMT3B,CDC45,CBX5,MCM5,VRK1,POLA1,SUV39H1,EZH2,SMC3,KAT2B,FOXP1,CENPA,CENPF,STAG1,HELLS,NCAPH,CKS2,HIST1H1D,HIST1H1A,DEK,TOP2A,CLOCK,BRIP1,HMGA1,HNRNPD,TICRR,GATA6,CDCA5,NOTCH1,HMGA2,FLI1,ATAD2,CHAF1B,PBRM1,GPER1,SMAD3,CDT1,CHAF1A,CDK1,EXO1,POLE,JUN,HIST2H3D,HIST1H1B,MORF4L1,HIST1H1C,HIST1H3J,HIST2H3C,HIST2H3A,HIST1H3G,HIST1H3B,HIST1H3E,UHRF1,HIST1H3H
2.48e-05	7865	959	721	0.752	0.092	GO:0005515	MF	28	protein binding	1	NIPAL3,ITGA3,BAIAP2L1,DBF4,CD9,ANLN,BRCA1,CLDN11,TACC3,POLA2,BIRC3,DEPDC1,ARNTL2,ZCCHC8,SPDL1,CAPG,HDAC9,PER3,RAD51,POLQ,FNIP2,PPP1R12A,IPO5,MCM10,ERBB3,SLC9A7,NGEF,ASPM,EML1,MSANTD3,SP100,RAB27A,OSBPL3,RAD18,ING3,TRIP13,SPEG,HMMR,NDE1,MCM2,PPP2R3A,PTGS2,NOTCH3,MGLL,NTN4,SEMA3A,GTSE1,WDR62,DLG1,MCM6,RBM7,SPAG5,NT5C2,RARB,UBE2T,APBB1IP,POLD3,N4BP2,SYNJ2,SENP1,KIF22,PTPRH,RIF1,SLC4A4,RBL1,NDC80,CXC…
1.69e-05	625	959	93	0.097	0.149	GO:0008092	MF	28	cytoskeletal protein binding	2	BAIAP2L1,ANLN,BRCA1,CAPG,EML1,RAB27A,NDE1,DLG1,SPAG5,KIF22,COBLL1,FUS,BIRC5,KIF4A,EZR,DAAM1,FAM83D,PLS3,KATNAL1,HOMER2,SMC3,CORO1C,CAP2,PHACTR2,KIF20A,ACTR3,GBP1,STMN1,KIF14,CTNNAL1,KIF18A,MYH2,YWHAH,MYO1B,SNX6,CNN1,CLIP1,SYNE1,DIAPH1,MYH10,MICAL2,FHOD3,LMO7,ERMN,NUSAP1,KIF23,KIF11,KIF20B,SHROOM3,CENPE,GAS2L3,BRCA2,DIAPH3,KIFC3,KIF2C,MYH15,ANKRD1,ANK3,CENPJ,UTRN,PDLIM3,SKA1,FMN2,KCNMA1,FMNL3,RACG…
0.000756	233	959	43	0.045	0.185	GO:0015631	MF	28	tubulin binding	3	BRCA1,EML1,NDE1,SPAG5,KIF22,BIRC5,KIF4A,EZR,FAM83D,KATNAL1,SMC3,KIF20A,STMN1,KIF14,KIF18A,CLIP1,NUSAP1,KIF23,KIF11,KIF20B,CENPE,GAS2L3,BRCA2,KIFC3,KIF2C,CENPJ,SKA1,FMN2,RACGAP1,KIF15,PLK1,MAP1A,CKAP5,SKA2,KIF18B,KIF24,ARL4C,STMN3,PRC1,MZT1,KIF4B,KIFC1,FMN1
0.00101	173	959	35	0.036	0.202	GO:0008017	MF	28	microtubule binding	4	EML1,NDE1,SPAG5,KIF22,BIRC5,KIF4A,EZR,FAM83D,KATNAL1,KIF20A,KIF14,KIF18A,CLIP1,NUSAP1,KIF23,KIF11,KIF20B,CENPE,GAS2L3,KIFC3,KIF2C,SKA1,FMN2,RACGAP1,KIF15,PLK1,MAP1A,CKAP5,SKA2,KIF18B,KIF24,PRC1,KIF4B,KIFC1,FMN1
0.00323	825	959	106	0.111	0.128	GO:0046983	MF	28	protein dimerization activity	2	ITGA3,POLA2,ARNTL2,ERBB3,SLC9A7,SP100,PTGS2,MGLL,MEF2C,AURKA,CBX5,MSH2,PRTFDC1,E2F1,POLA1,HOMER2,SMC3,STX2,TIMELESS,TTK,SMC4,ECT2,FOXP1,CENPA,CACYBP,GBP1,CENPF,DCLRE1B,INHBA,HIST1H2BJ,LRRFIP1,YWHAH,E2F8,SNX6,CLIP1,SYNE1,TOP2A,CLOCK,ANXA1,SMC2,GABBR2,KIF20B,BARD1,WARS,TENM2,PRPS1,NOTCH1,PTS,DCK,ATF3,CAPN2,ADORA1,EXO5,MAD2L1,ITGA2,GREM1,SMAD3,AXL,BDKRB2,SMAGP,BCL2,ARNT2,JUN,HIST1H2BC,GREM2,EXT1,HIS…
5.5e-09	347	959	69	0.072	0.199	GO:0046982	MF	28	protein heterodimerization activity	3	ITGA3,POLA2,ERBB3,MEF2C,AURKA,POLA1,HOMER2,SMC3,TIMELESS,SMC4,FOXP1,CENPA,INHBA,HIST1H2BJ,YWHAH,SNX6,TOP2A,SMC2,GABBR2,BARD1,TENM2,NOTCH1,ATF3,CAPN2,ADORA1,ITGA2,SMAD3,AXL,BDKRB2,BCL2,ARNT2,JUN,HIST1H2BC,EXT1,HIST2H3D,HIST2H2BE,HIST1H2BL,TAF9B,H2AFX,HIST1H2AI,HIST1H4C,HIST1H3J,HIST1H2BK,CENPW,HIST2H3C,HIST2H2BF,HIST2H3A,HIST1H2BN,H2BFS,HIST2H4B,HIST1H2BM,HIST1H2BG,HIST1H3G,HIST1H3B,HIST1H2BE,HIST…
0.00899	14	959	8	0.008	0.571	GO:0035173	MF	24	histone kinase activity	1	AURKA,VRK1,CDK2,CCNB1,CHEK1,PRKCA,CDK1,AURKB
-1	2794	959	252	0.263	0.09	CORUM:0	cor	44	CORUM protein complexes	1	ITGA3,DBF4,CD9,BRCA1,TACC3,POLA2,BIRC3,CENPQ,ZCCHC8,RAD51,PPP1R12A,ERBB3,RAB27A,ING3,HMMR,MCM2,PPP2R3A,PTGS2,SEMA3A,DLG1,MCM6,APBB1IP,POLD3,N4BP2,RBL1,NDC80,PHLPP1,COBLL1,CYLD,AURKA,DNMT3B,FUS,BIRC5,KIF4A,ORC6,EZR,CDC6,CBX5,MSH2,ITPR3,CDC7,MCM5,POLE2,GINS1,MYBL2,TRIB3,E2F1,POLA1,SUV39H1,CENPI,SGCG,MAPK3,CCP110,TJP1,MCM4,ASF1B,LIG1,ITGB8,MET,EZH2,SMC3,SMURF2,GAR1,NCAPG,CCND1,LIN7A,FOXM1,VDR,RFC5,S…
-1	2492	959	220	0.229	0.088	HP:0000001	hp	41	All	1	ITGA3,ANLN,BRCA1,CNTN1,BIRC3,PER3,RAD51,LAMC2,ERBB3,ASPM,EML1,STAG3,RAB27A,TRIP13,SPEG,NDE1,MCM2,NOTCH3,SEMA3A,WDR62,MCM6,NT5C2,RARB,UBE2T,KIF22,SLC4A4,MEF2C,ATP8B1,CYLD,DNMT3B,FUS,KIF4A,PK,ORC6,CDC45,CDC6,MSH2,MAP3K1,DSP,HSD3B7,TIMP3,VRK1,FERMT1,POLA1,PLS3,SMS,FGF9,SGCG,HOMER2,CEP152,PLAT,MCM4,RNASEH2A,DMPK,ERF,SIPA1L3,MET,SERPINE1,EZH2,SMC3,CPT1A,CCND1,VDR,NUP107,LMNB1,FOXP1,STEAP3,FHL2,DOCK7,N…
-1	2306	959	197	0.205	0.085	HP:0000005	hp	41	Mode of inheritance	2	ITGA3,ANLN,BRCA1,CNTN1,PER3,RAD51,LAMC2,ERBB3,ASPM,EML1,STAG3,RAB27A,SPEG,NDE1,MCM2,NOTCH3,WDR62,MCM6,NT5C2,RARB,UBE2T,KIF22,SLC4A4,MEF2C,ATP8B1,CYLD,DNMT3B,FUS,KIF4A,PK,ORC6,CDC45,CDC6,MSH2,MAP3K1,DSP,HSD3B7,TIMP3,VRK1,FERMT1,POLA1,PLS3,SMS,FGF9,SGCG,HOMER2,CEP152,PLAT,MCM4,RNASEH2A,DMPK,ERF,SIPA1L3,MET,SERPINE1,EZH2,SMC3,CPT1A,VDR,NUP107,LMNB1,FOXP1,STEAP3,DOCK7,NCF2,AKT3,NEK2,KIF14,TJP2,WDR34,…
-1	2480	959	218	0.227	0.088	HP:0000118	hp	41	Phenotypic abnormality	2	ITGA3,ANLN,BRCA1,CNTN1,BIRC3,PER3,RAD51,LAMC2,ERBB3,ASPM,EML1,STAG3,RAB27A,TRIP13,SPEG,NDE1,MCM2,NOTCH3,SEMA3A,WDR62,MCM6,NT5C2,RARB,UBE2T,KIF22,SLC4A4,MEF2C,ATP8B1,CYLD,DNMT3B,FUS,KIF4A,PK,ORC6,CDC45,CDC6,MSH2,MAP3K1,DSP,HSD3B7,TIMP3,VRK1,FERMT1,POLA1,PLS3,SMS,FGF9,SGCG,CEP152,PLAT,MCM4,RNASEH2A,DMPK,ERF,SIPA1L3,MET,SERPINE1,EZH2,SMC3,CPT1A,CCND1,VDR,NUP107,LMNB1,FOXP1,STEAP3,FHL2,DOCK7,NCF2,AKT…
-1	1963	959	164	0.171	0.084	HP:0000707	hp	41	Abnormality of the nervous system	3	ITGA3,CNTN1,PER3,RAD51,ERBB3,ASPM,EML1,STAG3,RAB27A,TRIP13,SPEG,NDE1,NOTCH3,SEMA3A,WDR62,NT5C2,RARB,UBE2T,KIF22,SLC4A4,MEF2C,DNMT3B,FUS,KIF4A,PK,ORC6,CDC45,CDC6,MSH2,MAP3K1,HSD3B7,VRK1,FERMT1,POLA1,SMS,CEP152,MCM4,RNASEH2A,DMPK,ERF,EZH2,SMC3,CPT1A,CCND1,VDR,NUP107,LMNB1,FOXP1,DOCK7,NCF2,AKT3,NEK2,KIF14,WDR34,LTBP2,HELLS,TARDBP,PYROXD1,SERAC1,CIT,OPTN,STIL,MYH2,MGME1,MCM8,RAP1B,UNC13A,SYNE1,PSMC3I…
-1	1840	959	150	0.156	0.082	HP:0012638	hp	41	Abnormality of nervous system physiology	4	CNTN1,PER3,RAD51,ERBB3,ASPM,EML1,RAB27A,TRIP13,SPEG,NDE1,NOTCH3,SEMA3A,WDR62,NT5C2,RARB,UBE2T,KIF22,SLC4A4,MEF2C,DNMT3B,FUS,KIF4A,PK,ORC6,CDC45,CDC6,MSH2,VRK1,FERMT1,POLA1,SMS,CEP152,MCM4,RNASEH2A,DMPK,ERF,EZH2,SMC3,CPT1A,VDR,NUP107,LMNB1,FOXP1,DOCK7,AKT3,NEK2,WDR34,LTBP2,HELLS,TARDBP,PYROXD1,SERAC1,CIT,OPTN,STIL,MYH2,MGME1,RAP1B,UNC13A,SYNE1,PSMC3IP,DIAPH1,PER2,RIN2,KRAS,NGF,BRIP1,KIF23,KIF11,DN…
-1	9424	959	749	0.781	0.079	HPA:000000	hpa	33	HPA root	1	C1ORF112,NIPAL3,ITGA3,BAIAP2L1,PHTF2,CD9,ANLN,BRCA1,CLDN11,RWDD2A,TACC3,POLA2,MTMR11,CNTN1,GRAMD1B,BIRC3,DEPDC1,ARNTL2,CENPQ,ZCCHC8,SLC4A7,DEPDC1B,PI4K2B,SPDL1,CAPG,C12ORF4,HDAC9,ADAMTS6,PER3,RAD51,MPHOSPH9,FNIP2,ATP9A,LAMC2,FAR2,IPO5,MCM10,ERBB3,SLC9A7,NGEF,ASPM,EML1,STAG3,SP100,RAB27A,OSBPL3,RAD18,ING3,TRIP13,SPEG,HMMR,NDE1,MCM2,PPP2R3A,PTGS2,NOTCH3,MGLL,NTN4,SEMA3A,WDR62,DLG1,MCM6,RBM7,SPAG5,N…
-1	9228	959	734	0.765	0.08	HPA:051000	hpa	33	testis	2	C1ORF112,NIPAL3,ITGA3,BAIAP2L1,PHTF2,CD9,ANLN,BRCA1,CLDN11,RWDD2A,TACC3,POLA2,MTMR11,CNTN1,GRAMD1B,BIRC3,DEPDC1,ARNTL2,CENPQ,ZCCHC8,SLC4A7,DEPDC1B,PI4K2B,SPDL1,CAPG,C12ORF4,HDAC9,ADAMTS6,PER3,RAD51,MPHOSPH9,FNIP2,ATP9A,LAMC2,FAR2,IPO5,MCM10,ERBB3,SLC9A7,NGEF,ASPM,STAG3,SP100,RAB27A,OSBPL3,RAD18,ING3,TRIP13,SPEG,HMMR,NDE1,MCM2,PPP2R3A,PTGS2,NOTCH3,MGLL,NTN4,SEMA3A,WDR62,DLG1,MCM6,RBM7,SPAG5,NT5C2,…
-1	9196	959	725	0.756	0.079	HPA:008000	hpa	33	cerebral cortex	2	C1ORF112,NIPAL3,ITGA3,BAIAP2L1,PHTF2,CD9,ANLN,BRCA1,CLDN11,RWDD2A,TACC3,POLA2,MTMR11,CNTN1,GRAMD1B,BIRC3,DEPDC1,ARNTL2,CENPQ,ZCCHC8,SLC4A7,DEPDC1B,PI4K2B,SPDL1,CAPG,C12ORF4,HDAC9,ADAMTS6,PER3,RAD51,MPHOSPH9,FNIP2,ATP9A,LAMC2,FAR2,IPO5,MCM10,ERBB3,SLC9A7,NGEF,ASPM,EML1,STAG3,SP100,RAB27A,OSBPL3,RAD18,ING3,TRIP13,SPEG,HMMR,NDE1,MCM2,PPP2R3A,PTGS2,NOTCH3,MGLL,NTN4,SEMA3A,WDR62,DLG1,MCM6,RBM7,SPAG5,N…
-1	9194	959	724	0.755	0.079	HPA:010000	hpa	33	colon	2	C1ORF112,NIPAL3,ITGA3,BAIAP2L1,PHTF2,CD9,ANLN,BRCA1,CLDN11,RWDD2A,TACC3,POLA2,MTMR11,CNTN1,GRAMD1B,BIRC3,DEPDC1,CENPQ,ZCCHC8,SLC4A7,DEPDC1B,PI4K2B,SPDL1,CAPG,C12ORF4,HDAC9,ADAMTS6,PER3,RAD51,MPHOSPH9,FNIP2,ATP9A,LAMC2,FAR2,IPO5,MCM10,ERBB3,SLC9A7,NGEF,ASPM,EML1,SP100,RAB27A,OSBPL3,RAD18,ING3,TRIP13,SPEG,HMMR,NDE1,MCM2,PPP2R3A,NOTCH3,MGLL,NTN4,SEMA3A,WDR62,DLG1,MCM6,RBM7,SPAG5,NT5C2,RARB,APBB1IP,P…
-1	9235	959	731	0.762	0.079	HPA:023000	hpa	33	kidney	2	C1ORF112,NIPAL3,ITGA3,BAIAP2L1,PHTF2,CD9,ANLN,BRCA1,CLDN11,RWDD2A,TACC3,POLA2,MTMR11,CNTN1,GRAMD1B,BIRC3,DEPDC1,CENPQ,ZCCHC8,SLC4A7,DEPDC1B,PI4K2B,SPDL1,CAPG,C12ORF4,HDAC9,ADAMTS6,PER3,RAD51,MPHOSPH9,FNIP2,ATP9A,LAMC2,FAR2,IPO5,MCM10,ERBB3,SLC9A7,NGEF,ASPM,EML1,STAG3,SP100,RAB27A,OSBPL3,RAD18,ING3,TRIP13,SPEG,HMMR,NDE1,MCM2,PPP2R3A,PTGS2,NOTCH3,MGLL,NTN4,SEMA3A,WDR62,DLG1,MCM6,RBM7,SPAG5,NT5C2,RA…
0.0173	197	959	39	0.041	0.198	HPA:047040_03	hpa	25	soft tissue 2; peripheral nerve[Uncertain,High]	1	PHTF2,CD9,ERBB3,FUS,MYBL2,HOMER2,SIPA1L3,GAR1,TARDBP,TUBA1B,HIST1H2BJ,EVI2A,BTBD3,TUBA1C,HIST1H2BC,HIST2H3D,HIST2H2BE,HIST1H2BL,HIST1H1C,HIST1H3J,HIST1H2BK,HIST2H3C,HIST2H2BF,HIST2H3A,HIST1H2BN,H2BFS,HIST1H2BM,HIST1H2BG,HIST1H3G,HIST1H3B,HIST1H2BE,HIST1H2BO,HIST1H3E,HIST1H2BH,HIST1H2BB,HIST1H2BF,HIST1H2BI,HIST1H4A,HIST1H3H
0.0338	161	959	33	0.034	0.205	HPA:046010_13	hpa	75	soft tissue 1; adipocytes[Supported,High]	1	ZCCHC8,FUS,TARDBP,HIST1H2BJ,FUBP1,LDB2,CKAP5,HIST1H2BC,HIST2H3D,HIST2H2BE,HIST1H2BL,HIST1H1C,HIST1H3J,HIST1H2BK,HIST2H3C,HIST2H2BF,HIST2H3A,HIST1H2BN,H2BFS,HIST1H2BM,HIST1H2BG,HIST1H3G,HIST1H3B,HIST1H2BE,HIST1H2BO,HIST1H3E,HIST1H2BH,HIST1H2BB,HIST1H2AE,HIST1H2BF,HIST1H2BI,HIST1H4A,HIST1H3H
-1	4556	959	400	0.417	0.088	KEGG:00000	keg	26	KEGG pathways	1	ITGA3,DBF4,CD9,BRCA1,CLDN11,TACC3,POLA2,CNTN1,BIRC3,PI4K2B,HDAC9,PER3,RAD51,FNIP2,LAMC2,PPP1R12A,FAR2,ERBB3,NGEF,STAG3,SP100,HMMR,MCM2,PPP2R3A,PTGS2,NOTCH3,MGLL,NTN4,SEMA3A,GTSE1,DLG1,MCM6,NT5C2,RARB,UBE2T,APBB1IP,POLD3,SYNJ2,KIF22,RIF1,SLC4A4,RBL1,CXCL2,TCF7,MEF2C,PHLPP1,KCNK2,CYLD,LPCAT2,AURKA,DNMT3B,FUS,BIRC5,PK,ORC6,EZR,CDC45,CDC6,MSH2,MAP3K1,IL11,ITPR3,DSP,CDC7,HSD3B7,CARD10,KDELR3,TIMP3,MCM…
0.00405	84	959	34	0.035	0.405	KEGG:05322	keg	26	Systemic lupus erythematosus	2	HIST1H2BJ,HIST1H2BC,HIST2H3D,HIST2H2BE,HIST1H2BL,H2AFX,HIST1H2AI,HIST1H4C,HIST1H3J,HIST1H2BK,HIST2H3C,HIST2H2BF,HIST2H3A,HIST1H2BN,HIST2H4B,HIST1H2BM,HIST1H2BG,HIST1H3G,HIST1H3B,HIST1H2BE,HIST1H2BO,HIST1H3E,HIST1H2BH,HIST1H4I,HIST1H2AJ,HIST1H2BB,HIST1H2AL,HIST1H2AE,HIST1H4D,HIST1H2BF,HIST1H2AB,HIST1H2BI,HIST1H4A,HIST1H3H
0.000347	35	959	20	0.021	0.571	KEGG:03030	keg	26	DNA replication	2	POLA2,MCM2,MCM6,POLD3,MCM5,POLE2,POLA1,MCM4,RNASEH2A,LIG1,RFC5,MCM3,RFC3,DNA2,PRIM2,RFC4,MCM7,FEN1,POLE,PRIM1
-1	10314	959	845	0.881	0.082	MI:XXX-miR-000	mi	67	miRBase microRNAs	1	C1ORF112,STPG1,NIPAL3,ITGA3,BAIAP2L1,PHTF2,DBF4,CD9,ANLN,BRCA1,CLDN11,RWDD2A,TACC3,POLA2,MTMR11,CNTN1,GRAMD1B,BIRC3,DEPDC1,ARNTL2,CENPQ,SLC4A7,DEPDC1B,PI4K2B,SPDL1,CAPG,C12ORF4,ADAMTS6,PER3,RAD51,POLQ,MPHOSPH9,FNIP2,ATP9A,LAMC2,FAR2,IPO5,MCM10,ERBB3,SLC9A7,NGEF,ASPM,EML1,MSANTD3,STAG3,SP100,PRR11,RAB27A,OSBPL3,RAD18,ING3,TRIP13,SPEG,HMMR,MCM2,PPP2R3A,PTGS2,NOTCH3,MGLL,NTN4,SEMA3A,WDR62,DLG1,MCM6,…
-1	10236	959	840	0.876	0.082	MI:hsa-miR-000	mi	67	hsa miRBase microRNAs	2	C1ORF112,STPG1,NIPAL3,ITGA3,BAIAP2L1,PHTF2,DBF4,CD9,ANLN,BRCA1,CLDN11,RWDD2A,TACC3,POLA2,MTMR11,CNTN1,GRAMD1B,BIRC3,DEPDC1,ARNTL2,CENPQ,SLC4A7,DEPDC1B,PI4K2B,SPDL1,CAPG,C12ORF4,ADAMTS6,PER3,RAD51,POLQ,MPHOSPH9,FNIP2,ATP9A,LAMC2,FAR2,IPO5,MCM10,ERBB3,SLC9A7,NGEF,ASPM,EML1,MSANTD3,STAG3,SP100,PRR11,RAB27A,OSBPL3,RAD18,ING3,TRIP13,SPEG,HMMR,MCM2,PPP2R3A,PTGS2,NOTCH3,MGLL,NTN4,SEMA3A,WDR62,DLG1,MCM6,…
0.00141	141	959	40	0.042	0.284	REAC:212165	rea	40	Epigenetic regulation of gene expression	1	DNMT3B,SUV39H1,EZH2,KAT2B,PHF19,HIST1H2BJ,DEK,TAF1A,HIST1H2BC,HIST2H3D,HIST2H2BE,HIST1H2BL,H2AFX,HIST1H4C,HIST1H3J,HIST1H2BK,HIST2H3C,HIST2H3A,HIST1H2BN,H2BFS,HIST2H4B,HIST1H2BM,HIST1H2BG,HIST1H3G,HIST1H3B,HIST1H2BE,HIST1H2BO,HIST1H3E,HIST1H2BH,UHRF1,HIST1H4I,HIST1H2AJ,HIST1H2BB,HIST1H2AE,HIST1H4D,HIST1H2BF,HIST1H2AB,HIST1H2BI,HIST1H4A,HIST1H3H
2.97e-05	101	959	35	0.036	0.347	REAC:5250913	rea	40	Positive epigenetic regulation of rRNA expression	2	KAT2B,HIST1H2BJ,DEK,TAF1A,HIST1H2BC,HIST2H3D,HIST2H2BE,HIST1H2BL,H2AFX,HIST1H4C,HIST1H3J,HIST1H2BK,HIST2H3C,HIST2H3A,HIST1H2BN,H2BFS,HIST2H4B,HIST1H2BM,HIST1H2BG,HIST1H3G,HIST1H3B,HIST1H2BE,HIST1H2BO,HIST1H3E,HIST1H2BH,HIST1H4I,HIST1H2AJ,HIST1H2BB,HIST1H2AE,HIST1H4D,HIST1H2BF,HIST1H2AB,HIST1H2BI,HIST1H4A,HIST1H3H
2.16e-07	86	959	35	0.036	0.407	REAC:5250924	rea	40	B-WICH complex positively regulates rRNA expression	3	KAT2B,HIST1H2BJ,DEK,TAF1A,HIST1H2BC,HIST2H3D,HIST2H2BE,HIST1H2BL,H2AFX,HIST1H4C,HIST1H3J,HIST1H2BK,HIST2H3C,HIST2H3A,HIST1H2BN,H2BFS,HIST2H4B,HIST1H2BM,HIST1H2BG,HIST1H3G,HIST1H3B,HIST1H2BE,HIST1H2BO,HIST1H3E,HIST1H2BH,HIST1H4I,HIST1H2AJ,HIST1H2BB,HIST1H2AE,HIST1H4D,HIST1H2BF,HIST1H2AB,HIST1H2BI,HIST1H4A,HIST1H3H
7.85e-08	72	959	32	0.033	0.444	REAC:427389	rea	40	ERCC6 (CSB) and EHMT2 (G9a) positively regulate rRNA expression	3	HIST1H2BJ,HIST1H2BC,HIST2H3D,HIST2H2BE,HIST1H2BL,H2AFX,HIST1H4C,HIST1H3J,HIST1H2BK,HIST2H3C,HIST2H3A,HIST1H2BN,H2BFS,HIST2H4B,HIST1H2BM,HIST1H2BG,HIST1H3G,HIST1H3B,HIST1H2BE,HIST1H2BO,HIST1H3E,HIST1H2BH,HIST1H4I,HIST1H2AJ,HIST1H2BB,HIST1H2AE,HIST1H4D,HIST1H2BF,HIST1H2AB,HIST1H2BI,HIST1H4A,HIST1H3H
5.18e-05	103	959	35	0.036	0.34	REAC:5250941	rea	40	Negative epigenetic regulation of rRNA expression	2	DNMT3B,SUV39H1,HIST1H2BJ,TAF1A,HIST1H2BC,HIST2H3D,HIST2H2BE,HIST1H2BL,H2AFX,HIST1H4C,HIST1H3J,HIST1H2BK,HIST2H3C,HIST2H3A,HIST1H2BN,H2BFS,HIST2H4B,HIST1H2BM,HIST1H2BG,HIST1H3G,HIST1H3B,HIST1H2BE,HIST1H2BO,HIST1H3E,HIST1H2BH,HIST1H4I,HIST1H2AJ,HIST1H2BB,HIST1H2AE,HIST1H4D,HIST1H2BF,HIST1H2AB,HIST1H2BI,HIST1H4A,HIST1H3H
3.22e-11	64	959	34	0.035	0.531	REAC:427359	rea	40	SIRT1 negatively regulates rRNA Expression	3	SUV39H1,HIST1H2BJ,TAF1A,HIST1H2BC,HIST2H3D,HIST2H2BE,HIST1H2BL,H2AFX,HIST1H4C,HIST1H3J,HIST1H2BK,HIST2H3C,HIST2H3A,HIST1H2BN,H2BFS,HIST2H4B,HIST1H2BM,HIST1H2BG,HIST1H3G,HIST1H3B,HIST1H2BE,HIST1H2BO,HIST1H3E,HIST1H2BH,HIST1H4I,HIST1H2AJ,HIST1H2BB,HIST1H2AE,HIST1H4D,HIST1H2BF,HIST1H2AB,HIST1H2BI,HIST1H4A,HIST1H3H
7.69e-05	100	959	34	0.035	0.34	REAC:427413	rea	40	NoRC negatively regulates rRNA expression	3	DNMT3B,HIST1H2BJ,TAF1A,HIST1H2BC,HIST2H3D,HIST2H2BE,HIST1H2BL,H2AFX,HIST1H4C,HIST1H3J,HIST1H2BK,HIST2H3C,HIST2H3A,HIST1H2BN,H2BFS,HIST2H4B,HIST1H2BM,HIST1H2BG,HIST1H3G,HIST1H3B,HIST1H2BE,HIST1H2BO,HIST1H3E,HIST1H2BH,HIST1H4I,HIST1H2AJ,HIST1H2BB,HIST1H2AE,HIST1H4D,HIST1H2BF,HIST1H2AB,HIST1H2BI,HIST1H4A,HIST1H3H
2.42e-12	60	959	34	0.035	0.567	REAC:5334118	rea	40	DNA methylation	2	DNMT3B,HIST1H2BJ,HIST1H2BC,HIST2H3D,HIST2H2BE,HIST1H2BL,H2AFX,HIST1H4C,HIST1H3J,HIST1H2BK,HIST2H3C,HIST2H3A,HIST1H2BN,H2BFS,HIST2H4B,HIST1H2BM,HIST1H2BG,HIST1H3G,HIST1H3B,HIST1H2BE,HIST1H2BO,HIST1H3E,HIST1H2BH,UHRF1,HIST1H4I,HIST1H2AJ,HIST1H2BB,HIST1H2AE,HIST1H4D,HIST1H2BF,HIST1H2AB,HIST1H2BI,HIST1H4A,HIST1H3H
8.54e-11	69	959	35	0.036	0.507	REAC:212300	rea	40	PRC2 methylates histones and DNA	2	DNMT3B,EZH2,PHF19,HIST1H2BJ,HIST1H2BC,HIST2H3D,HIST2H2BE,HIST1H2BL,H2AFX,HIST1H4C,HIST1H3J,HIST1H2BK,HIST2H3C,HIST2H3A,HIST1H2BN,H2BFS,HIST2H4B,HIST1H2BM,HIST1H2BG,HIST1H3G,HIST1H3B,HIST1H2BE,HIST1H2BO,HIST1H3E,HIST1H2BH,HIST1H4I,HIST1H2AJ,HIST1H2BB,HIST1H2AE,HIST1H4D,HIST1H2BF,HIST1H2AB,HIST1H2BI,HIST1H4A,HIST1H3H
2.55e-06	155	959	49	0.051	0.316	REAC:5693532	rea	51	DNA Double-Strand Break Repair	1	BRCA1,RAD51,POLQ,POLD3,RIF1,CLSPN,POLE2,RAD51AP1,RFC5,TIMELESS,CDK2,HIST1H2BJ,PARP2,RFC3,BRIP1,DNA2,BARD1,BRCA2,CHEK1,RFC4,FEN1,EXO1,RMI2,POLE,GEN1,RMI1,HIST1H2BC,KPNA2,HIST2H2BE,HIST1H2BL,H2AFX,XRCC2,HIST1H4C,BLM,HIST1H2BK,HIST1H2BN,H2BFS,HIST2H4B,HIST1H2BM,HIST1H2BG,HIST1H2BE,HIST1H2BO,HIST1H2BH,HIST1H4I,HIST1H2BB,HIST1H4D,HIST1H2BF,HIST1H2BI,HIST1H4A
0.000658	64	959	24	0.025	0.375	REAC:5693571	rea	51	Nonhomologous End-Joining (NHEJ)	2	BRCA1,RIF1,HIST1H2BJ,BARD1,HIST1H2BC,HIST2H2BE,HIST1H2BL,H2AFX,HIST1H4C,HIST1H2BK,HIST1H2BN,H2BFS,HIST2H4B,HIST1H2BM,HIST1H2BG,HIST1H2BE,HIST1H2BO,HIST1H2BH,HIST1H4I,HIST1H2BB,HIST1H4D,HIST1H2BF,HIST1H2BI,HIST1H4A
0.00694	72	959	24	0.025	0.333	REAC:5693606	rea	51	DNA Double Strand Break Response	2	BRCA1,HIST1H2BJ,BARD1,HIST1H2BC,KPNA2,HIST2H2BE,HIST1H2BL,H2AFX,HIST1H4C,HIST1H2BK,HIST1H2BN,H2BFS,HIST2H4B,HIST1H2BM,HIST1H2BG,HIST1H2BE,HIST1H2BO,HIST1H2BH,HIST1H4I,HIST1H2BB,HIST1H4D,HIST1H2BF,HIST1H2BI,HIST1H4A
0.0173	71	959	23	0.024	0.324	REAC:5693565	rea	51	Recruitment and ATM-mediated phosphorylation of repair and signaling proteins at DNA double strand breaks	3	BRCA1,HIST1H2BJ,BARD1,HIST1H2BC,HIST2H2BE,HIST1H2BL,H2AFX,HIST1H4C,HIST1H2BK,HIST1H2BN,H2BFS,HIST2H4B,HIST1H2BM,HIST1H2BG,HIST1H2BE,HIST1H2BO,HIST1H2BH,HIST1H4I,HIST1H2BB,HIST1H4D,HIST1H2BF,HIST1H2BI,HIST1H4A
2.41e-08	129	959	47	0.049	0.364	REAC:5693538	rea	51	Homology Directed Repair	2	BRCA1,RAD51,POLQ,POLD3,CLSPN,POLE2,RAD51AP1,RFC5,TIMELESS,CDK2,HIST1H2BJ,PARP2,RFC3,BRIP1,DNA2,BARD1,BRCA2,CHEK1,RFC4,FEN1,EXO1,RMI2,POLE,GEN1,RMI1,HIST1H2BC,HIST2H2BE,HIST1H2BL,H2AFX,XRCC2,HIST1H4C,BLM,HIST1H2BK,HIST1H2BN,H2BFS,HIST2H4B,HIST1H2BM,HIST1H2BG,HIST1H2BE,HIST1H2BO,HIST1H2BH,HIST1H4I,HIST1H2BB,HIST1H4D,HIST1H2BF,HIST1H2BI,HIST1H4A
1.97e-07	123	959	44	0.046	0.358	REAC:5693567	rea	51	HDR through Homologous Recombination (HR) or Single Strand Annealing (SSA)	3	BRCA1,RAD51,POLD3,CLSPN,POLE2,RAD51AP1,RFC5,TIMELESS,CDK2,HIST1H2BJ,RFC3,BRIP1,DNA2,BARD1,BRCA2,CHEK1,RFC4,EXO1,RMI2,POLE,GEN1,RMI1,HIST1H2BC,HIST2H2BE,HIST1H2BL,H2AFX,XRCC2,HIST1H4C,BLM,HIST1H2BK,HIST1H2BN,H2BFS,HIST2H4B,HIST1H2BM,HIST1H2BG,HIST1H2BE,HIST1H2BO,HIST1H2BH,HIST1H4I,HIST1H2BB,HIST1H4D,HIST1H2BF,HIST1H2BI,HIST1H4A
4.47e-07	92	959	36	0.038	0.391	REAC:5693607	rea	51	Processing of DNA double-strand break ends	4	BRCA1,CLSPN,RFC5,TIMELESS,CDK2,HIST1H2BJ,RFC3,BRIP1,DNA2,BARD1,CHEK1,RFC4,EXO1,RMI2,RMI1,HIST1H2BC,HIST2H2BE,HIST1H2BL,H2AFX,HIST1H4C,BLM,HIST1H2BK,HIST1H2BN,H2BFS,HIST2H4B,HIST1H2BM,HIST1H2BG,HIST1H2BE,HIST1H2BO,HIST1H2BH,HIST1H4I,HIST1H2BB,HIST1H4D,HIST1H2BF,HIST1H2BI,HIST1H4A
9.34e-07	78	959	32	0.033	0.41	REAC:977225	rea	63	Amyloid fiber formation	1	HIST1H2BJ,HIST1H2BC,HIST2H3D,HIST2H2BE,HIST1H2BL,H2AFX,HIST1H4C,HIST1H3J,HIST1H2BK,HIST2H3C,HIST2H3A,HIST1H2BN,H2BFS,HIST2H4B,HIST1H2BM,HIST1H2BG,HIST1H3G,HIST1H3B,HIST1H2BE,HIST1H2BO,HIST1H3E,HIST1H2BH,HIST1H4I,HIST1H2AJ,HIST1H2BB,HIST1H2AE,HIST1H4D,HIST1H2BF,HIST1H2AB,HIST1H2BI,HIST1H4A,HIST1H3H
1.96e-06	84	959	33	0.034	0.393	REAC:201722	rea	77	Formation of the beta-catenin:TCF transactivating complex	1	TCF7,HIST1H2BJ,HIST1H2BC,HIST2H3D,HIST2H2BE,HIST1H2BL,H2AFX,HIST1H4C,HIST1H3J,HIST1H2BK,HIST2H3C,HIST2H3A,HIST1H2BN,H2BFS,HIST2H4B,HIST1H2BM,HIST1H2BG,HIST1H3G,HIST1H3B,HIST1H2BE,HIST1H2BO,HIST1H3E,HIST1H2BH,HIST1H4I,HIST1H2AJ,HIST1H2BB,HIST1H2AE,HIST1H4D,HIST1H2BF,HIST1H2AB,HIST1H2BI,HIST1H4A,HIST1H3H
0.0199	41	959	16	0.017	0.39	REAC:5693579	rea	34	Homologous DNA Pairing and Strand Exchange	1	BRCA1,RAD51,RAD51AP1,RFC5,RFC3,BRIP1,DNA2,BARD1,BRCA2,CHEK1,RFC4,EXO1,RMI2,RMI1,XRCC2,BLM
0.0292	38	959	15	0.016	0.395	REAC:5693616	rea	34	Presynaptic phase of homologous DNA pairing and strand exchange	2	BRCA1,RAD51,RFC5,RFC3,BRIP1,DNA2,BARD1,BRCA2,CHEK1,RFC4,EXO1,RMI2,RMI1,XRCC2,BLM
0.0053	133	959	37	0.039	0.278	REAC:3214847	rea	66	HATs acetylate histones	1	ING3,KAT2B,HIST1H2BJ,CLOCK,HIST1H2BC,HIST2H3D,HIST2H2BE,HIST1H2BL,MORF4L1,HIST1H2AI,HIST1H4C,HIST1H3J,HIST1H2BK,HIST2H3C,HIST2H2BF,HIST2H3A,HIST1H2BN,HIST2H4B,HIST1H2BM,HIST1H2BG,HIST1H3G,HIST1H3B,HIST1H2BE,HIST1H2BO,HIST1H3E,HIST1H2BH,HIST1H4I,HIST1H2AJ,HIST1H2BB,HIST1H2AL,HIST1H2AE,HIST1H4D,HIST1H2BF,HIST1H2AB,HIST1H2BI,HIST1H4A,HIST1H3H
0.013	32	959	14	0.015	0.438	REAC:983189	rea	15	Kinesins	1	KIF22,KIF4A,KIF20A,KIF18A,KIF23,KIF11,KIF20B,CENPE,KIF2C,RACGAP1,KIF15,KIF18B,KIF4B,KIFC1
5.53e-06	87	959	33	0.034	0.379	REAC:3214815	rea	71	HDACs deacetylate histones	1	HIST1H2BJ,HIST1H2BC,HIST2H3D,HIST2H2BE,HIST1H2BL,HIST1H2AI,HIST1H4C,HIST1H3J,HIST1H2BK,HIST2H3C,HIST2H2BF,HIST2H3A,HIST1H2BN,HIST2H4B,HIST1H2BM,HIST1H2BG,HIST1H3G,HIST1H3B,HIST1H2BE,HIST1H2BO,HIST1H3E,HIST1H2BH,HIST1H4I,HIST1H2AJ,HIST1H2BB,HIST1H2AL,HIST1H2AE,HIST1H4D,HIST1H2BF,HIST1H2AB,HIST1H2BI,HIST1H4A,HIST1H3H
0.000276	16	959	11	0.011	0.688	REAC:156711	rea	4	Polo-like kinase mediated events	1	MYBL2,FOXM1,CENPF,PKMYT1,CCNB1,CCNB2,CDC25C,CDC25A,PLK1,LIN9,LIN54
0.000437	185	959	50	0.052	0.27	REAC:2559583	rea	43	Cellular Senescence	1	E2F1,MAPK3,ERF,EZH2,LMNB1,IL1A,CDK2,HIST1H1D,HIST1H1A,HIST1H2BJ,IL6,HMGA1,HMGA2,CXCL8,UBE2C,CCNE2,JUN,HIST1H2BC,HIST2H3D,HIST1H1B,HIST2H2BE,HIST1H2BL,HIST1H1C,H2AFX,HIST1H4C,HIST1H3J,HIST1H2BK,HIST2H3C,HIST2H3A,HIST1H2BN,H2BFS,HIST2H4B,HIST1H2BM,HIST1H2BG,HIST1H3G,HIST1H3B,HIST1H2BE,HIST1H2BO,HIST1H3E,HIST1H2BH,HIST1H4I,HIST1H2AJ,HIST1H2BB,HIST1H2AE,HIST1H4D,HIST1H2BF,HIST1H2AB,HIST1H2BI,HIST1H4A…
5.68e-08	75	959	33	0.034	0.44	REAC:2559586	rea	43	DNA Damage/Telomere Stress Induced Senescence	2	LMNB1,CDK2,HIST1H1D,HIST1H1A,HIST1H2BJ,HMGA1,HMGA2,CCNE2,HIST1H2BC,HIST1H1B,HIST2H2BE,HIST1H2BL,HIST1H1C,H2AFX,HIST1H4C,HIST1H2BK,HIST1H2BN,H2BFS,HIST2H4B,HIST1H2BM,HIST1H2BG,HIST1H2BE,HIST1H2BO,HIST1H2BH,HIST1H4I,HIST1H2AJ,HIST1H2BB,HIST1H2AE,HIST1H4D,HIST1H2BF,HIST1H2AB,HIST1H2BI,HIST1H4A
0.00054	117	959	36	0.038	0.308	REAC:2559580	rea	43	Oxidative Stress Induced Senescence	2	E2F1,MAPK3,EZH2,HIST1H2BJ,JUN,HIST1H2BC,HIST2H3D,HIST2H2BE,HIST1H2BL,H2AFX,HIST1H4C,HIST1H3J,HIST1H2BK,HIST2H3C,HIST2H3A,HIST1H2BN,H2BFS,HIST2H4B,HIST1H2BM,HIST1H2BG,HIST1H3G,HIST1H3B,HIST1H2BE,HIST1H2BO,HIST1H3E,HIST1H2BH,HIST1H4I,HIST1H2AJ,HIST1H2BB,HIST1H2AE,HIST1H4D,HIST1H2BF,HIST1H2AB,HIST1H2BI,HIST1H4A,HIST1H3H
5.48e-07	105	959	39	0.041	0.371	REAC:2559582	rea	43	Senescence-Associated Secretory Phenotype (SASP)	2	MAPK3,IL1A,CDK2,HIST1H2BJ,IL6,CXCL8,UBE2C,JUN,HIST1H2BC,HIST2H3D,HIST2H2BE,HIST1H2BL,H2AFX,HIST1H4C,HIST1H3J,HIST1H2BK,HIST2H3C,HIST2H3A,HIST1H2BN,H2BFS,HIST2H4B,HIST1H2BM,HIST1H2BG,HIST1H3G,HIST1H3B,HIST1H2BE,HIST1H2BO,HIST1H3E,HIST1H2BH,HIST1H4I,HIST1H2AJ,HIST1H2BB,HIST1H2AE,HIST1H4D,HIST1H2BF,HIST1H2AB,HIST1H2BI,HIST1H4A,HIST1H3H
-1	6946	959	608	0.634	0.088	REAC:0000000	rea	18	Reactome pathways	1	NIPAL3,ITGA3,DBF4,CD9,BRCA1,CLDN11,POLA2,CNTN1,BIRC3,ARNTL2,CENPQ,SLC4A7,DEPDC1B,PI4K2B,SPDL1,HDAC9,ADAMTS6,RAD51,POLQ,ATP9A,LAMC2,PPP1R12A,FAR2,IPO5,MCM10,ERBB3,SLC9A7,NGEF,STAG3,SP100,RAB27A,OSBPL3,RAD18,ING3,HMMR,NDE1,MCM2,PTGS2,NOTCH3,MGLL,NTN4,SEMA3A,GTSE1,DLG1,MCM6,NT5C2,RARB,UBE2T,APBB1IP,POLD3,SYNJ2,SENP1,KIF22,RIF1,SLC4A4,RBL1,NDC80,CXCL2,TCF7,MEF2C,PHLPP1,ATP8B1,KCNK2,CYLD,LPCAT2,AURKA,…
5.57e-11	108	959	46	0.048	0.426	REAC:1474165	rea	18	Reproduction	2	CD9,BRCA1,RAD51,STAG3,DMC1,SMC3,LMNB1,STAG1,MND1,CDK2,HIST1H2BJ,SYNE1,PSMC3IP,BRCA2,HIST1H2BC,HIST2H3D,HIST2H2BE,HIST1H2BL,H2AFX,HIST1H4C,HIST1H3J,BLM,HIST1H2BK,HIST2H3C,HIST2H3A,HIST1H2BN,H2BFS,HIST2H4B,HIST1H2BM,HIST1H2BG,HIST1H3G,HIST1H3B,HIST1H2BE,HIST1H2BO,HIST1H3E,HIST1H2BH,HIST1H4I,HIST1H2AJ,HIST1H2BB,HIST1H2AE,HIST1H4D,HIST1H2BF,HIST1H2AB,HIST1H2BI,HIST1H4A,HIST1H3H
0.000691	104	959	33	0.034	0.317	REAC:69306	rea	18	DNA Replication	2	DBF4,POLA2,MCM10,MCM2,MCM6,POLD3,ORC6,CDC45,CDC6,CDC7,MCM5,POLE2,GINS1,E2F1,POLA1,MCM4,LIG1,RFC5,MCM3,CDK2,MCM8,GINS2,RFC3,DNA2,PRIM2,GINS4,RFC4,MCM7,CDT1,FEN1,POLE,GINS3,PRIM1
2.65e-29	587	959	186	0.194	0.317	REAC:1640170	rea	18	Cell Cycle	2	DBF4,BRCA1,POLA2,CENPQ,SPDL1,RAD51,PPP1R12A,MCM10,STAG3,HMMR,NDE1,MCM2,GTSE1,MCM6,POLD3,RBL1,NDC80,AURKA,TPX2,BIRC5,ORC6,CLSPN,CDC45,CDC6,CDC7,DMC1,MCM5,POLE2,VRK1,GINS1,MYBL2,E2F1,POLA1,CENPI,MAPK3,CCP110,CEP152,MCM4,LIG1,SMC3,NCAPG,CCND1,FOXM1,RFC5,NUP107,FBXO5,MCM3,KIF20A,LMNB1,SMC4,CENPA,AKT3,CDC20,NEK2,CENPF,STAG1,CNTRL,CENPL,MASTL,TMPO,NCAPH,MND1,KIF18A,ZWINT,CENPK,OPTN,CDK2,HJURP,HIST1H2BJ…
7.07e-28	500	959	165	0.172	0.33	REAC:69278	rea	18	Cell Cycle, Mitotic	3	DBF4,POLA2,CENPQ,SPDL1,PPP1R12A,MCM10,HMMR,NDE1,MCM2,GTSE1,MCM6,POLD3,RBL1,NDC80,AURKA,TPX2,BIRC5,ORC6,CDC45,CDC6,CDC7,MCM5,POLE2,VRK1,GINS1,MYBL2,E2F1,POLA1,CENPI,MAPK3,CCP110,CEP152,MCM4,LIG1,SMC3,NCAPG,CCND1,FOXM1,RFC5,NUP107,FBXO5,MCM3,KIF20A,LMNB1,SMC4,CENPA,AKT3,CDC20,NEK2,CENPF,STAG1,CNTRL,CENPL,MASTL,TMPO,NCAPH,KIF18A,ZWINT,CENPK,OPTN,CDK2,HIST1H2BJ,MCM8,PKMYT1,SGOL1,CLIP1,GINS2,HAUS8,TOP…
0.0126	143	959	38	0.04	0.266	REAC:453279	rea	18	Mitotic G1-G1/S phases	4	DBF4,POLA2,MCM10,MCM2,MCM6,RBL1,ORC6,CDC45,CDC6,CDC7,MCM5,POLE2,MYBL2,E2F1,POLA1,MCM4,CCND1,FBXO5,MCM3,AKT3,CDK2,MCM8,TOP2A,CCNB1,PRIM2,CDC25A,MCM7,CDT1,TK1,CDK1,RRM2,CKS1B,CCNE2,POLE,LIN9,LIN54,PRIM1,DHFR
0.00296	125	959	36	0.038	0.288	REAC:69206	rea	18	G1/S Transition	5	DBF4,POLA2,MCM10,MCM2,MCM6,RBL1,ORC6,CDC45,CDC6,CDC7,MCM5,POLE2,E2F1,POLA1,MCM4,CCND1,FBXO5,MCM3,AKT3,CDK2,MCM8,CCNB1,PRIM2,CDC25A,MCM7,CDT1,TK1,CDK1,RRM2,CKS1B,CCNE2,POLE,LIN9,LIN54,PRIM1,DHFR
0.00189	28	959	14	0.015	0.5	REAC:69205	rea	18	G1/S-Specific Transcription	6	RBL1,CDC45,CDC6,E2F1,POLA1,FBXO5,CDC25A,CDT1,TK1,CDK1,RRM2,LIN9,LIN54,DHFR
1.1e-13	362	959	108	0.113	0.298	REAC:68886	rea	18	M Phase	4	CENPQ,SPDL1,NDE1,NDC80,BIRC5,VRK1,CENPI,MAPK3,CCP110,CEP152,SMC3,NCAPG,NUP107,FBXO5,KIF20A,LMNB1,SMC4,CENPA,CDC20,NEK2,CENPF,STAG1,CNTRL,CENPL,MASTL,TMPO,NCAPH,KIF18A,ZWINT,CENPK,HIST1H2BJ,SGOL1,CLIP1,HAUS8,CCNB1,CDCA8,ESPL1,SMC2,KIF23,CENPO,CENPE,NEDD1,PLK4,KIF2C,NUF2,CDCA5,NCAPG2,MCPH1,INCENP,DSN1,NEK7,CENPU,CENPJ,SPC25,CENPH,PRKCA,SKA1,NUP205,BUB1B,CCNB2,SPC24,MAD2L1,PTTG1,CENPN,PLK1,BUB1,CDK1…
5.87e-09	133	959	49	0.051	0.368	REAC:68875	rea	18	Mitotic Prophase	5	VRK1,MAPK3,NUP107,LMNB1,SMC4,MASTL,TMPO,HIST1H2BJ,CCNB1,SMC2,NCAPG2,MCPH1,NEK7,PRKCA,NUP205,CCNB2,PLK1,CDK1,HIST1H2BC,HIST2H3D,HIST2H2BE,HIST1H2BL,H2AFX,HIST1H4C,HIST1H3J,HIST1H2BK,HIST2H3C,HIST2H3A,HIST1H2BN,H2BFS,HIST2H4B,HIST1H2BM,HIST1H2BG,HIST1H3G,HIST1H3B,HIST1H2BE,HIST1H2BO,HIST1H3E,HIST1H2BH,HIST1H4I,HIST1H2AJ,HIST1H2BB,HIST1H2AE,HIST1H4D,HIST1H2BF,HIST1H2AB,HIST1H2BI,HIST1H4A,HIST1H3H
1.34e-14	68	959	39	0.041	0.574	REAC:2299718	rea	18	Condensation of Prophase Chromosomes	6	SMC4,HIST1H2BJ,CCNB1,SMC2,NCAPG2,MCPH1,PLK1,CDK1,HIST1H2BC,HIST2H3D,HIST2H2BE,HIST1H2BL,H2AFX,HIST1H4C,HIST1H3J,HIST1H2BK,HIST2H3C,HIST2H3A,HIST1H2BN,H2BFS,HIST2H4B,HIST1H2BM,HIST1H2BG,HIST1H3G,HIST1H3B,HIST1H2BE,HIST1H2BO,HIST1H3E,HIST1H2BH,HIST1H4I,HIST1H2AJ,HIST1H2BB,HIST1H2AE,HIST1H4D,HIST1H2BF,HIST1H2AB,HIST1H2BI,HIST1H4A,HIST1H3H
0.00031	178	959	49	0.051	0.275	REAC:2555396	rea	18	Mitotic Metaphase and Anaphase	5	CENPQ,SPDL1,NDE1,NDC80,BIRC5,VRK1,CENPI,SMC3,NUP107,FBXO5,LMNB1,CENPA,CDC20,CENPF,STAG1,CENPL,TMPO,KIF18A,ZWINT,CENPK,SGOL1,CLIP1,CDCA8,ESPL1,CENPO,CENPE,KIF2C,NUF2,CDCA5,INCENP,DSN1,CENPU,SPC25,CENPH,SKA1,BUB1B,SPC24,MAD2L1,PTTG1,CENPN,PLK1,BUB1,ZWILCH,UBE2C,CKAP5,AURKB,SKA2,KNTC1,ERCC6L
0.000644	177	959	48	0.05	0.271	REAC:68882	rea	18	Mitotic Anaphase	6	CENPQ,SPDL1,NDE1,NDC80,BIRC5,VRK1,CENPI,SMC3,NUP107,LMNB1,CENPA,CDC20,CENPF,STAG1,CENPL,TMPO,KIF18A,ZWINT,CENPK,SGOL1,CLIP1,CDCA8,ESPL1,CENPO,CENPE,KIF2C,NUF2,CDCA5,INCENP,DSN1,CENPU,SPC25,CENPH,SKA1,BUB1B,SPC24,MAD2L1,PTTG1,CENPN,PLK1,BUB1,ZWILCH,UBE2C,CKAP5,AURKB,SKA2,KNTC1,ERCC6L
0.00137	166	959	45	0.047	0.271	REAC:2467813	rea	18	Separation of Sister Chromatids	7	CENPQ,SPDL1,NDE1,NDC80,BIRC5,CENPI,SMC3,NUP107,CENPA,CDC20,CENPF,STAG1,CENPL,KIF18A,ZWINT,CENPK,SGOL1,CLIP1,CDCA8,ESPL1,CENPO,CENPE,KIF2C,NUF2,CDCA5,INCENP,DSN1,CENPU,SPC25,CENPH,SKA1,BUB1B,SPC24,MAD2L1,PTTG1,CENPN,PLK1,BUB1,ZWILCH,UBE2C,CKAP5,AURKB,SKA2,KNTC1,ERCC6L
1.86e-09	177	959	60	0.063	0.339	REAC:68877	rea	18	Mitotic Prometaphase	5	CENPQ,SPDL1,NDE1,NDC80,BIRC5,CENPI,CCP110,CEP152,SMC3,NCAPG,NUP107,SMC4,CENPA,CDC20,NEK2,CENPF,STAG1,CNTRL,CENPL,NCAPH,KIF18A,ZWINT,CENPK,SGOL1,CLIP1,HAUS8,CCNB1,CDCA8,SMC2,CENPO,CENPE,NEDD1,PLK4,KIF2C,NUF2,CDCA5,INCENP,DSN1,CENPU,CENPJ,SPC25,CENPH,SKA1,BUB1B,CCNB2,SPC24,MAD2L1,CENPN,PLK1,BUB1,CDK1,ZWILCH,CEP135,CKAP5,AURKB,SKA2,KNTC1,ERCC6L,MZT1,HAUS5
5.16e-11	104	959	45	0.047	0.433	REAC:2500257	rea	18	Resolution of Sister Chromatid Cohesion	6	CENPQ,SPDL1,NDE1,NDC80,BIRC5,CENPI,SMC3,NUP107,CENPA,CDC20,CENPF,STAG1,CENPL,KIF18A,ZWINT,CENPK,SGOL1,CLIP1,CCNB1,CDCA8,CENPO,CENPE,KIF2C,NUF2,CDCA5,INCENP,DSN1,CENPU,SPC25,CENPH,SKA1,BUB1B,CCNB2,SPC24,MAD2L1,CENPN,PLK1,BUB1,CDK1,ZWILCH,CKAP5,AURKB,SKA2,KNTC1,ERCC6L
0.000422	135	959	40	0.042	0.296	REAC:69242	rea	18	S Phase	4	POLA2,MCM2,MCM6,POLD3,ORC6,CDC45,CDC6,MCM5,POLE2,GINS1,E2F1,POLA1,MCM4,LIG1,SMC3,CCND1,RFC5,MCM3,STAG1,CDK2,MCM8,GINS2,RFC3,DNA2,PRIM2,CDCA5,GINS4,RFC4,CDC25A,MCM7,CDT1,FEN1,ESCO2,CKS1B,CCNE2,POLE,GINS3,LIN9,LIN54,PRIM1
0.0104	97	959	29	0.03	0.299	REAC:69239	rea	18	Synthesis of DNA	5	POLA2,MCM2,MCM6,POLD3,ORC6,CDC45,CDC6,MCM5,POLE2,GINS1,POLA1,MCM4,LIG1,RFC5,MCM3,CDK2,MCM8,GINS2,RFC3,DNA2,PRIM2,GINS4,RFC4,MCM7,CDT1,FEN1,POLE,GINS3,PRIM1
3.98e-11	32	959	23	0.024	0.719	REAC:69190	rea	18	DNA strand elongation	6	POLA2,MCM2,MCM6,POLD3,CDC45,MCM5,GINS1,POLA1,MCM4,LIG1,RFC5,MCM3,MCM8,GINS2,RFC3,DNA2,PRIM2,GINS4,RFC4,MCM7,FEN1,GINS3,PRIM1
0.00624	20	959	11	0.011	0.55	REAC:69186	rea	18	Lagging Strand Synthesis	7	POLA2,POLD3,POLA1,LIG1,RFC5,RFC3,DNA2,PRIM2,RFC4,FEN1,PRIM1
1.69e-08	12	959	12	0.013	1	REAC:176974	rea	18	Unwinding of DNA	7	MCM2,MCM6,CDC45,MCM5,GINS1,MCM4,MCM3,MCM8,GINS2,GINS4,MCM7,GINS3
8.05e-18	278	959	98	0.102	0.353	REAC:69620	rea	18	Cell Cycle Checkpoints	3	DBF4,BRCA1,CENPQ,SPDL1,MCM10,NDE1,MCM2,GTSE1,MCM6,NDC80,BIRC5,ORC6,CLSPN,CDC45,CDC6,CDC7,MCM5,CENPI,MCM4,RFC5,NUP107,MCM3,CENPA,CDC20,CENPF,CENPL,KIF18A,ZWINT,CENPK,CDK2,HIST1H2BJ,MCM8,PKMYT1,YWHAH,SGOL1,CLIP1,RFC3,CCNB1,CDCA8,BRIP1,CENPO,DNA2,BARD1,CENPE,KIF2C,NUF2,INCENP,CHEK1,DSN1,CENPU,SPC25,CENPH,SKA1,BUB1B,CCNB2,CDC25C,SPC24,RFC4,CDC25A,MAD2L1,YWHAZ,CENPN,MCM7,PLK1,BUB1,CDK1,EXO1,ZWILCH,UBE…
2.69e-07	107	959	40	0.042	0.374	REAC:69618	rea	18	Mitotic Spindle Checkpoint	4	CENPQ,SPDL1,NDE1,NDC80,BIRC5,CENPI,NUP107,CENPA,CDC20,CENPF,CENPL,KIF18A,ZWINT,CENPK,SGOL1,CLIP1,CDCA8,CENPO,CENPE,KIF2C,NUF2,INCENP,DSN1,CENPU,SPC25,CENPH,SKA1,BUB1B,SPC24,MAD2L1,CENPN,PLK1,BUB1,ZWILCH,UBE2C,CKAP5,AURKB,SKA2,KNTC1,ERCC6L
3.25e-09	91	959	39	0.041	0.429	REAC:141424	rea	18	Amplification of signal from the kinetochores	5	CENPQ,SPDL1,NDE1,NDC80,BIRC5,CENPI,NUP107,CENPA,CDC20,CENPF,CENPL,KIF18A,ZWINT,CENPK,SGOL1,CLIP1,CDCA8,CENPO,CENPE,KIF2C,NUF2,INCENP,DSN1,CENPU,SPC25,CENPH,SKA1,BUB1B,SPC24,MAD2L1,CENPN,PLK1,BUB1,ZWILCH,CKAP5,AURKB,SKA2,KNTC1,ERCC6L
3.25e-09	91	959	39	0.041	0.429	REAC:141444	rea	18	Amplification of signal from unattached kinetochores via a MAD2 inhibitory signal	6	CENPQ,SPDL1,NDE1,NDC80,BIRC5,CENPI,NUP107,CENPA,CDC20,CENPF,CENPL,KIF18A,ZWINT,CENPK,SGOL1,CLIP1,CDCA8,CENPO,CENPE,KIF2C,NUF2,INCENP,DSN1,CENPU,SPC25,CENPH,SKA1,BUB1B,SPC24,MAD2L1,CENPN,PLK1,BUB1,ZWILCH,CKAP5,AURKB,SKA2,KNTC1,ERCC6L
6.28e-10	160	959	57	0.059	0.356	REAC:69481	rea	18	G2/M Checkpoints	4	DBF4,BRCA1,MCM10,MCM2,GTSE1,MCM6,ORC6,CLSPN,CDC45,CDC6,CDC7,MCM5,MCM4,RFC5,MCM3,CDK2,HIST1H2BJ,MCM8,PKMYT1,YWHAH,RFC3,CCNB1,BRIP1,DNA2,BARD1,CHEK1,CCNB2,CDC25C,RFC4,CDC25A,YWHAZ,MCM7,CDK1,EXO1,RMI2,RMI1,HIST1H2BC,HIST2H2BE,HIST1H2BL,H2AFX,HIST1H4C,BLM,HIST1H2BK,HIST1H2BN,H2BFS,HIST2H4B,HIST1H2BM,HIST1H2BG,HIST1H2BE,HIST1H2BO,HIST1H2BH,HIST1H4I,HIST1H2BB,HIST1H4D,HIST1H2BF,HIST1H2BI,HIST1H4A
6.93e-09	89	959	38	0.04	0.427	REAC:69473	rea	18	G2/M DNA damage checkpoint	5	BRCA1,RFC5,HIST1H2BJ,YWHAH,RFC3,CCNB1,BRIP1,DNA2,BARD1,CHEK1,CDC25C,RFC4,YWHAZ,CDK1,EXO1,RMI2,RMI1,HIST1H2BC,HIST2H2BE,HIST1H2BL,H2AFX,HIST1H4C,BLM,HIST1H2BK,HIST1H2BN,H2BFS,HIST2H4B,HIST1H2BM,HIST1H2BG,HIST1H2BE,HIST1H2BO,HIST1H2BH,HIST1H4I,HIST1H2BB,HIST1H4D,HIST1H2BF,HIST1H2BI,HIST1H4A
1.89e-07	36	959	21	0.022	0.583	REAC:176187	rea	18	Activation of ATR in response to replication stress	5	DBF4,MCM10,MCM2,MCM6,ORC6,CLSPN,CDC45,CDC6,CDC7,MCM5,MCM4,RFC5,MCM3,CDK2,MCM8,RFC3,CHEK1,CDC25C,RFC4,CDC25A,MCM7
2.18e-11	102	959	45	0.047	0.441	REAC:1500620	rea	18	Meiosis	3	BRCA1,RAD51,STAG3,DMC1,SMC3,LMNB1,STAG1,MND1,CDK2,HIST1H2BJ,SYNE1,PSMC3IP,BRCA2,HIST1H2BC,HIST2H3D,HIST2H2BE,HIST1H2BL,H2AFX,HIST1H4C,HIST1H3J,BLM,HIST1H2BK,HIST2H3C,HIST2H3A,HIST1H2BN,H2BFS,HIST2H4B,HIST1H2BM,HIST1H2BG,HIST1H3G,HIST1H3B,HIST1H2BE,HIST1H2BO,HIST1H3E,HIST1H2BH,HIST1H4I,HIST1H2AJ,HIST1H2BB,HIST1H2AE,HIST1H4D,HIST1H2BF,HIST1H2AB,HIST1H2BI,HIST1H4A,HIST1H3H
9.83e-13	78	959	40	0.042	0.513	REAC:912446	rea	18	Meiotic recombination	4	BRCA1,RAD51,DMC1,MND1,CDK2,HIST1H2BJ,PSMC3IP,BRCA2,HIST1H2BC,HIST2H3D,HIST2H2BE,HIST1H2BL,H2AFX,HIST1H4C,HIST1H3J,BLM,HIST1H2BK,HIST2H3C,HIST2H3A,HIST1H2BN,H2BFS,HIST2H4B,HIST1H2BM,HIST1H2BG,HIST1H3G,HIST1H3B,HIST1H2BE,HIST1H2BO,HIST1H3E,HIST1H2BH,HIST1H4I,HIST1H2AJ,HIST1H2BB,HIST1H2AE,HIST1H4D,HIST1H2BF,HIST1H2AB,HIST1H2BI,HIST1H4A,HIST1H3H
2.32e-07	67	959	30	0.031	0.448	REAC:1221632	rea	18	Meiotic synapsis	4	BRCA1,STAG3,SMC3,LMNB1,STAG1,HIST1H2BJ,SYNE1,HIST1H2BC,HIST2H2BE,HIST1H2BL,H2AFX,HIST1H4C,HIST1H2BK,HIST1H2BN,H2BFS,HIST2H4B,HIST1H2BM,HIST1H2BG,HIST1H2BE,HIST1H2BO,HIST1H2BH,HIST1H4I,HIST1H2AJ,HIST1H2BB,HIST1H2AE,HIST1H4D,HIST1H2BF,HIST1H2AB,HIST1H2BI,HIST1H4A
1.31e-14	101	959	49	0.051	0.485	REAC:73886	rea	18	Chromosome Maintenance	3	POLA2,CENPQ,POLD3,POLE2,POLA1,CENPI,LIG1,RFC5,CENPA,CENPL,CENPK,HJURP,HIST1H2BJ,MIS18BP1,RFC3,CENPO,DNA2,PRIM2,CENPU,CENPH,RFC4,CENPN,FEN1,POLE,HIST1H2BC,HIST2H2BE,HIST1H2BL,H2AFX,HIST1H4C,HIST1H2BK,PRIM1,CENPW,HIST1H2BN,H2BFS,HIST2H4B,HIST1H2BM,HIST1H2BG,HIST1H2BE,HIST1H2BO,HIST1H2BH,HIST1H4I,HIST1H2AJ,HIST1H2BB,HIST1H2AE,HIST1H4D,HIST1H2BF,HIST1H2AB,HIST1H2BI,HIST1H4A
3.69e-12	67	959	36	0.038	0.537	REAC:774815	rea	18	Nucleosome assembly	4	CENPQ,CENPI,CENPA,CENPL,CENPK,HJURP,HIST1H2BJ,MIS18BP1,CENPO,CENPU,CENPH,CENPN,HIST1H2BC,HIST2H2BE,HIST1H2BL,H2AFX,HIST1H4C,HIST1H2BK,CENPW,HIST1H2BN,H2BFS,HIST2H4B,HIST1H2BM,HIST1H2BG,HIST1H2BE,HIST1H2BO,HIST1H2BH,HIST1H4I,HIST1H2AJ,HIST1H2BB,HIST1H2AE,HIST1H4D,HIST1H2BF,HIST1H2AB,HIST1H2BI,HIST1H4A
3.69e-12	67	959	36	0.038	0.537	REAC:606279	rea	18	Deposition of new CENPA-containing nucleosomes at the centromere	5	CENPQ,CENPI,CENPA,CENPL,CENPK,HJURP,HIST1H2BJ,MIS18BP1,CENPO,CENPU,CENPH,CENPN,HIST1H2BC,HIST2H2BE,HIST1H2BL,H2AFX,HIST1H4C,HIST1H2BK,CENPW,HIST1H2BN,H2BFS,HIST2H4B,HIST1H2BM,HIST1H2BG,HIST1H2BE,HIST1H2BO,HIST1H2BH,HIST1H4I,HIST1H2AJ,HIST1H2BB,HIST1H2AE,HIST1H4D,HIST1H2BF,HIST1H2AB,HIST1H2BI,HIST1H4A
1.53e-10	77	959	37	0.039	0.481	REAC:157579	rea	18	Telomere Maintenance	4	POLA2,POLD3,POLE2,POLA1,LIG1,RFC5,HIST1H2BJ,RFC3,DNA2,PRIM2,RFC4,FEN1,POLE,HIST1H2BC,HIST2H2BE,HIST1H2BL,H2AFX,HIST1H4C,HIST1H2BK,PRIM1,HIST1H2BN,H2BFS,HIST2H4B,HIST1H2BM,HIST1H2BG,HIST1H2BE,HIST1H2BO,HIST1H2BH,HIST1H4I,HIST1H2AJ,HIST1H2BB,HIST1H2AE,HIST1H4D,HIST1H2BF,HIST1H2AB,HIST1H2BI,HIST1H4A
0.0181	29	959	13	0.014	0.448	REAC:180786	rea	18	Extension of Telomeres	5	POLA2,POLD3,POLE2,POLA1,LIG1,RFC5,RFC3,DNA2,PRIM2,RFC4,FEN1,POLE,PRIM1
0.0013	24	959	13	0.014	0.542	REAC:174417	rea	18	Telomere C-strand (Lagging Strand) Synthesis	6	POLA2,POLD3,POLE2,POLA1,LIG1,RFC5,RFC3,DNA2,PRIM2,RFC4,FEN1,POLE,PRIM1
7.73e-07	48	959	24	0.025	0.5	REAC:171306	rea	18	Packaging Of Telomere Ends	5	HIST1H2BJ,HIST1H2BC,HIST2H2BE,HIST1H2BL,H2AFX,HIST1H4C,HIST1H2BK,HIST1H2BN,H2BFS,HIST2H4B,HIST1H2BM,HIST1H2BG,HIST1H2BE,HIST1H2BO,HIST1H2BH,HIST1H4I,HIST1H2AJ,HIST1H2BB,HIST1H2AE,HIST1H4D,HIST1H2BF,HIST1H2AB,HIST1H2BI,HIST1H4A
3e-09	31	959	21	0.022	0.677	REAC:68962	rea	18	Activation of the pre-replicative complex	1	DBF4,POLA2,MCM10,MCM2,MCM6,ORC6,CDC45,CDC6,CDC7,MCM5,POLE2,POLA1,MCM4,MCM3,CDK2,MCM8,PRIM2,MCM7,CDT1,POLE,PRIM1
2.15e-13	370	959	109	0.114	0.295	REAC:194315	rea	23	Signaling by Rho GTPases	1	CENPQ,DEPDC1B,SPDL1,PPP1R12A,NGEF,NDE1,NDC80,BIRC5,DAAM1,CENPI,MAPK3,NUP107,ECT2,ACTR3,CENPA,NCF2,CDC20,CENPF,KIF14,GNA13,ARAP3,CENPL,KIF18A,ZWINT,CIT,CENPK,HIST1H2BJ,MCF2L,RHOJ,YWHAH,ARHGAP22,SGOL1,CLIP1,DIAPH1,MYH10,CDCA8,ARHGAP20,CENPO,ARHGAP24,CENPE,DIAPH3,IQGAP1,KIF2C,NUF2,CALM2,TIAM2,PAK1,INCENP,DSN1,CENPU,SPC25,CENPH,SKA1,BUB1B,CDC25C,ABR,PKN3,FMNL3,RACGAP1,SPC24,MAD2L1,YWHAZ,CENPN,PLK1,BU…
1.99e-15	266	959	91	0.095	0.342	REAC:195258	rea	23	RHO GTPase Effectors	2	CENPQ,SPDL1,PPP1R12A,NDE1,NDC80,BIRC5,DAAM1,CENPI,MAPK3,NUP107,ACTR3,CENPA,NCF2,CDC20,CENPF,KIF14,CENPL,KIF18A,ZWINT,CIT,CENPK,HIST1H2BJ,YWHAH,SGOL1,CLIP1,DIAPH1,MYH10,CDCA8,CENPO,CENPE,DIAPH3,IQGAP1,KIF2C,NUF2,CALM2,PAK1,INCENP,DSN1,CENPU,SPC25,CENPH,SKA1,BUB1B,CDC25C,PKN3,FMNL3,SPC24,MAD2L1,YWHAZ,CENPN,PLK1,BUB1,ZWILCH,CKAP5,AURKB,HIST1H2BC,SKA2,HIST2H3D,IQGAP3,KNTC1,HIST2H2BE,HIST1H2BL,ERCC6L,…
1.16e-07	117	959	43	0.045	0.368	REAC:5663220	rea	23	RHO GTPases Activate Formins	3	CENPQ,SPDL1,NDE1,NDC80,BIRC5,DAAM1,CENPI,NUP107,CENPA,CDC20,CENPF,CENPL,KIF18A,ZWINT,CENPK,SGOL1,CLIP1,DIAPH1,CDCA8,CENPO,CENPE,DIAPH3,KIF2C,NUF2,INCENP,DSN1,CENPU,SPC25,CENPH,SKA1,BUB1B,FMNL3,SPC24,MAD2L1,CENPN,PLK1,BUB1,ZWILCH,CKAP5,AURKB,SKA2,KNTC1,ERCC6L
3.64e-10	86	959	39	0.041	0.453	REAC:5625740	rea	23	RHO GTPases activate PKNs	3	PPP1R12A,HIST1H2BJ,YWHAH,MYH10,PAK1,CDC25C,PKN3,YWHAZ,HIST1H2BC,HIST2H3D,HIST2H2BE,HIST1H2BL,H2AFX,HIST1H4C,HIST1H3J,HIST1H2BK,HIST2H3C,HIST2H3A,HIST1H2BN,H2BFS,HIST2H4B,HIST1H2BM,HIST1H2BG,HIST1H3G,HIST1H3B,HIST1H2BE,HIST1H2BO,HIST1H3E,HIST1H2BH,HIST1H4I,HIST1H2AJ,HIST1H2BB,HIST1H2AE,HIST1H4D,HIST1H2BF,HIST1H2AB,HIST1H2BI,HIST1H4A,HIST1H3H
2.78e-10	61	959	32	0.033	0.525	REAC:5625886	rea	23	Activated PKN1 stimulates transcription of AR (androgen receptor) regulated genes KLK2 and KLK3	4	HIST1H2BJ,HIST1H2BC,HIST2H3D,HIST2H2BE,HIST1H2BL,H2AFX,HIST1H4C,HIST1H3J,HIST1H2BK,HIST2H3C,HIST2H3A,HIST1H2BN,H2BFS,HIST2H4B,HIST1H2BM,HIST1H2BG,HIST1H3G,HIST1H3B,HIST1H2BE,HIST1H2BO,HIST1H3E,HIST1H2BH,HIST1H4I,HIST1H2AJ,HIST1H2BB,HIST1H2AE,HIST1H4D,HIST1H2BF,HIST1H2AB,HIST1H2BI,HIST1H4A,HIST1H3H
0.00191	118	959	35	0.036	0.297	REAC:211000	rea	56	Gene Silencing by RNA	1	NUP107,HIST1H2BJ,NUP205,HIST1H2BC,HIST2H3D,HIST2H2BE,HIST1H2BL,MYBL1,H2AFX,HIST1H4C,HIST1H3J,HIST1H2BK,HIST2H3C,HIST2H3A,HIST1H2BN,H2BFS,HIST2H4B,HIST1H2BM,HIST1H2BG,HIST1H3G,HIST1H3B,HIST1H2BE,HIST1H2BO,HIST1H3E,HIST1H2BH,HIST1H4I,HIST1H2AJ,HIST1H2BB,HIST1H2AE,HIST1H4D,HIST1H2BF,HIST1H2AB,HIST1H2BI,HIST1H4A,HIST1H3H
5.84e-05	99	959	34	0.035	0.343	REAC:5578749	rea	56	Transcriptional regulation by small RNAs	2	NUP107,HIST1H2BJ,NUP205,HIST1H2BC,HIST2H3D,HIST2H2BE,HIST1H2BL,H2AFX,HIST1H4C,HIST1H3J,HIST1H2BK,HIST2H3C,HIST2H3A,HIST1H2BN,H2BFS,HIST2H4B,HIST1H2BM,HIST1H2BG,HIST1H3G,HIST1H3B,HIST1H2BE,HIST1H2BO,HIST1H3E,HIST1H2BH,HIST1H4I,HIST1H2AJ,HIST1H2BB,HIST1H2AE,HIST1H4D,HIST1H2BF,HIST1H2AB,HIST1H2BI,HIST1H4A,HIST1H3H
8.87e-05	105	959	35	0.036	0.333	REAC:73864	rea	45	RNA Polymerase I Transcription	1	MAPK3,KAT2B,HIST1H2BJ,TAF1A,HIST1H2BC,HIST2H3D,HIST2H2BE,HIST1H2BL,H2AFX,HIST1H4C,HIST1H3J,HIST1H2BK,HIST2H3C,HIST2H3A,HIST1H2BN,H2BFS,HIST2H4B,HIST1H2BM,HIST1H2BG,HIST1H3G,HIST1H3B,HIST1H2BE,HIST1H2BO,HIST1H3E,HIST1H2BH,HIST1H4I,HIST1H2AJ,HIST1H2BB,HIST1H2AE,HIST1H4D,HIST1H2BF,HIST1H2AB,HIST1H2BI,HIST1H4A,HIST1H3H
1.96e-06	84	959	33	0.034	0.393	REAC:73777	rea	45	RNA Polymerase I Chain Elongation	2	HIST1H2BJ,TAF1A,HIST1H2BC,HIST2H3D,HIST2H2BE,HIST1H2BL,H2AFX,HIST1H4C,HIST1H3J,HIST1H2BK,HIST2H3C,HIST2H3A,HIST1H2BN,H2BFS,HIST2H4B,HIST1H2BM,HIST1H2BG,HIST1H3G,HIST1H3B,HIST1H2BE,HIST1H2BO,HIST1H3E,HIST1H2BH,HIST1H4I,HIST1H2AJ,HIST1H2BB,HIST1H2AE,HIST1H4D,HIST1H2BF,HIST1H2AB,HIST1H2BI,HIST1H4A,HIST1H3H
5.18e-05	103	959	35	0.036	0.34	REAC:73854	rea	45	RNA Polymerase I Promoter Clearance	2	MAPK3,KAT2B,HIST1H2BJ,TAF1A,HIST1H2BC,HIST2H3D,HIST2H2BE,HIST1H2BL,H2AFX,HIST1H4C,HIST1H3J,HIST1H2BK,HIST2H3C,HIST2H3A,HIST1H2BN,H2BFS,HIST2H4B,HIST1H2BM,HIST1H2BG,HIST1H3G,HIST1H3B,HIST1H2BE,HIST1H2BO,HIST1H3E,HIST1H2BH,HIST1H4I,HIST1H2AJ,HIST1H2BB,HIST1H2AE,HIST1H4D,HIST1H2BF,HIST1H2AB,HIST1H2BI,HIST1H4A,HIST1H3H
1.03e-11	59	959	33	0.034	0.559	REAC:73728	rea	45	RNA Polymerase I Promoter Opening	3	MAPK3,HIST1H2BJ,HIST1H2BC,HIST2H3D,HIST2H2BE,HIST1H2BL,H2AFX,HIST1H4C,HIST1H3J,HIST1H2BK,HIST2H3C,HIST2H3A,HIST1H2BN,H2BFS,HIST2H4B,HIST1H2BM,HIST1H2BG,HIST1H3G,HIST1H3B,HIST1H2BE,HIST1H2BO,HIST1H3E,HIST1H2BH,HIST1H4I,HIST1H2AJ,HIST1H2BB,HIST1H2AE,HIST1H4D,HIST1H2BF,HIST1H2AB,HIST1H2BI,HIST1H4A,HIST1H3H
0.0001	110	959	36	0.038	0.327	REAC:5619507	rea	12	Activation of HOX genes during differentiation	1	RARB,EZH2,HIST1H2BJ,RARG,JUN,HIST1H2BC,HIST2H3D,HIST2H2BE,HIST1H2BL,H2AFX,HIST1H4C,HIST1H3J,HIST1H2BK,HIST2H3C,HIST2H3A,HIST1H2BN,H2BFS,HIST2H4B,HIST1H2BM,HIST1H2BG,HIST1H3G,HIST1H3B,HIST1H2BE,HIST1H2BO,HIST1H3E,HIST1H2BH,HIST1H4I,HIST1H2AJ,HIST1H2BB,HIST1H2AE,HIST1H4D,HIST1H2BF,HIST1H2AB,HIST1H2BI,HIST1H4A,HIST1H3H
0.0001	110	959	36	0.038	0.327	REAC:5617472	rea	12	Activation of anterior HOX genes in hindbrain development during early embryogenesis	2	RARB,EZH2,HIST1H2BJ,RARG,JUN,HIST1H2BC,HIST2H3D,HIST2H2BE,HIST1H2BL,H2AFX,HIST1H4C,HIST1H3J,HIST1H2BK,HIST2H3C,HIST2H3A,HIST1H2BN,H2BFS,HIST2H4B,HIST1H2BM,HIST1H2BG,HIST1H3G,HIST1H3B,HIST1H2BE,HIST1H2BO,HIST1H3E,HIST1H2BH,HIST1H4I,HIST1H2AJ,HIST1H2BB,HIST1H2AE,HIST1H4D,HIST1H2BF,HIST1H2AB,HIST1H2BI,HIST1H4A,HIST1H3H
0.0421	31	959	13	0.014	0.419	REAC:5693537	rea	19	Resolution of D-Loop Structures	1	BRCA1,RAD51,RAD51AP1,BRIP1,DNA2,BARD1,BRCA2,EXO1,RMI2,GEN1,RMI1,XRCC2,BLM
0.0153	25	959	12	0.013	0.48	REAC:5693554	rea	19	Resolution of D-loop Structures through Synthesis-Dependent Strand Annealing (SDSA)	2	BRCA1,RAD51,RAD51AP1,BRIP1,DNA2,BARD1,BRCA2,EXO1,RMI2,RMI1,XRCC2,BLM
0.0421	31	959	13	0.014	0.419	REAC:5693568	rea	19	Resolution of D-loop Structures through Holliday Junction Intermediates	2	BRCA1,RAD51,RAD51AP1,BRIP1,DNA2,BARD1,BRCA2,EXO1,RMI2,GEN1,RMI1,XRCC2,BLM
0.00228	2008	959	217	0.226	0.108	TF:M08491_1	tf	17	Factor: HOXB13:TBR2; motif: ANGTGTNNMATAAAN; match class: 1	1	PHTF2,ANLN,DEPDC1,ARNTL2,PI4K2B,C12ORF4,HDAC9,FNIP2,LAMC2,IPO5,RAD18,ING3,PPP2R3A,PTGS2,SEMA3A,DLG1,RBM7,SYNJ2,CXCL2,KCNK2,SERTAD4,AURKA,FUS,OSBPL8,G2E3,CLSPN,MSH2,CDC7,VRK1,TRIB3,FERMT1,POLA1,KATNAL1,SGK3,ZDHHC2,ZNF85,ITGB8,MET,MEOX2,FSD1L,TRDMT1,NEIL3,NCAPG,CCDC34,CPT1A,PPFIBP1,RAD51AP1,TIMELESS,NEDD9,ADTRP,CAP2,TTK,KIF20A,KAT2B,ECT2,FNDC4,EVA1A,SRSF7,AKT3,RGS4,GBP3,DIEXF,TJP2,CTNNAL1,WDR34,CNT…
0.0114	1853	959	199	0.208	0.107	TF:M07466_1	tf	52	Factor: Six-1; motif: CTCARRTTWCN; match class: 1	1	C1ORF112,BAIAP2L1,DBF4,MTMR11,BIRC3,DEPDC1,C12ORF4,FAR2,ASPM,MSANTD3,STAG3,OSBPL3,RAD18,NDE1,SEMA3A,WDR62,RBM7,POLD3,NDC80,CXCL2,TCF7,KCNK2,LPCAT2,SEL1L3,WDR76,CDC6,HIVEP1,HNRNPH3,KDELR3,POLE2,MYBL2,E2F1,METTL4,SUV39H1,VWA8,ZDHHC2,SH2D4A,SIPA1L3,RASA4,CPED1,TSPAN13,TRDMT1,GAR1,CCND1,RAD51AP1,HINT3,FBXO5,TTK,LMNB1,ECT2,IL1A,ACTR3,STEAP3,FNDC4,AKT3,GBP3,NEK2,DCLRE1B,LTBP2,OGFRL1,IFIT3,HELLS,GNA13,T…
0.000908	8348	959	739	0.771	0.089	TF:M01010_1	tf	32	Factor: HMGIY; motif: NNKKNAWTTTNYTNN; match class: 1	1	C1ORF112,STPG1,NIPAL3,PHTF2,DBF4,ANLN,BRCA1,CLDN11,RWDD2A,TACC3,CNTN1,GRAMD1B,BIRC3,DEPDC1,ARNTL2,CENPQ,ZCCHC8,PI4K2B,SPDL1,CAPG,HDAC9,ADAMTS6,PER3,RAD51,POLQ,FNIP2,LAMC2,FAR2,IPO5,MCM10,SLC9A7,NGEF,ASPM,MSANTD3,STAG3,SP100,PRR11,RAB27A,OSBPL3,RAD18,ING3,HMMR,NDE1,PPP2R3A,PTGS2,MGLL,NTN4,SEMA3A,WDR62,DLG1,MCM6,RBM7,SPAG5,UBE2T,APBB1IP,POLD3,N4BP2,SYNJ2,SENP1,PTPRH,RIF1,MOK,RBL1,CXCL2,TCF7,MEF2C,P…
-1	11895	959	958	0.999	0.081	TF:M00000	tf	22	Transfac	1	C1ORF112,STPG1,NIPAL3,ITGA3,BAIAP2L1,PHTF2,DBF4,CD9,ANLN,BRCA1,CLDN11,RWDD2A,TACC3,POLA2,MTMR11,CNTN1,GRAMD1B,BIRC3,DEPDC1,ARNTL2,CENPQ,ZCCHC8,SLC4A7,DEPDC1B,PI4K2B,SPDL1,CAPG,C12ORF4,HDAC9,ADAMTS6,PER3,RAD51,POLQ,MPHOSPH9,FNIP2,ATP9A,LAMC2,PPP1R12A,FAR2,IPO5,MCM10,ERBB3,SLC9A7,NGEF,ASPM,EML1,MSANTD3,STAG3,SP100,PRR11,RAB27A,OSBPL3,RAD18,ING3,TRIP13,SPEG,HMMR,NDE1,MCM2,PPP2R3A,PTGS2,NOTCH3,MGLL,N…
0.00349	8288	959	731	0.762	0.088	TF:M03559_0	tf	22	Factor: Pit-1; motif: NNWWATTCAT; match class: 0	2	C1ORF112,STPG1,NIPAL3,ITGA3,BAIAP2L1,PHTF2,DBF4,CD9,RWDD2A,TACC3,POLA2,CNTN1,GRAMD1B,BIRC3,DEPDC1,ARNTL2,CENPQ,ZCCHC8,SLC4A7,DEPDC1B,SPDL1,CAPG,C12ORF4,HDAC9,ADAMTS6,PER3,RAD51,POLQ,MPHOSPH9,FNIP2,ATP9A,LAMC2,PPP1R12A,MCM10,ERBB3,SLC9A7,ASPM,MSANTD3,SP100,PRR11,RAB27A,OSBPL3,RAD18,ING3,SPEG,HMMR,NDE1,MCM2,PPP2R3A,PTGS2,MGLL,NTN4,SEMA3A,GTSE1,WDR62,DLG1,RBM7,SPAG5,NT5C2,RARB,UBE2T,APBB1IP,POLD3,N4…
0.000144	4959	959	478	0.498	0.096	TF:M03559_1	tf	22	Factor: Pit-1; motif: NNWWATTCAT; match class: 1	3	C1ORF112,STPG1,NIPAL3,PHTF2,DBF4,RWDD2A,CNTN1,GRAMD1B,BIRC3,DEPDC1,CENPQ,SLC4A7,DEPDC1B,SPDL1,CAPG,C12ORF4,ADAMTS6,PER3,RAD51,POLQ,MPHOSPH9,ATP9A,LAMC2,PPP1R12A,MCM10,MSANTD3,SP100,PRR11,RAB27A,OSBPL3,RAD18,ING3,SPEG,MCM2,PPP2R3A,MGLL,SEMA3A,RBM7,SPAG5,RARB,UBE2T,APBB1IP,POLD3,N4BP2,SENP1,KIF22,SLC4A4,MOK,CXCL2,MEF2C,PHLPP1,COBLL1,KCNK2,CYLD,WDFY1,AURKA,FUS,KIF4A,OSBPL8,PK,SEL1L3,ORC6,G2E3,WDR76,…
0.02	5507	959	508	0.53	0.092	TF:M00739_0	tf	22	Factor: E2F-4:DP-2; motif: TTTCSCGC; match class: 0	2	STPG1,NIPAL3,BAIAP2L1,DBF4,ANLN,BRCA1,CLDN11,RWDD2A,TACC3,POLA2,CNTN1,ARNTL2,CENPQ,ZCCHC8,SPDL1,C12ORF4,HDAC9,PER3,RAD51,MPHOSPH9,PPP1R12A,FAR2,ERBB3,SLC9A7,NGEF,STAG3,ING3,MCM2,PPP2R3A,PTGS2,WDR62,MCM6,NT5C2,POLD3,N4BP2,SYNJ2,SENP1,MOK,RBL1,CXCL2,TCF7,PHLPP1,ATP8B1,COBLL1,KCNK2,SERTAD4,CYLD,WDFY1,AURKA,FUS,KIF4A,OSBPL8,PK,SEL1L3,ORC6,WDR76,CLSPN,CDC45,CDC6,MSH2,MAP3K1,TBC1D2,IL11,HIVEP1,ITPR3,CD…
3.15e-06	1717	959	204	0.213	0.119	TF:M00739_1	tf	22	Factor: E2F-4:DP-2; motif: TTTCSCGC; match class: 1	3	BAIAP2L1,DBF4,CLDN11,CENPQ,RAD51,FAR2,ERBB3,STAG3,MCM2,PPP2R3A,WDR62,MCM6,N4BP2,SENP1,RBL1,TCF7,ATP8B1,SERTAD4,WDFY1,AURKA,FUS,SEL1L3,CLSPN,MSH2,HIVEP1,ITPR3,CDC7,DMC1,MCM5,DAAM1,DOK5,E2F1,SMS,KATNAL1,MCM4,PPP1R13L,RNASEH2A,DMPK,ASF1B,LIG1,EZH2,CXCL12,SMC3,CCND1,MCM3,LMNB1,FGF1,SMC4,GPD2,FNDC4,SRSF7,RND3,KCNC4,MFAP2,STMN1,STAG1,CNTRL,GALNT12,OGFRL1,HELLS,GOT1,MASTL,TMPO,TUBA1B,STIL,HIST1H1D,HIST1…
0.00153	8473	959	747	0.779	0.088	TF:M00770_0	tf	22	Factor: C/EBP; motif: NNNTKNNGNAAN; match class: 0	2	C1ORF112,STPG1,NIPAL3,ITGA3,BAIAP2L1,PHTF2,DBF4,ANLN,CLDN11,RWDD2A,POLA2,CNTN1,GRAMD1B,BIRC3,DEPDC1,ARNTL2,CENPQ,ZCCHC8,SLC4A7,DEPDC1B,PI4K2B,SPDL1,CAPG,HDAC9,ADAMTS6,PER3,RAD51,POLQ,MPHOSPH9,FNIP2,ATP9A,LAMC2,PPP1R12A,FAR2,IPO5,MCM10,ERBB3,ASPM,MSANTD3,PRR11,RAB27A,OSBPL3,RAD18,ING3,HMMR,NDE1,PTGS2,MGLL,NTN4,SEMA3A,DLG1,RBM7,SPAG5,RARB,UBE2T,APBB1IP,POLD3,N4BP2,SYNJ2,SENP1,KIF22,RIF1,SLC4A4,MOK,…
2.47e-06	4592	959	458	0.478	0.1	TF:M00770_1	tf	22	Factor: C/EBP; motif: NNNTKNNGNAAN; match class: 1	3	C1ORF112,DBF4,CLDN11,POLA2,GRAMD1B,ARNTL2,CENPQ,SLC4A7,DEPDC1B,SPDL1,CAPG,HDAC9,PER3,POLQ,MPHOSPH9,FNIP2,LAMC2,PPP1R12A,MCM10,ERBB3,RAB27A,RAD18,ING3,HMMR,NDE1,PTGS2,NTN4,SEMA3A,DLG1,RBM7,SPAG5,RARB,UBE2T,APBB1IP,POLD3,N4BP2,SYNJ2,RIF1,SLC4A4,NDC80,MEF2C,PHLPP1,COBLL1,KCNK2,SERTAD4,CYLD,LPCAT2,BIRC5,OSBPL8,PK,SEL1L3,EZR,CLSPN,CDC45,CBX5,TBC1D2,DSP,HNRNPH3,CDC7,PRTFDC1,CARD10,DMC1,GNPNAT1,DAAM1,RI…
0.00481	4296	959	413	0.431	0.096	TF:M01125_0	tf	22	Factor: Oct-4; motif: YWTTSTNATGCAAAT; match class: 0	2	DBF4,ANLN,MTMR11,CNTN1,ARNTL2,CENPQ,PI4K2B,SPDL1,C12ORF4,HDAC9,ADAMTS6,LAMC2,MCM10,SLC9A7,RAB27A,NDE1,PPP2R3A,PTGS2,MGLL,NTN4,SEMA3A,MCM6,RBM7,SPAG5,RARB,APBB1IP,N4BP2,SENP1,KIF22,RIF1,NDC80,MEF2C,COBLL1,KCNK2,SERTAD4,CYLD,AURKA,OSBPL8,PK,SEL1L3,ORC6,WDR76,EZR,CDC6,MAP3K1,ITPR3,DSP,CDC7,PRTFDC1,CARD10,MICALL1,KDELR3,POLE2,DAAM1,RASSF2,FERMT1,E2F1,FAM83D,METTL4,SUV39H1,PLP2,PLS3,CENPI,SGCG,VWA8,KA…
0.0134	5208	959	485	0.506	0.093	TF:M00342_0	tf	22	Factor: Oct-1; motif: TATGCAAATN; match class: 0	2	C1ORF112,PHTF2,DBF4,CD9,ANLN,BRCA1,CLDN11,RWDD2A,POLA2,MTMR11,GRAMD1B,ARNTL2,CENPQ,ZCCHC8,SPDL1,C12ORF4,ADAMTS6,ATP9A,LAMC2,PPP1R12A,IPO5,SLC9A7,ASPM,STAG3,SP100,PRR11,RAB27A,OSBPL3,RAD18,ING3,SPEG,HMMR,NDE1,MCM2,PPP2R3A,PTGS2,NTN4,RBM7,UBE2T,N4BP2,SENP1,PTPRH,MOK,RBL1,NDC80,MEF2C,ATP8B1,COBLL1,KCNK2,SERTAD4,DNMT3B,BIRC5,OSBPL8,PK,SEL1L3,ORC6,EZR,CDC6,MAP3K1,TBC1D2,ITPR3,DSP,HNRNPH3,HSD3B7,CDKN3,…
0.0446	7226	959	642	0.669	0.089	TF:M07038_0	tf	22	Factor: DBP; motif: TTRCATAANN; match class: 0	2	C1ORF112,STPG1,BAIAP2L1,PHTF2,DBF4,CD9,ANLN,CLDN11,RWDD2A,POLA2,CNTN1,GRAMD1B,DEPDC1,CENPQ,SLC4A7,DEPDC1B,PI4K2B,SPDL1,C12ORF4,PER3,RAD51,POLQ,MPHOSPH9,FNIP2,LAMC2,PPP1R12A,FAR2,IPO5,MCM10,ERBB3,SLC9A7,NGEF,ASPM,SP100,PRR11,RAB27A,OSBPL3,ING3,TRIP13,HMMR,NDE1,PPP2R3A,PTGS2,NOTCH3,NTN4,SEMA3A,WDR62,DLG1,RBM7,SPAG5,NT5C2,RARB,UBE2T,APBB1IP,POLD3,N4BP2,SENP1,RIF1,SLC4A4,MOK,NDC80,CXCL2,MEF2C,COBLL1,…
0.0029	6040	959	557	0.581	0.092	TF:M01723_0	tf	22	Factor: SATB1; motif: AKWAWTAAHGRYMNWW; match class: 0	2	PHTF2,ANLN,BRCA1,CLDN11,RWDD2A,CNTN1,GRAMD1B,DEPDC1,ARNTL2,CENPQ,SLC4A7,DEPDC1B,PI4K2B,SPDL1,CAPG,C12ORF4,HDAC9,ADAMTS6,PER3,RAD51,POLQ,ATP9A,FAR2,IPO5,ASPM,MSANTD3,STAG3,PRR11,RAD18,ING3,HMMR,MCM2,PTGS2,MGLL,NTN4,SEMA3A,WDR62,RBM7,SPAG5,RARB,UBE2T,APBB1IP,POLD3,N4BP2,SYNJ2,SENP1,KIF22,NDC80,CXCL2,MEF2C,ATP8B1,COBLL1,KCNK2,SERTAD4,CYLD,WDFY1,LPCAT2,AURKA,TPX2,FUS,KIF4A,OSBPL8,PK,G2E3,CLSPN,CDC45,…
0.00147	4099	959	400	0.417	0.098	TF:M00930_0	tf	22	Factor: Oct-1; motif: TNATTTGCATW; match class: 0	2	DBF4,ANLN,BRCA1,RWDD2A,MTMR11,CNTN1,ARNTL2,CENPQ,ZCCHC8,SLC4A7,PI4K2B,SPDL1,C12ORF4,HDAC9,ADAMTS6,LAMC2,PPP1R12A,FAR2,IPO5,SLC9A7,MSANTD3,SP100,PRR11,OSBPL3,RAD18,HMMR,PPP2R3A,SEMA3A,MCM6,RBM7,SPAG5,RARB,UBE2T,APBB1IP,POLD3,PTPRH,RIF1,SLC4A4,RBL1,NDC80,CXCL2,ATP8B1,COBLL1,KCNK2,SERTAD4,CYLD,AURKA,KIF4A,OSBPL8,PK,SEL1L3,G2E3,CLSPN,HIVEP1,DSP,HNRNPH3,PRTFDC1,GNPNAT1,CEP128,FAM83D,METTL4,SCML2,SGCG,…
0.0472	5555	959	509	0.531	0.092	TF:M00161_0	tf	22	Factor: Oct-1; motif: MKVATTTGCATATT; match class: 0	2	ITGA3,PHTF2,DBF4,ANLN,BRCA1,RWDD2A,POLA2,MTMR11,CNTN1,BIRC3,DEPDC1,ARNTL2,CENPQ,ZCCHC8,SLC4A7,SPDL1,CAPG,C12ORF4,HDAC9,ADAMTS6,ATP9A,LAMC2,PPP1R12A,IPO5,ERBB3,SLC9A7,ASPM,MSANTD3,SP100,PRR11,RAB27A,OSBPL3,RAD18,ING3,HMMR,NDE1,PPP2R3A,SEMA3A,DLG1,MCM6,RBM7,RARB,UBE2T,APBB1IP,POLD3,N4BP2,SENP1,KIF22,PTPRH,RIF1,SLC4A4,RBL1,NDC80,CXCL2,MEF2C,ATP8B1,COBLL1,SERTAD4,AURKA,BIRC5,KIF4A,OSBPL8,SEL1L3,EZR,C…
0.00878	1901	959	204	0.213	0.107	TF:M00161_1	tf	22	Factor: Oct-1; motif: MKVATTTGCATATT; match class: 1	3	ITGA3,BRCA1,RWDD2A,BIRC3,ARNTL2,ZCCHC8,SPDL1,ADAMTS6,PPP1R12A,IPO5,RAB27A,OSBPL3,HMMR,NDE1,MCM6,RARB,UBE2T,APBB1IP,RIF1,RBL1,NDC80,COBLL1,SERTAD4,OSBPL8,SEL1L3,DSP,PRTFDC1,CEP128,METTL4,SCML2,SGCG,TANGO6,HOMER2,TJP1,PLAT,MEST,MEOX2,TSPAN13,CXCL12,GAR1,NEIL3,NCAPG,LPXN,FOXM1,RAD51AP1,RFC5,KCTD20,CAP2,KIF20A,ECT2,IL1A,SRSF7,CACYBP,NCF2,DIEXF,NEK2,CNTRL,IFIT3,IFIT2,MYCT1,CENPL,MND1,KIF18A,TRMT13,INH…
0.00177	9339	959	810	0.845	0.087	TF:M04855_0	tf	22	Factor: IRF-4; motif: AAGTTTC; match class: 0	2	C1ORF112,STPG1,NIPAL3,ITGA3,BAIAP2L1,PHTF2,DBF4,CD9,ANLN,CLDN11,RWDD2A,TACC3,POLA2,MTMR11,CNTN1,GRAMD1B,BIRC3,DEPDC1,ARNTL2,CENPQ,ZCCHC8,SLC4A7,DEPDC1B,PI4K2B,SPDL1,CAPG,C12ORF4,HDAC9,ADAMTS6,PER3,RAD51,POLQ,MPHOSPH9,FNIP2,ATP9A,LAMC2,PPP1R12A,FAR2,IPO5,MCM10,ERBB3,SLC9A7,NGEF,ASPM,MSANTD3,STAG3,SP100,RAB27A,OSBPL3,ING3,TRIP13,SPEG,HMMR,NDE1,PPP2R3A,PTGS2,NOTCH3,MGLL,SEMA3A,GTSE1,WDR62,DLG1,MCM6,…
0.0263	3234	959	318	0.332	0.098	TF:M00124_0	tf	22	Factor: Pbx-1b; motif: NNCATCAATCAANNW; match class: 0	2	C1ORF112,STPG1,NIPAL3,BAIAP2L1,ANLN,BRCA1,CNTN1,GRAMD1B,BIRC3,DEPDC1,CENPQ,PI4K2B,SPDL1,FNIP2,LAMC2,PPP1R12A,FAR2,MSANTD3,SP100,RAD18,ING3,SPEG,HMMR,MCM2,PTGS2,SEMA3A,RBM7,APBB1IP,POLD3,N4BP2,SENP1,SLC4A4,NDC80,PHLPP1,ATP8B1,KCNK2,LPCAT2,AURKA,OSBPL8,PK,G2E3,CLSPN,TBC1D2,CDC7,CARD10,MCM5,CDKN3,RIN3,CEP128,RPS6KA5,DOK5,RASSF2,METTL4,SUV39H1,CENPI,SGCG,KATNAL1,CCP110,ZDHHC2,PLAT,ITGB8,MET,CPED1,SMC…
0.00049	7822	959	701	0.731	0.09	TF:M04063_0	tf	22	Factor: Pax-4; motif: SWAATWAN; match class: 0	2	C1ORF112,STPG1,NIPAL3,DBF4,CD9,ANLN,BRCA1,CLDN11,RWDD2A,POLA2,MTMR11,CNTN1,GRAMD1B,BIRC3,DEPDC1,CENPQ,ZCCHC8,DEPDC1B,PI4K2B,SPDL1,C12ORF4,HDAC9,ADAMTS6,PER3,POLQ,FNIP2,PPP1R12A,FAR2,IPO5,MCM10,SLC9A7,ASPM,MSANTD3,STAG3,SP100,PRR11,RAB27A,OSBPL3,ING3,HMMR,NDE1,MCM2,PPP2R3A,PTGS2,MGLL,SEMA3A,GTSE1,MCM6,RBM7,SPAG5,NT5C2,APBB1IP,POLD3,N4BP2,SYNJ2,SENP1,KIF22,RIF1,SLC4A4,NDC80,CXCL2,MEF2C,COBLL1,KCNK2…
0.0122	4151	959	398	0.415	0.096	TF:M04063_1	tf	22	Factor: Pax-4; motif: SWAATWAN; match class: 1	3	C1ORF112,NIPAL3,DBF4,CD9,ANLN,CLDN11,RWDD2A,POLA2,MTMR11,CNTN1,DEPDC1,CENPQ,ZCCHC8,DEPDC1B,PI4K2B,C12ORF4,HDAC9,ADAMTS6,PER3,POLQ,FNIP2,FAR2,MCM10,MSANTD3,PRR11,RAB27A,ING3,HMMR,NDE1,MCM2,PPP2R3A,PTGS2,MGLL,SEMA3A,MCM6,SPAG5,APBB1IP,POLD3,SENP1,RIF1,SLC4A4,CXCL2,MEF2C,COBLL1,KCNK2,WDFY1,AURKA,TPX2,KIF4A,OSBPL8,PK,G2E3,CLSPN,CDC45,CDC6,CDC7,DMC1,TIMP3,GNPNAT1,VRK1,RPS6KA5,MYBL2,DOK5,FERMT1,POLA1,P…
0.0358	9412	959	808	0.843	0.086	TF:M00137_0	tf	22	Factor: Oct-1; motif: NNNRTAATNANNN; match class: 0	2	C1ORF112,STPG1,NIPAL3,ITGA3,BAIAP2L1,PHTF2,DBF4,CD9,ANLN,BRCA1,CLDN11,RWDD2A,POLA2,MTMR11,CNTN1,GRAMD1B,BIRC3,DEPDC1,ARNTL2,CENPQ,SLC4A7,DEPDC1B,PI4K2B,SPDL1,CAPG,HDAC9,ADAMTS6,PER3,RAD51,POLQ,MPHOSPH9,FNIP2,ATP9A,LAMC2,PPP1R12A,FAR2,IPO5,MCM10,ERBB3,SLC9A7,ASPM,STAG3,SP100,PRR11,RAB27A,RAD18,ING3,HMMR,NDE1,PPP2R3A,PTGS2,MGLL,NTN4,SEMA3A,GTSE1,WDR62,MCM6,RBM7,SPAG5,NT5C2,RARB,UBE2T,APBB1IP,POLD3,…
0.00261	4286	959	414	0.432	0.097	TF:M00135_0	tf	22	Factor: Oct-1; motif: NNNNWTATGCAAATNTNNN; match class: 0	2	C1ORF112,ITGA3,PHTF2,DBF4,CD9,ANLN,BRCA1,RWDD2A,POLA2,MTMR11,GRAMD1B,CENPQ,SPDL1,ADAMTS6,RAD51,ATP9A,LAMC2,PPP1R12A,IPO5,ERBB3,ASPM,MSANTD3,RAB27A,OSBPL3,RAD18,ING3,NDE1,PPP2R3A,PTGS2,NTN4,SEMA3A,NT5C2,UBE2T,POLD3,N4BP2,SENP1,KIF22,PTPRH,RIF1,SLC4A4,MOK,RBL1,CXCL2,MEF2C,COBLL1,KCNK2,SERTAD4,LPCAT2,DNMT3B,FUS,BIRC5,OSBPL8,PK,SEL1L3,EZR,CLSPN,MSH2,MAP3K1,TBC1D2,DSP,PRTFDC1,GNPNAT1,DAAM1,CEP128,VRK1…
0.00351	8948	959	780	0.813	0.087	TF:M08817_0	tf	22	Factor: HOXD13; motif: WNNAATAAWAY; match class: 0	2	STPG1,NIPAL3,ITGA3,BAIAP2L1,PHTF2,DBF4,CD9,ANLN,BRCA1,CLDN11,RWDD2A,TACC3,POLA2,MTMR11,CNTN1,GRAMD1B,DEPDC1,CENPQ,ZCCHC8,SLC4A7,DEPDC1B,PI4K2B,CAPG,C12ORF4,HDAC9,ADAMTS6,PER3,POLQ,FNIP2,ATP9A,LAMC2,PPP1R12A,FAR2,IPO5,MCM10,SLC9A7,NGEF,ASPM,MSANTD3,STAG3,PRR11,OSBPL3,RAD18,ING3,HMMR,NDE1,PPP2R3A,PTGS2,MGLL,NTN4,SEMA3A,GTSE1,DLG1,RBM7,SPAG5,NT5C2,RARB,UBE2T,APBB1IP,POLD3,N4BP2,SYNJ2,SENP1,KIF22,RIF…
0.0431	5886	959	536	0.559	0.091	TF:M08817_1	tf	22	Factor: HOXD13; motif: WNNAATAAWAY; match class: 1	3	STPG1,NIPAL3,BAIAP2L1,PHTF2,DBF4,ANLN,RWDD2A,POLA2,CNTN1,DEPDC1,CENPQ,ZCCHC8,DEPDC1B,C12ORF4,ADAMTS6,POLQ,ATP9A,LAMC2,PPP1R12A,FAR2,IPO5,SLC9A7,ASPM,MSANTD3,PRR11,RAD18,ING3,HMMR,NDE1,PTGS2,MGLL,NTN4,GTSE1,RBM7,SPAG5,RARB,UBE2T,APBB1IP,POLD3,N4BP2,SENP1,KIF22,RIF1,SLC4A4,MOK,RBL1,NDC80,MEF2C,PHLPP1,ATP8B1,KCNK2,SERTAD4,FUS,KIF4A,OSBPL8,PK,G2E3,WDR76,EZR,CLSPN,CDC45,CBX5,TBC1D2,HIVEP1,DSP,PRTFDC1,…
0.00122	9708	959	837	0.873	0.086	TF:M00423_0	tf	22	Factor: FOXJ2; motif: AYMATAATATTTKN; match class: 0	2	C1ORF112,STPG1,NIPAL3,ITGA3,BAIAP2L1,PHTF2,DBF4,CD9,ANLN,RWDD2A,POLA2,MTMR11,CNTN1,GRAMD1B,BIRC3,DEPDC1,ARNTL2,CENPQ,ZCCHC8,SLC4A7,DEPDC1B,PI4K2B,SPDL1,C12ORF4,HDAC9,ADAMTS6,PER3,RAD51,POLQ,MPHOSPH9,FNIP2,ATP9A,LAMC2,PPP1R12A,FAR2,IPO5,MCM10,ERBB3,SLC9A7,NGEF,ASPM,EML1,MSANTD3,STAG3,SP100,PRR11,OSBPL3,RAD18,ING3,TRIP13,SPEG,HMMR,NDE1,MCM2,PPP2R3A,PTGS2,NTN4,SEMA3A,WDR62,DLG1,MCM6,RBM7,SPAG5,NT5C2…
0.0174	7419	959	660	0.688	0.089	TF:M00423_1	tf	22	Factor: FOXJ2; motif: AYMATAATATTTKN; match class: 1	3	C1ORF112,STPG1,NIPAL3,PHTF2,DBF4,ANLN,RWDD2A,POLA2,MTMR11,CNTN1,GRAMD1B,BIRC3,DEPDC1,ARNTL2,CENPQ,ZCCHC8,SLC4A7,DEPDC1B,PI4K2B,SPDL1,C12ORF4,HDAC9,ADAMTS6,POLQ,MPHOSPH9,FNIP2,ATP9A,LAMC2,PPP1R12A,FAR2,IPO5,SLC9A7,ASPM,MSANTD3,SP100,PRR11,RAD18,ING3,SPEG,HMMR,NDE1,PPP2R3A,PTGS2,NTN4,SEMA3A,WDR62,DLG1,MCM6,RBM7,SPAG5,RARB,UBE2T,APBB1IP,POLD3,N4BP2,SYNJ2,SENP1,KIF22,RIF1,SLC4A4,MOK,CXCL2,MEF2C,PHLPP…
0.00855	5129	959	480	0.501	0.094	TF:M04434_0	tf	22	Factor: RAX2; motif: NYAATTAN; match class: 0	2	C1ORF112,PHTF2,DBF4,BRCA1,RWDD2A,TACC3,POLA2,CNTN1,ARNTL2,ZCCHC8,DEPDC1B,PI4K2B,CAPG,C12ORF4,HDAC9,POLQ,MPHOSPH9,ATP9A,LAMC2,PPP1R12A,FAR2,IPO5,MCM10,ERBB3,ASPM,STAG3,SP100,RAB27A,OSBPL3,RAD18,HMMR,NDE1,MCM2,PPP2R3A,PTGS2,MGLL,NTN4,SEMA3A,GTSE1,RBM7,UBE2T,APBB1IP,SYNJ2,SLC4A4,MOK,NDC80,PHLPP1,COBLL1,KCNK2,CYLD,WDFY1,AURKA,TPX2,BIRC5,PK,SEL1L3,ORC6,G2E3,WDR76,CBX5,TBC1D2,HNRNPH3,CDC7,PRTFDC1,MCM5,…
0.00821	7897	959	699	0.729	0.089	TF:M03548_0	tf	22	Factor: FOXL2; motif: TWAKACWAMTTT; match class: 0	2	C1ORF112,STPG1,ITGA3,BAIAP2L1,PHTF2,DBF4,ANLN,CLDN11,RWDD2A,MTMR11,CNTN1,GRAMD1B,BIRC3,DEPDC1,ARNTL2,CENPQ,SLC4A7,DEPDC1B,PI4K2B,SPDL1,CAPG,C12ORF4,HDAC9,ADAMTS6,PER3,RAD51,POLQ,FNIP2,LAMC2,PPP1R12A,FAR2,IPO5,MCM10,ERBB3,SLC9A7,ASPM,SP100,PRR11,RAB27A,OSBPL3,ING3,HMMR,NDE1,MCM2,PPP2R3A,PTGS2,NOTCH3,MGLL,NTN4,SEMA3A,GTSE1,WDR62,DLG1,MCM6,RBM7,SPAG5,NT5C2,RARB,UBE2T,APBB1IP,N4BP2,SYNJ2,SENP1,KIF22,…
0.000936	5749	959	537	0.56	0.093	TF:M01412_0	tf	22	Factor: Msx-1; motif: NNNNANTAATTANTNN; match class: 0	2	C1ORF112,STPG1,NIPAL3,BAIAP2L1,DBF4,CD9,ANLN,BRCA1,CLDN11,RWDD2A,POLA2,MTMR11,CNTN1,GRAMD1B,ARNTL2,ZCCHC8,SLC4A7,DEPDC1B,PI4K2B,C12ORF4,HDAC9,ADAMTS6,POLQ,MPHOSPH9,ATP9A,PPP1R12A,FAR2,IPO5,MCM10,ASPM,MSANTD3,PRR11,OSBPL3,RAD18,ING3,SPEG,HMMR,PTGS2,MGLL,SEMA3A,MCM6,RBM7,SPAG5,NT5C2,RARB,UBE2T,APBB1IP,POLD3,N4BP2,SENP1,RIF1,SLC4A4,MOK,RBL1,NDC80,CXCL2,TCF7,MEF2C,PHLPP1,COBLL1,CYLD,WDFY1,DNMT3B,TPX2…
0.00902	3278	959	325	0.339	0.099	TF:M01412_1	tf	22	Factor: Msx-1; motif: NNNNANTAATTANTNN; match class: 1	3	C1ORF112,ANLN,BRCA1,CLDN11,MTMR11,GRAMD1B,ARNTL2,DEPDC1B,PI4K2B,HDAC9,POLQ,ATP9A,PPP1R12A,FAR2,ASPM,OSBPL3,RAD18,ING3,HMMR,PTGS2,SEMA3A,MCM6,RBM7,SPAG5,RARB,UBE2T,APBB1IP,SENP1,SLC4A4,MOK,NDC80,CXCL2,MEF2C,PHLPP1,COBLL1,CYLD,TPX2,OSBPL8,PK,ORC6,G2E3,WDR76,ITPR3,HNRNPH3,CDC7,POLE2,CEP128,VRK1,RPS6KA5,MYBL2,DOK5,RASSF2,FERMT1,METTL4,PLS3,SCML2,CENPI,SGCG,VWA8,KATNAL1,CCP110,CEP152,KCTD9,CPED1,SERPI…
0.00105	8166	959	725	0.756	0.089	TF:M00291_0	tf	22	Factor: Freac-3; motif: NNNNNGTAAATAAACA; match class: 0	2	C1ORF112,STPG1,NIPAL3,BAIAP2L1,PHTF2,DBF4,CD9,ANLN,BRCA1,CLDN11,RWDD2A,POLA2,GRAMD1B,BIRC3,DEPDC1,ARNTL2,CENPQ,ZCCHC8,SLC4A7,DEPDC1B,PI4K2B,SPDL1,CAPG,C12ORF4,ADAMTS6,PER3,POLQ,MPHOSPH9,FNIP2,LAMC2,PPP1R12A,FAR2,IPO5,MCM10,SLC9A7,ASPM,EML1,MSANTD3,SP100,PRR11,RAB27A,OSBPL3,RAD18,ING3,TRIP13,SPEG,HMMR,NDE1,MCM2,PPP2R3A,PTGS2,NOTCH3,NTN4,SEMA3A,GTSE1,WDR62,DLG1,RBM7,NT5C2,RARB,UBE2T,APBB1IP,POLD3,N…
0.000204	4487	959	438	0.457	0.098	TF:M00291_1	tf	22	Factor: Freac-3; motif: NNNNNGTAAATAAACA; match class: 1	3	C1ORF112,STPG1,NIPAL3,BAIAP2L1,DBF4,CD9,BRCA1,CLDN11,GRAMD1B,DEPDC1,ARNTL2,CENPQ,ZCCHC8,SLC4A7,DEPDC1B,PI4K2B,SPDL1,C12ORF4,ADAMTS6,POLQ,MPHOSPH9,LAMC2,IPO5,MCM10,EML1,MSANTD3,SP100,RAB27A,RAD18,ING3,HMMR,NDE1,NTN4,SEMA3A,WDR62,RBM7,RARB,APBB1IP,POLD3,N4BP2,SENP1,KIF22,SLC4A4,NDC80,CXCL2,TCF7,MEF2C,PHLPP1,ATP8B1,COBLL1,SERTAD4,WDFY1,DNMT3B,ORC6,G2E3,CLSPN,CDC45,MAP3K1,TBC1D2,DSP,CDC7,PRTFDC1,CARD…
0.00698	7760	959	689	0.718	0.089	TF:M01408_0	tf	22	Factor: Brn-3c; motif: NNTTATTAATKANKNC; match class: 0	2	C1ORF112,BAIAP2L1,PHTF2,ANLN,BRCA1,RWDD2A,POLA2,MTMR11,CNTN1,GRAMD1B,BIRC3,DEPDC1,ARNTL2,CENPQ,SLC4A7,DEPDC1B,PI4K2B,SPDL1,CAPG,C12ORF4,HDAC9,ADAMTS6,PER3,RAD51,POLQ,MPHOSPH9,ATP9A,LAMC2,PPP1R12A,FAR2,IPO5,MCM10,SLC9A7,NGEF,ASPM,MSANTD3,STAG3,OSBPL3,RAD18,ING3,TRIP13,HMMR,NDE1,PPP2R3A,PTGS2,NOTCH3,MGLL,SEMA3A,DLG1,MCM6,RBM7,SPAG5,NT5C2,RARB,UBE2T,APBB1IP,POLD3,N4BP2,SYNJ2,SENP1,KIF22,PTPRH,RIF1,S…
0.000328	4950	959	475	0.495	0.096	TF:M01408_1	tf	22	Factor: Brn-3c; motif: NNTTATTAATKANKNC; match class: 1	3	C1ORF112,BAIAP2L1,PHTF2,ANLN,CNTN1,GRAMD1B,DEPDC1,ARNTL2,CENPQ,SLC4A7,DEPDC1B,PI4K2B,SPDL1,CAPG,C12ORF4,HDAC9,ADAMTS6,RAD51,POLQ,ATP9A,LAMC2,PPP1R12A,FAR2,IPO5,NGEF,MSANTD3,OSBPL3,RAD18,ING3,NDE1,PPP2R3A,PTGS2,MGLL,SEMA3A,RBM7,SPAG5,NT5C2,RARB,UBE2T,APBB1IP,SYNJ2,KIF22,RIF1,SLC4A4,MOK,NDC80,CXCL2,MEF2C,PHLPP1,ATP8B1,CYLD,WDFY1,LPCAT2,AURKA,TPX2,OSBPL8,PK,SEL1L3,G2E3,CLSPN,CDC6,ITPR3,DSP,HNRNPH3,C…
0.00103	8976	959	785	0.819	0.087	TF:M01124_0	tf	22	Factor: Oct-4; motif: ATTGWSWTGCWAAWN; match class: 0	2	C1ORF112,ITGA3,DBF4,ANLN,BRCA1,CLDN11,RWDD2A,MTMR11,CNTN1,GRAMD1B,BIRC3,DEPDC1,ARNTL2,CENPQ,ZCCHC8,SLC4A7,DEPDC1B,PI4K2B,SPDL1,CAPG,C12ORF4,HDAC9,ADAMTS6,RAD51,POLQ,ATP9A,LAMC2,PPP1R12A,FAR2,IPO5,MCM10,ERBB3,NGEF,ASPM,MSANTD3,SP100,PRR11,RAB27A,RAD18,ING3,TRIP13,SPEG,HMMR,NDE1,MCM2,PPP2R3A,PTGS2,MGLL,NTN4,SEMA3A,GTSE1,DLG1,MCM6,RBM7,SPAG5,NT5C2,RARB,UBE2T,APBB1IP,POLD3,N4BP2,SENP1,KIF22,PTPRH,RIF…
0.0108	5742	959	529	0.552	0.092	TF:M01124_1	tf	22	Factor: Oct-4; motif: ATTGWSWTGCWAAWN; match class: 1	3	C1ORF112,DBF4,ANLN,CNTN1,GRAMD1B,BIRC3,DEPDC1,CENPQ,ZCCHC8,DEPDC1B,SPDL1,CAPG,C12ORF4,HDAC9,ADAMTS6,POLQ,ATP9A,LAMC2,PPP1R12A,MCM10,ERBB3,ASPM,RAD18,ING3,HMMR,NDE1,PPP2R3A,PTGS2,MGLL,NTN4,SEMA3A,GTSE1,DLG1,MCM6,RBM7,SPAG5,RARB,UBE2T,APBB1IP,POLD3,N4BP2,SENP1,RIF1,SLC4A4,MOK,NDC80,CXCL2,PHLPP1,COBLL1,KCNK2,SERTAD4,CYLD,WDFY1,FUS,BIRC5,KIF4A,OSBPL8,PK,SEL1L3,ORC6,G2E3,EZR,CDC6,CBX5,MAP3K1,TBC1D2,IT…
0.00134	6212	959	573	0.597	0.092	TF:M07278_0	tf	22	Factor: Dlx-3; motif: NTAATTNVN; match class: 0	2	C1ORF112,NIPAL3,PHTF2,DBF4,ANLN,CLDN11,RWDD2A,TACC3,POLA2,MTMR11,CNTN1,BIRC3,DEPDC1,CENPQ,ZCCHC8,DEPDC1B,PI4K2B,SPDL1,C12ORF4,HDAC9,POLQ,MPHOSPH9,FNIP2,LAMC2,PPP1R12A,FAR2,MCM10,ASPM,PRR11,OSBPL3,ING3,TRIP13,HMMR,NDE1,MCM2,PTGS2,MGLL,NTN4,SEMA3A,GTSE1,WDR62,DLG1,MCM6,RBM7,SPAG5,RARB,APBB1IP,N4BP2,SYNJ2,PTPRH,RIF1,SLC4A4,NDC80,CXCL2,TCF7,MEF2C,COBLL1,KCNK2,SERTAD4,WDFY1,LPCAT2,AURKA,TPX2,FUS,OSBPL…
0.0138	5492	959	508	0.53	0.092	TF:M04077_0	tf	22	Factor: POU3F1; motif: WTGMATAAWTNA; match class: 0	2	C1ORF112,STPG1,NIPAL3,ANLN,CLDN11,CNTN1,BIRC3,DEPDC1,ARNTL2,CENPQ,ZCCHC8,DEPDC1B,PI4K2B,SPDL1,C12ORF4,ADAMTS6,RAD51,POLQ,MPHOSPH9,LAMC2,PPP1R12A,FAR2,MCM10,SLC9A7,ASPM,MSANTD3,PRR11,OSBPL3,RAD18,ING3,SPEG,HMMR,MCM2,PPP2R3A,PTGS2,SEMA3A,WDR62,RBM7,SPAG5,RARB,UBE2T,POLD3,SENP1,MOK,RBL1,NDC80,CXCL2,MEF2C,PHLPP1,COBLL1,KCNK2,SERTAD4,WDFY1,TPX2,OSBPL8,PK,ORC6,CLSPN,CDC45,CBX5,MSH2,MAP3K1,TBC1D2,HIVEP1…
-1	11895	959	958	0.999	0.081	TF:M03851_0	tf	22	Factor: Spi-B; motif: TTCYBC; match class: 0	2	C1ORF112,STPG1,NIPAL3,ITGA3,BAIAP2L1,PHTF2,DBF4,CD9,ANLN,BRCA1,CLDN11,RWDD2A,TACC3,POLA2,MTMR11,CNTN1,GRAMD1B,BIRC3,DEPDC1,ARNTL2,CENPQ,ZCCHC8,SLC4A7,DEPDC1B,PI4K2B,SPDL1,CAPG,C12ORF4,HDAC9,ADAMTS6,PER3,RAD51,POLQ,MPHOSPH9,FNIP2,ATP9A,LAMC2,PPP1R12A,FAR2,IPO5,MCM10,ERBB3,SLC9A7,NGEF,ASPM,EML1,MSANTD3,STAG3,SP100,PRR11,RAB27A,OSBPL3,RAD18,ING3,TRIP13,SPEG,HMMR,NDE1,MCM2,PPP2R3A,PTGS2,NOTCH3,MGLL,N…
-1	11895	959	958	0.999	0.081	TF:M03851_1	tf	22	Factor: Spi-B; motif: TTCYBC; match class: 1	3	C1ORF112,STPG1,NIPAL3,ITGA3,BAIAP2L1,PHTF2,DBF4,CD9,ANLN,BRCA1,CLDN11,RWDD2A,TACC3,POLA2,MTMR11,CNTN1,GRAMD1B,BIRC3,DEPDC1,ARNTL2,CENPQ,ZCCHC8,SLC4A7,DEPDC1B,PI4K2B,SPDL1,CAPG,C12ORF4,HDAC9,ADAMTS6,PER3,RAD51,POLQ,MPHOSPH9,FNIP2,ATP9A,LAMC2,PPP1R12A,FAR2,IPO5,MCM10,ERBB3,SLC9A7,NGEF,ASPM,EML1,MSANTD3,STAG3,SP100,PRR11,RAB27A,OSBPL3,RAD18,ING3,TRIP13,SPEG,HMMR,NDE1,MCM2,PPP2R3A,PTGS2,NOTCH3,MGLL,N…
0.0495	8747	959	758	0.79	0.087	TF:M00133_0	tf	22	Factor: Tst-1; motif: NNKGAATTAVAVTDN; match class: 0	2	C1ORF112,STPG1,NIPAL3,BAIAP2L1,DBF4,CD9,ANLN,BRCA1,CLDN11,RWDD2A,CNTN1,GRAMD1B,BIRC3,DEPDC1,ARNTL2,CENPQ,ZCCHC8,SLC4A7,DEPDC1B,SPDL1,C12ORF4,HDAC9,ADAMTS6,PER3,RAD51,POLQ,MPHOSPH9,FNIP2,ATP9A,LAMC2,PPP1R12A,FAR2,IPO5,MCM10,SLC9A7,NGEF,ASPM,MSANTD3,STAG3,SP100,PRR11,RAB27A,ING3,SPEG,HMMR,NDE1,MCM2,PPP2R3A,PTGS2,MGLL,NTN4,SEMA3A,GTSE1,WDR62,DLG1,MCM6,RBM7,SPAG5,NT5C2,RARB,UBE2T,APBB1IP,POLD3,N4BP2,…
0.0104	5198	959	485	0.506	0.093	TF:M00133_1	tf	22	Factor: Tst-1; motif: NNKGAATTAVAVTDN; match class: 1	3	BAIAP2L1,DBF4,ANLN,BRCA1,CLDN11,CNTN1,GRAMD1B,BIRC3,ARNTL2,CENPQ,ZCCHC8,SPDL1,C12ORF4,HDAC9,ADAMTS6,RAD51,POLQ,MPHOSPH9,FNIP2,ATP9A,LAMC2,FAR2,IPO5,SLC9A7,NGEF,ASPM,STAG3,PRR11,RAB27A,ING3,SPEG,HMMR,NDE1,PPP2R3A,PTGS2,MGLL,NTN4,SEMA3A,WDR62,MCM6,RBM7,NT5C2,RARB,UBE2T,APBB1IP,POLD3,SYNJ2,SENP1,KIF22,RIF1,RBL1,CXCL2,MEF2C,PHLPP1,ATP8B1,COBLL1,KCNK2,CYLD,LPCAT2,TPX2,FUS,BIRC5,KIF4A,PK,SEL1L3,ORC6,G2…
0.000583	8481	959	750	0.782	0.088	TF:M04349_0	tf	22	Factor: HOXB5; motif: NNYMATTANN; match class: 0	2	C1ORF112,STPG1,NIPAL3,ITGA3,BAIAP2L1,PHTF2,DBF4,CD9,ANLN,BRCA1,CLDN11,RWDD2A,POLA2,MTMR11,CNTN1,GRAMD1B,BIRC3,DEPDC1,ARNTL2,ZCCHC8,SLC4A7,DEPDC1B,PI4K2B,SPDL1,CAPG,C12ORF4,HDAC9,ADAMTS6,POLQ,MPHOSPH9,ATP9A,LAMC2,PPP1R12A,FAR2,IPO5,MCM10,SLC9A7,ASPM,MSANTD3,STAG3,SP100,PRR11,RAB27A,OSBPL3,RAD18,ING3,SPEG,HMMR,PPP2R3A,PTGS2,MGLL,NTN4,SEMA3A,GTSE1,MCM6,RBM7,SPAG5,NT5C2,RARB,UBE2T,APBB1IP,POLD3,N4BP2…
0.000227	7130	959	650	0.678	0.091	TF:M04349_1	tf	22	Factor: HOXB5; motif: NNYMATTANN; match class: 1	3	C1ORF112,STPG1,NIPAL3,ITGA3,BAIAP2L1,DBF4,CD9,ANLN,BRCA1,CLDN11,MTMR11,CNTN1,GRAMD1B,BIRC3,DEPDC1,ARNTL2,DEPDC1B,PI4K2B,SPDL1,CAPG,C12ORF4,HDAC9,ADAMTS6,POLQ,MPHOSPH9,ATP9A,PPP1R12A,FAR2,IPO5,MCM10,SLC9A7,ASPM,MSANTD3,STAG3,SP100,PRR11,RAB27A,OSBPL3,RAD18,ING3,HMMR,PPP2R3A,PTGS2,MGLL,NTN4,SEMA3A,MCM6,RBM7,SPAG5,RARB,UBE2T,APBB1IP,POLD3,SENP1,RIF1,SLC4A4,MOK,NDC80,CXCL2,TCF7,MEF2C,PHLPP1,COBLL1,KC…
-1	11895	959	958	0.999	0.081	TF:M01160_0	tf	22	Factor: Kid3; motif: CCACN; match class: 0	2	C1ORF112,STPG1,NIPAL3,ITGA3,BAIAP2L1,PHTF2,DBF4,CD9,ANLN,BRCA1,CLDN11,RWDD2A,TACC3,POLA2,MTMR11,CNTN1,GRAMD1B,BIRC3,DEPDC1,ARNTL2,CENPQ,ZCCHC8,SLC4A7,DEPDC1B,PI4K2B,SPDL1,CAPG,C12ORF4,HDAC9,ADAMTS6,PER3,RAD51,POLQ,MPHOSPH9,FNIP2,ATP9A,LAMC2,PPP1R12A,FAR2,IPO5,MCM10,ERBB3,SLC9A7,NGEF,ASPM,EML1,MSANTD3,STAG3,SP100,PRR11,RAB27A,OSBPL3,RAD18,ING3,TRIP13,SPEG,HMMR,NDE1,MCM2,PPP2R3A,PTGS2,NOTCH3,MGLL,N…
-1	11895	959	958	0.999	0.081	TF:M01160_1	tf	22	Factor: Kid3; motif: CCACN; match class: 1	3	C1ORF112,STPG1,NIPAL3,ITGA3,BAIAP2L1,PHTF2,DBF4,CD9,ANLN,BRCA1,CLDN11,RWDD2A,TACC3,POLA2,MTMR11,CNTN1,GRAMD1B,BIRC3,DEPDC1,ARNTL2,CENPQ,ZCCHC8,SLC4A7,DEPDC1B,PI4K2B,SPDL1,CAPG,C12ORF4,HDAC9,ADAMTS6,PER3,RAD51,POLQ,MPHOSPH9,FNIP2,ATP9A,LAMC2,PPP1R12A,FAR2,IPO5,MCM10,ERBB3,SLC9A7,NGEF,ASPM,EML1,MSANTD3,STAG3,SP100,PRR11,RAB27A,OSBPL3,RAD18,ING3,TRIP13,SPEG,HMMR,NDE1,MCM2,PPP2R3A,PTGS2,NOTCH3,MGLL,N…
0.000173	6544	959	605	0.631	0.092	TF:M02115_0	tf	22	Factor: Prx2; motif: TYAWAKTAA; match class: 0	2	STPG1,NIPAL3,DBF4,ANLN,CLDN11,RWDD2A,TACC3,POLA2,MTMR11,CNTN1,BIRC3,ARNTL2,CENPQ,ZCCHC8,SLC4A7,DEPDC1B,PI4K2B,CAPG,C12ORF4,HDAC9,POLQ,MPHOSPH9,ATP9A,LAMC2,PPP1R12A,FAR2,IPO5,MCM10,SLC9A7,ASPM,EML1,MSANTD3,SP100,PRR11,RAB27A,RAD18,ING3,TRIP13,HMMR,PPP2R3A,PTGS2,NTN4,SEMA3A,DLG1,RBM7,SPAG5,RARB,UBE2T,APBB1IP,N4BP2,SYNJ2,SENP1,PTPRH,RIF1,SLC4A4,NDC80,CXCL2,MEF2C,PHLPP1,ATP8B1,COBLL1,KCNK2,WDFY1,LPCA…
0.000797	6955	959	633	0.66	0.091	TF:M00210_0	tf	22	Factor: OCT-x; motif: CTNATTTGCATAY; match class: 0	2	C1ORF112,ITGA3,PHTF2,DBF4,ANLN,BRCA1,CLDN11,RWDD2A,POLA2,MTMR11,CNTN1,GRAMD1B,BIRC3,DEPDC1,ARNTL2,CENPQ,ZCCHC8,SLC4A7,PI4K2B,SPDL1,CAPG,C12ORF4,HDAC9,ADAMTS6,FNIP2,ATP9A,LAMC2,PPP1R12A,IPO5,SLC9A7,ASPM,MSANTD3,STAG3,SP100,PRR11,OSBPL3,RAD18,ING3,HMMR,NDE1,MCM2,PPP2R3A,MGLL,NTN4,SEMA3A,MCM6,RBM7,SPAG5,RARB,UBE2T,APBB1IP,POLD3,N4BP2,PTPRH,RIF1,SLC4A4,MOK,RBL1,NDC80,CXCL2,MEF2C,PHLPP1,ATP8B1,COBLL1,…
3.56e-06	3116	959	331	0.345	0.106	TF:M00210_1	tf	22	Factor: OCT-x; motif: CTNATTTGCATAY; match class: 1	3	DBF4,ANLN,BRCA1,RWDD2A,CNTN1,GRAMD1B,CENPQ,ZCCHC8,SPDL1,ADAMTS6,PPP1R12A,IPO5,SP100,OSBPL3,RAD18,HMMR,MCM2,PPP2R3A,MCM6,RBM7,SPAG5,RARB,UBE2T,APBB1IP,POLD3,PTPRH,RIF1,RBL1,NDC80,ATP8B1,COBLL1,KCNK2,SERTAD4,AURKA,OSBPL8,PK,SEL1L3,MAP3K1,HIVEP1,ITPR3,HNRNPH3,PRTFDC1,CEP128,DOK5,RASSF2,FERMT1,E2F1,FAM83D,METTL4,POLA1,SCML2,SGCG,KATNAL1,TJP1,PLAT,SH2D4A,ITGB8,CPED1,MEST,MEOX2,TSPAN13,CXCL12,TRDMT1,GA…
0.00883	6058	959	555	0.579	0.092	TF:M01400_0	tf	22	Factor: Dlx-3; motif: NNNNNATAATTACMNNN; match class: 0	2	C1ORF112,STPG1,NIPAL3,ITGA3,BAIAP2L1,DBF4,ANLN,BRCA1,CLDN11,RWDD2A,MTMR11,CNTN1,GRAMD1B,BIRC3,DEPDC1,ARNTL2,ZCCHC8,SLC4A7,DEPDC1B,PI4K2B,SPDL1,HDAC9,ADAMTS6,POLQ,LAMC2,PPP1R12A,FAR2,IPO5,MCM10,SLC9A7,ASPM,STAG3,SP100,PRR11,OSBPL3,RAD18,ING3,SPEG,HMMR,PPP2R3A,PTGS2,SEMA3A,GTSE1,MCM6,RBM7,SPAG5,RARB,APBB1IP,N4BP2,SENP1,RIF1,SLC4A4,MOK,RBL1,NDC80,CXCL2,MEF2C,PHLPP1,ATP8B1,KCNK2,SERTAD4,CYLD,WDFY1,AU…
0.0141	3026	959	302	0.315	0.1	TF:M01400_1	tf	22	Factor: Dlx-3; motif: NNNNNATAATTACMNNN; match class: 1	3	C1ORF112,STPG1,NIPAL3,ITGA3,DBF4,ANLN,BRCA1,RWDD2A,CNTN1,BIRC3,DEPDC1,ZCCHC8,SLC4A7,PI4K2B,SPDL1,HDAC9,POLQ,PPP1R12A,FAR2,IPO5,ASPM,SP100,PRR11,RAD18,ING3,HMMR,PTGS2,SEMA3A,RBM7,RARB,APBB1IP,RIF1,SLC4A4,MEF2C,PHLPP1,ATP8B1,SERTAD4,DNMT3B,TPX2,KIF4A,OSBPL8,ORC6,WDR76,CBX5,MAP3K1,TBC1D2,DSP,CARD10,DMC1,POLE2,CDKN3,RPS6KA5,MYBL2,DOK5,TRIB3,SCML2,KATNAL1,CCP110,KCTD9,LIG1,RASA4,CPED1,EZH2,TRDMT1,SMUR…
0.00416	6456	959	589	0.614	0.091	TF:M00195_0	tf	22	Factor: Oct-1; motif: NNNNATGCAAATNAN; match class: 0	2	C1ORF112,PHTF2,DBF4,ANLN,BRCA1,CLDN11,RWDD2A,POLA2,MTMR11,CNTN1,GRAMD1B,BIRC3,DEPDC1,ARNTL2,CENPQ,ZCCHC8,SLC4A7,PI4K2B,SPDL1,CAPG,C12ORF4,ADAMTS6,FNIP2,ATP9A,LAMC2,PPP1R12A,FAR2,IPO5,SLC9A7,ASPM,MSANTD3,STAG3,SP100,PRR11,OSBPL3,RAD18,ING3,HMMR,NDE1,MCM2,PPP2R3A,SEMA3A,MCM6,RBM7,SPAG5,NT5C2,RARB,UBE2T,APBB1IP,POLD3,N4BP2,PTPRH,RIF1,SLC4A4,MOK,RBL1,NDC80,CXCL2,TCF7,MEF2C,ATP8B1,COBLL1,KCNK2,SERTAD4…
0.00342	2602	959	269	0.281	0.103	TF:M00195_1	tf	22	Factor: Oct-1; motif: NNNNATGCAAATNAN; match class: 1	3	C1ORF112,DBF4,BRCA1,CENPQ,ZCCHC8,SPDL1,ADAMTS6,PPP1R12A,SP100,OSBPL3,HMMR,PPP2R3A,SPAG5,UBE2T,APBB1IP,POLD3,PTPRH,RIF1,RBL1,NDC80,CXCL2,MEF2C,COBLL1,KCNK2,OSBPL8,SEL1L3,CDC6,ITPR3,HNRNPH3,PRTFDC1,CDKN3,CEP128,RASSF2,FERMT1,FAM83D,METTL4,POLA1,SCML2,SGCG,KATNAL1,EHD4,TJP1,PLAT,SH2D4A,ITGB8,MEST,MEOX2,TSPAN13,CXCL12,TRDMT1,GAR1,NEIL3,NCAPG,LPXN,CPT1A,CCND1,PPFIBP1,FOXM1,RAD51AP1,C2CD5,ADTRP,FBXO5,K…
0.0111	8450	959	740	0.772	0.088	TF:M01321_0	tf	22	Factor: HOXC-8; motif: NNNNNGTAATTANNNT; match class: 0	2	C1ORF112,STPG1,NIPAL3,ITGA3,BAIAP2L1,PHTF2,DBF4,CD9,ANLN,BRCA1,CLDN11,RWDD2A,POLA2,MTMR11,CNTN1,GRAMD1B,BIRC3,DEPDC1,ARNTL2,ZCCHC8,SLC4A7,DEPDC1B,PI4K2B,SPDL1,C12ORF4,HDAC9,ADAMTS6,POLQ,MPHOSPH9,ATP9A,LAMC2,PPP1R12A,FAR2,IPO5,MCM10,ASPM,MSANTD3,STAG3,SP100,PRR11,RAB27A,OSBPL3,RAD18,ING3,SPEG,HMMR,PPP2R3A,PTGS2,MGLL,NTN4,SEMA3A,GTSE1,MCM6,RBM7,SPAG5,NT5C2,RARB,UBE2T,APBB1IP,POLD3,N4BP2,SENP1,RIF1,…
0.00284	7414	959	665	0.693	0.09	TF:M01321_1	tf	22	Factor: HOXC-8; motif: NNNNNGTAATTANNNT; match class: 1	3	C1ORF112,STPG1,NIPAL3,ITGA3,BAIAP2L1,DBF4,CD9,ANLN,BRCA1,CLDN11,RWDD2A,POLA2,MTMR11,CNTN1,GRAMD1B,BIRC3,DEPDC1,ARNTL2,ZCCHC8,SLC4A7,DEPDC1B,PI4K2B,SPDL1,C12ORF4,HDAC9,ADAMTS6,POLQ,MPHOSPH9,ATP9A,LAMC2,PPP1R12A,FAR2,IPO5,MCM10,ASPM,MSANTD3,SP100,PRR11,RAD18,ING3,SPEG,HMMR,PPP2R3A,PTGS2,MGLL,NTN4,SEMA3A,GTSE1,MCM6,RBM7,SPAG5,NT5C2,RARB,UBE2T,APBB1IP,POLD3,SENP1,RIF1,SLC4A4,MOK,RBL1,NDC80,CXCL2,TCF7…
0.0132	4454	959	423	0.441	0.095	TF:M01431_0	tf	22	Factor: Barx-2; motif: TAANTAATTANTKNTN; match class: 0	2	C1ORF112,STPG1,NIPAL3,CD9,BRCA1,RWDD2A,POLA2,GRAMD1B,BIRC3,ARNTL2,DEPDC1B,PI4K2B,HDAC9,ADAMTS6,POLQ,MPHOSPH9,PPP1R12A,FAR2,IPO5,SLC9A7,ASPM,SP100,OSBPL3,RAD18,ING3,HMMR,MGLL,SEMA3A,MCM6,RBM7,SPAG5,RARB,UBE2T,APBB1IP,POLD3,SENP1,RIF1,SLC4A4,MOK,NDC80,CXCL2,MEF2C,COBLL1,KCNK2,CYLD,TPX2,OSBPL8,PK,SEL1L3,ORC6,G2E3,WDR76,CBX5,ITPR3,HNRNPH3,CDC7,CARD10,DMC1,POLE2,DAAM1,CEP128,VRK1,RPS6KA5,MYBL2,DOK5,RA…
0.00419	5569	959	518	0.54	0.093	TF:M07413_0	tf	22	Factor: C/EBPbeta; motif: ATTGCGYAAT; match class: 0	2	C1ORF112,STPG1,NIPAL3,ITGA3,PHTF2,DBF4,BRCA1,CLDN11,TACC3,POLA2,CNTN1,BIRC3,ARNTL2,CENPQ,PI4K2B,SPDL1,CAPG,C12ORF4,HDAC9,ADAMTS6,RAD51,POLQ,FNIP2,ATP9A,PPP1R12A,MSANTD3,SP100,RAB27A,OSBPL3,RAD18,ING3,HMMR,NDE1,MCM2,PTGS2,MGLL,NTN4,SEMA3A,GTSE1,DLG1,RBM7,SPAG5,NT5C2,RARB,APBB1IP,POLD3,RIF1,SLC4A4,MOK,NDC80,CXCL2,PHLPP1,COBLL1,KCNK2,SERTAD4,CYLD,WDFY1,LPCAT2,DNMT3B,KIF4A,OSBPL8,SEL1L3,G2E3,CDC45,CB…
0.00752	9977	959	852	0.888	0.085	TF:M02026_0	tf	22	Factor: MEF-2D; motif: WAAATAR; match class: 0	2	C1ORF112,BAIAP2L1,PHTF2,DBF4,ANLN,BRCA1,CLDN11,RWDD2A,POLA2,MTMR11,CNTN1,GRAMD1B,BIRC3,DEPDC1,ARNTL2,CENPQ,ZCCHC8,SLC4A7,DEPDC1B,PI4K2B,SPDL1,CAPG,C12ORF4,HDAC9,ADAMTS6,PER3,RAD51,POLQ,FNIP2,LAMC2,PPP1R12A,FAR2,IPO5,MCM10,NGEF,ASPM,EML1,MSANTD3,STAG3,SP100,PRR11,RAB27A,OSBPL3,ING3,SPEG,HMMR,NDE1,MCM2,PPP2R3A,PTGS2,NOTCH3,MGLL,NTN4,SEMA3A,WDR62,DLG1,RBM7,SPAG5,NT5C2,RARB,UBE2T,APBB1IP,POLD3,N4BP2,…
0.00577	7350	959	658	0.686	0.09	TF:M02026_1	tf	22	Factor: MEF-2D; motif: WAAATAR; match class: 1	3	C1ORF112,BAIAP2L1,PHTF2,DBF4,ANLN,CLDN11,POLA2,MTMR11,CNTN1,BIRC3,DEPDC1,ARNTL2,CENPQ,ZCCHC8,SLC4A7,DEPDC1B,PI4K2B,SPDL1,C12ORF4,HDAC9,ADAMTS6,PER3,RAD51,POLQ,FNIP2,LAMC2,PPP1R12A,IPO5,MCM10,NGEF,ASPM,EML1,STAG3,PRR11,RAB27A,ING3,SPEG,HMMR,NDE1,PPP2R3A,PTGS2,MGLL,NTN4,SEMA3A,DLG1,RBM7,SPAG5,NT5C2,RARB,UBE2T,APBB1IP,POLD3,N4BP2,SYNJ2,KIF22,SLC4A4,MOK,RBL1,NDC80,CXCL2,MEF2C,PHLPP1,COBLL1,KCNK2,SERT…
0.00803	4749	959	449	0.468	0.095	TF:M04072_0	tf	22	Factor: POU2F2; motif: NTATGCWAATN; match class: 0	2	C1ORF112,ITGA3,PHTF2,DBF4,ANLN,BRCA1,RWDD2A,POLA2,GRAMD1B,BIRC3,CENPQ,ZCCHC8,SPDL1,C12ORF4,HDAC9,ADAMTS6,RAD51,PPP1R12A,IPO5,ERBB3,ASPM,MSANTD3,PRR11,RAB27A,OSBPL3,RAD18,ING3,HMMR,NDE1,PPP2R3A,SEMA3A,NT5C2,RARB,UBE2T,APBB1IP,POLD3,SENP1,KIF22,PTPRH,RIF1,SLC4A4,MOK,RBL1,NDC80,CXCL2,MEF2C,COBLL1,KCNK2,SERTAD4,LPCAT2,FUS,BIRC5,KIF4A,OSBPL8,SEL1L3,ORC6,EZR,CLSPN,MSH2,TBC1D2,ITPR3,DSP,PRTFDC1,GNPNAT1,…
0.00209	4016	959	392	0.409	0.098	TF:M00248_0	tf	22	Factor: Oct-1; motif: TNTATGBTAATT; match class: 0	2	C1ORF112,STPG1,NIPAL3,PHTF2,DBF4,RWDD2A,BIRC3,DEPDC1,CENPQ,ZCCHC8,DEPDC1B,SPDL1,HDAC9,ADAMTS6,MPHOSPH9,LAMC2,PPP1R12A,IPO5,MSANTD3,STAG3,SP100,PRR11,RAB27A,OSBPL3,ING3,HMMR,NDE1,PPP2R3A,PTGS2,MGLL,SEMA3A,MCM6,NT5C2,RARB,UBE2T,APBB1IP,POLD3,SENP1,PTPRH,RIF1,SLC4A4,MOK,NDC80,CXCL2,MEF2C,PHLPP1,ATP8B1,COBLL1,SERTAD4,CYLD,WDFY1,AURKA,OSBPL8,PK,ORC6,G2E3,HIVEP1,HNRNPH3,PRTFDC1,MCM5,GNPNAT1,PLEK2,DAAM1…
0.00791	8692	959	759	0.791	0.087	TF:M00040_0	tf	22	Factor: ATF-2; motif: TTACGTAA; match class: 0	2	C1ORF112,STPG1,NIPAL3,BAIAP2L1,PHTF2,CD9,ANLN,BRCA1,CLDN11,RWDD2A,TACC3,POLA2,CNTN1,GRAMD1B,BIRC3,DEPDC1,ARNTL2,CENPQ,ZCCHC8,SLC4A7,DEPDC1B,PI4K2B,SPDL1,C12ORF4,HDAC9,ADAMTS6,PER3,RAD51,POLQ,MPHOSPH9,FNIP2,ATP9A,LAMC2,PPP1R12A,FAR2,IPO5,MCM10,SLC9A7,NGEF,ASPM,SP100,PRR11,RAB27A,OSBPL3,RAD18,ING3,TRIP13,HMMR,NDE1,MCM2,PPP2R3A,PTGS2,NOTCH3,NTN4,SEMA3A,WDR62,DLG1,RBM7,SPAG5,NT5C2,RARB,APBB1IP,POLD3,…
0.0072	5294	959	494	0.515	0.093	TF:M04070_0	tf	22	Factor: POU2F1; motif: NWTATGCWAATN; match class: 0	2	C1ORF112,ITGA3,PHTF2,DBF4,ANLN,BRCA1,RWDD2A,POLA2,MTMR11,GRAMD1B,BIRC3,CENPQ,ZCCHC8,SPDL1,HDAC9,ADAMTS6,RAD51,ATP9A,PPP1R12A,IPO5,ERBB3,ASPM,MSANTD3,RAB27A,OSBPL3,RAD18,ING3,HMMR,NDE1,PPP2R3A,NTN4,SEMA3A,DLG1,NT5C2,RARB,UBE2T,APBB1IP,POLD3,N4BP2,SENP1,KIF22,PTPRH,RIF1,SLC4A4,MOK,RBL1,NDC80,CXCL2,MEF2C,COBLL1,KCNK2,SERTAD4,LPCAT2,DNMT3B,FUS,BIRC5,KIF4A,OSBPL8,SEL1L3,ORC6,EZR,CLSPN,MSH2,MAP3K1,TBC1…
0.0471	1827	959	193	0.201	0.106	TF:M04070_1	tf	22	Factor: POU2F1; motif: NWTATGCWAATN; match class: 1	3	C1ORF112,BRCA1,RWDD2A,GRAMD1B,SPDL1,ADAMTS6,PPP1R12A,IPO5,ERBB3,MSANTD3,RAB27A,OSBPL3,HMMR,NDE1,PPP2R3A,UBE2T,SENP1,KIF22,RIF1,RBL1,NDC80,COBLL1,KCNK2,SERTAD4,OSBPL8,SEL1L3,PRTFDC1,CEP128,METTL4,TANGO6,CCP110,HOMER2,PLAT,MEST,MEOX2,CXCL12,NEIL3,NCAPG,LPXN,LIN7A,FOXM1,ADTRP,KCTD20,CAP2,PHACTR2,KIF20A,ECT2,EVA1A,SRSF7,SSX2IP,DIEXF,NEK2,CNTRL,IFIT2,MYCT1,SERAC1,TRMT13,CENPK,CDK2,IL13RA2,NRK,DLGAP5,F…
4.83e-05	5204	959	501	0.522	0.096	TF:M01872_0	tf	22	Factor: DBP; motif: TTWTGYAA; match class: 0	2	C1ORF112,BAIAP2L1,DBF4,ANLN,BRCA1,RWDD2A,POLA2,GRAMD1B,DEPDC1,SLC4A7,PI4K2B,C12ORF4,HDAC9,PER3,RAD51,POLQ,MPHOSPH9,FNIP2,LAMC2,PPP1R12A,MCM10,SLC9A7,NGEF,ASPM,PRR11,RAD18,ING3,TRIP13,NDE1,PPP2R3A,PTGS2,NTN4,SEMA3A,RBM7,NT5C2,APBB1IP,RIF1,SLC4A4,MOK,NDC80,CXCL2,MEF2C,PHLPP1,COBLL1,KCNK2,SERTAD4,BIRC5,KIF4A,OSBPL8,PK,G2E3,EZR,CDC45,CBX5,MSH2,MAP3K1,TBC1D2,HIVEP1,ITPR3,CDC7,PRTFDC1,CARD10,DMC1,POLE2…
0.0431	5613	959	514	0.536	0.092	TF:M00790_0	tf	22	Factor: HNF-1; motif: WRGTTAATNATTAACNNN; match class: 0	2	C1ORF112,STPG1,NIPAL3,BAIAP2L1,PHTF2,DBF4,ANLN,CLDN11,CNTN1,GRAMD1B,BIRC3,ARNTL2,SLC4A7,DEPDC1B,PI4K2B,SPDL1,HDAC9,ADAMTS6,ATP9A,LAMC2,IPO5,MCM10,ERBB3,NGEF,RAB27A,OSBPL3,ING3,TRIP13,HMMR,NDE1,MCM2,PPP2R3A,NOTCH3,MGLL,NTN4,SEMA3A,DLG1,SPAG5,NT5C2,RARB,APBB1IP,POLD3,SENP1,KIF22,RIF1,MOK,NDC80,CXCL2,MEF2C,ATP8B1,COBLL1,KCNK2,WDFY1,LPCAT2,AURKA,DNMT3B,TPX2,BIRC5,KIF4A,PK,EZR,CDC6,CBX5,MAP3K1,IL11,HI…
0.0129	1945	959	207	0.216	0.106	TF:M00790_1	tf	22	Factor: HNF-1; motif: WRGTTAATNATTAACNNN; match class: 1	3	C1ORF112,STPG1,NIPAL3,PHTF2,DBF4,CLDN11,GRAMD1B,ARNTL2,PI4K2B,HDAC9,LAMC2,ERBB3,DLG1,SPAG5,NT5C2,POLD3,KIF22,CXCL2,MEF2C,KCNK2,AURKA,TPX2,PK,CDC6,CARD10,POLE2,GNPNAT1,CDKN3,DAAM1,CEP128,DOK5,FERMT1,PLS3,FGF9,KATNAL1,HOMER2,CEP152,ITGB8,MET,MEOX2,TRDMT1,SMURF2,NEIL3,CCDC34,PPFIBP1,VDR,STX2,C2CD5,ADTRP,KCTD20,MCM3,CAP2,KIF20A,FGF1,ECT2,C3ORF52,FNDC4,EVA1A,IGFBP5,FHL2,NCF2,AKT3,RGS4,SSX2IP,DIEXF,KIF…
0.0032	9737	959	837	0.873	0.086	TF:M01388_0	tf	22	Factor: Dlx-5; motif: NNRGYAATTRNYKNNN; match class: 0	2	C1ORF112,STPG1,NIPAL3,ITGA3,BAIAP2L1,PHTF2,DBF4,CD9,ANLN,BRCA1,CLDN11,RWDD2A,TACC3,POLA2,MTMR11,CNTN1,GRAMD1B,BIRC3,DEPDC1,ARNTL2,CENPQ,ZCCHC8,SLC4A7,DEPDC1B,PI4K2B,SPDL1,CAPG,C12ORF4,HDAC9,ADAMTS6,PER3,POLQ,MPHOSPH9,FNIP2,ATP9A,LAMC2,PPP1R12A,FAR2,IPO5,MCM10,SLC9A7,NGEF,ASPM,STAG3,SP100,PRR11,RAB27A,OSBPL3,RAD18,ING3,SPEG,HMMR,NDE1,MCM2,PPP2R3A,PTGS2,MGLL,NTN4,SEMA3A,GTSE1,WDR62,MCM6,RBM7,SPAG5,…
0.0283	3873	959	372	0.388	0.096	TF:M00489_0	tf	22	Factor: Nkx6-2; motif: NWADTAAWTANN; match class: 0	2	C1ORF112,STPG1,NIPAL3,DBF4,CD9,ANLN,BRCA1,CLDN11,RWDD2A,GRAMD1B,ARNTL2,ZCCHC8,SLC4A7,DEPDC1B,PI4K2B,HDAC9,POLQ,ATP9A,PPP1R12A,IPO5,ASPM,SP100,PRR11,RAD18,SPEG,HMMR,PTGS2,SEMA3A,MCM6,RBM7,SPAG5,RARB,UBE2T,APBB1IP,SENP1,RIF1,SLC4A4,MOK,CXCL2,TCF7,MEF2C,COBLL1,CYLD,DNMT3B,KIF4A,OSBPL8,PK,SEL1L3,ORC6,G2E3,WDR76,CLSPN,MSH2,ITPR3,DSP,CDC7,CARD10,DMC1,POLE2,CDKN3,CEP128,RPS6KA5,MYBL2,DOK5,RASSF2,FERMT1,…
0.00208	4796	959	457	0.477	0.095	TF:M04299_0	tf	22	Factor: Dlx-1; motif: NNTAATTANN; match class: 0	2	C1ORF112,STPG1,NIPAL3,ITGA3,BAIAP2L1,PHTF2,DBF4,CNTN1,BIRC3,ZCCHC8,DEPDC1B,PI4K2B,SPDL1,CAPG,HDAC9,POLQ,LAMC2,PPP1R12A,FAR2,IPO5,MCM10,SLC9A7,ASPM,STAG3,SP100,PRR11,OSBPL3,RAD18,ING3,PPP2R3A,SEMA3A,GTSE1,RBM7,SPAG5,RARB,APBB1IP,RIF1,SLC4A4,MOK,CXCL2,MEF2C,PHLPP1,ATP8B1,SERTAD4,CYLD,AURKA,TPX2,BIRC5,KIF4A,PK,SEL1L3,ORC6,WDR76,EZR,CLSPN,CDC6,CBX5,DSP,HNRNPH3,CDC7,PRTFDC1,CARD10,DMC1,TIMP3,GNPNAT1,C…
0.000143	5301	959	506	0.528	0.095	TF:M00228_0	tf	22	Factor: VBP; motif: GTTACRTMAT; match class: 0	2	C1ORF112,STPG1,NIPAL3,BAIAP2L1,CD9,ANLN,BRCA1,CLDN11,RWDD2A,GRAMD1B,BIRC3,DEPDC1,ARNTL2,CENPQ,PI4K2B,SPDL1,C12ORF4,HDAC9,PER3,POLQ,MPHOSPH9,FNIP2,LAMC2,PPP1R12A,MCM10,SLC9A7,NGEF,ASPM,SP100,PRR11,OSBPL3,RAD18,ING3,TRIP13,PPP2R3A,PTGS2,NOTCH3,NTN4,SEMA3A,SPAG5,POLD3,KIF22,RIF1,SLC4A4,MOK,RBL1,NDC80,CXCL2,MEF2C,COBLL1,KCNK2,SERTAD4,TPX2,BIRC5,SEL1L3,G2E3,EZR,CLSPN,CDC6,CBX5,MSH2,MAP3K1,TBC1D2,HIVEP…
0.0248	8414	959	735	0.766	0.087	TF:M04789_0	tf	22	Factor: HNF-3alpha; motif: AATATTKAC; match class: 0	2	C1ORF112,STPG1,NIPAL3,ITGA3,BAIAP2L1,PHTF2,DBF4,CD9,ANLN,BRCA1,CLDN11,RWDD2A,POLA2,MTMR11,CNTN1,GRAMD1B,BIRC3,DEPDC1,CENPQ,ZCCHC8,SLC4A7,DEPDC1B,PI4K2B,SPDL1,HDAC9,ADAMTS6,PER3,RAD51,POLQ,FNIP2,ATP9A,LAMC2,PPP1R12A,FAR2,IPO5,ERBB3,SLC9A7,ASPM,EML1,SP100,PRR11,ING3,TRIP13,SPEG,HMMR,NDE1,PPP2R3A,PTGS2,NTN4,SEMA3A,MCM6,RBM7,SPAG5,NT5C2,RARB,UBE2T,APBB1IP,POLD3,N4BP2,SYNJ2,SENP1,KIF22,RIF1,SLC4A4,MOK…
0.000304	5167	959	493	0.514	0.095	TF:M04789_1	tf	22	Factor: HNF-3alpha; motif: AATATTKAC; match class: 1	3	STPG1,NIPAL3,PHTF2,RWDD2A,POLA2,MTMR11,CNTN1,GRAMD1B,BIRC3,DEPDC1,CENPQ,DEPDC1B,PI4K2B,SPDL1,HDAC9,ADAMTS6,PER3,POLQ,ATP9A,LAMC2,PPP1R12A,FAR2,IPO5,ERBB3,SLC9A7,ASPM,EML1,SP100,PRR11,ING3,HMMR,NDE1,PPP2R3A,PTGS2,SEMA3A,SPAG5,NT5C2,RARB,APBB1IP,POLD3,N4BP2,SENP1,KIF22,SLC4A4,MOK,NDC80,CXCL2,MEF2C,ATP8B1,COBLL1,CYLD,WDFY1,LPCAT2,AURKA,TPX2,KIF4A,OSBPL8,SEL1L3,ORC6,G2E3,WDR76,CDC6,CBX5,TBC1D2,HIVEP1…
0.0223	5167	959	480	0.501	0.093	TF:M00209_0	tf	22	Factor: NF-Y; motif: NCTGATTGGYTASY; match class: 0	2	C1ORF112,STPG1,NIPAL3,DBF4,BRCA1,CLDN11,RWDD2A,TACC3,CNTN1,DEPDC1,ARNTL2,CENPQ,ZCCHC8,DEPDC1B,PI4K2B,SPDL1,ADAMTS6,POLQ,MPHOSPH9,FNIP2,ATP9A,LAMC2,PPP1R12A,IPO5,MCM10,ERBB3,SLC9A7,SP100,PRR11,OSBPL3,RAD18,SPEG,HMMR,PPP2R3A,GTSE1,WDR62,SPAG5,UBE2T,POLD3,N4BP2,KIF22,PTPRH,MOK,RBL1,TCF7,ATP8B1,CYLD,WDFY1,AURKA,TPX2,BIRC5,PK,ORC6,CLSPN,CDC45,CDC6,CBX5,MSH2,IL11,HIVEP1,DSP,CDC7,PRTFDC1,TIMP3,MCM5,POLE…
0.000778	7654	959	687	0.716	0.09	TF:M00795_0	tf	22	Factor: Octamer; motif: TNATTTGCATN; match class: 0	2	C1ORF112,PHTF2,DBF4,ANLN,BRCA1,CLDN11,RWDD2A,POLA2,MTMR11,CNTN1,GRAMD1B,BIRC3,ARNTL2,CENPQ,ZCCHC8,SLC4A7,DEPDC1B,PI4K2B,SPDL1,C12ORF4,HDAC9,ADAMTS6,RAD51,MPHOSPH9,ATP9A,LAMC2,PPP1R12A,FAR2,IPO5,MCM10,ERBB3,SLC9A7,ASPM,MSANTD3,STAG3,SP100,PRR11,RAB27A,OSBPL3,RAD18,ING3,HMMR,NDE1,MCM2,PPP2R3A,NTN4,SEMA3A,MCM6,RBM7,SPAG5,NT5C2,RARB,UBE2T,APBB1IP,POLD3,N4BP2,SENP1,KIF22,PTPRH,RIF1,SLC4A4,MOK,RBL1,NDC…
0.000619	3975	959	392	0.409	0.099	TF:M00795_1	tf	22	Factor: Octamer; motif: TNATTTGCATN; match class: 1	3	C1ORF112,DBF4,BRCA1,RWDD2A,CNTN1,GRAMD1B,ARNTL2,ZCCHC8,PI4K2B,SPDL1,ADAMTS6,PPP1R12A,FAR2,IPO5,ASPM,SP100,PRR11,OSBPL3,ING3,HMMR,PPP2R3A,SEMA3A,RBM7,SPAG5,RARB,UBE2T,APBB1IP,KIF22,RIF1,SLC4A4,MOK,RBL1,NDC80,CXCL2,MEF2C,ATP8B1,COBLL1,KCNK2,SERTAD4,OSBPL8,SEL1L3,EZR,CDC6,ITPR3,DSP,HNRNPH3,PRTFDC1,GNPNAT1,DAAM1,CEP128,RASSF2,FERMT1,FAM83D,METTL4,SCML2,SGCG,KATNAL1,TANGO6,CCP110,HOMER2,TJP1,PLAT,LIG1…
0.0246	806	959	99	0.103	0.123	TF:M04087_0	tf	22	Factor: POU4F3; motif: NTGMATWATTAATGNN; match class: 0	2	MTMR11,DEPDC1B,ADAMTS6,POLQ,ING3,PTGS2,SPAG5,UBE2T,COBLL1,OSBPL8,DSP,PRTFDC1,CEP128,DOK5,RASSF2,KATNAL1,EHD4,SGK3,KCTD9,MEOX2,NEIL3,LPXN,STX2,ADTRP,FGF1,ACTR3,DOCK7,SLC16A7,CNTRL,TEK,MYCT1,INHBA,MGME1,FAM64A,MYH10,TMCC2,TRPC4,ATP13A3,TSPAN2,NGF,IL33,FGF5,TLDC1,PMAIP1,MYH15,ATP10D,HAPLN1,RGS20,CHEK1,CENPU,AK5,BTG3,FMN2,KCNMA1,DCK,SASS6,IER2,ORAI2,RPL39L,SGMS2,CDCA7L,SYTL3,PBK,FEN1,CXCL8,CDK1,ZNF21…
0.00502	7813	959	694	0.724	0.089	TF:M03549_0	tf	22	Factor: GATA-4; motif: AGATAAN; match class: 0	2	C1ORF112,STPG1,NIPAL3,ITGA3,BAIAP2L1,PHTF2,DBF4,ANLN,BRCA1,CLDN11,RWDD2A,POLA2,MTMR11,CNTN1,GRAMD1B,BIRC3,DEPDC1,ARNTL2,CENPQ,DEPDC1B,SPDL1,C12ORF4,HDAC9,ADAMTS6,PER3,RAD51,POLQ,MPHOSPH9,FNIP2,LAMC2,PPP1R12A,FAR2,IPO5,MCM10,ERBB3,SLC9A7,NGEF,ASPM,MSANTD3,SP100,PRR11,RAB27A,RAD18,ING3,TRIP13,SPEG,HMMR,NDE1,PPP2R3A,PTGS2,MGLL,NTN4,SEMA3A,WDR62,DLG1,RBM7,NT5C2,RARB,UBE2T,APBB1IP,POLD3,N4BP2,SYNJ2,SE…
0.000284	3879	959	386	0.403	0.1	TF:M03549_1	tf	22	Factor: GATA-4; motif: AGATAAN; match class: 1	3	STPG1,NIPAL3,ITGA3,BAIAP2L1,PHTF2,ANLN,BRCA1,MTMR11,CNTN1,GRAMD1B,DEPDC1,ARNTL2,CENPQ,DEPDC1B,SPDL1,HDAC9,ADAMTS6,PER3,FNIP2,LAMC2,FAR2,IPO5,MCM10,ASPM,MSANTD3,SP100,RAB27A,RAD18,ING3,PPP2R3A,PTGS2,WDR62,RBM7,NT5C2,RARB,UBE2T,POLD3,N4BP2,SENP1,SLC4A4,CXCL2,MEF2C,PHLPP1,KCNK2,SERTAD4,LPCAT2,ORC6,WDR76,CDC6,MAP3K1,DSP,HNRNPH3,CDC7,GNPNAT1,CDKN3,DAAM1,GINS1,MYBL2,DOK5,FERMT1,FAM83D,SCML2,SGCG,VWA8,K…
0.00032	6098	959	568	0.592	0.093	TF:M07058_0	tf	22	Factor: POU2F1; motif: ATTTGCATN; match class: 0	2	C1ORF112,PHTF2,DBF4,ANLN,BRCA1,RWDD2A,POLA2,MTMR11,GRAMD1B,BIRC3,ARNTL2,ZCCHC8,SLC4A7,PI4K2B,SPDL1,C12ORF4,HDAC9,ADAMTS6,RAD51,ATP9A,LAMC2,PPP1R12A,FAR2,IPO5,ERBB3,SLC9A7,ASPM,MSANTD3,SP100,PRR11,RAB27A,OSBPL3,RAD18,ING3,HMMR,MCM2,PPP2R3A,NTN4,SEMA3A,RBM7,NT5C2,RARB,UBE2T,APBB1IP,POLD3,SENP1,KIF22,PTPRH,RIF1,SLC4A4,MOK,RBL1,NDC80,CXCL2,MEF2C,PHLPP1,ATP8B1,COBLL1,KCNK2,SERTAD4,CYLD,LPCAT2,AURKA,BI…
0.0213	2614	959	265	0.276	0.101	TF:M02028_0	tf	22	Factor: Pbx1; motif: ATCAATCAN; match class: 0	2	C1ORF112,STPG1,NIPAL3,BAIAP2L1,ANLN,BRCA1,CNTN1,GRAMD1B,BIRC3,DEPDC1,CENPQ,ZCCHC8,PI4K2B,SPDL1,FNIP2,PPP1R12A,SLC9A7,MSANTD3,SP100,RAD18,SPEG,HMMR,NDE1,PTGS2,SEMA3A,RBM7,APBB1IP,N4BP2,SENP1,NDC80,CXCL2,PHLPP1,COBLL1,KCNK2,LPCAT2,OSBPL8,PK,G2E3,CBX5,TBC1D2,CARD10,RIN3,CEP128,RPS6KA5,DOK5,RASSF2,FERMT1,METTL4,SUV39H1,SGCG,KATNAL1,TANGO6,CCP110,ZDHHC2,ZNF85,ITGB8,SMC3,NEIL3,NCAPG,PPFIBP1,FOXM1,VDR,S…
0.0158	6597	959	596	0.621	0.09	TF:M00464_0	tf	22	Factor: POU3F2; motif: TTATGYTAAT; match class: 0	2	C1ORF112,STPG1,NIPAL3,ITGA3,DBF4,RWDD2A,POLA2,CNTN1,GRAMD1B,BIRC3,DEPDC1,ARNTL2,CENPQ,ZCCHC8,SLC4A7,PI4K2B,C12ORF4,ADAMTS6,PER3,POLQ,MPHOSPH9,FNIP2,LAMC2,PPP1R12A,FAR2,IPO5,ERBB3,NGEF,ASPM,MSANTD3,STAG3,SP100,PRR11,RAB27A,ING3,HMMR,NDE1,PPP2R3A,PTGS2,MGLL,NTN4,SEMA3A,DLG1,RBM7,NT5C2,RARB,UBE2T,APBB1IP,POLD3,SYNJ2,SENP1,SLC4A4,MOK,RBL1,NDC80,CXCL2,MEF2C,COBLL1,KCNK2,SERTAD4,CYLD,LPCAT2,AURKA,TPX2,…
0.0356	2873	959	286	0.298	0.1	TF:M00464_1	tf	22	Factor: POU3F2; motif: TTATGYTAAT; match class: 1	3	C1ORF112,NIPAL3,RWDD2A,GRAMD1B,BIRC3,DEPDC1,CENPQ,SLC4A7,PER3,LAMC2,FAR2,IPO5,ERBB3,MSANTD3,SP100,PRR11,RAB27A,ING3,HMMR,PTGS2,NTN4,SEMA3A,RARB,UBE2T,APBB1IP,POLD3,SYNJ2,SLC4A4,NDC80,CXCL2,MEF2C,COBLL1,KCNK2,SERTAD4,AURKA,OSBPL8,PK,CDC45,MAP3K1,PRTFDC1,HSD3B7,GNPNAT1,VRK1,FAM83D,METTL4,SMS,VWA8,CEP152,SGK3,ZDHHC2,LIG1,SIPA1L3,MET,CPED1,MEOX2,TSPAN13,SMURF2,NEIL3,NCAPG,STX2,RBM24,PHACTR2,KIF20A,BN…
0.00139	8416	959	743	0.775	0.088	TF:M04327_0	tf	22	Factor: GSX1; motif: NNYMATTANN; match class: 0	2	C1ORF112,STPG1,NIPAL3,ITGA3,BAIAP2L1,PHTF2,DBF4,CD9,ANLN,BRCA1,CLDN11,RWDD2A,POLA2,MTMR11,CNTN1,GRAMD1B,BIRC3,DEPDC1,ARNTL2,ZCCHC8,SLC4A7,DEPDC1B,PI4K2B,SPDL1,CAPG,C12ORF4,HDAC9,ADAMTS6,POLQ,MPHOSPH9,ATP9A,LAMC2,PPP1R12A,FAR2,IPO5,MCM10,SLC9A7,ASPM,MSANTD3,STAG3,SP100,PRR11,RAB27A,OSBPL3,RAD18,ING3,SPEG,HMMR,PPP2R3A,PTGS2,MGLL,NTN4,SEMA3A,GTSE1,MCM6,RBM7,SPAG5,NT5C2,RARB,UBE2T,APBB1IP,POLD3,N4BP2…
0.00904	6109	959	559	0.583	0.092	TF:M01420_1	tf	46	Factor: Ncx; motif: NAATNAATTAATAANWW; match class: 1	1	C1ORF112,STPG1,NIPAL3,BAIAP2L1,PHTF2,DBF4,ANLN,RWDD2A,CNTN1,GRAMD1B,BIRC3,DEPDC1,ARNTL2,ZCCHC8,PI4K2B,SPDL1,C12ORF4,HDAC9,ADAMTS6,POLQ,MPHOSPH9,FNIP2,ATP9A,LAMC2,PPP1R12A,IPO5,ASPM,MSANTD3,RAD18,ING3,TRIP13,HMMR,NDE1,PPP2R3A,PTGS2,MGLL,NTN4,SEMA3A,DLG1,RBM7,SPAG5,NT5C2,RARB,UBE2T,APBB1IP,SENP1,KIF22,RIF1,SLC4A4,NDC80,CXCL2,MEF2C,PHLPP1,ATP8B1,COBLL1,SERTAD4,CYLD,WDFY1,LPCAT2,TPX2,OSBPL8,SEL1L3,OR…
0.0498	2357	959	240	0.25	0.102	TF:M04431_1	tf	21	Factor: PRRX1; motif: NYAATTAN; match class: 1	1	C1ORF112,PHTF2,CNTN1,ARNTL2,ZCCHC8,DEPDC1B,CAPG,C12ORF4,ATP9A,PPP1R12A,OSBPL3,RAD18,PPP2R3A,PTGS2,SEMA3A,GTSE1,APBB1IP,SLC4A4,NDC80,PHLPP1,COBLL1,KCNK2,CYLD,AURKA,TPX2,PK,ORC6,G2E3,WDR76,HNRNPH3,CDC7,PRTFDC1,GNPNAT1,TRIB3,METTL4,SCML2,CENPI,SGCG,ZDHHC2,KCTD9,ZNF85,CPED1,MEST,TRDMT1,GAR1,NEIL3,NCAPG,CCND1,FOXM1,RAD51AP1,C2CD5,NEDD9,KCTD20,CAP2,PHACTR2,CDH6,RND3,DIEXF,NEK2,KIF14,CNTRL,PHF19,GALNT12…
0.0231	3440	959	336	0.35	0.098	TF:M00940_1	tf	70	Factor: E2F-1; motif: NTTTCGCGCS; match class: 1	1	STPG1,NIPAL3,ITGA3,BAIAP2L1,PHTF2,DBF4,CD9,ANLN,POLA2,CENPQ,ZCCHC8,PI4K2B,HDAC9,ATP9A,FAR2,MCM10,ERBB3,MSANTD3,OSBPL3,MCM2,MGLL,WDR62,DLG1,MCM6,RARB,N4BP2,SYNJ2,SENP1,RBL1,TCF7,PHLPP1,SERTAD4,CYLD,WDFY1,AURKA,TPX2,FUS,PK,SEL1L3,G2E3,WDR76,CLSPN,MSH2,HNRNPH3,CDC7,PRTFDC1,CARD10,DMC1,MCM5,POLE2,CDKN3,DAAM1,RIN3,VRK1,GINS1,MYBL2,DOK5,E2F1,POLA1,SUV39H1,SMS,FGF9,KATNAL1,CCP110,MCM4,KCTD9,PPP1R13L,RNA…
0.00403	3625	959	357	0.372	0.098	TF:M00347_1	tf	76	Factor: GATA-1; motif: MNAGATAANR; match class: 1	1	NIPAL3,ITGA3,PHTF2,DBF4,ANLN,CLDN11,POLA2,DEPDC1,CENPQ,SPDL1,RAD51,MPHOSPH9,LAMC2,PPP1R12A,FAR2,MSANTD3,SP100,PRR11,RAB27A,RAD18,HMMR,PTGS2,SEMA3A,WDR62,RBM7,SPAG5,NT5C2,APBB1IP,SLC4A4,CXCL2,MEF2C,KCNK2,SERTAD4,CYLD,FUS,BIRC5,KIF4A,G2E3,EZR,CLSPN,CBX5,MAP3K1,DSP,HNRNPH3,CDC7,PRTFDC1,CARD10,GNPNAT1,PLEK2,DAAM1,CEP128,GINS1,FERMT1,PLS3,SCML2,KATNAL1,EHD4,SGK3,ZDHHC2,PLAT,MCM4,KCTD9,SIPA1L3,RASA4,ME…
0.0229	6739	959	606	0.632	0.09	TF:M00622_1	tf	3	Factor: C/EBPgamma; motif: YTBATTTCARAAW; match class: 1	1	C1ORF112,PHTF2,CD9,BRCA1,CLDN11,POLA2,BIRC3,DEPDC1,ARNTL2,CENPQ,ZCCHC8,DEPDC1B,PI4K2B,SPDL1,CAPG,C12ORF4,HDAC9,ADAMTS6,RAD51,POLQ,MPHOSPH9,FNIP2,ATP9A,LAMC2,FAR2,SLC9A7,ASPM,STAG3,SP100,PRR11,RAB27A,OSBPL3,RAD18,ING3,PPP2R3A,PTGS2,MGLL,NTN4,SEMA3A,WDR62,DLG1,RBM7,RARB,UBE2T,APBB1IP,POLD3,N4BP2,SENP1,KIF22,RIF1,NDC80,CXCL2,MEF2C,COBLL1,KCNK2,SERTAD4,WDFY1,AURKA,TPX2,KIF4A,OSBPL8,PK,SEL1L3,G2E3,WDR…
0.0263	6618	959	596	0.621	0.09	TF:M02082_1	tf	38	Factor: Isl2; motif: YTAAGTG; match class: 1	1	C1ORF112,STPG1,NIPAL3,PHTF2,CD9,RWDD2A,CNTN1,BIRC3,DEPDC1,ARNTL2,CENPQ,ZCCHC8,C12ORF4,HDAC9,PER3,RAD51,MPHOSPH9,FNIP2,LAMC2,PPP1R12A,FAR2,IPO5,MCM10,ERBB3,NGEF,ASPM,EML1,MSANTD3,PRR11,RAD18,ING3,TRIP13,HMMR,NDE1,PTGS2,MGLL,NTN4,SEMA3A,MCM6,RBM7,NT5C2,RARB,UBE2T,APBB1IP,POLD3,N4BP2,SENP1,RIF1,MOK,NDC80,CXCL2,MEF2C,COBLL1,KCNK2,SERTAD4,LPCAT2,DNMT3B,FUS,BIRC5,KIF4A,SEL1L3,ORC6,G2E3,EZR,CDC6,CBX5,MA…
0.0013	3834	959	378	0.394	0.099	TF:M00431_1	tf	27	Factor: E2F-1; motif: TTTSGCGS; match class: 1	1	STPG1,NIPAL3,ITGA3,BAIAP2L1,DBF4,CD9,CLDN11,POLA2,ZCCHC8,SLC4A7,DEPDC1B,PI4K2B,FAR2,MCM10,MSANTD3,RAB27A,OSBPL3,ING3,MCM2,NOTCH3,MGLL,NTN4,WDR62,MCM6,N4BP2,SYNJ2,SENP1,RBL1,NDC80,TCF7,PHLPP1,COBLL1,SERTAD4,CYLD,LPCAT2,AURKA,TPX2,FUS,PK,SEL1L3,WDR76,EZR,CLSPN,CDC45,CDC6,MSH2,MAP3K1,HIVEP1,ITPR3,HNRNPH3,CDC7,PRTFDC1,CARD10,MICALL1,DMC1,MCM5,DAAM1,VRK1,RPS6KA5,GINS1,E2F1,METTL4,POLA1,SMS,FGF9,SGCG,K…
1.14e-05	2987	959	317	0.331	0.106	TF:M01137_1	tf	64	Factor: FOXO3A; motif: TRTAAACAANWN; match class: 1	1	C1ORF112,PHTF2,CLDN11,GRAMD1B,DEPDC1,ZCCHC8,DEPDC1B,PI4K2B,SPDL1,C12ORF4,ADAMTS6,PER3,FNIP2,LAMC2,FAR2,IPO5,ASPM,SP100,RAB27A,RAD18,ING3,HMMR,PTGS2,SEMA3A,RBM7,APBB1IP,POLD3,N4BP2,SYNJ2,KIF22,RIF1,MOK,CXCL2,MEF2C,PHLPP1,COBLL1,KCNK2,SERTAD4,CYLD,OSBPL8,PK,SEL1L3,ORC6,G2E3,CLSPN,CDC45,CDC6,MAP3K1,HNRNPH3,CDC7,MCM5,CEP128,RPS6KA5,E2F1,POLA1,SCML2,CENPI,FGF9,SGCG,VWA8,MAPK3,HOMER2,CEP152,TJP1,ZDHHC2…
0.00179	8158	959	723	0.754	0.089	TF:M01275_1	tf	73	Factor: ipf1; motif: CATTAR; match class: 1	1	C1ORF112,BAIAP2L1,PHTF2,DBF4,ANLN,BRCA1,CLDN11,RWDD2A,MTMR11,CNTN1,GRAMD1B,BIRC3,DEPDC1,ARNTL2,CENPQ,ZCCHC8,DEPDC1B,PI4K2B,SPDL1,CAPG,C12ORF4,HDAC9,ADAMTS6,PER3,POLQ,MPHOSPH9,PPP1R12A,FAR2,IPO5,MCM10,ERBB3,SLC9A7,NGEF,ASPM,MSANTD3,RAB27A,OSBPL3,RAD18,ING3,HMMR,PPP2R3A,PTGS2,MGLL,NTN4,SEMA3A,GTSE1,DLG1,MCM6,RBM7,SPAG5,NT5C2,RARB,UBE2T,APBB1IP,POLD3,N4BP2,SYNJ2,SENP1,KIF22,RIF1,MOK,NDC80,CXCL2,MEF2…
2.79e-06	4190	959	424	0.442	0.101	TF:M00737_1	tf	83	Factor: E2F-1:DP-2; motif: TTTSSCGC; match class: 1	1	STPG1,NIPAL3,BAIAP2L1,PHTF2,DBF4,CD9,ANLN,BRCA1,CLDN11,RWDD2A,TACC3,CNTN1,ARNTL2,ZCCHC8,HDAC9,ADAMTS6,PER3,RAD51,MPHOSPH9,ATP9A,FAR2,ERBB3,STAG3,SPEG,NDE1,MCM2,PPP2R3A,GTSE1,WDR62,DLG1,MCM6,SPAG5,RARB,APBB1IP,POLD3,N4BP2,SENP1,RBL1,TCF7,PHLPP1,ATP8B1,COBLL1,SERTAD4,WDFY1,DNMT3B,TPX2,FUS,KIF4A,OSBPL8,SEL1L3,ORC6,G2E3,CLSPN,CDC45,CDC6,CBX5,MSH2,HIVEP1,ITPR3,CDC7,DMC1,MCM5,POLE2,CDKN3,DAAM1,CEP128,R…
0.00541	5517	959	513	0.535	0.093	TF:M04715_1	tf	60	Factor: Oct-2; motif: ATTTGCA; match class: 1	1	C1ORF112,BAIAP2L1,PHTF2,DBF4,CD9,ANLN,BRCA1,CLDN11,RWDD2A,POLA2,MTMR11,GRAMD1B,CENPQ,ZCCHC8,SLC4A7,SPDL1,CAPG,C12ORF4,HDAC9,ADAMTS6,POLQ,FNIP2,ATP9A,PPP1R12A,FAR2,ERBB3,SLC9A7,ASPM,PRR11,OSBPL3,RAD18,NDE1,MCM2,PPP2R3A,PTGS2,MGLL,NTN4,MCM6,RBM7,RARB,UBE2T,N4BP2,SYNJ2,PTPRH,RIF1,SLC4A4,MOK,RBL1,NDC80,MEF2C,ATP8B1,COBLL1,SERTAD4,CYLD,AURKA,KIF4A,OSBPL8,SEL1L3,ORC6,G2E3,EZR,CLSPN,CDC6,MAP3K1,TBC1D2,H…
0.00848	1768	959	192	0.2	0.109	TF:M00918_1	tf	58	Factor: E2F; motif: TTTSGCGSG; match class: 1	1	STPG1,NIPAL3,PHTF2,DBF4,POLA2,ZCCHC8,ATP9A,FAR2,MCM10,MSANTD3,OSBPL3,ING3,MCM2,NTN4,GTSE1,MCM6,RARB,POLD3,SYNJ2,RBL1,NDC80,CYLD,AURKA,FUS,PK,WDR76,CLSPN,CDC45,CDC6,CBX5,MSH2,TBC1D2,DMC1,MCM5,POLE2,GNPNAT1,RPS6KA5,GINS1,RASSF2,E2F1,METTL4,POLA1,SCML2,CENPI,CCP110,SGK3,SIPA1L3,WNT2,EZH2,MEOX2,CXCL12,CPT1A,CCND1,LIN7A,FOXM1,C2CD5,FBXO5,MCM3,LMNB1,SMC4,SRSF7,CACYBP,SSX2IP,STMN1,CNTRL,GALNT12,LTBP2,HE…
0.00166	7110	959	643	0.67	0.09	TF:M04328_1	tf	84	Factor: GSX2; motif: NNYMATTANN; match class: 1	1	C1ORF112,STPG1,NIPAL3,ITGA3,BAIAP2L1,PHTF2,DBF4,CD9,ANLN,BRCA1,CLDN11,RWDD2A,POLA2,CNTN1,GRAMD1B,BIRC3,DEPDC1,ARNTL2,SLC4A7,DEPDC1B,PI4K2B,SPDL1,CAPG,C12ORF4,HDAC9,ADAMTS6,POLQ,MPHOSPH9,ATP9A,LAMC2,PPP1R12A,FAR2,IPO5,MCM10,SLC9A7,ASPM,MSANTD3,STAG3,SP100,PRR11,RAB27A,OSBPL3,RAD18,ING3,HMMR,PPP2R3A,PTGS2,MGLL,NTN4,SEMA3A,GTSE1,MCM6,RBM7,SPAG5,RARB,UBE2T,APBB1IP,POLD3,SENP1,RIF1,SLC4A4,MOK,NDC80,CX…
9.82e-10	9249	959	830	0.865	0.09	TF:M01878_1	tf	61	Factor: GATA-3; motif: AGATAA; match class: 1	1	C1ORF112,STPG1,NIPAL3,ITGA3,BAIAP2L1,PHTF2,DBF4,ANLN,BRCA1,CLDN11,RWDD2A,POLA2,MTMR11,CNTN1,GRAMD1B,BIRC3,DEPDC1,ARNTL2,CENPQ,ZCCHC8,SLC4A7,DEPDC1B,PI4K2B,SPDL1,C12ORF4,HDAC9,ADAMTS6,PER3,RAD51,POLQ,MPHOSPH9,FNIP2,ATP9A,LAMC2,PPP1R12A,FAR2,IPO5,MCM10,ERBB3,SLC9A7,NGEF,ASPM,EML1,MSANTD3,SP100,PRR11,RAB27A,OSBPL3,RAD18,ING3,TRIP13,SPEG,HMMR,NDE1,MCM2,PPP2R3A,PTGS2,MGLL,NTN4,SEMA3A,GTSE1,WDR62,DLG1,…
0.00892	2258	959	236	0.246	0.105	TF:M00920_1	tf	30	Factor: E2F; motif: NKCGCGCSAAAN; match class: 1	1	C1ORF112,STPG1,NIPAL3,PHTF2,DBF4,POLA2,ZCCHC8,SLC4A7,RAD51,ATP9A,FAR2,MCM10,MSANTD3,OSBPL3,ING3,SPEG,MCM2,NOTCH3,NTN4,MCM6,RARB,RBL1,NDC80,TCF7,CYLD,AURKA,FUS,PK,ORC6,WDR76,CLSPN,CDC45,CDC6,CBX5,TBC1D2,DMC1,MCM5,POLE2,VRK1,RPS6KA5,GINS1,RASSF2,E2F1,METTL4,POLA1,SCML2,SMS,CENPI,SGCG,CCP110,HOMER2,SGK3,WNT2,EZH2,MEOX2,CXCL12,CPT1A,CCND1,LIN7A,FOXM1,RFC5,C2CD5,FBXO5,MCM3,LMNB1,GPD2,SRSF7,RND3,CACYBP…
0.0161	9453	959	813	0.848	0.086	TF:M07270_1	tf	86	Factor: TEF-3; motif: GNTATTTTT; match class: 1	1	C1ORF112,STPG1,NIPAL3,PHTF2,DBF4,ANLN,BRCA1,CLDN11,RWDD2A,POLA2,CNTN1,GRAMD1B,BIRC3,DEPDC1,ARNTL2,CENPQ,ZCCHC8,DEPDC1B,PI4K2B,SPDL1,CAPG,C12ORF4,HDAC9,ADAMTS6,PER3,RAD51,POLQ,MPHOSPH9,FNIP2,ATP9A,LAMC2,PPP1R12A,FAR2,IPO5,MCM10,ERBB3,SLC9A7,NGEF,ASPM,EML1,MSANTD3,STAG3,SP100,PRR11,RAB27A,OSBPL3,RAD18,ING3,TRIP13,SPEG,NDE1,PPP2R3A,PTGS2,MGLL,NTN4,SEMA3A,WDR62,DLG1,MCM6,RBM7,SPAG5,NT5C2,RARB,UBE2T,A…
5.44e-06	2765	959	299	0.312	0.108	TF:M08874_1	tf	79	Factor: E2F1; motif: NNNNNGCGSSAAAN; match class: 1	1	STPG1,NIPAL3,BAIAP2L1,PHTF2,DBF4,TACC3,POLA2,CENPQ,SLC4A7,PI4K2B,HDAC9,ATP9A,PPP1R12A,FAR2,ERBB3,STAG3,PRR11,ING3,SPEG,MCM2,PPP2R3A,PTGS2,WDR62,MCM6,N4BP2,SENP1,RIF1,RBL1,ATP8B1,FUS,SEL1L3,WDR76,CLSPN,CDC6,MSH2,IL11,HIVEP1,HNRNPH3,CDC7,CARD10,DMC1,MCM5,POLE2,DAAM1,RIN3,VRK1,MYBL2,DOK5,E2F1,POLA1,SUV39H1,PLP2,SCML2,SMS,CENPI,FGF9,SGCG,KATNAL1,CCP110,PPP1R13L,RNASEH2A,ASF1B,LIG1,SIPA1L3,ITGB8,EZH2,…
0.00784	4386	959	419	0.437	0.096	TF:M07120_1	tf	62	Factor: Oct-2; motif: NNNATTTGCATRT; match class: 1	1	C1ORF112,DBF4,ANLN,BRCA1,RWDD2A,MTMR11,GRAMD1B,ARNTL2,ZCCHC8,PI4K2B,SPDL1,C12ORF4,ADAMTS6,LAMC2,PPP1R12A,FAR2,IPO5,SLC9A7,ASPM,SP100,PRR11,RAB27A,OSBPL3,RAD18,ING3,PPP2R3A,NTN4,SEMA3A,RBM7,RARB,UBE2T,APBB1IP,N4BP2,SENP1,KIF22,PTPRH,RIF1,SLC4A4,MOK,RBL1,NDC80,CXCL2,MEF2C,COBLL1,KCNK2,SERTAD4,CYLD,LPCAT2,OSBPL8,SEL1L3,CLSPN,CDC6,DSP,PRTFDC1,GNPNAT1,CDKN3,DAAM1,CEP128,GINS1,DOK5,RASSF2,FERMT1,FAM83D…
0.0265	1363	959	152	0.158	0.112	TF:M03873_1	tf	11	Factor: HOXA10; motif: ANTTTATG; match class: 1	1	ANLN,SLC4A7,C12ORF4,HDAC9,ADAMTS6,POLQ,MPHOSPH9,LAMC2,RAB27A,HMMR,MGLL,UBE2T,MOK,NDC80,CXCL2,KCNK2,SERTAD4,G2E3,CDC45,DAAM1,CEP128,FERMT1,METTL4,SGCG,ZDHHC2,ITGB8,MET,CPED1,MEOX2,NEIL3,CCDC34,KIAA1549L,RAD51AP1,RFC5,NEDD9,ADTRP,MCM3,TTK,CDH6,BNIP1,CENPA,SSX2IP,GBP3,STMN1,MYCT1,PYROXD1,KIF18A,CENPK,IL13RA2,NRK,NMI,MYH2,RHOJ,PTPRB,AUNIP,CNN1,FCRLA,MYH10,TRPC4,RFC3,ATP13A3,NGF,CLOCK,CKAP2,LMO7,ERMN,…
0.00105	2131	959	230	0.24	0.108	TF:M00919_1	tf	7	Factor: E2F; motif: NCSCGCSAAAN; match class: 1	1	C1ORF112,STPG1,NIPAL3,PHTF2,DBF4,POLA2,ZCCHC8,SLC4A7,ATP9A,FAR2,MCM10,MSANTD3,RAB27A,OSBPL3,ING3,MCM2,NOTCH3,NTN4,GTSE1,MCM6,RARB,RBL1,NDC80,TCF7,COBLL1,CYLD,AURKA,FUS,PK,WDR76,CLSPN,CDC45,CDC6,CBX5,TBC1D2,DMC1,MCM5,POLE2,GNPNAT1,VRK1,RPS6KA5,GINS1,RASSF2,E2F1,METTL4,POLA1,SCML2,SMS,CENPI,CCP110,HOMER2,SGK3,WNT2,EZH2,MEOX2,CXCL12,CPT1A,CCND1,LIN7A,FOXM1,RFC5,C2CD5,FBXO5,MCM3,LMNB1,GPD2,SRSF7,RND3…
0.00124	6588	959	603	0.629	0.092	TF:M08822_1	tf	16	Factor: Msx-1; motif: WNGNAATTANV; match class: 1	1	C1ORF112,STPG1,NIPAL3,DBF4,ANLN,BRCA1,CLDN11,RWDD2A,POLA2,MTMR11,CNTN1,BIRC3,DEPDC1,ARNTL2,ZCCHC8,DEPDC1B,PI4K2B,SPDL1,C12ORF4,HDAC9,ADAMTS6,PER3,POLQ,MPHOSPH9,FNIP2,ATP9A,PPP1R12A,FAR2,IPO5,MCM10,ASPM,SP100,PRR11,RAB27A,RAD18,ING3,SPEG,HMMR,NDE1,MCM2,PPP2R3A,PTGS2,SEMA3A,MCM6,RBM7,SPAG5,NT5C2,RARB,APBB1IP,POLD3,N4BP2,SYNJ2,SENP1,KIF22,RIF1,SLC4A4,RBL1,NDC80,CXCL2,TCF7,MEF2C,PHLPP1,KCNK2,SERTAD4,…
0.0246	4805	959	450	0.469	0.094	TF:M01385_1	tf	47	Factor: Pax-4; motif: WNNNYTAATTARYNSNN; match class: 1	1	C1ORF112,DBF4,CD9,BRCA1,POLA2,CNTN1,GRAMD1B,ARNTL2,DEPDC1B,SPDL1,CAPG,C12ORF4,HDAC9,ADAMTS6,POLQ,MPHOSPH9,ATP9A,LAMC2,PPP1R12A,FAR2,IPO5,MCM10,SLC9A7,ASPM,MSANTD3,STAG3,PRR11,RAB27A,OSBPL3,RAD18,ING3,HMMR,PPP2R3A,PTGS2,MGLL,NTN4,SEMA3A,MCM6,SPAG5,RARB,UBE2T,APBB1IP,POLD3,RIF1,SLC4A4,CXCL2,TCF7,MEF2C,PHLPP1,COBLL1,KCNK2,SERTAD4,CYLD,LPCAT2,AURKA,TPX2,BIRC5,KIF4A,PK,SEL1L3,ORC6,G2E3,WDR76,CBX5,MAP3…
0.0339	3290	959	322	0.336	0.098	TF:M08773_1	tf	13	Factor: HOXA7; motif: NYMATTAN; match class: 1	1	PHTF2,ANLN,BRCA1,POLA2,GRAMD1B,BIRC3,ARNTL2,ZCCHC8,DEPDC1B,PI4K2B,SPDL1,C12ORF4,HDAC9,POLQ,MPHOSPH9,FNIP2,ATP9A,LAMC2,PPP1R12A,IPO5,NGEF,ASPM,OSBPL3,TRIP13,NDE1,MCM2,PTGS2,MGLL,NTN4,SEMA3A,GTSE1,WDR62,RARB,RIF1,RBL1,NDC80,CXCL2,MEF2C,ATP8B1,COBLL1,KCNK2,SERTAD4,AURKA,TPX2,BIRC5,G2E3,MAP3K1,TBC1D2,HNRNPH3,CDC7,PRTFDC1,DAAM1,CEP128,VRK1,MYBL2,DOK5,TRIB3,METTL4,SUV39H1,FGF9,CEMIP,SH2D4A,KCTD9,ZNF85,…
0.0084	2974	959	299	0.312	0.101	TF:M04249_1	tf	39	Factor: FOXJ3; motif: RTAAACAA; match class: 1	1	C1ORF112,PHTF2,CLDN11,GRAMD1B,DEPDC1,PI4K2B,C12ORF4,ADAMTS6,PER3,POLQ,MPHOSPH9,LAMC2,FAR2,IPO5,ASPM,RAB27A,RAD18,SPEG,HMMR,PTGS2,RBM7,POLD3,N4BP2,SENP1,KIF22,SLC4A4,MOK,NDC80,CXCL2,MEF2C,PHLPP1,KCNK2,SERTAD4,PK,SEL1L3,ORC6,CDC6,MAP3K1,HIVEP1,CDC7,CARD10,MCM5,CEP128,METTL4,SUV39H1,SCML2,CENPI,FGF9,SGCG,VWA8,MAPK3,CEP152,TJP1,ZDHHC2,KCTD9,SERPINE1,SMC3,NEIL3,NCAPG,CCDC34,PPFIBP1,BCL7A,LIN7A,FOXM1,R…
0.0322	7174	959	639	0.666	0.089	TF:M02112_1	tf	29	Factor: OC-2; motif: TCAATA; match class: 1	1	C1ORF112,STPG1,BAIAP2L1,DBF4,ANLN,RWDD2A,MTMR11,CNTN1,BIRC3,DEPDC1,ARNTL2,CENPQ,ZCCHC8,SLC4A7,DEPDC1B,PI4K2B,SPDL1,C12ORF4,HDAC9,ADAMTS6,PER3,POLQ,FNIP2,ATP9A,LAMC2,PPP1R12A,FAR2,MCM10,ERBB3,SLC9A7,ASPM,SP100,PRR11,RAD18,ING3,SPEG,HMMR,NDE1,PPP2R3A,PTGS2,NTN4,SEMA3A,GTSE1,MCM6,RBM7,SPAG5,NT5C2,RARB,UBE2T,APBB1IP,N4BP2,SYNJ2,SENP1,KIF22,SLC4A4,MOK,RBL1,NDC80,CXCL2,TCF7,MEF2C,PHLPP1,ATP8B1,COBLL1,K…
0.00098	2758	959	286	0.298	0.104	TF:M00294_1	tf	37	Factor: HFH8; motif: NNNTGTTTATNTR; match class: 1	1	C1ORF112,NIPAL3,DBF4,CLDN11,CNTN1,GRAMD1B,PI4K2B,SPDL1,C12ORF4,PER3,FNIP2,LAMC2,IPO5,MSANTD3,SP100,PRR11,RAD18,ING3,HMMR,PTGS2,NTN4,SEMA3A,RBM7,POLD3,PTPRH,RBL1,NDC80,CXCL2,MEF2C,PHLPP1,KCNK2,SERTAD4,WDFY1,DNMT3B,BIRC5,PK,G2E3,CDC45,CDC6,MAP3K1,TBC1D2,HIVEP1,DSP,CDC7,DMC1,TIMP3,GNPNAT1,RIN3,CEP128,METTL4,FGF9,SGCG,VWA8,CEP152,TJP1,SGK3,ZDHHC2,KCTD9,MET,CPED1,TRDMT1,SMURF2,NEIL3,NCAPG,CPT1A,PPFIBP…
0.0152	4399	959	418	0.436	0.095	TF:M00802_1	tf	8	Factor: Pit-1; motif: NMTTCATAAWTATWNMNA; match class: 1	1	C1ORF112,PHTF2,DBF4,ANLN,POLA2,MTMR11,CNTN1,GRAMD1B,DEPDC1,CENPQ,SLC4A7,DEPDC1B,PI4K2B,SPDL1,C12ORF4,HDAC9,ADAMTS6,MPHOSPH9,FAR2,MSANTD3,SP100,PRR11,ING3,HMMR,NDE1,PPP2R3A,PTGS2,SEMA3A,RBM7,SPAG5,APBB1IP,POLD3,N4BP2,SENP1,SLC4A4,MOK,RBL1,CXCL2,MEF2C,COBLL1,CYLD,WDFY1,AURKA,OSBPL8,PK,G2E3,EZR,CLSPN,MAP3K1,TBC1D2,HIVEP1,DSP,HNRNPH3,CDC7,PRTFDC1,TIMP3,MCM5,GNPNAT1,CEP128,GINS1,RASSF2,FERMT1,FAM83D,P…
0.00131	3319	959	334	0.348	0.101	TF:M08836_1	tf	68	Factor: OCT-2; motif: ATGMATATGCWAAT; match class: 1	1	ITGA3,CD9,ANLN,RWDD2A,MTMR11,CENPQ,SLC4A7,SPDL1,CAPG,C12ORF4,HDAC9,ATP9A,LAMC2,PPP1R12A,ERBB3,MSANTD3,PRR11,RAB27A,OSBPL3,PPP2R3A,PTGS2,SEMA3A,UBE2T,APBB1IP,POLD3,PTPRH,RIF1,MOK,RBL1,NDC80,MEF2C,COBLL1,KCNK2,SERTAD4,WDFY1,LPCAT2,KIF4A,SEL1L3,EZR,CLSPN,CDC45,CBX5,MAP3K1,TBC1D2,PRTFDC1,POLE2,DAAM1,CEP128,METTL4,SCML2,SGCG,KATNAL1,TANGO6,CCP110,HOMER2,EHD4,SGK3,PLAT,MCM4,RASA4,TSPAN13,FSD1L,CXCL12,T…
0.00576	1638	959	181	0.189	0.111	TF:M00138_1	tf	80	Factor: Oct-1; motif: NNNNNNNWATGCAAATNNNWNNA; match class: 1	1	ZCCHC8,SPDL1,ADAMTS6,PPP1R12A,IPO5,PRR11,OSBPL3,ING3,HMMR,UBE2T,RIF1,SLC4A4,MOK,RBL1,NDC80,CXCL2,MEF2C,COBLL1,SERTAD4,SEL1L3,EZR,FAM83D,METTL4,SGCG,CCP110,TJP1,PLAT,MEOX2,CXCL12,TRDMT1,NEIL3,NCAPG,LPXN,CCND1,FOXM1,RAD51AP1,ADTRP,CAP2,SMC4,ECT2,C3ORF52,FOXP1,CACYBP,NCF2,NEK2,KIF14,CNTRL,IFIT3,IFIT2,HELLS,MYCT1,CENPL,TMPO,TRMT13,INHBA,ZWINT,PKMYT1,PARP2,MIS18BP1,KRT34,KHDRBS3,FCRLA,FIGNL1,TRPC4,MOR…
0.00379	8198	959	724	0.755	0.088	TF:M02006_1	tf	42	Factor: GATA-5; motif: TATCTN; match class: 1	1	ITGA3,BAIAP2L1,PHTF2,DBF4,CD9,ANLN,BRCA1,CLDN11,RWDD2A,TACC3,POLA2,CNTN1,GRAMD1B,BIRC3,DEPDC1,CENPQ,SLC4A7,DEPDC1B,PI4K2B,SPDL1,CAPG,C12ORF4,HDAC9,ADAMTS6,PER3,RAD51,FNIP2,ATP9A,LAMC2,FAR2,IPO5,ERBB3,NGEF,ASPM,EML1,MSANTD3,RAB27A,OSBPL3,RAD18,ING3,HMMR,NDE1,MCM2,PPP2R3A,PTGS2,NOTCH3,MGLL,NTN4,GTSE1,WDR62,DLG1,MCM6,RBM7,UBE2T,APBB1IP,POLD3,N4BP2,SENP1,KIF22,SLC4A4,MOK,RBL1,NDC80,CXCL2,TCF7,MEF2C,A…
0.00108	7561	959	679	0.708	0.09	TF:M01883_1	tf	48	Factor: IRF-4; motif: GAAARTA; match class: 1	1	C1ORF112,STPG1,NIPAL3,BAIAP2L1,PHTF2,DBF4,CD9,ANLN,POLA2,MTMR11,CNTN1,GRAMD1B,BIRC3,DEPDC1,ARNTL2,CENPQ,SLC4A7,DEPDC1B,PI4K2B,CAPG,C12ORF4,ADAMTS6,PER3,RAD51,POLQ,MPHOSPH9,FNIP2,LAMC2,PPP1R12A,FAR2,IPO5,MCM10,SLC9A7,ASPM,EML1,MSANTD3,SP100,PRR11,RAB27A,OSBPL3,RAD18,ING3,SPEG,HMMR,NDE1,MCM2,PPP2R3A,PTGS2,MGLL,NTN4,SEMA3A,RBM7,SPAG5,UBE2T,APBB1IP,POLD3,N4BP2,SYNJ2,SENP1,KIF22,RIF1,SLC4A4,MOK,RBL1,C…
0.0163	4462	959	423	0.441	0.095	TF:M00190_1	tf	82	Factor: C/EBP; motif: NNATTGCNNAANNN; match class: 1	1	ITGA3,BAIAP2L1,ANLN,BRCA1,CLDN11,POLA2,CNTN1,GRAMD1B,BIRC3,ARNTL2,CENPQ,SPDL1,CAPG,C12ORF4,ADAMTS6,RAD51,POLQ,MPHOSPH9,FNIP2,LAMC2,PPP1R12A,ERBB3,MSANTD3,RAB27A,ING3,HMMR,NDE1,NTN4,SEMA3A,RBM7,SPAG5,NT5C2,RARB,APBB1IP,SLC4A4,MEF2C,PHLPP1,COBLL1,KCNK2,SERTAD4,LPCAT2,KIF4A,OSBPL8,PK,SEL1L3,WDR76,CDC45,CBX5,MAP3K1,TBC1D2,HIVEP1,DSP,PRTFDC1,TIMP3,GNPNAT1,DAAM1,RIN3,CEP128,RPS6KA5,GINS1,SCML2,SMS,SGCG…
0.000301	4332	959	424	0.442	0.098	TF:M00252_1	tf	78	Factor: TATA; motif: STATAAAWRNNNNNN; match class: 1	1	C1ORF112,BAIAP2L1,PHTF2,ANLN,BRCA1,CNTN1,GRAMD1B,CENPQ,ZCCHC8,SPDL1,C12ORF4,MPHOSPH9,LAMC2,IPO5,ASPM,ING3,SPEG,HMMR,PPP2R3A,PTGS2,SEMA3A,WDR62,DLG1,MCM6,UBE2T,APBB1IP,POLD3,N4BP2,PTPRH,SLC4A4,ATP8B1,COBLL1,KCNK2,CYLD,TPX2,KIF4A,OSBPL8,WDR76,CLSPN,CDC45,CBX5,HIVEP1,DSP,HNRNPH3,PRTFDC1,CARD10,POLE2,CDKN3,DAAM1,RPS6KA5,POLA1,KATNAL1,TANGO6,CCP110,CEMIP,CEP152,TJP1,ZDHHC2,PLAT,SH2D4A,MET,WNT2,SERPINE…
0.0062	4715	959	447	0.466	0.095	TF:M03842_1	tf	69	Factor: POU3F1; motif: RNYBCATTTGCATTWCAA; match class: 1	1	STPG1,NIPAL3,ITGA3,PHTF2,DBF4,ANLN,CNTN1,GRAMD1B,DEPDC1,ARNTL2,CENPQ,PI4K2B,SPDL1,CAPG,HDAC9,ADAMTS6,PER3,MPHOSPH9,ATP9A,LAMC2,PPP1R12A,IPO5,SLC9A7,ASPM,PRR11,OSBPL3,RAD18,ING3,SPEG,HMMR,NDE1,PPP2R3A,PTGS2,MGLL,SEMA3A,MCM6,RBM7,RARB,UBE2T,N4BP2,MOK,RBL1,CXCL2,MEF2C,KCNK2,SERTAD4,CYLD,WDFY1,LPCAT2,AURKA,FUS,BIRC5,PK,SEL1L3,ORC6,WDR76,EZR,CLSPN,CDC6,TBC1D2,HIVEP1,DSP,CARD10,GNPNAT1,CDKN3,CEP128,VRK…
0.004	4735	959	450	0.469	0.095	TF:M04335_1	tf	1	Factor: HMX3; motif: NNCAMTTAANN; match class: 1	1	C1ORF112,STPG1,NIPAL3,PHTF2,ANLN,BRCA1,RWDD2A,CNTN1,GRAMD1B,BIRC3,DEPDC1,CENPQ,ZCCHC8,DEPDC1B,PI4K2B,SPDL1,C12ORF4,HDAC9,ADAMTS6,RAD51,POLQ,MPHOSPH9,FNIP2,ATP9A,LAMC2,PPP1R12A,FAR2,IPO5,MCM10,ERBB3,NGEF,ASPM,RAB27A,OSBPL3,RAD18,NDE1,PPP2R3A,PTGS2,MGLL,NTN4,SEMA3A,WDR62,RBM7,SPAG5,RARB,UBE2T,APBB1IP,POLD3,SENP1,RIF1,MOK,RBL1,NDC80,TCF7,MEF2C,PHLPP1,ATP8B1,COBLL1,SERTAD4,WDFY1,LPCAT2,AURKA,TPX2,BIR…
0.0022	2296	959	243	0.253	0.106	TF:M00939_1	tf	57	Factor: E2F; motif: TTTSGCGSG; match class: 1	1	C1ORF112,STPG1,NIPAL3,PHTF2,DBF4,POLA2,ZCCHC8,ATP9A,FAR2,MCM10,MSANTD3,RAB27A,OSBPL3,ING3,MCM2,NOTCH3,NTN4,GTSE1,MCM6,RARB,SYNJ2,RBL1,NDC80,TCF7,COBLL1,CYLD,AURKA,FUS,PK,ORC6,WDR76,CLSPN,CDC45,CDC6,CBX5,TBC1D2,DMC1,MCM5,POLE2,GNPNAT1,VRK1,RPS6KA5,GINS1,RASSF2,E2F1,METTL4,POLA1,SCML2,SMS,CENPI,SGCG,CCP110,HOMER2,SGK3,SIPA1L3,WNT2,EZH2,MEOX2,CXCL12,SMC3,CPT1A,CCND1,LIN7A,FOXM1,RFC5,C2CD5,FBXO5,MCM3…
0.0103	2296	959	239	0.249	0.104	TF:M00162_1	tf	20	Factor: Oct-1; motif: CWNAWTKWSATRYN; match class: 1	1	STPG1,NIPAL3,PHTF2,ANLN,CNTN1,GRAMD1B,HDAC9,FNIP2,PPP1R12A,FAR2,MCM10,SLC9A7,ASPM,PRR11,SEMA3A,MCM6,APBB1IP,SLC4A4,MOK,NDC80,CXCL2,MEF2C,SERTAD4,LPCAT2,AURKA,OSBPL8,SEL1L3,CLSPN,HIVEP1,DSP,CDC7,CARD10,DAAM1,CEP128,VRK1,RPS6KA5,DOK5,RASSF2,METTL4,SMS,SGCG,KATNAL1,HOMER2,TJP1,SH2D4A,ZNF85,MET,WNT2,CPED1,MEOX2,TRDMT1,GAR1,NCAPG,CCDC34,CORO1C,RAD51AP1,DUSP16,STX2,NUP107,TTK,LMNB1,BNIP1,KAT2B,ECT2,C3O…

## Sheet: Upregulated Polysome
Table S4. GO analysis (gProfiler) of downregulated (log2(FC)<-1, FDR<0.01) and upregulated (log2(FC)>1, FDR<0.01) transcripts after 24 hours of adipogenic induction identified by sequencing of polysome-associated and total mRNA.
p-value	T	Q	Q&T	Q&T/Q	Q&T/T	term ID	t type	t group	t name	t depth	Q&T list
0.00254	330	719	44	0.061	0.133	GO:0051186	BP	49	cofactor metabolic process	1	PDK4,ELOVL5,IGF1,H6PD,AKR7A2,HDAC4,ACACB,SCD,HSCB,HMOX1,HTR2A,ALDOC,PPARGC1A,MVK,TPI1,HMGCR,PFKFB4,ELOVL3,ACSL3,MOCS1,ACSS2,LDHA,IDH1,PGD,SCD5,NAPRT,AKR1C2,ACSL1,GPD1L,AHCYL2,TKT,NNMT,MVD,DDIT4,FASN,DCXR,NADSYN1,PC,ACOT1,AKR1C1,AKR1C3,AKR1C4,NFS1,ACACA
0.0382	275	719	36	0.05	0.131	GO:0006732	BP	49	coenzyme metabolic process	2	PDK4,ELOVL5,IGF1,H6PD,HDAC4,ACACB,SCD,HTR2A,ALDOC,PPARGC1A,MVK,TPI1,HMGCR,PFKFB4,ELOVL3,ACSL3,MOCS1,ACSS2,LDHA,IDH1,PGD,SCD5,NAPRT,ACSL1,GPD1L,AHCYL2,TKT,NNMT,MVD,DDIT4,FASN,DCXR,NADSYN1,ACOT1,NFS1,ACACA
0.0445	86	719	17	0.024	0.198	GO:1901568	BP	26	fatty acid derivative metabolic process	1	ELOVL5,AACS,SLC27A5,PTGS1,SCD,GGT5,ELOVL3,ACSL3,SCD5,PTGES,FADS1,AKR1C2,ACSL1,FASN,ALOX15B,AKR1C3,ACACA
0.00258	56	719	15	0.021	0.268	GO:1901570	BP	26	fatty acid derivative biosynthetic process	2	ELOVL5,AACS,SLC27A5,PTGS1,SCD,GGT5,ELOVL3,ACSL3,SCD5,PTGES,FADS1,ACSL1,FASN,AKR1C3,ACACA
0.000169	173	719	31	0.043	0.179	GO:0015849	BP	7	organic acid transport	1	ABCC2,ACACB,SLC27A5,SLC7A8,ABCD1,MAP2K6,SLC35D1,SLC19A2,ACSL3,SLC6A8,SLC38A4,SLC16A3,PPFIA4,PLIN2,ACSL1,CPT2,SV2A,MID1IP1,SLC43A2,SLC3A2,BSG,ABCD2,LEP,PPFIA3,PLA2G6,IRS2,CCK,AKR1C1,AKR1C4,SLC26A6,ACACA
0.00137	1631	719	147	0.204	0.09	GO:0032879	BP	7	regulation of localization	1	PLXND1,CACNA1G,FYN,DCN,IGF1,SNAI2,GOPC,CYBA,LAMA3,PTPRU,HDAC4,TGFBR3,NEDD4,PLXNA2,ACACB,FGFR1,AACS,EDEM2,RAB11FIP3,LAMB1,SORBS1,PACSIN2,HMOX1,NFKBIA,JAG1,LIPG,HTR2A,RGCC,PYCARD,SFRP1,MEGF8,HAS1,RARRES2,DKK1,MMD,MAP2K6,UNC119,PPARGC1A,CRYAB,SEMA5A,HMGCR,PDE4D,BCL6,WNT5A,FGF12,REEP6,SPTBN1,IL1R1,IL18R1,SLC2A1,PIK3R3,NRP2,CNR1,NR4A3,FKBP1B,PTK2B,KCNJ8,ACSL3,SNAI1,SOX4,RAP2A,STAT5A,HSPA2,PNKD,HIP1,LD…
0.0035	1125	719	108	0.15	0.096	GO:0051049	BP	7	regulation of transport	1	CACNA1G,FYN,IGF1,SNAI2,GOPC,CYBA,NEDD4,FGFR1,AACS,EDEM2,RAB11FIP3,SORBS1,PACSIN2,HMOX1,NFKBIA,LIPG,HTR2A,RGCC,PYCARD,SFRP1,RARRES2,DKK1,MAP2K6,UNC119,PPARGC1A,CRYAB,SEMA5A,HMGCR,PDE4D,WNT5A,FGF12,REEP6,SPTBN1,IL18R1,SLC2A1,PIK3R3,CNR1,NR4A3,FKBP1B,PTK2B,KCNJ8,ACSL3,SOX4,HSPA2,PNKD,HIP1,LDLR,ARNTL,C5AR2,PRR5L,KCNMB4,GLUL,EDNRB,DNAJC1,CYP19A1,RAB20,NOL3,AGTR1,SFRP2,PIK3R1,TNFRSF21,GPC3,ITPR1,KCNE4,…
0.000131	218	719	36	0.05	0.165	GO:0010876	BP	7	lipid localization	1	OSBPL5,ABCC2,ACACB,SLC27A5,NFKBIA,LIPG,ABCD1,ATP8B4,MAP2K6,ACSL3,APOL2,LDLR,HILPDA,CYP19A1,ABCA8,AGTR1,PLIN2,ACSL1,BMP6,PITPNC1,CPT2,ZC3H12A,ABCA1,MID1IP1,PCSK9,ABCD2,C1QTNF1,LEP,FZD4,PLA2G6,PARK2,IRS2,AKR1C1,AKR1C4,SREBF2,ACACA
0.00513	74	719	17	0.024	0.23	GO:1905952	BP	7	regulation of lipid localization	2	ACACB,NFKBIA,LIPG,MAP2K6,HILPDA,CYP19A1,AGTR1,BMP6,ZC3H12A,ABCA1,PCSK9,C1QTNF1,LEP,PLA2G6,PARK2,IRS2,SREBF2
0.0154	42	719	12	0.017	0.286	GO:1905954	BP	7	positive regulation of lipid localization	2	ACACB,NFKBIA,LIPG,MAP2K6,HILPDA,CYP19A1,BMP6,ZC3H12A,ABCA1,C1QTNF1,PLA2G6,SREBF2
0.00756	958	719	94	0.131	0.098	GO:0046903	BP	7	secretion	1	CACNA1G,MGST1,IGF1,ABCC2,CYBA,PTPRN,TRAF3IP2,TPD52,FGFR1,AACS,RAB11FIP3,PCSK5,HMOX1,ARSA,SNPH,CST3,HTR2A,RGCC,CRISPLD2,PYCARD,ATP8B4,SFRP1,EPHB6,RARRES2,MAP2K6,ALDOC,HMGCR,WNT5A,SPTBN1,SLC2A1,CNR1,NR4A3,FKBP1B,CAT,ACSL3,SOX4,NECAB3,STAT5A,PNKD,CDO1,ARNTL,C5AR2,KCNMB4,GLUL,EDNRB,DNAJC1,CYP19A1,IDH1,FBLN5,FGF7,PCSK6,PPFIA4,AGTR1,PCYOX1L,TNFRSF21,NAPRT,GSN,ADM,ITPR1,BMP6,LPCAT1,ANGPT1,SV2A,STC1,ZC3H…
0.00506	406	719	50	0.07	0.123	GO:0051046	BP	7	regulation of secretion	2	CACNA1G,IGF1,CYBA,FGFR1,AACS,RAB11FIP3,HMOX1,HTR2A,RGCC,PYCARD,SFRP1,MAP2K6,HMGCR,WNT5A,SPTBN1,SLC2A1,CNR1,FKBP1B,ACSL3,SOX4,PNKD,ARNTL,C5AR2,KCNMB4,GLUL,EDNRB,DNAJC1,CYP19A1,AGTR1,TNFRSF21,ITPR1,BMP6,ANGPT1,SV2A,STC1,ZC3H12A,NPR1,NLGN2,JAGN1,APLN,SAA1,C1QTNF1,CD34,LEP,ALOX15B,ADRA2C,PLA2G6,PARK2,IRS2,CCK
0.000895	837	719	88	0.122	0.105	GO:0006811	BP	7	ion transport	1	CACNA1G,FYN,OSBPL5,ABCC2,GOPC,CYBA,CALCRL,IP6K2,NEDD4,SLC44A1,CA12,ACACB,FGFR1,SLC27A5,SLC7A8,SLC22A17,ABCD1,HTR2A,ATP8B4,MAP2K6,PPARGC1A,PDE4D,FGF12,SLC35D1,SLC2A1,SLC19A2,CNR1,FKBP1B,CUTC,PTK2B,KCNJ8,ACSL3,HSPA2,ATP6V1F,LDLR,SLC6A8,RAMP2,RAMP1,KCNMB4,SLC38A4,NOL3,SLC16A3,SLC47A1,PPFIA4,SLC2A12,PLIN2,SURF1,ITPR1,SLC2A13,ACSL1,KCNE4,GPD1L,THY1,PITPNC1,CPT2,TSC22D3,SV2A,STC1,STEAP1,ABCA1,MID1IP1,S…
0.00107	320	719	44	0.061	0.138	GO:0006820	BP	7	anion transport	2	OSBPL5,ABCC2,GOPC,IP6K2,CA12,ACACB,FGFR1,SLC27A5,SLC7A8,SLC22A17,ABCD1,ATP8B4,MAP2K6,SLC35D1,SLC2A1,SLC19A2,ACSL3,LDLR,SLC6A8,SLC38A4,SLC16A3,PPFIA4,PLIN2,ACSL1,PITPNC1,CPT2,SV2A,STC1,ABCA1,MID1IP1,SLC43A2,BEST1,SLC3A2,BSG,ABCD2,LEP,PPFIA3,PLA2G6,IRS2,CCK,AKR1C1,AKR1C4,SLC26A6,ACACA
8.95e-05	196	719	34	0.047	0.173	GO:0006869	BP	7	lipid transport	1	OSBPL5,ABCC2,ACACB,SLC27A5,NFKBIA,LIPG,ABCD1,ATP8B4,MAP2K6,ACSL3,APOL2,LDLR,CYP19A1,ABCA8,AGTR1,PLIN2,ACSL1,BMP6,PITPNC1,CPT2,ABCA1,MID1IP1,PCSK9,ABCD2,C1QTNF1,LEP,FZD4,PLA2G6,PARK2,IRS2,AKR1C1,AKR1C4,SREBF2,ACACA
0.0116	55	719	14	0.019	0.255	GO:0032368	BP	7	regulation of lipid transport	2	NFKBIA,LIPG,MAP2K6,CYP19A1,AGTR1,BMP6,ABCA1,PCSK9,C1QTNF1,LEP,PLA2G6,PARK2,IRS2,SREBF2
5.82e-05	250	719	40	0.056	0.16	GO:0015711	BP	7	organic anion transport	1	OSBPL5,ABCC2,CA12,ACACB,SLC27A5,SLC7A8,SLC22A17,ABCD1,ATP8B4,MAP2K6,SLC35D1,SLC2A1,SLC19A2,ACSL3,LDLR,SLC6A8,SLC38A4,SLC16A3,PPFIA4,PLIN2,ACSL1,PITPNC1,CPT2,SV2A,ABCA1,MID1IP1,SLC43A2,BEST1,SLC3A2,BSG,ABCD2,LEP,PPFIA3,PLA2G6,IRS2,CCK,AKR1C1,AKR1C4,SLC26A6,ACACA
0.000147	172	719	31	0.043	0.18	GO:0046942	BP	7	carboxylic acid transport	2	ABCC2,ACACB,SLC27A5,SLC7A8,ABCD1,MAP2K6,SLC35D1,SLC19A2,ACSL3,SLC6A8,SLC38A4,SLC16A3,PPFIA4,PLIN2,ACSL1,CPT2,SV2A,MID1IP1,SLC43A2,SLC3A2,BSG,ABCD2,LEP,PPFIA3,PLA2G6,IRS2,CCK,AKR1C1,AKR1C4,SLC26A6,ACACA
0.000156	88	719	21	0.029	0.239	GO:0015718	BP	7	monocarboxylic acid transport	3	ABCC2,ACACB,SLC27A5,ABCD1,MAP2K6,ACSL3,SLC16A3,PLIN2,ACSL1,CPT2,SV2A,MID1IP1,BSG,ABCD2,LEP,PLA2G6,IRS2,AKR1C1,AKR1C4,SLC26A6,ACACA
0.00154	54	719	15	0.021	0.278	GO:0015908	BP	7	fatty acid transport	4	ABCC2,ACACB,SLC27A5,ABCD1,MAP2K6,ACSL3,PLIN2,ACSL1,CPT2,MID1IP1,ABCD2,LEP,PLA2G6,IRS2,ACACA
0.00474	38	719	12	0.017	0.316	GO:0015909	BP	7	long-chain fatty acid transport	5	ACACB,SLC27A5,ABCD1,ACSL3,PLIN2,ACSL1,CPT2,MID1IP1,ABCD2,PLA2G6,IRS2,ACACA
0.0232	573	719	62	0.086	0.108	GO:0051270	BP	7	regulation of cellular component movement	1	PLXND1,DCN,IGF1,SNAI2,LAMA3,PTPRU,HDAC4,TGFBR3,PLXNA2,FGFR1,LAMB1,HMOX1,JAG1,RGCC,PYCARD,SFRP1,MEGF8,HAS1,RARRES2,PPARGC1A,SEMA5A,PDE4D,BCL6,WNT5A,IL1R1,NRP2,PTK2B,SNAI1,RAP2A,STAT5A,C5AR2,PRR5L,CYP19A1,FGF7,NKD1,DUSP10,ACKR3,PTPRG,SFRP2,PIK3R1,GSN,THY1,ANGPT1,STC1,ITGA5,ZC3H12A,LDLRAD4,ATOH8,ROR2,ROBO1,CORO1B,SPHK1,ALOX15B,TMEM102,COL18A1,NOG,CSF1,PDE4B,IRS2,LAMA2,LPAR1,PLXNA4
0.0439	299	719	38	0.053	0.127	GO:0051051	BP	7	negative regulation of transport	1	SNAI2,GOPC,NEDD4,RAB11FIP3,PACSIN2,HMOX1,NFKBIA,HTR2A,RGCC,SFRP1,UNC119,CRYAB,HMGCR,FGF12,CNR1,FKBP1B,PTK2B,SOX4,PNKD,C5AR2,TNFRSF21,PID1,ANGPT1,FZD1,STC1,PKDCC,ZC3H12A,LRPAP1,AXIN2,PCSK9,JAGN1,CD34,LEP,ADRA2C,PARK2,IRS2,INSIG1,SREBF2
0.0479	7	719	5	0.007	0.714	GO:0030647	BP	29	aminoglycoside antibiotic metabolic process	1	AKR7A2,AKR1C2,AKR1C1,AKR1C3,AKR1C4
0.0479	7	719	5	0.007	0.714	GO:0030638	BP	29	polyketide metabolic process	1	AKR7A2,AKR1C2,AKR1C1,AKR1C3,AKR1C4
0.0479	7	719	5	0.007	0.714	GO:0044598	BP	29	doxorubicin metabolic process	1	AKR7A2,AKR1C2,AKR1C1,AKR1C3,AKR1C4
0.0479	7	719	5	0.007	0.714	GO:0044597	BP	29	daunorubicin metabolic process	1	AKR7A2,AKR1C2,AKR1C1,AKR1C3,AKR1C4
0.0378	916	719	88	0.122	0.096	GO:0001932	BP	80	regulation of protein phosphorylation	1	CRLF1,FYN,DCN,IGF1,LMO3,CDON,HIPK2,FGFR3,FGFR1,IRAK3,MID1,HTR2A,RGCC,PYCARD,SFRP1,RARRES2,DKK1,FAM20A,MMD,MAP2K6,UNC119,PPARGC1A,HMGCR,PDE4D,WNT5A,ERRFI1,RGS2,DUSP1,DUSP4,PTK2B,PMEPA1,RAP2A,ID1,HSPA2,TNFRSF19,LRRC4,CDKN1C,C5AR2,PRR5L,GDF11,EDNRB,DUSP6,FGF7,IGFBP4,DUSP10,ACKR3,SFRP2,TRPT1,FOXO1,ACSL1,GPD1L,BMP6,PID1,THY1,ANGPT1,DEPTOR,LRP8,FZD1,ITGA5,CAMK2N1,DIRAS3,ZC3H12A,HAND2,CTNNB1,DDIT4,AXIN2…
0.00245	63	719	16	0.022	0.254	GO:0006029	BP	31	proteoglycan metabolic process	1	DCN,IGF1,B4GALT7,COL11A1,XYLT1,UST,CHST3,CHPF,HS6ST1,CHST7,CSGALNACT1,PXYLP1,EXTL2,CTNNB1,SULF2,CHSY3
0.00305	43	719	13	0.018	0.302	GO:0030166	BP	31	proteoglycan biosynthetic process	1	DCN,IGF1,XYLT1,UST,CHST3,CHPF,HS6ST1,CHST7,CSGALNACT1,PXYLP1,EXTL2,CTNNB1,CHSY3
0.00299	2322	719	194	0.27	0.084	GO:0006793	BP	51	phosphorus metabolic process	1	PDK4,CRLF1,PIGQ,ST3GAL1,FYN,DCN,ELOVL5,IGF1,OSBPL5,AGPAT4,LMO3,H6PD,PTPRN,PTPRU,CDON,HIPK2,CALCRL,IDI1,PPAP2A,HDAC4,FGFR3,IP6K2,TGFBR3,SLC44A1,ACACB,DGKD,FGFR1,STK17B,ITPKC,IRAK3,SCD,SAMHD1,LIPG,MID1,HTR2A,RGCC,NME3,PYCARD,SFRP1,EPHB6,RARRES2,DKK1,PIGL,FAM20A,MMD,MAP2K6,UNC119,ALDOC,PPARGC1A,CRYAB,MVK,TENC1,TPI1,LPCAT3,EYA4,PDE10A,HMGCR,PDE4D,WNT5A,PFKFB4,SPTBN1,ERRFI1,SLC35D1,RGS2,PIK3R3,FKBP1B,…
0.00392	1141	719	109	0.152	0.096	GO:0051174	BP	51	regulation of phosphorus metabolic process	1	PDK4,CRLF1,FYN,DCN,IGF1,LMO3,CDON,HIPK2,CALCRL,HDAC4,FGFR3,FGFR1,IRAK3,MID1,HTR2A,RGCC,PYCARD,SFRP1,RARRES2,DKK1,FAM20A,MMD,MAP2K6,UNC119,PPARGC1A,HMGCR,PDE4D,WNT5A,PFKFB4,ERRFI1,RGS2,PIK3R3,FKBP1B,DUSP1,DUSP4,PTK2B,ACSL3,PMEPA1,RAP2A,ID1,HSPA2,TNFRSF19,LRRC4,CDKN1C,LDLR,RAMP2,RAMP1,C5AR2,PRR5L,GDF11,EDNRB,IDH1,DUSP6,FGF7,IGFBP4,DUSP10,ACKR3,SFRP2,PIK3R1,ADM,TRPT1,FOXO1,EDNRA,ACSL1,GPD1L,BMP6,LPC…
0.00397	1128	719	108	0.15	0.096	GO:0019220	BP	51	regulation of phosphate metabolic process	2	CRLF1,FYN,DCN,IGF1,LMO3,CDON,HIPK2,CALCRL,HDAC4,FGFR3,FGFR1,IRAK3,MID1,HTR2A,RGCC,PYCARD,SFRP1,RARRES2,DKK1,FAM20A,MMD,MAP2K6,UNC119,PPARGC1A,HMGCR,PDE4D,WNT5A,PFKFB4,ERRFI1,RGS2,PIK3R3,FKBP1B,DUSP1,DUSP4,PTK2B,ACSL3,PMEPA1,RAP2A,ID1,HSPA2,TNFRSF19,LRRC4,CDKN1C,LDLR,RAMP2,RAMP1,C5AR2,PRR5L,GDF11,EDNRB,IDH1,DUSP6,FGF7,IGFBP4,DUSP10,ACKR3,SFRP2,PIK3R1,ADM,TRPT1,FOXO1,EDNRA,ACSL1,GPD1L,BMP6,LPCAT1,P…
0.0259	675	719	70	0.097	0.104	GO:0010562	BP	51	positive regulation of phosphorus metabolic process	2	CRLF1,FYN,IGF1,CDON,HIPK2,CALCRL,FGFR3,FGFR1,MID1,HTR2A,RGCC,PYCARD,RARRES2,DKK1,FAM20A,MMD,MAP2K6,UNC119,PPARGC1A,HMGCR,WNT5A,PFKFB4,PTK2B,ACSL3,RAP2A,HSPA2,TNFRSF19,RAMP2,RAMP1,C5AR2,PRR5L,GDF11,EDNRB,DUSP6,FGF7,IGFBP4,ACKR3,SFRP2,ADM,EDNRA,ACSL1,BMP6,PID1,ANGPT1,LRP8,FZD1,ITGA5,ZC3H12A,HAND2,ABCA1,CTNNB1,AXIN2,ROR2,AR,NPR1,AKAP13,FPR1,APLN,SAA1,C1QTNF1,LEP,FZD4,SPHK1,FZD8,ADRA2C,CSF1,PLA2G6,CC…
0.0259	675	719	70	0.097	0.104	GO:0045937	BP	51	positive regulation of phosphate metabolic process	3	CRLF1,FYN,IGF1,CDON,HIPK2,CALCRL,FGFR3,FGFR1,MID1,HTR2A,RGCC,PYCARD,RARRES2,DKK1,FAM20A,MMD,MAP2K6,UNC119,PPARGC1A,HMGCR,WNT5A,PFKFB4,PTK2B,ACSL3,RAP2A,HSPA2,TNFRSF19,RAMP2,RAMP1,C5AR2,PRR5L,GDF11,EDNRB,DUSP6,FGF7,IGFBP4,ACKR3,SFRP2,ADM,EDNRA,ACSL1,BMP6,PID1,ANGPT1,LRP8,FZD1,ITGA5,ZC3H12A,HAND2,ABCA1,CTNNB1,AXIN2,ROR2,AR,NPR1,AKAP13,FPR1,APLN,SAA1,C1QTNF1,LEP,FZD4,SPHK1,FZD8,ADRA2C,CSF1,PLA2G6,CC…
0.0455	415	719	48	0.067	0.116	GO:0005975	BP	36	carbohydrate metabolic process	1	PDK4,PIGQ,ST3GAL1,IGF1,B4GALT7,H6PD,AKR7A2,HDAC4,ACACB,SORBS1,HTR2A,GYS1,HAS1,ALDOC,PPARGC1A,ALDH2,TPI1,PFKFB4,SLC2A1,PPP1R3C,PTK2B,CHST3,LDHA,IDH1,IMPA2,IGFBP4,PGD,GALM,CHST7,CSGALNACT1,FOXO1,GPD1L,B4GALT5,TKT,NPY1R,ALDH1A1,SLC3A2,DDIT4,HEXDC,DCXR,UGP2,PC,C1QTNF1,LEP,CHST2,DPM3,PARK2,IRS2
0.00155	797	719	84	0.117	0.105	GO:0022610	BP	2	biological adhesion	1	PLXND1,FYN,IGF1,SNAI2,TNC,ARHGAP6,LAMA3,PTPRU,CDON,DGCR2,EPDR1,NID2,NRCAM,LAMB1,SORBS1,CDH20,SRPX,RGCC,PYCARD,SFRP1,WISP1,HAS1,COMP,EPHB6,ZBTB16,SEMA5A,CNTN3,BCL6,WNT5A,NID1,NRP2,NR4A3,PTK2B,ID1,ZBTB1,ASS1,LYVE1,CHL1,HLX,FBLN5,ITGA10,DPT,DUSP10,SOX13,ACKR3,ITGA9,COL8A1,SFRP2,PIK3R1,TNFRSF21,GSN,BCL2L11,THY1,ANGPT1,SORBS2,CD1D,SPON2,ITGA5,KIF26B,IGFBP7,SERPINI1,SVEP1,CTNNB1,PCDH7,ROBO1,NLGN2,CEBPB…
0.00125	793	719	84	0.117	0.106	GO:0007155	BP	2	cell adhesion	2	PLXND1,FYN,IGF1,SNAI2,TNC,ARHGAP6,LAMA3,PTPRU,CDON,DGCR2,EPDR1,NID2,NRCAM,LAMB1,SORBS1,CDH20,SRPX,RGCC,PYCARD,SFRP1,WISP1,HAS1,COMP,EPHB6,ZBTB16,SEMA5A,CNTN3,BCL6,WNT5A,NID1,NRP2,NR4A3,PTK2B,ID1,ZBTB1,ASS1,LYVE1,CHL1,HLX,FBLN5,ITGA10,DPT,DUSP10,SOX13,ACKR3,ITGA9,COL8A1,SFRP2,PIK3R1,TNFRSF21,GSN,BCL2L11,THY1,ANGPT1,SORBS2,CD1D,SPON2,ITGA5,KIF26B,IGFBP7,SERPINI1,SVEP1,CTNNB1,PCDH7,ROBO1,NLGN2,CEBPB…
5.94e-05	5186	719	390	0.542	0.075	GO:0050896	BP	35	response to stimulus	1	TFPI,PLXND1,PDK4,UPF1,SPPL2B,CRLF1,CACNA1G,MGST1,REV3L,FYN,DCN,IGF1,SNAI2,ABCC2,IFNGR1,TNC,ARHGAP6,LMO3,H6PD,LTBP1,CYBA,AKR7A2,PTPRN,TRAF3IP2,PTPRU,COL11A1,CDON,HIPK2,TMEM161A,CALCRL,PPAP2A,HDAC4,FGFR3,IP6K2,TGFBR3,NEDD4,LMCD1,PLXNA2,ACACB,GPC4,DGKD,FGFR1,MAP2,BRINP1,SESN1,STK17B,AACS,PLOD1,EDEM2,IRAK3,NRCAM,SLC7A8,SLC22A17,PTGS1,SORBS1,SUSD2,GGT5,HMOX1,ARSA,LGMN,NFKBIA,PROCR,SAMHD1,JAG1,CST3,SYN…
1.37e-10	1014	719	123	0.171	0.121	GO:0009719	BP	35	response to endogenous stimulus	2	PDK4,FYN,SNAI2,ABCC2,TNC,LMO3,LTBP1,CYBA,PTPRN,PTPRU,HIPK2,PPAP2A,HDAC4,FGFR3,TGFBR3,NEDD4,FGFR1,SORBS1,CHRDL1,ZNF423,SFRP1,MEGF8,HAS1,DLX5,RARRES2,DKK1,PPARGC1A,HMGCS1,PDE4D,WNT5A,FGF12,DHCR24,ERRFI1,SLC2A1,PIK3R3,FOXO3,KLF9,NR4A3,DUSP1,PTK2B,CAT,PMEPA1,PTGER2,INSIG2,ID1,STAT5A,POR,RASL11B,ATP6V1F,SNRPN,CDO1,CDKN1C,LDLR,RAMP2,ARNTL,SORT1,RERG,COL4A2,IDH1,FBN2,DUSP6,FGF7,PCSK6,ZFHX3,EPHX1,AGTR1,S…
4.29e-07	880	719	102	0.142	0.116	GO:0071495	BP	35	cellular response to endogenous stimulus	3	PDK4,FYN,SNAI2,ABCC2,TNC,LMO3,LTBP1,CYBA,HIPK2,PPAP2A,HDAC4,FGFR3,TGFBR3,NEDD4,FGFR1,SORBS1,CHRDL1,ZNF423,SFRP1,MEGF8,HAS1,DLX5,RARRES2,DKK1,PPARGC1A,HMGCS1,PDE4D,WNT5A,FGF12,ERRFI1,PIK3R3,FOXO3,KLF9,NR4A3,DUSP1,PMEPA1,PTGER2,ID1,STAT5A,POR,RASL11B,ATP6V1F,CDKN1C,RAMP2,ARNTL,SORT1,COL4A2,FBN2,DUSP6,FGF7,PCSK6,EPHX1,AGTR1,SFRP2,PIK3R1,GPC3,SESN3,FOXO1,THRB,AKR1C2,ACSL1,ZFP36L2,BMP6,PID1,FZD1,STC1,…
4.98e-15	2570	719	257	0.357	0.1	GO:0042221	BP	35	response to chemical	2	TFPI,PDK4,UPF1,SPPL2B,CRLF1,CACNA1G,MGST1,FYN,DCN,SNAI2,ABCC2,IFNGR1,TNC,LMO3,H6PD,LTBP1,CYBA,AKR7A2,PTPRN,PTPRU,HIPK2,TMEM161A,CALCRL,PPAP2A,HDAC4,FGFR3,IP6K2,TGFBR3,NEDD4,PLXNA2,ACACB,DGKD,FGFR1,MAP2,BRINP1,SESN1,AACS,EDEM2,IRAK3,NRCAM,SLC7A8,PTGS1,SORBS1,HMOX1,ARSA,NFKBIA,SAMHD1,JAG1,CST3,LIPG,MID1,CHRDL1,HTR2A,RGCC,ZNF423,MMP15,PYCARD,FZD3,SFRP1,SQLE,GSR,MEGF8,HAS1,DLX5,RARRES2,DKK1,MAP2K6,PP…
0.04	722	719	73	0.102	0.101	GO:1901698	BP	35	response to nitrogen compound	3	PDK4,MGST1,FYN,ABCC2,CYBA,PTPRN,TGFBR3,AACS,EDEM2,IRAK3,SORBS1,NFKBIA,JAG1,HTR2A,SFRP1,RARRES2,PPARGC1A,HMGCS1,PDE4D,ERRFI1,SLC2A1,PIK3R3,CNR1,FOXO3,NR4A3,DUSP1,PTK2B,KCNJ8,CAT,INSIG2,ID1,STAT5A,POR,ATP6V1F,CDO1,LDLR,GSTM3,SORT1,LDHA,AGTR1,PIK3R1,GSN,ADM,SESN3,FADS1,FOXO1,PID1,STC1,ZC3H12A,KLF15,ABCA1,NNMT,SLC3A2,CTNNB1,PCSK9,SIK2,FOS,CEBPB,BSG,LEP,BAIAP2,PER1,PENK,PDE4B,PARK2,ZFP36L1,IRS2,BCDIN3…
2.09e-10	1008	719	122	0.17	0.121	GO:1901700	BP	35	response to oxygen-containing compound	3	TFPI,PDK4,UPF1,MGST1,FYN,DCN,SNAI2,ABCC2,TNC,H6PD,CYBA,PTPRN,TMEM161A,CALCRL,TGFBR3,BRINP1,SESN1,AACS,EDEM2,IRAK3,SORBS1,HMOX1,ARSA,NFKBIA,JAG1,CST3,HTR2A,MMP15,PYCARD,SFRP1,RARRES2,DKK1,MAP2K6,PPARGC1A,CRYAB,HMGCS1,HMGCR,PDE4D,WNT5A,ERRFI1,ID3,SLC2A1,PIK3R3,CNR1,FOXO3,KLF9,NR4A3,FKBP1B,DUSP1,PTK2B,KCNJ8,CAT,SOX4,PTGER2,INSIG2,ID1,STAT5A,POR,ATP6V1F,CDO1,LDLR,RAMP2,SORT1,LDHA,GLUL,EDNRB,FBLN5,DUS…
1.63e-06	231	719	41	0.057	0.177	GO:0001101	BP	35	response to acid chemical	3	PDK4,ABCC2,TNC,CYBA,TMEM161A,TGFBR3,BRINP1,AACS,SFRP1,DKK1,PPARGC1A,WNT5A,ID3,DUSP1,PTK2B,CAT,PTGER2,INSIG2,CDO1,LDLR,GSN,PTGES,SESN3,FOXO1,AKR1C2,ACSL1,BMP6,PID1,IGFBP7,ZC3H12A,ABCA1,CEBPB,LEP,FZD4,BAIAP2,COL18A1,AKR1C1,COL4A1,AKR1C3,AKR1C4,ACACA
7.47e-13	2053	719	212	0.295	0.103	GO:0010033	BP	35	response to organic substance	3	TFPI,PDK4,UPF1,SPPL2B,CRLF1,MGST1,FYN,DCN,SNAI2,ABCC2,IFNGR1,TNC,LMO3,H6PD,LTBP1,CYBA,PTPRN,PTPRU,HIPK2,TMEM161A,CALCRL,PPAP2A,HDAC4,FGFR3,IP6K2,TGFBR3,NEDD4,ACACB,DGKD,FGFR1,MAP2,BRINP1,AACS,EDEM2,IRAK3,SORBS1,ARSA,NFKBIA,SAMHD1,JAG1,CST3,MID1,CHRDL1,HTR2A,ZNF423,MMP15,PYCARD,SFRP1,SQLE,MEGF8,HAS1,DLX5,RARRES2,DKK1,MAP2K6,PPARGC1A,CRYAB,HMGCS1,HMGCR,PDE4D,WNT5A,FGF12,IL1R1,IL18R1,DHCR24,ERRFI1,I…
2.43e-05	472	719	62	0.086	0.131	GO:0070848	BP	35	response to growth factor	4	FYN,DCN,SNAI2,TNC,LTBP1,HIPK2,FGFR3,TGFBR3,NEDD4,FGFR1,CHRDL1,ZNF423,SFRP1,MEGF8,HAS1,DLX5,DKK1,PPARGC1A,WNT5A,FGF12,ERRFI1,NRP2,FOXO3,CAT,PMEPA1,MT1G,ID1,RASL11B,CDKN1C,RAMP2,SORT1,COL4A2,FBN2,DUSP6,FGF7,PCSK6,ZFHX3,SFRP2,GPC3,ZFP36L2,BMP6,LRP8,FZD1,ITGA5,MSX1,TMEM100,CTNNB1,DDIT4,LDLRAD4,ROR2,FOS,HTRA3,CORO1B,FZD4,BAIAP2,GAS1,PENK,RGMA,NOG,ZFP36L1,FAT4,SULF2
0.00225	102	719	21	0.029	0.206	GO:0071772	BP	35	response to BMP	5	HIPK2,TGFBR3,CHRDL1,ZNF423,SFRP1,MEGF8,DLX5,DKK1,WNT5A,ID1,PCSK6,SFRP2,GPC3,BMP6,FZD1,MSX1,TMEM100,ROR2,HTRA3,RGMA,NOG
4.1e-08	628	719	83	0.115	0.132	GO:0014070	BP	35	response to organic cyclic compound	4	TFPI,SNAI2,ABCC2,TNC,LMO3,CYBA,PTPRN,PTPRU,PPAP2A,NEDD4,ACACB,AACS,IRAK3,NFKBIA,CST3,HTR2A,MMP15,SFRP1,PPARGC1A,CRYAB,HMGCS1,PDE4D,ERRFI1,ID3,CNR1,FOXO3,KLF9,NR4A3,FKBP1B,DUSP1,PTK2B,KCNJ8,CAT,ACSL3,PMEPA1,PTGER2,ID1,CDO1,RAMP2,ARNTL,LDHA,EDNRB,IDH1,DUSP6,EPHX1,PLIN2,GSN,PTGES,ADM,FADS1,FOXO1,THRB,ACSL1,ZFP36L2,BMP6,LRP8,STC1,IGFBP7,ZC3H12A,HEY1,ABCA1,SLC3A2,CTNNB1,DDIT4,AR,FOS,AKAP13,CEBPB,BSG,L…
1.55e-12	575	719	88	0.122	0.153	GO:0033993	BP	35	response to lipid	4	TFPI,PDK4,UPF1,MGST1,DCN,SNAI2,ABCC2,TNC,LMO3,CYBA,PTPRU,TMEM161A,PPAP2A,TGFBR3,NEDD4,BRINP1,AACS,IRAK3,NFKBIA,CST3,MMP15,PYCARD,SFRP1,DKK1,PPARGC1A,CRYAB,HMGCS1,PDE4D,WNT5A,ERRFI1,ID3,CNR1,FOXO3,KLF9,NR4A3,DUSP1,PTK2B,KCNJ8,CAT,PMEPA1,PTGER2,INSIG2,CDO1,LDLR,RAMP2,ARNTL,EDNRB,IDH1,DUSP10,EPHX1,TNFRSF21,PTGES,ADM,FADS1,FOXO1,THRB,AKR1C2,ACSL1,ZFP36L2,BMP6,PID1,LRP8,STC1,SPON2,IGFBP7,ZC3H12A,HEY1,…
0.000195	60	719	17	0.024	0.283	GO:0070542	BP	35	response to fatty acid	5	PDK4,TNC,TGFBR3,AACS,SFRP1,PPARGC1A,ID3,CAT,PTGER2,INSIG2,LDLR,AKR1C2,ACSL1,PID1,ZC3H12A,AKR1C3,ACACA
2.96e-07	585	719	77	0.107	0.132	GO:0009725	BP	35	response to hormone	4	PDK4,FYN,ABCC2,TNC,LMO3,CYBA,PTPRN,PTPRU,PPAP2A,HDAC4,TGFBR3,NEDD4,SORBS1,SFRP1,RARRES2,PPARGC1A,HMGCS1,DHCR24,ERRFI1,SLC2A1,PIK3R3,FOXO3,KLF9,NR4A3,DUSP1,PTK2B,CAT,PMEPA1,PTGER2,INSIG2,STAT5A,POR,ATP6V1F,SNRPN,CDO1,RAMP2,ARNTL,SORT1,RERG,IDH1,EPHX1,AGTR1,PIK3R1,ADM,SESN3,FADS1,FOXO1,THRB,AKR1C2,ACSL1,ZFP36L2,BMP6,PID1,STC1,IGFBP7,HEY1,CTNNB1,DDIT4,AR,PCSK9,SIK2,FOS,AKAP13,BSG,LEP,NR2F1,BAIAP2,PE…
0.0415	4	719	4	0.006	1	GO:0009753	BP	35	response to jasmonic acid	5	AKR1C2,AKR1C1,AKR1C3,AKR1C4
0.000335	266	719	40	0.056	0.15	GO:0048545	BP	35	response to steroid hormone	5	ABCC2,LMO3,CYBA,PTPRU,PPAP2A,NEDD4,SFRP1,PPARGC1A,ERRFI1,FOXO3,KLF9,NR4A3,DUSP1,PMEPA1,PTGER2,CDO1,RAMP2,ARNTL,IDH1,EPHX1,ADM,FOXO1,THRB,ZFP36L2,BMP6,STC1,IGFBP7,HEY1,CTNNB1,DDIT4,AR,FOS,AKAP13,NR2F1,PER1,PAPPA,ZFP36L1,AKR1C3,TXNIP,NEFL
3.34e-05	96	719	23	0.032	0.24	GO:0031960	BP	35	response to corticosteroid	6	ABCC2,CYBA,PTPRU,ERRFI1,FOXO3,KLF9,DUSP1,CDO1,EPHX1,ADM,FOXO1,ZFP36L2,BMP6,STC1,IGFBP7,HEY1,DDIT4,FOS,AKAP13,PAPPA,ZFP36L1,AKR1C3,NEFL
6.48e-05	84	719	21	0.029	0.25	GO:0051384	BP	35	response to glucocorticoid	7	ABCC2,PTPRU,ERRFI1,FOXO3,KLF9,DUSP1,CDO1,EPHX1,ADM,FOXO1,ZFP36L2,BMP6,STC1,IGFBP7,HEY1,DDIT4,FOS,AKAP13,PAPPA,ZFP36L1,NEFL
0.0367	644	719	67	0.093	0.104	GO:0010243	BP	35	response to organonitrogen compound	4	PDK4,MGST1,FYN,ABCC2,CYBA,PTPRN,TGFBR3,AACS,EDEM2,IRAK3,SORBS1,NFKBIA,JAG1,HTR2A,SFRP1,RARRES2,PPARGC1A,HMGCS1,PDE4D,ERRFI1,SLC2A1,PIK3R3,CNR1,FOXO3,NR4A3,DUSP1,PTK2B,CAT,INSIG2,ID1,STAT5A,POR,ATP6V1F,CDO1,LDLR,SORT1,LDHA,AGTR1,PIK3R1,GSN,ADM,SESN3,FADS1,FOXO1,PID1,STC1,KLF15,ABCA1,NNMT,CTNNB1,PCSK9,SIK2,FOS,CEBPB,BSG,LEP,BAIAP2,PER1,PENK,PDE4B,PARK2,ZFP36L1,IRS2,COL4A1,SREBF2,SLC26A6,NEFL
0.00833	268	719	37	0.051	0.138	GO:0042493	BP	35	response to drug	3	MGST1,FYN,ABCC2,CYBA,HDAC4,ACACB,AACS,CST3,HTR2A,FZD3,SFRP1,MAP2K6,PPARGC1A,HMGCS1,FOXO3,PTK2B,CAT,MT2A,RAP2A,POR,LDHA,DUSP6,ABCA8,SLC47A1,SFRP2,EBP,PLIN2,ACSL1,LRP8,FZD1,ABCA1,NNMT,CTNNB1,FOS,COL18A1,PDE4B,TXNIP
2.14e-08	1225	719	134	0.186	0.109	GO:0009605	BP	35	response to external stimulus	2	TFPI,PDK4,UPF1,MGST1,FYN,DCN,SNAI2,ABCC2,IFNGR1,TNC,CYBA,TRAF3IP2,COL11A1,CALCRL,HDAC4,PLXNA2,ACACB,FGFR1,SESN1,AACS,IRAK3,NRCAM,HMOX1,ARSA,NFKBIA,SAMHD1,CST3,LIPG,HTR2A,PYCARD,FZD3,SFRP1,MEGF8,DLX5,RARRES2,ACTA2,UNC119,PPARGC1A,UNC93B1,MVK,SEMA5A,HMGCS1,HMGCR,PDE4D,BCL6,WNT5A,REEP6,SPTBN1,IL1R1,SLC2A1,NRP2,CNR1,FOXO3,NR4A3,FKBP1B,PTK2B,KCNJ8,CAT,ACSL3,PTGER2,POR,LDLR,PIK3C2B,CHL1,LDHA,C5AR2,GLUL…
0.000308	317	719	45	0.063	0.142	GO:0009991	BP	35	response to extracellular stimulus	3	PDK4,SNAI2,TNC,CYBA,ACACB,SESN1,AACS,HMOX1,ARSA,CST3,LIPG,SFRP1,PPARGC1A,HMGCS1,HMGCR,SLC2A1,CNR1,FOXO3,FKBP1B,CAT,ACSL3,POR,LDLR,PIK3C2B,LDHA,GLUL,SFRP2,GSN,ADM,SESN3,FADS1,FOXO1,ACSL1,STC1,ZC3H12A,ABCA1,TMEM135,PCSK9,FOS,LEP,PENK,CCK,AKR1C3,MAP3K5,SREBF2
0.000109	296	719	44	0.061	0.149	GO:0031667	BP	35	response to nutrient levels	4	PDK4,SNAI2,TNC,CYBA,ACACB,SESN1,AACS,HMOX1,ARSA,CST3,LIPG,SFRP1,PPARGC1A,HMGCS1,HMGCR,SLC2A1,CNR1,FOXO3,FKBP1B,CAT,ACSL3,POR,LDLR,PIK3C2B,LDHA,GLUL,SFRP2,GSN,ADM,SESN3,FADS1,FOXO1,ACSL1,STC1,ZC3H12A,ABCA1,TMEM135,PCSK9,LEP,PENK,CCK,AKR1C3,MAP3K5,SREBF2
0.00106	123	719	24	0.033	0.195	GO:0007584	BP	35	response to nutrient	5	SNAI2,TNC,AACS,HMOX1,ARSA,LIPG,SFRP1,HMGCS1,HMGCR,CNR1,FKBP1B,CAT,ACSL3,POR,LDHA,SFRP2,GSN,FADS1,ACSL1,STC1,ABCA1,LEP,PENK,AKR1C3
0.004	4364	719	328	0.456	0.075	GO:0051716	BP	35	cellular response to stimulus	2	TFPI,PLXND1,PDK4,UPF1,SPPL2B,CRLF1,MGST1,REV3L,FYN,DCN,IGF1,SNAI2,ABCC2,IFNGR1,TNC,ARHGAP6,LMO3,LTBP1,CYBA,AKR7A2,PTPRN,TRAF3IP2,PTPRU,CDON,HIPK2,TMEM161A,CALCRL,PPAP2A,HDAC4,FGFR3,IP6K2,TGFBR3,NEDD4,LMCD1,PLXNA2,GPC4,DGKD,FGFR1,MAP2,BRINP1,SESN1,STK17B,AACS,EDEM2,IRAK3,SLC22A17,PTGS1,SORBS1,HMOX1,LGMN,NFKBIA,SAMHD1,JAG1,CST3,MID1,CHRDL1,SRPX,PORCN,HTR2A,RGCC,ZNF423,PYCARD,FZD3,SFRP1,WISP1,EEF1D,…
1.1e-10	1959	719	198	0.275	0.101	GO:0070887	BP	35	cellular response to chemical stimulus	3	TFPI,PDK4,UPF1,SPPL2B,CRLF1,MGST1,FYN,DCN,SNAI2,ABCC2,IFNGR1,TNC,LMO3,LTBP1,CYBA,AKR7A2,PTPRN,HIPK2,TMEM161A,CALCRL,PPAP2A,HDAC4,FGFR3,IP6K2,TGFBR3,NEDD4,FGFR1,MAP2,BRINP1,AACS,EDEM2,IRAK3,PTGS1,SORBS1,HMOX1,NFKBIA,SAMHD1,CST3,MID1,CHRDL1,RGCC,ZNF423,PYCARD,SFRP1,GSR,MEGF8,HAS1,DLX5,RARRES2,DKK1,MAP2K6,PPARGC1A,SEMA5A,HMGCS1,HMGCR,PDE4D,FAM162A,WNT5A,FGF12,IL1R1,IL18R1,EPAS1,ERRFI1,ID3,PIK3R3,NRP…
0.00302	139	719	25	0.035	0.18	GO:0071229	BP	35	cellular response to acid chemical	4	PDK4,TNC,CYBA,BRINP1,SFRP1,PPARGC1A,WNT5A,ID3,PTK2B,PTGER2,LDLR,SESN3,AKR1C2,PID1,ZC3H12A,ABCA1,CEBPB,LEP,FZD4,BAIAP2,AKR1C1,COL4A1,AKR1C3,AKR1C4,ACACA
1.83e-05	698	719	82	0.114	0.117	GO:1901701	BP	35	cellular response to oxygen-containing compound	4	TFPI,PDK4,UPF1,MGST1,FYN,SNAI2,ABCC2,TNC,CYBA,PTPRN,CALCRL,BRINP1,AACS,SORBS1,NFKBIA,CST3,PYCARD,SFRP1,RARRES2,MAP2K6,PPARGC1A,HMGCS1,HMGCR,PDE4D,WNT5A,ERRFI1,ID3,PIK3R3,FOXO3,KLF9,NR4A3,FKBP1B,PTK2B,SOX4,PTGER2,ID1,STAT5A,POR,ATP6V1F,LDLR,EDNRB,FBLN5,AGTR1,PIK3R1,SESN3,FOXO1,AKR1C2,ZFP36L2,BMP6,PID1,LRP8,STC1,SPON2,ZC3H12A,KLF15,ABCA1,CTNNB1,DDIT4,AR,PCSK9,SIK2,FOS,JAGN1,CEBPB,LEP,FZD4,BAIAP2,BN…
1.15e-08	1664	719	169	0.235	0.102	GO:0071310	BP	35	cellular response to organic substance	4	TFPI,PDK4,UPF1,SPPL2B,CRLF1,FYN,DCN,SNAI2,ABCC2,IFNGR1,TNC,LMO3,LTBP1,CYBA,PTPRN,HIPK2,CALCRL,PPAP2A,HDAC4,FGFR3,IP6K2,TGFBR3,NEDD4,FGFR1,MAP2,BRINP1,AACS,EDEM2,IRAK3,SORBS1,NFKBIA,SAMHD1,MID1,CHRDL1,ZNF423,PYCARD,SFRP1,MEGF8,HAS1,DLX5,RARRES2,DKK1,MAP2K6,PPARGC1A,HMGCS1,HMGCR,PDE4D,WNT5A,FGF12,IL1R1,IL18R1,ERRFI1,ID3,PIK3R3,NRP2,FOXO3,KLF9,NR4A3,FKBP1B,DUSP1,ELF1,PTK2B,CAT,PMEPA1,SOX4,MT1G,MT2A,…
1.15e-06	385	719	57	0.079	0.148	GO:0071396	BP	35	cellular response to lipid	5	TFPI,PDK4,UPF1,SNAI2,ABCC2,TNC,LMO3,PPAP2A,NEDD4,BRINP1,AACS,NFKBIA,PYCARD,SFRP1,PPARGC1A,HMGCS1,PDE4D,WNT5A,ERRFI1,ID3,FOXO3,KLF9,NR4A3,PTK2B,PMEPA1,PTGER2,LDLR,ARNTL,EDNRB,EPHX1,FOXO1,THRB,AKR1C2,ZFP36L2,BMP6,PID1,LRP8,STC1,SPON2,ZC3H12A,HEY1,ABCA1,CTNNB1,DDIT4,AR,AKAP13,CEBPB,LEP,FZD4,NR2F1,PER1,PENK,PDE4B,ZFP36L1,AKR1C3,LPAR1,ACACA
0.0154	42	719	12	0.017	0.286	GO:0071398	BP	35	cellular response to fatty acid	6	PDK4,TNC,SFRP1,PPARGC1A,ID3,PTGER2,LDLR,AKR1C2,PID1,ZC3H12A,AKR1C3,ACACA
4.02e-05	456	719	60	0.083	0.132	GO:0071363	BP	35	cellular response to growth factor stimulus	5	FYN,DCN,SNAI2,LTBP1,HIPK2,FGFR3,TGFBR3,NEDD4,FGFR1,CHRDL1,ZNF423,SFRP1,MEGF8,HAS1,DLX5,DKK1,PPARGC1A,WNT5A,FGF12,ERRFI1,NRP2,FOXO3,CAT,PMEPA1,MT1G,ID1,RASL11B,CDKN1C,RAMP2,SORT1,COL4A2,FBN2,DUSP6,FGF7,PCSK6,SFRP2,GPC3,ZFP36L2,BMP6,LRP8,FZD1,ITGA5,MSX1,TMEM100,CTNNB1,DDIT4,LDLRAD4,ROR2,FOS,HTRA3,CORO1B,FZD4,BAIAP2,GAS1,PENK,RGMA,NOG,ZFP36L1,FAT4,SULF2
0.00225	102	719	21	0.029	0.206	GO:0071773	BP	35	cellular response to BMP stimulus	6	HIPK2,TGFBR3,CHRDL1,ZNF423,SFRP1,MEGF8,DLX5,DKK1,WNT5A,ID1,PCSK6,SFRP2,GPC3,BMP6,FZD1,MSX1,TMEM100,ROR2,HTRA3,RGMA,NOG
0.0191	619	719	66	0.092	0.107	GO:0071345	BP	35	cellular response to cytokine stimulus	5	TFPI,UPF1,SPPL2B,CRLF1,FYN,DCN,ABCC2,IFNGR1,CYBA,PTPRN,HDAC4,FGFR3,IP6K2,FGFR1,IRAK3,NFKBIA,SAMHD1,MID1,PYCARD,SFRP1,PPARGC1A,WNT5A,IL1R1,IL18R1,NRP2,FOXO3,ELF1,PTK2B,MT2A,STAT5A,IFI6,TNFRSF19,LRRC4,GFPT2,FGF7,NOL3,ACKR3,PIK3R1,TNFRSF21,ACSL1,ZFP36L2,PID1,ANGPT1,LRP8,ZC3H12A,FASN,ROBO1,JAGN1,CEBPB,TNFRSF10D,LEP,FZD4,SPHK1,IMPDH2,CSF1,PARK2,ZFP36L1,IRS2,MT1X,MME,MAP3K5,HLA-A,SLC26A6,HLA-DPA1,IL10R…
0.000225	444	719	57	0.079	0.128	GO:0032870	BP	35	cellular response to hormone stimulus	5	PDK4,FYN,ABCC2,TNC,LMO3,CYBA,PPAP2A,HDAC4,NEDD4,SORBS1,SFRP1,RARRES2,PPARGC1A,HMGCS1,ERRFI1,PIK3R3,FOXO3,KLF9,NR4A3,DUSP1,PMEPA1,PTGER2,STAT5A,POR,ATP6V1F,RAMP2,ARNTL,EPHX1,AGTR1,PIK3R1,SESN3,FOXO1,THRB,AKR1C2,ACSL1,ZFP36L2,PID1,STC1,IGFBP7,HEY1,CTNNB1,DDIT4,AR,PCSK9,SIK2,FOS,AKAP13,LEP,NR2F1,BAIAP2,PER1,ZFP36L1,IRS2,AKR1C1,AKR1C3,AKR1C4,ACACA
0.0415	4	719	4	0.006	1	GO:0071395	BP	35	cellular response to jasmonic acid stimulus	6	AKR1C2,AKR1C1,AKR1C3,AKR1C4
1.3e-06	672	719	83	0.115	0.124	GO:0040007	BP	35	growth	1	IGF1,TNC,CYBA,FGFR3,IP6K2,TGFBR3,PLXNA2,ACACB,DGKD,FGFR1,NRCAM,LGMN,SFRP1,WISP1,MEGF8,COMP,KAZALD1,CRYAB,TENC1,SEMA5A,PDE4D,BCL6,WNT5A,NRP2,FOXO3,PTK2B,TBX2,NRN1,MT1G,MT2A,STAT5A,POR,CDKN1C,RERG,HLX,CYP19A1,DUSP6,FBLN5,FGF7,NKD1,IGFBP4,DUSP10,ETNK2,MEIS1,AGTR1,SFRP2,GPC3,GSN,ADM,BCL2L11,SORBS2,STC1,KIF26B,PKDCC,FRZB,MSX1,IGFBP7,APBB2,TKT,NPY1R,SLC3A2,AR,NPR1,MT1E,HTRA3,DHCR7,LEP,SH3PXD2B,SPHK1,AL…
4.38e-05	446	719	59	0.082	0.132	GO:0040008	BP	35	regulation of growth	2	IGF1,CYBA,FGFR3,IP6K2,TGFBR3,PLXNA2,ACACB,FGFR1,NRCAM,LGMN,SFRP1,WISP1,MEGF8,KAZALD1,CRYAB,SEMA5A,BCL6,WNT5A,PTK2B,TBX2,MT1G,MT2A,STAT5A,POR,RERG,HLX,DUSP6,FBLN5,NKD1,IGFBP4,DUSP10,MEIS1,AGTR1,SFRP2,GPC3,BCL2L11,FRZB,MSX1,IGFBP7,APBB2,TKT,NPY1R,AR,NPR1,MT1E,HTRA3,LEP,SH3PXD2B,SPHK1,ALOX15B,RGMA,NOG,CSF1,PARK2,MT1X,NANOS1,MT1F,MT1M,PLXNA4
1.16e-11	3759	719	328	0.456	0.087	GO:0032502	BP	35	developmental process	1	PLXND1,CRLF1,MGST1,FYN,DCN,IGF1,SNAI2,TNC,LMO3,LTBP1,LAMA3,PTPRN,PTPRU,COL11A1,SPAG4,CDON,HIPK2,CALCRL,HDAC4,FGFR3,TGFBR3,NEDD4,DGCR2,ALDH3A2,FOSL2,PLXNA2,TPD52,ACACB,GPC4,DGKD,FGFR1,MAP2,NEBL,BRINP1,AACS,PLOD1,PIR,IRAK3,NRCAM,LAMB1,PCSK5,PATZ1,PACSIN2,HMOX1,ARSA,LGMN,NFKBIA,SNPH,JAG1,CST3,SYNDIG1,MID1,CHRDL1,HTR2A,RGCC,ZNF423,MMP15,CRISPLD2,METRN,FZD3,SFRP1,GYS1,MEGF8,COMP,DLX5,MOSPD3,RARRES2,AC…
3.63e-13	3485	719	315	0.438	0.09	GO:0048856	BP	35	anatomical structure development	2	PLXND1,CRLF1,MGST1,FYN,DCN,IGF1,SNAI2,TNC,LTBP1,LAMA3,PTPRN,PTPRU,COL11A1,CDON,HIPK2,CALCRL,HDAC4,FGFR3,TGFBR3,NEDD4,DGCR2,ALDH3A2,FOSL2,PLXNA2,TPD52,ACACB,GPC4,DGKD,FGFR1,MAP2,NEBL,BRINP1,AACS,PLOD1,PIR,IRAK3,NRCAM,LAMB1,PCSK5,PATZ1,PACSIN2,HMOX1,ARSA,NFKBIA,SNPH,JAG1,CST3,SYNDIG1,MID1,CHRDL1,RGCC,ZNF423,MMP15,CRISPLD2,METRN,FZD3,SFRP1,GYS1,MEGF8,COMP,DLX5,MOSPD3,RARRES2,ACTA2,KAZALD1,SH3PXD2A,D…
0.00597	67	719	16	0.022	0.239	GO:0060021	BP	35	palate development	3	SNAI2,TGFBR3,DLX5,WNT5A,TBX2,SNAI1,INSIG2,GDF11,FRAS1,FZD1,PKDCC,MSX1,HAND2,OSR2,EPHB3,INSIG1
6.77e-13	1167	719	142	0.197	0.122	GO:0009888	BP	35	tissue development	3	PLXND1,CRLF1,DCN,IGF1,SNAI2,TNC,LAMA3,COL11A1,CDON,HDAC4,FGFR3,TGFBR3,NEDD4,ALDH3A2,FOSL2,PLXNA2,GPC4,FGFR1,NEBL,AACS,PLOD1,LAMB1,JAG1,CST3,RGCC,MMP15,FZD3,SFRP1,MEGF8,COMP,DLX5,ACTA2,DKK1,FAM20A,ALDOC,PPARGC1A,ZBTB16,MGP,HMGCR,ARRDC3,PDE4D,WNT5A,ARHGEF26,DHCR24,ERRFI1,ID3,NRP2,NR4A3,DUSP1,DUSP4,PTK2B,TBX2,CAT,HOXC13,OBSL1,SNAI1,SOX4,BFSP1,ID1,TNFRSF19,POR,TST,CDKN1C,ARNTL,GSTM3,COL4A2,GDF11,EDNR…
0.00912	54	719	14	0.019	0.259	GO:0007492	BP	35	endoderm development	4	LAMA3,COL11A1,LAMB1,MMP15,DKK1,DUSP1,DUSP4,COL4A2,DUSP6,COL8A1,ITGA5,CTNNB1,NOG,ZFP36L1
1.03e-05	725	719	85	0.118	0.117	GO:0060429	BP	35	epithelium development	4	PLXND1,CRLF1,SNAI2,TNC,FOSL2,PLXNA2,GPC4,FGFR1,JAG1,CST3,FZD3,SFRP1,MEGF8,DLX5,ACTA2,DKK1,ALDOC,PDE4D,WNT5A,ARHGEF26,ERRFI1,ID3,TBX2,CAT,HOXC13,SNAI1,SOX4,BFSP1,ID1,TNFRSF19,TST,CDKN1C,ARNTL,GSTM3,GDF11,FRAS1,FGF7,PCSK6,NKD1,DUSP10,SFRP2,GPC3,GSN,ADM,THRB,EDNRA,AKR1C2,BMP6,APCDD1,SSBP3,FZD1,STC1,ITGA5,KIF26B,FRZB,MSX1,PRICKLE2,KLF15,HAND2,HEY1,TMEM100,CTNNB1,AXIN2,ATOH8,ROR2,AR,ROBO1,IRX2,MLLT3,C…
1.68e-06	169	719	34	0.047	0.201	GO:0061448	BP	35	connective tissue development	4	SNAI2,COL11A1,FGFR3,FGFR1,AACS,COMP,ACTA2,PPARGC1A,ZBTB16,MGP,ARRDC3,WNT5A,SNAI1,POR,SFRP2,CSGALNACT1,BMP6,STC1,PKDCC,FRZB,MSX1,HAND2,OSR2,CTNNB1,AXIN2,ROR2,CD34,LEP,SH3PXD2B,MAF,NOG,CSF1,SULF2,COL27A1
0.0376	297	719	38	0.053	0.128	GO:0048608	BP	35	reproductive structure development	3	MGST1,DCN,TNC,PTPRN,PATZ1,CST3,SFRP1,HMGCS1,WNT5A,EPAS1,DHCR24,FOXO3,SNAI1,CDKN1C,HS6ST1,CYP19A1,IDH1,ETNK2,SFRP2,ADM,BCL2L11,BMP6,STC1,RHOBTB3,HEY1,KLHL26,CTNNB1,ROR2,AR,CEBPB,BSG,LEP,FZD4,ALOX15B,NOG,ZFP36L1,AKR1C3,CEBPA
0.000323	404	719	53	0.074	0.131	GO:0048589	BP	35	developmental growth	2	IGF1,TNC,FGFR3,TGFBR3,PLXNA2,ACACB,FGFR1,NRCAM,LGMN,SFRP1,MEGF8,COMP,TENC1,SEMA5A,PDE4D,WNT5A,NRP2,FOXO3,TBX2,NRN1,STAT5A,POR,CDKN1C,HLX,CYP19A1,DUSP6,FGF7,NKD1,DUSP10,ETNK2,MEIS1,SFRP2,GSN,ADM,BCL2L11,SORBS2,STC1,KIF26B,PKDCC,NPY1R,AR,DHCR7,LEP,SH3PXD2B,GAS1,C3ORF58,RGMA,NOG,CSF1,PARK2,ZFP36L1,COL27A1,PLXNA4
2.1e-10	1655	719	174	0.242	0.105	GO:0009653	BP	35	anatomical structure morphogenesis	2	PLXND1,FYN,DCN,SNAI2,TNC,LAMA3,COL11A1,CDON,HIPK2,CALCRL,FGFR3,TGFBR3,NEDD4,DGCR2,PLXNA2,TPD52,GPC4,FGFR1,MAP2,NEBL,NRCAM,LAMB1,PCSK5,PACSIN2,HMOX1,JAG1,CST3,RGCC,MMP15,CRISPLD2,METRN,FZD3,SFRP1,MEGF8,COMP,DLX5,ACTA2,SH3PXD2A,DKK1,FAM20A,SH3D19,PPARGC1A,CRYAB,ZBTB16,MGP,UST,EYA4,SEMA5A,BCL6,WNT5A,ARHGEF26,SPTBN1,EPAS1,ERRFI1,ID3,NRP2,FOXO3,NR4A3,DUSP1,DUSP4,PTK2B,TBX2,HOXC13,OBSL1,SNAI1,SOX4,NRN1…
1.44e-08	660	719	87	0.121	0.132	GO:0048646	BP	35	anatomical structure formation involved in morphogenesis	2	PLXND1,DCN,SNAI2,LAMA3,COL11A1,CDON,HIPK2,CALCRL,TGFBR3,PLXNA2,FGFR1,NEBL,NRCAM,LAMB1,HMOX1,JAG1,RGCC,MMP15,FZD3,SFRP1,DLX5,SH3PXD2A,DKK1,FAM20A,SEMA5A,BCL6,WNT5A,EPAS1,NRP2,NR4A3,DUSP1,DUSP4,PTK2B,TBX2,OBSL1,SNAI1,SOX4,ID1,SAT1,RAMP2,RAMP1,COL4A2,HS6ST1,FBN2,DUSP6,NKD1,MEIS1,ACKR3,COL8A1,SFRP2,ADM,FOXO1,EDNRA,BCL2L11,THY1,ANGPT1,SSBP3,FZD1,ITGA5,KIF26B,MSX1,ZC3H12A,HAND2,HEY1,TMEM100,ANPEP,STIM1…
2.25e-09	1581	719	165	0.229	0.104	GO:0050793	BP	35	regulation of developmental process	2	PLXND1,FYN,DCN,IGF1,SNAI2,LMO3,LAMA3,CDON,HIPK2,HDAC4,FGFR3,TGFBR3,NEDD4,PLXNA2,ACACB,GPC4,FGFR1,MAP2,BRINP1,IRAK3,NRCAM,HMOX1,LGMN,NFKBIA,JAG1,CST3,SYNDIG1,HTR2A,RGCC,METRN,FZD3,SFRP1,MEGF8,RARRES2,DKK1,MMD,SH3D19,PPARGC1A,ZBTB16,MGP,UST,SEMA5A,HMGCR,BCL6,WNT5A,ERRFI1,ID3,CNR1,FOXO3,NR4A3,FKBP1B,PTK2B,TBX2,OBSL1,SNAI1,RAP2A,ID1,STAT5A,ZBTB1,POR,CDKN1C,LDLR,RAMP2,WASF3,ARNTL,SORT1,COL4A2,GDF11,ED…
5.5e-05	679	719	79	0.11	0.116	GO:0022603	BP	35	regulation of anatomical structure morphogenesis	3	PLXND1,FYN,DCN,SNAI2,HIPK2,NEDD4,PLXNA2,GPC4,FGFR1,MAP2,NRCAM,HMOX1,CST3,RGCC,METRN,FZD3,SFRP1,MEGF8,DKK1,SH3D19,PPARGC1A,UST,SEMA5A,BCL6,WNT5A,PTK2B,TBX2,OBSL1,RAP2A,ID1,POR,RAMP2,WASF3,COL4A2,FGD4,DUSP6,FGF7,NKD1,SFRP2,GPC3,GSN,ADM,PID1,THY1,LRP8,FZD1,FMNL2,ITGA5,MSX1,PRICKLE2,ZC3H12A,HAND2,HEY1,TMEM100,TMEM135,ANGPTL4,CTNNB1,ROR2,AR,NPR1,ROBO1,AKAP13,MLLT3,CORO1B,CD34,LEP,FZD4,BAIAP2,SPHK1,BNI…
0.00418	199	719	31	0.043	0.156	GO:0048638	BP	35	regulation of developmental growth	3	IGF1,FGFR3,TGFBR3,PLXNA2,ACACB,FGFR1,NRCAM,LGMN,SFRP1,MEGF8,SEMA5A,WNT5A,TBX2,STAT5A,POR,HLX,DUSP6,NKD1,DUSP10,MEIS1,SFRP2,BCL2L11,NPY1R,AR,LEP,SH3PXD2B,RGMA,NOG,CSF1,PARK2,PLXNA4
0.000116	1039	719	107	0.149	0.103	GO:0040011	BP	35	locomotion	1	PLXND1,FYN,DCN,IGF1,SNAI2,LAMA3,PTPRU,PPAP2A,HDAC4,TGFBR3,NEDD4,PLXNA2,FGFR1,NRCAM,LAMB1,SLC7A8,HMOX1,PROCR,JAG1,RGCC,PYCARD,FZD3,SFRP1,MEGF8,HAS1,DLX5,RARRES2,PPARGC1A,SEMA5A,ARRDC3,PDE4D,WNT5A,SPTBN1,IL1R1,NRP2,NR4A3,PTK2B,SNAI1,RAP2A,ID1,STAT5A,PIK3C2B,CHL1,C5AR2,PRR5L,EDNRB,CYP19A1,FGF7,NKD1,SLC16A3,DUSP10,ACKR3,POMGNT2,ITGA9,PTPRG,AGTR1,SFRP2,PIK3R1,GSN,DPYSL4,THY1,ANGPT1,SORBS2,APCDD1,STC1,…
0.00534	328	719	43	0.06	0.131	GO:0042330	BP	35	taxis	2	FYN,PLXNA2,FGFR1,NRCAM,FZD3,MEGF8,DLX5,RARRES2,SEMA5A,PDE4D,WNT5A,SPTBN1,NRP2,NR4A3,PTK2B,CHL1,C5AR2,EDNRB,CYP19A1,FGF7,ACKR3,ITGA9,AGTR1,PIK3R1,DPYSL4,ANGPT1,SPON2,APBB2,ROBO1,FPR1,CORO1B,SAA1,TMEM102,EPHB3,NOG,CSF1,PLA2G6,PDE4B,IRS2,LAMA2,LPAR1,DOK6,PLXNA4
0.00534	328	719	43	0.06	0.131	GO:0006935	BP	35	chemotaxis	3	FYN,PLXNA2,FGFR1,NRCAM,FZD3,MEGF8,DLX5,RARRES2,SEMA5A,PDE4D,WNT5A,SPTBN1,NRP2,NR4A3,PTK2B,CHL1,C5AR2,EDNRB,CYP19A1,FGF7,ACKR3,ITGA9,AGTR1,PIK3R1,DPYSL4,ANGPT1,SPON2,APBB2,ROBO1,FPR1,CORO1B,SAA1,TMEM102,EPHB3,NOG,CSF1,PLA2G6,PDE4B,IRS2,LAMA2,LPAR1,DOK6,PLXNA4
0.000334	894	719	94	0.131	0.105	GO:0051674	BP	35	localization of cell	1	PLXND1,FYN,DCN,IGF1,SNAI2,LAMA3,PTPRU,PPAP2A,HDAC4,TGFBR3,PLXNA2,FGFR1,NRCAM,LAMB1,SLC7A8,HMOX1,PROCR,JAG1,RGCC,PYCARD,FZD3,SFRP1,MEGF8,HAS1,RARRES2,PPARGC1A,SEMA5A,PDE4D,WNT5A,IL1R1,NRP2,PTK2B,SNAI1,RAP2A,ID1,STAT5A,PIK3C2B,CHL1,C5AR2,PRR5L,EDNRB,CYP19A1,FGF7,NKD1,SLC16A3,DUSP10,ACKR3,POMGNT2,ITGA9,PTPRG,AGTR1,SFRP2,PIK3R1,GSN,THY1,ANGPT1,SORBS2,APCDD1,STC1,ITGA5,APBB2,ZC3H12A,S100P,HAND2,SLC3A2…
0.000334	894	719	94	0.131	0.105	GO:0048870	BP	35	cell motility	2	PLXND1,FYN,DCN,IGF1,SNAI2,LAMA3,PTPRU,PPAP2A,HDAC4,TGFBR3,PLXNA2,FGFR1,NRCAM,LAMB1,SLC7A8,HMOX1,PROCR,JAG1,RGCC,PYCARD,FZD3,SFRP1,MEGF8,HAS1,RARRES2,PPARGC1A,SEMA5A,PDE4D,WNT5A,IL1R1,NRP2,PTK2B,SNAI1,RAP2A,ID1,STAT5A,PIK3C2B,CHL1,C5AR2,PRR5L,EDNRB,CYP19A1,FGF7,NKD1,SLC16A3,DUSP10,ACKR3,POMGNT2,ITGA9,PTPRG,AGTR1,SFRP2,PIK3R1,GSN,THY1,ANGPT1,SORBS2,APCDD1,STC1,ITGA5,APBB2,ZC3H12A,S100P,HAND2,SLC3A2…
1.58e-05	828	719	93	0.129	0.112	GO:0016477	BP	35	cell migration	3	PLXND1,FYN,DCN,IGF1,SNAI2,LAMA3,PTPRU,PPAP2A,HDAC4,TGFBR3,PLXNA2,FGFR1,NRCAM,LAMB1,SLC7A8,HMOX1,PROCR,JAG1,RGCC,PYCARD,FZD3,SFRP1,MEGF8,HAS1,RARRES2,PPARGC1A,SEMA5A,PDE4D,WNT5A,IL1R1,NRP2,PTK2B,SNAI1,RAP2A,ID1,STAT5A,PIK3C2B,CHL1,C5AR2,PRR5L,EDNRB,CYP19A1,FGF7,SLC16A3,DUSP10,ACKR3,POMGNT2,ITGA9,PTPRG,AGTR1,SFRP2,PIK3R1,GSN,THY1,ANGPT1,SORBS2,APCDD1,STC1,ITGA5,APBB2,ZC3H12A,S100P,HAND2,SLC3A2,CTNN…
0.00981	207	719	31	0.043	0.15	GO:0050900	BP	35	leukocyte migration	4	FYN,SLC7A8,HMOX1,PROCR,PYCARD,RARRES2,PDE4D,WNT5A,IL1R1,PTK2B,C5AR2,EDNRB,CYP19A1,SLC16A3,ITGA9,PIK3R1,THY1,ANGPT1,ITGA5,SLC3A2,ROR2,FPR1,JAGN1,BSG,SAA1,TNFRSF10D,CD34,LEP,TMEM102,CSF1,PDE4B
5.11e-11	4084	719	347	0.483	0.085	GO:0032501	BP	35	multicellular organismal process	1	TFPI,PLXND1,PDK4,CRLF1,CACNA1G,MGST1,FYN,DCN,IGF1,SNAI2,ABCC2,TNC,LTBP1,CYBA,LAMA3,PTPRN,PTPRU,COL11A1,SPAG4,CDON,HIPK2,CALCRL,PPAP2A,HDAC4,FGFR3,TGFBR3,NEDD4,DGCR2,LMCD1,ALDH3A2,FOSL2,PLXNA2,TPD52,ACACB,GPC4,DGKD,FGFR1,MAP2,NEBL,BRINP1,AACS,PIR,IRAK3,RAB11FIP3,NRCAM,LAMB1,PTGS1,SORBS1,PCSK5,PATZ1,HMOX1,ARSA,LGMN,NFKBIA,PROCR,SNPH,JAG1,CST3,SYNDIG1,LIPG,MID1,CHRDL1,HTR2A,RGCC,ZNF423,MMP15,CRISPLD…
2.46e-07	824	719	98	0.136	0.119	GO:0003008	BP	35	system process	2	CACNA1G,FYN,IGF1,SNAI2,CYBA,COL11A1,CALCRL,HDAC4,DGCR2,LMCD1,FGFR1,BRINP1,RAB11FIP3,NRCAM,PTGS1,SORBS1,PCSK5,HMOX1,LGMN,HTR2A,NPTX2,ACTA2,DKK1,MAP2K6,UNC119,PPARGC1A,CRYAB,EYA4,HMGCR,PDE4D,FGF12,REEP6,EPAS1,ERRFI1,RGS2,CNR1,NR4A3,FKBP1B,TBX2,KCNJ8,OBSL1,PNKD,LDLR,SLC6A8,RAMP2,WASF3,CHL1,KCNMB4,EDNRB,NOL3,AGTR1,TNFRSF21,GSN,ADM,ITPR1,THRB,EDNRA,GPD1L,BMP6,ANGPT1,SORBS2,STC1,ITGA5,GPR155,ZC3H12A,KL…
0.000101	245	719	39	0.054	0.159	GO:0003012	BP	35	muscle system process	3	CACNA1G,IGF1,CYBA,CALCRL,HDAC4,LMCD1,SORBS1,HMOX1,HTR2A,ACTA2,MAP2K6,PPARGC1A,CRYAB,PDE4D,FGF12,ERRFI1,RGS2,NR4A3,FKBP1B,KCNJ8,OBSL1,SLC6A8,EDNRB,NOL3,GSN,EDNRA,GPD1L,SORBS2,STC1,ZC3H12A,KLF15,HAND2,AKAP13,LEP,SPHK1,ADRA2C,PLA2G6,PDE4B,SULF2
4.37e-06	267	719	44	0.061	0.165	GO:0003013	BP	35	circulatory system process	3	CACNA1G,CYBA,HDAC4,PTGS1,PCSK5,HMOX1,HTR2A,ACTA2,MAP2K6,HMGCR,PDE4D,FGF12,EPAS1,RGS2,CNR1,FKBP1B,TBX2,KCNJ8,RAMP2,KCNMB4,EDNRB,AGTR1,ADM,ITPR1,THRB,EDNRA,GPD1L,ANGPT1,STC1,ZC3H12A,NPY1R,ANPEP,NAV2,STIM1,AR,NPR1,AKAP13,APLN,CD34,LEP,ADRA2C,PLA2G6,PDE4B,MME
0.00625	83	719	18	0.025	0.217	GO:0003018	BP	35	vascular process in circulatory system	4	HMOX1,HTR2A,ACTA2,HMGCR,RGS2,KCNJ8,RAMP2,KCNMB4,EDNRB,AGTR1,ADM,EDNRA,ANGPT1,NPR1,APLN,LEP,ADRA2C,PLA2G6
1.1e-05	265	719	43	0.06	0.162	GO:0008015	BP	35	blood circulation	4	CACNA1G,CYBA,HDAC4,PTGS1,PCSK5,HMOX1,HTR2A,ACTA2,MAP2K6,HMGCR,PDE4D,FGF12,EPAS1,RGS2,CNR1,FKBP1B,TBX2,KCNJ8,RAMP2,KCNMB4,EDNRB,AGTR1,ADM,ITPR1,THRB,EDNRA,GPD1L,ANGPT1,STC1,ZC3H12A,NPY1R,ANPEP,NAV2,STIM1,AR,NPR1,APLN,CD34,LEP,ADRA2C,PLA2G6,PDE4B,MME
1.11e-11	1759	719	186	0.259	0.106	GO:0051239	BP	35	regulation of multicellular organismal process	2	PLXND1,PDK4,CACNA1G,FYN,DCN,IGF1,SNAI2,CYBA,LAMA3,CDON,HIPK2,CALCRL,HDAC4,TGFBR3,NEDD4,LMCD1,PLXNA2,ACACB,GPC4,FGFR1,MAP2,BRINP1,IRAK3,RAB11FIP3,NRCAM,HMOX1,LGMN,NFKBIA,PROCR,JAG1,CST3,SYNDIG1,LIPG,HTR2A,RGCC,METRN,PYCARD,FZD3,SFRP1,MEGF8,DKK1,MMD,PPARGC1A,ZBTB16,MGP,UST,SEMA5A,HMGCR,ARRDC3,PDE4D,BCL6,WNT5A,FGF12,SPTBN1,IL18R1,EPAS1,ERRFI1,RGS2,ID3,NRP2,CNR1,FOXO3,NR4A3,FKBP1B,ELF1,PTK2B,TBX2,OBS…
2.09e-06	261	719	44	0.061	0.169	GO:0044057	BP	35	regulation of system process	3	CACNA1G,IGF1,CYBA,CALCRL,HDAC4,LMCD1,FGFR1,RAB11FIP3,HTR2A,PPARGC1A,PDE4D,FGF12,EPAS1,ERRFI1,RGS2,NR4A3,FKBP1B,TBX2,WASF3,KCNMB4,EDNRB,NOL3,AGTR1,TNFRSF21,ADM,ITPR1,THRB,GPD1L,BMP6,STC1,ZC3H12A,HAND2,TMEM100,STIM1,NPR1,NLGN2,AKAP13,APLN,C1QTNF1,LEP,SPHK1,ADRA2C,PDE4B,CCK
0.0418	131	719	22	0.031	0.168	GO:1903522	BP	35	regulation of blood circulation	4	CACNA1G,HDAC4,HTR2A,PDE4D,EPAS1,RGS2,FKBP1B,TBX2,KCNMB4,AGTR1,ADM,ITPR1,THRB,GPD1L,STC1,ZC3H12A,STIM1,NPR1,APLN,LEP,ADRA2C,PDE4B
8.88e-08	265	719	47	0.065	0.177	GO:0001503	BP	35	ossification	2	IGF1,SNAI2,TNC,COL11A1,HDAC4,FGFR3,JAG1,CHRDL1,SFRP1,DLX5,KAZALD1,DKK1,ZBTB16,MGP,WNT5A,ID3,PTK2B,CAT,SNAI1,ID1,SORT1,FBN2,SFRP2,GPC3,CSGALNACT1,BMP6,FZD1,STC1,PKDCC,HAND2,OSR2,CTNNB1,AXIN2,ROR2,FASN,CEBPB,LEP,SH3PXD2B,TMEM64,PENK,TMEM119,NOG,CSF1,FAT4,CEBPD,TWIST2,CEBPA
3.01e-06	123	719	28	0.039	0.228	GO:0030278	BP	35	regulation of ossification	3	IGF1,SNAI2,HDAC4,JAG1,SFRP1,DKK1,ZBTB16,MGP,WNT5A,ID3,PTK2B,ID1,FBN2,SFRP2,BMP6,PKDCC,HAND2,OSR2,CTNNB1,AXIN2,CEBPB,TMEM64,TMEM119,NOG,CSF1,CEBPD,TWIST2,CEBPA
1.16e-05	656	719	79	0.11	0.12	GO:0051241	BP	35	negative regulation of multicellular organismal process	2	DCN,IGF1,SNAI2,CYBA,CALCRL,HDAC4,FGFR1,BRINP1,IRAK3,RAB11FIP3,HMOX1,LGMN,NFKBIA,PROCR,JAG1,CST3,RGCC,PYCARD,FZD3,SFRP1,DKK1,ZBTB16,SEMA5A,ARRDC3,PDE4D,BCL6,WNT5A,ERRFI1,RGS2,ID3,FOXO3,FKBP1B,PTK2B,TBX2,SNAI1,ID1,LDLR,C5AR2,COL4A2,EDNRB,HLX,NOL3,DUSP10,MEIS1,PTPRG,SFRP2,PIK3R1,TNFRSF21,ADM,THY1,ANGPT1,TSC22D3,STC1,FRZB,ZC3H12A,LRPAP1,HAND2,CTNNB1,AXIN2,LDLRAD4,PCSK9,NPR1,ROBO1,KLF13,APLN,C1QTNF1,C…
5.11e-08	932	719	109	0.152	0.117	GO:0051240	BP	35	positive regulation of multicellular organismal process	2	PLXND1,FYN,IGF1,CYBA,CDON,HIPK2,TGFBR3,ACACB,FGFR1,BRINP1,IRAK3,NRCAM,HMOX1,JAG1,SYNDIG1,LIPG,HTR2A,RGCC,METRN,PYCARD,FZD3,MEGF8,DKK1,MMD,PPARGC1A,ZBTB16,SEMA5A,HMGCR,PDE4D,BCL6,WNT5A,SPTBN1,IL18R1,RGS2,NRP2,CNR1,FOXO3,NR4A3,FKBP1B,PTK2B,TBX2,OBSL1,SNAI1,STAT5A,ZBTB1,POR,LDLR,RAMP2,WASF3,ARNTL,HILPDA,EDNRB,HLX,FBN2,FGF7,DUSP10,SFRP2,PIK3R1,ADM,BMP6,ANGPT1,LRP8,SPON2,ITGA5,PKDCC,SERPINI1,ZC3H12A,L…
0.0227	58	719	14	0.019	0.241	GO:0045778	BP	35	positive regulation of ossification	3	IGF1,JAG1,ZBTB16,WNT5A,FBN2,SFRP2,BMP6,PKDCC,OSR2,CTNNB1,CEBPB,TMEM119,CEBPD,CEBPA
4.12e-13	3210	719	296	0.412	0.092	GO:0007275	BP	35	multicellular organism development	2	PLXND1,CRLF1,MGST1,FYN,DCN,IGF1,SNAI2,TNC,LTBP1,LAMA3,PTPRN,PTPRU,COL11A1,CDON,HIPK2,CALCRL,HDAC4,FGFR3,TGFBR3,NEDD4,DGCR2,ALDH3A2,FOSL2,PLXNA2,TPD52,ACACB,GPC4,DGKD,FGFR1,MAP2,NEBL,BRINP1,AACS,PIR,IRAK3,NRCAM,LAMB1,PCSK5,PATZ1,HMOX1,ARSA,NFKBIA,SNPH,JAG1,CST3,SYNDIG1,MID1,CHRDL1,RGCC,ZNF423,MMP15,CRISPLD2,METRN,FZD3,SFRP1,GYS1,MEGF8,COMP,DLX5,MOSPD3,RARRES2,ACTA2,KAZALD1,SH3PXD2A,DKK1,FAM20A,MMD…
0.00144	125	719	24	0.033	0.192	GO:0048736	BP	35	appendage development	3	PLXNA2,FGFR1,PCSK5,MEGF8,COMP,DLX5,DKK1,ZBTB16,WNT5A,TBX2,HOXC13,SOX4,FRAS1,FBN2,SFRP2,GPC3,BCL2L11,PKDCC,MSX1,HAND2,OSR2,CTNNB1,ROR2,NOG
0.00208	110	719	22	0.031	0.2	GO:0035107	BP	35	appendage morphogenesis	4	PLXNA2,FGFR1,PCSK5,MEGF8,DLX5,DKK1,ZBTB16,WNT5A,TBX2,SOX4,FRAS1,FBN2,SFRP2,GPC3,BCL2L11,PKDCC,MSX1,HAND2,OSR2,CTNNB1,ROR2,NOG
0.00144	125	719	24	0.033	0.192	GO:0060173	BP	35	limb development	4	PLXNA2,FGFR1,PCSK5,MEGF8,COMP,DLX5,DKK1,ZBTB16,WNT5A,TBX2,HOXC13,SOX4,FRAS1,FBN2,SFRP2,GPC3,BCL2L11,PKDCC,MSX1,HAND2,OSR2,CTNNB1,ROR2,NOG
0.00208	110	719	22	0.031	0.2	GO:0035108	BP	35	limb morphogenesis	5	PLXNA2,FGFR1,PCSK5,MEGF8,DLX5,DKK1,ZBTB16,WNT5A,TBX2,SOX4,FRAS1,FBN2,SFRP2,GPC3,BCL2L11,PKDCC,MSX1,HAND2,OSR2,CTNNB1,ROR2,NOG
9.6e-08	1213	719	131	0.182	0.108	GO:2000026	BP	35	regulation of multicellular organismal development	3	PLXND1,FYN,DCN,IGF1,SNAI2,LAMA3,CDON,HIPK2,HDAC4,TGFBR3,NEDD4,PLXNA2,ACACB,GPC4,FGFR1,MAP2,BRINP1,IRAK3,NRCAM,HMOX1,NFKBIA,JAG1,SYNDIG1,RGCC,METRN,FZD3,SFRP1,MEGF8,DKK1,MMD,ZBTB16,MGP,UST,SEMA5A,HMGCR,BCL6,WNT5A,ERRFI1,CNR1,FOXO3,NR4A3,FKBP1B,PTK2B,TBX2,OBSL1,SNAI1,RAP2A,ID1,ZBTB1,POR,CDKN1C,LDLR,RAMP2,WASF3,ARNTL,COL4A2,EDNRB,HLX,FBN2,DUSP6,FGF7,NKD1,ZFHX3,DUSP10,SOX13,MEIS1,PTPRG,SFRP2,PIK3R1,T…
9.85e-14	2865	719	274	0.381	0.096	GO:0048731	BP	35	system development	3	PLXND1,CRLF1,MGST1,FYN,DCN,IGF1,SNAI2,TNC,LTBP1,PTPRN,PTPRU,COL11A1,CDON,HIPK2,CALCRL,HDAC4,FGFR3,TGFBR3,NEDD4,DGCR2,ALDH3A2,FOSL2,PLXNA2,TPD52,ACACB,GPC4,FGFR1,MAP2,NEBL,BRINP1,AACS,PIR,IRAK3,NRCAM,LAMB1,PCSK5,PATZ1,HMOX1,ARSA,NFKBIA,SNPH,JAG1,CST3,SYNDIG1,CHRDL1,RGCC,ZNF423,CRISPLD2,METRN,FZD3,SFRP1,GYS1,MEGF8,COMP,DLX5,MOSPD3,RARRES2,ACTA2,SH3PXD2A,DKK1,FAM20A,MMD,UNC119,PPARGC1A,CRYAB,ZBTB16,…
0.000563	345	719	47	0.065	0.136	GO:0001501	BP	35	skeletal system development	4	IGF1,SNAI2,COL11A1,HDAC4,FGFR3,FGFR1,PCSK5,SFRP1,MEGF8,COMP,DLX5,ZBTB16,MGP,WNT5A,SNAI1,SOX4,INSIG2,POR,CDKN1C,GDF11,FBN2,IGFBP4,MEIS1,SFRP2,EBP,CSGALNACT1,BMP6,STC1,PKDCC,FRZB,MSX1,HAND2,OSR2,CTNNB1,AXIN2,ROR2,AKAP13,LEP,SH3PXD2B,MAF,TMEM119,NOG,INSIG1,PRELP,FAT4,SULF2,COL27A1
6.19e-07	685	719	85	0.118	0.124	GO:0072359	BP	35	circulatory system development	4	PLXND1,DCN,IGF1,SNAI2,LTBP1,COL11A1,HIPK2,CALCRL,TGFBR3,NEDD4,ACACB,FGFR1,NEBL,NRCAM,PCSK5,HMOX1,JAG1,RGCC,SFRP1,GYS1,MEGF8,MOSPD3,ACTA2,DKK1,SEMA5A,WNT5A,FGF12,EPAS1,ERRFI1,ID3,NRP2,PTK2B,TBX2,KCNJ8,OBSL1,SNAI1,SOX4,ID1,SAT1,RAMP2,RAMP1,COL4A2,HS6ST1,DUSP6,MEIS1,ACKR3,COL8A1,SFRP2,GPC3,ADM,FOXO1,EDNRA,THY1,ANGPT1,SORBS2,FZD1,ITGA5,MSX1,CRELD1,ZC3H12A,HAND2,NPY1R,HEY1,TMEM100,ANPEP,ANGPTL4,CTNNB1…
0.00251	1468	719	134	0.186	0.091	GO:0007399	BP	35	nervous system development	4	PLXND1,FYN,TNC,CDON,HIPK2,HDAC4,NEDD4,ALDH3A2,PLXNA2,FGFR1,MAP2,BRINP1,NRCAM,LAMB1,ARSA,SNPH,JAG1,CST3,SYNDIG1,CHRDL1,ZNF423,METRN,FZD3,SFRP1,MEGF8,DLX5,DKK1,MMD,UNC119,PPARGC1A,ZBTB16,UST,SEMA5A,HMGCS1,CNTN3,BCL6,WNT5A,FGF12,SPTBN1,ID3,SLC2A1,NRP2,CNR1,FOXO3,NR4A3,FKBP1B,PTK2B,ACSL3,OBSL1,SOX4,NRN1,RAP2A,ID1,CDKN1C,LDLR,WASF3,ARNTL,CHL1,GSTM3,GDF11,EDNRB,HLX,HS6ST1,NKD1,ZFHX3,DUSP10,MEIS1,POMGNT…
0.0194	521	719	58	0.081	0.111	GO:0051960	BP	35	regulation of nervous system development	5	PLXND1,FYN,CDON,NEDD4,PLXNA2,FGFR1,MAP2,BRINP1,NRCAM,JAG1,SYNDIG1,METRN,FZD3,SFRP1,MEGF8,DKK1,MMD,UST,SEMA5A,BCL6,WNT5A,CNR1,FOXO3,FKBP1B,PTK2B,OBSL1,RAP2A,ID1,LDLR,WASF3,ARNTL,EDNRB,ZFHX3,DUSP10,MEIS1,PTPRG,SFRP2,TNFRSF21,BMP6,THY1,LRP8,FZD1,SERPINI1,CYB5D2,CTNNB1,ROBO1,NLGN2,NR2F1,BAIAP2,RGMA,EPHB3,NOG,ADRA2C,CSF1,PARK2,LPAR1,PLXNA4,NEFL
8.01e-07	235	719	42	0.058	0.179	GO:0001655	BP	35	urogenital system development	4	CRLF1,DCN,TNC,FGFR1,PCSK5,JAG1,SFRP1,ACTA2,ZBTB16,TENC1,WNT5A,NID1,ID3,KCNJ8,CAT,SOX4,CDKN1C,GDF11,CYP19A1,FRAS1,AGTR1,GPC3,BCL2L11,BMP6,ANGPT1,KIF26B,KLF15,OSR2,CTNNB1,AR,PCSK9,IRX2,CD34,ALOX15B,EPHB3,NOG,COL4A1,FAT4,MME,SULF2,DCHS2,MMP17
1.17e-15	2074	719	222	0.309	0.107	GO:0048513	BP	35	animal organ development	4	PLXND1,CRLF1,MGST1,FYN,DCN,IGF1,SNAI2,TNC,LTBP1,PTPRN,PTPRU,COL11A1,CDON,HIPK2,CALCRL,HDAC4,FGFR3,TGFBR3,NEDD4,DGCR2,FOSL2,PLXNA2,TPD52,ACACB,GPC4,FGFR1,NEBL,AACS,PIR,LAMB1,PCSK5,PATZ1,HMOX1,NFKBIA,SNPH,JAG1,CST3,CHRDL1,RGCC,CRISPLD2,FZD3,SFRP1,GYS1,MEGF8,COMP,DLX5,MOSPD3,RARRES2,ACTA2,SH3PXD2A,DKK1,FAM20A,PPARGC1A,CRYAB,ZBTB16,TENC1,MGP,EYA4,SEMA5A,HMGCS1,HMGCR,ARRDC3,BCL6,WNT5A,FGF12,IL18R1,EPA…
8.67e-05	304	719	45	0.063	0.148	GO:0007423	BP	35	sensory organ development	5	COL11A1,CDON,HIPK2,FGFR1,JAG1,CST3,CHRDL1,FZD3,DLX5,CRYAB,EYA4,WNT5A,NR4A3,TBX2,HOXC13,INSIG2,BFSP1,CDKN1C,GDF11,FBN2,NKD1,MEIS1,COL8A1,BCL2L11,BMP6,LPCAT1,THY1,FRZB,MSX1,HAND2,OSR2,CTNNB1,ROR2,SH3PXD2B,FZD4,IMPDH2,MAF,TSKU,NOG,INSIG1,COL4A1,FAT4,MAFB,CEBPD,CEBPA
0.0171	115	719	21	0.029	0.183	GO:0043583	BP	35	ear development	6	COL11A1,FGFR1,JAG1,FZD3,DLX5,EYA4,WNT5A,NR4A3,INSIG2,BCL2L11,FRZB,MSX1,OSR2,ROR2,MAF,NOG,INSIG1,FAT4,MAFB,CEBPD,CEBPA
0.0048	294	719	40	0.056	0.136	GO:0048732	BP	35	gland development	5	PLXND1,SNAI2,TNC,TGFBR3,FGFR1,AACS,HMOX1,NFKBIA,CST3,SFRP1,HMGCS1,WNT5A,TBX2,STAT5A,ZBTB1,CDO1,CDKN1C,HLX,CYP19A1,FGF7,EPHX1,BCL2L11,FRZB,MSX1,HAND2,CTNNB1,AR,PCSK9,FASN,ROBO1,APLN,CEBPB,ALOX15B,EPHB3,NOG,CSF1,IRS2,SULF2,MAFB,CEBPA
0.000177	375	719	51	0.071	0.136	GO:0007507	BP	35	heart development	5	PLXND1,IGF1,SNAI2,LTBP1,COL11A1,CALCRL,TGFBR3,NEDD4,ACACB,FGFR1,NEBL,PCSK5,JAG1,GYS1,MEGF8,MOSPD3,DKK1,WNT5A,FGF12,ID3,NRP2,TBX2,KCNJ8,OBSL1,SNAI1,SOX4,ID1,RAMP2,DUSP6,MEIS1,SFRP2,GPC3,ADM,EDNRA,SORBS2,FZD1,MSX1,CRELD1,HAND2,NPY1R,HEY1,TMEM100,CTNNB1,AXIN2,ROBO1,AKAP13,SH3PXD2B,C3ORF58,NOG,ZFP36L1,FAT4
0.021	135	719	23	0.032	0.17	GO:0060348	BP	35	bone development	5	IGF1,FGFR3,MEGF8,COMP,DLX5,INSIG2,POR,MEIS1,SFRP2,CSGALNACT1,BMP6,STC1,MSX1,OSR2,AXIN2,AKAP13,LEP,SH3PXD2B,TMEM119,INSIG1,FAT4,SULF2,COL27A1
2.03e-08	653	719	86	0.12	0.132	GO:0009887	BP	35	animal organ morphogenesis	5	PLXND1,DCN,SNAI2,TNC,COL11A1,CDON,HIPK2,FGFR3,TGFBR3,NEDD4,DGCR2,GPC4,FGFR1,LAMB1,JAG1,FZD3,SFRP1,MEGF8,COMP,DLX5,ACTA2,DKK1,FAM20A,MGP,WNT5A,ERRFI1,ID3,NRP2,FOXO3,NR4A3,TBX2,HOXC13,SNAI1,SOX4,INSIG2,ID1,POR,GDF11,HLX,FRAS1,FBN2,FGF7,NKD1,MEIS1,COL8A1,SFRP2,GPC3,CSGALNACT1,ADM,FOXO1,THRB,BCL2L11,BMP6,THY1,FZD1,STC1,KIF26B,FRZB,MSX1,PRICKLE2,HAND2,NPY1R,HEY1,OSR2,TMEM100,STIM1,CTNNB1,AXIN2,ROR2,AR…
0.000625	146	719	27	0.038	0.185	GO:0090596	BP	35	sensory organ morphogenesis	6	COL11A1,CDON,HIPK2,FGFR1,JAG1,FZD3,DLX5,WNT5A,NR4A3,TBX2,HOXC13,INSIG2,GDF11,FBN2,NKD1,MEIS1,COL8A1,THY1,FRZB,MSX1,OSR2,CTNNB1,ROR2,TSKU,NOG,INSIG1,MAFB
0.00905	69	719	16	0.022	0.232	GO:0042476	BP	35	odontogenesis	6	TNC,LAMB1,FAM20A,ID3,ADM,FOXO1,BCL2L11,MSX1,HAND2,OSR2,STIM1,CTNNB1,AXIN2,BSG,CD34,CSF1
0.0196	65	719	15	0.021	0.231	GO:0060349	BP	35	bone morphogenesis	6	FGFR3,MEGF8,COMP,DLX5,INSIG2,POR,SFRP2,CSGALNACT1,BMP6,STC1,MSX1,OSR2,AXIN2,INSIG1,COL27A1
0.015	161	719	26	0.036	0.161	GO:0060485	BP	35	mesenchyme development	5	SNAI2,TGFBR3,NEDD4,FGFR1,JAG1,RGCC,SFRP1,ACTA2,WNT5A,NRP2,TBX2,SNAI1,EDNRB,SFRP2,EDNRA,FRZB,MSX1,CRELD1,HAND2,HEY1,TMEM100,CTNNB1,AXIN2,LDLRAD4,NOG,ZFP36L1
0.01	28	719	10	0.014	0.357	GO:0003197	BP	35	endocardial cushion development	6	SNAI2,NEDD4,JAG1,TBX2,SNAI1,MSX1,CRELD1,HEY1,TMEM100,NOG
4.16e-05	129	719	27	0.038	0.209	GO:0051216	BP	35	cartilage development	5	SNAI2,COL11A1,FGFR3,FGFR1,COMP,ZBTB16,MGP,WNT5A,SNAI1,POR,SFRP2,CSGALNACT1,BMP6,STC1,PKDCC,FRZB,MSX1,HAND2,OSR2,CTNNB1,AXIN2,ROR2,LEP,MAF,NOG,SULF2,COL27A1
1.9e-05	458	719	61	0.085	0.133	GO:0072358	BP	35	cardiovascular system development	4	PLXND1,DCN,LTBP1,HIPK2,CALCRL,TGFBR3,NEDD4,FGFR1,NRCAM,PCSK5,HMOX1,JAG1,RGCC,SFRP1,MEGF8,ACTA2,SEMA5A,WNT5A,EPAS1,ERRFI1,NRP2,PTK2B,TBX2,SOX4,ID1,SAT1,RAMP2,RAMP1,COL4A2,HS6ST1,MEIS1,ACKR3,COL8A1,SFRP2,GPC3,ADM,FOXO1,EDNRA,THY1,ANGPT1,ITGA5,ZC3H12A,HAND2,HEY1,TMEM100,ANPEP,ANGPTL4,CTNNB1,NPR1,ROBO1,DHCR7,CD34,LEP,FZD4,SPHK1,FZD8,EPHB3,COL18A1,NOG,ZFP36L1,COL4A1
8.2e-06	206	719	37	0.051	0.18	GO:0072001	BP	35	renal system development	4	CRLF1,DCN,FGFR1,PCSK5,JAG1,SFRP1,ACTA2,ZBTB16,TENC1,WNT5A,NID1,ID3,KCNJ8,CAT,SOX4,CDKN1C,GDF11,FRAS1,AGTR1,GPC3,BCL2L11,BMP6,ANGPT1,KIF26B,KLF15,OSR2,CTNNB1,PCSK9,IRX2,CD34,NOG,COL4A1,FAT4,MME,SULF2,DCHS2,MMP17
1.96e-05	194	719	35	0.049	0.18	GO:0001822	BP	35	kidney development	5	CRLF1,DCN,FGFR1,PCSK5,JAG1,SFRP1,ACTA2,ZBTB16,TENC1,NID1,ID3,KCNJ8,CAT,SOX4,CDKN1C,GDF11,FRAS1,AGTR1,GPC3,BCL2L11,BMP6,ANGPT1,KIF26B,KLF15,OSR2,CTNNB1,PCSK9,IRX2,CD34,NOG,FAT4,MME,SULF2,DCHS2,MMP17
0.0004	21	719	10	0.014	0.476	GO:0048483	BP	35	autonomic nervous system development	4	FZD3,NRP2,SOX4,EDNRB,HLX,EDNRA,HAND2,NAV2,CTNNB1,PLXNA4
0.00224	606	719	68	0.095	0.112	GO:0007417	BP	35	central nervous system development	4	FYN,CDON,ALDH3A2,PLXNA2,FGFR1,MAP2,NRCAM,LAMB1,ARSA,SNPH,CST3,FZD3,SFRP1,DLX5,DKK1,PPARGC1A,ZBTB16,SEMA5A,HMGCS1,WNT5A,ID3,SLC2A1,NRP2,FOXO3,NR4A3,ACSL3,SOX4,ID1,LDLR,WASF3,GDF11,ZFHX3,DUSP10,PTPRG,SFRP2,TNFRSF21,GSN,BCL2L11,LRP8,SSBP3,FZD1,MSX1,SERPINI1,CKB,NAV2,CTNNB1,DDIT4,ROR2,ROBO1,LEP,FZD4,BAIAP2,SPHK1,BNIP3,EPHB3,TSKU,NOG,PARK2,IRS2,COL4A1,DNER,NANOS1,FAT4,MKL1,LPAR1,MAFB,PLXNA4,NEFL
1.04e-05	451	719	61	0.085	0.135	GO:0001944	BP	35	vasculature development	4	PLXND1,DCN,LTBP1,HIPK2,CALCRL,TGFBR3,NEDD4,FGFR1,NRCAM,PCSK5,HMOX1,JAG1,RGCC,SFRP1,MEGF8,ACTA2,SEMA5A,WNT5A,EPAS1,ERRFI1,NRP2,PTK2B,TBX2,SOX4,ID1,SAT1,RAMP2,RAMP1,COL4A2,HS6ST1,MEIS1,ACKR3,COL8A1,SFRP2,GPC3,ADM,FOXO1,EDNRA,THY1,ANGPT1,ITGA5,ZC3H12A,HAND2,HEY1,TMEM100,ANPEP,ANGPTL4,CTNNB1,NPR1,ROBO1,DHCR7,CD34,LEP,FZD4,SPHK1,FZD8,EPHB3,COL18A1,NOG,ZFP36L1,COL4A1
3.84e-06	429	719	60	0.083	0.14	GO:0001568	BP	35	blood vessel development	5	PLXND1,DCN,LTBP1,HIPK2,CALCRL,TGFBR3,NEDD4,FGFR1,NRCAM,PCSK5,HMOX1,JAG1,RGCC,SFRP1,MEGF8,ACTA2,SEMA5A,WNT5A,EPAS1,NRP2,PTK2B,TBX2,SOX4,ID1,SAT1,RAMP2,RAMP1,COL4A2,HS6ST1,MEIS1,ACKR3,COL8A1,SFRP2,GPC3,ADM,FOXO1,EDNRA,THY1,ANGPT1,ITGA5,ZC3H12A,HAND2,HEY1,TMEM100,ANPEP,ANGPTL4,CTNNB1,NPR1,ROBO1,DHCR7,CD34,LEP,FZD4,SPHK1,FZD8,EPHB3,COL18A1,NOG,ZFP36L1,COL4A1
5.99e-06	360	719	53	0.074	0.147	GO:0048514	BP	35	blood vessel morphogenesis	6	PLXND1,DCN,HIPK2,CALCRL,TGFBR3,NEDD4,FGFR1,NRCAM,HMOX1,JAG1,RGCC,SFRP1,SEMA5A,WNT5A,EPAS1,NRP2,PTK2B,TBX2,SOX4,ID1,SAT1,RAMP2,RAMP1,COL4A2,HS6ST1,MEIS1,ACKR3,COL8A1,SFRP2,ADM,EDNRA,THY1,ANGPT1,ITGA5,ZC3H12A,HAND2,HEY1,TMEM100,ANPEP,ANGPTL4,CTNNB1,NPR1,ROBO1,CD34,LEP,FZD4,SPHK1,FZD8,EPHB3,COL18A1,NOG,ZFP36L1,COL4A1
2.2e-05	301	719	46	0.064	0.153	GO:0001525	BP	35	angiogenesis	7	PLXND1,DCN,HIPK2,CALCRL,FGFR1,NRCAM,HMOX1,JAG1,RGCC,SFRP1,SEMA5A,WNT5A,EPAS1,NRP2,PTK2B,ID1,SAT1,RAMP2,RAMP1,COL4A2,HS6ST1,MEIS1,ACKR3,COL8A1,SFRP2,ADM,EDNRA,THY1,ANGPT1,ITGA5,ZC3H12A,HAND2,HEY1,TMEM100,ANPEP,ANGPTL4,CTNNB1,NPR1,ROBO1,CD34,LEP,SPHK1,FZD8,EPHB3,COL18A1,COL4A1
0.0262	10	719	6	0.008	0.6	GO:0048485	BP	35	sympathetic nervous system development	4	FZD3,NRP2,SOX4,HAND2,CTNNB1,PLXNA4
0.00294	410	719	51	0.071	0.124	GO:0035295	BP	35	tube development	3	PLXND1,CRLF1,TNC,PLXNA2,FGFR1,PCSK5,JAG1,CRISPLD2,FZD3,SFRP1,MEGF8,RARRES2,WNT5A,EPAS1,ERRFI1,HSD11B1,NR4A3,TBX2,CAT,SOX4,ID1,GDF11,EDNRB,HLX,HS6ST1,FGF7,SFRP2,GPC3,ADM,THRB,EDNRA,BCL2L11,SSBP3,FZD1,KIF26B,PKDCC,HAND2,CTNNB1,ATOH8,AR,IRX2,DHCR7,RGMA,EPHB3,NOG,CSF1,ZFP36L1,COL4A1,FAT4,AARD,CEBPA
0.0205	683	719	71	0.099	0.104	GO:0009790	BP	35	embryo development	3	IGF1,LAMA3,COL11A1,CDON,HIPK2,PLXNA2,FGFR1,LAMB1,PCSK5,MMP15,FZD3,SFRP1,MEGF8,DLX5,RARRES2,DKK1,ZBTB16,WNT5A,EPAS1,ID3,NRP2,NR4A3,DUSP1,DUSP4,TBX2,SNAI1,SOX4,INSIG2,CDKN1C,COL4A2,HLX,HS6ST1,FRAS1,FBN2,DUSP6,PCSK6,NKD1,ETNK2,COL8A1,SFRP2,GPC3,ADM,EDNRA,BCL2L11,ANGPT1,SSBP3,FZD1,ITGA5,PKDCC,FRZB,MSX1,TPRA1,HAND2,HEY1,OSR2,TMEM100,CTNNB1,AXIN2,ATOH8,ROR2,AR,IRX2,CEBPB,RGMA,NOG,ZFP36L1,INSIG1,SULF2,L…
0.00774	389	719	48	0.067	0.123	GO:0048598	BP	35	embryonic morphogenesis	4	LAMA3,COL11A1,CDON,HIPK2,FGFR1,LAMB1,MMP15,FZD3,SFRP1,MEGF8,DLX5,DKK1,ZBTB16,WNT5A,NR4A3,DUSP1,DUSP4,TBX2,SNAI1,SOX4,INSIG2,CDKN1C,COL4A2,HLX,FRAS1,FBN2,DUSP6,COL8A1,SFRP2,GPC3,ADM,BCL2L11,FZD1,ITGA5,FRZB,MSX1,HAND2,OSR2,CTNNB1,ATOH8,ROR2,AR,IRX2,RGMA,NOG,ZFP36L1,INSIG1,MAFB
0.00512	107	719	21	0.029	0.196	GO:0035265	BP	35	organ growth	2	IGF1,FGFR3,TGFBR3,ACACB,FGFR1,COMP,TBX2,POR,HLX,CYP19A1,DUSP6,FGF7,MEIS1,BCL2L11,SORBS2,STC1,AR,LEP,C3ORF58,NOG,COL27A1
0.000291	3720	719	293	0.408	0.079	GO:0023052	BP	35	signaling	1	PLXND1,PDK4,SPPL2B,CRLF1,CACNA1G,FYN,DCN,IGF1,SNAI2,IFNGR1,TNC,ARHGAP6,LMO3,LTBP1,CYBA,PTPRN,TRAF3IP2,PTPRU,CDON,HIPK2,TMEM161A,CALCRL,PPAP2A,HDAC4,FGFR3,IP6K2,TGFBR3,NEDD4,LMCD1,PLXNA2,GPC4,DGKD,FGFR1,SESN1,STK17B,AACS,EDEM2,IRAK3,RAB11FIP3,NRCAM,SLC22A17,SORBS1,PCSK5,HMOX1,LGMN,NFKBIA,SNPH,SAMHD1,JAG1,MID1,CHRDL1,SRPX,PORCN,HTR2A,RGCC,ZNF423,PYCARD,FZD3,SFRP1,WISP1,EEF1D,MEIS3,MEGF8,DLX5,EPHB6,…
0.00248	2229	719	188	0.261	0.084	GO:0065008	BP	35	regulation of biological quality	1	TFPI,PLXND1,PDK4,UPF1,CACNA1G,FYN,DCN,IGF1,ABCC2,RETSAT,GOPC,LTBP1,LETMD1,CYBA,PTPRN,SPAG4,HIPK2,TGFBR3,NEDD4,CA12,PLXNA2,ACACB,DGKD,FGFR1,AACS,RAB11FIP3,NRCAM,SLC7A8,SLC22A17,PTGS1,PCSK5,HMOX1,NFKBIA,PROCR,SNPH,SYNDIG1,LIPG,HTR2A,PYCARD,ATP8B4,SFRP1,GSR,MEGF8,ACTA2,DKK1,FAM20A,PPARGC1A,CRYAB,TENC1,SEMA5A,HMGCR,ARRDC3,PDE4D,BCL6,WNT5A,FGF12,SPTBN1,EPAS1,RGS2,SLC2A1,CNR1,FOXO3,NR4A3,FKBP1B,CUTC,PT…
2.71e-05	263	719	42	0.058	0.16	GO:0010817	BP	35	regulation of hormone levels	2	ABCC2,RETSAT,PTPRN,FGFR1,AACS,RAB11FIP3,PCSK5,HTR2A,SFRP1,PPARGC1A,HMGCR,SLC2A1,CNR1,FKBP1B,SOX4,POR,ARNTL,GLUL,CYP19A1,PCSK6,AGTR1,ADM,ITPR1,AKR1C2,BMP6,ALDH1A1,NLGN2,JAGN1,APLN,DHCR7,C1QTNF1,LEP,FZD4,PCSK1,ADRA2C,PLA2G6,PARK2,IRS2,AKR1C1,AKR1C3,MME,AKR1C4
0.00826	1039	719	100	0.139	0.096	GO:0042592	BP	35	homeostatic process	2	PDK4,UPF1,CACNA1G,FYN,DCN,ABCC2,LETMD1,CYBA,PTPRN,HIPK2,TGFBR3,CA12,ACACB,AACS,SLC7A8,SLC22A17,HMOX1,LIPG,HTR2A,GSR,FAM20A,PPARGC1A,TENC1,HMGCR,ARRDC3,PDE4D,BCL6,FGF12,EPAS1,CNR1,FOXO3,NR4A3,FKBP1B,CUTC,PTK2B,SOX4,MT2A,IFI6,ATP6V1F,LDLR,C5AR2,EDNRB,LPAR6,RAB20,NOL3,AGTR1,PIK3R1,ADM,SESN3,FOXO1,ITPR1,EDNRA,GPD1L,BCL2L11,BMP6,LPCAT1,THY1,TSC22D3,SV2A,STC1,STEAP1,ABCA1,CKB,STIM1,ANGPTL4,FTH1,CTNNB1,…
1.26e-06	603	719	77	0.107	0.128	GO:0048878	BP	35	chemical homeostasis	3	PDK4,CACNA1G,FYN,DCN,ABCC2,LETMD1,CYBA,PTPRN,CA12,AACS,SLC7A8,SLC22A17,HMOX1,LIPG,HTR2A,FAM20A,PPARGC1A,HMGCR,PDE4D,FGF12,EPAS1,CNR1,FOXO3,FKBP1B,CUTC,PTK2B,SOX4,MT2A,IFI6,ATP6V1F,LDLR,C5AR2,EDNRB,LPAR6,RAB20,NOL3,AGTR1,PIK3R1,ADM,SESN3,FOXO1,ITPR1,EDNRA,GPD1L,BMP6,LPCAT1,THY1,SV2A,STC1,STEAP1,ABCA1,CKB,STIM1,ANGPTL4,FTH1,SCARA5,PCSK9,NPR1,FPR1,JAGN1,SAA1,C1QTNF1,LEP,BNIP3,TMTC2,TMEM64,PLA2G6,PAR…
1.48e-05	401	719	56	0.078	0.14	GO:0050801	BP	35	ion homeostasis	4	PDK4,CACNA1G,FYN,DCN,ABCC2,LETMD1,CYBA,CA12,SLC7A8,SLC22A17,HMOX1,LIPG,HTR2A,FAM20A,PDE4D,FGF12,EPAS1,FKBP1B,CUTC,PTK2B,MT2A,IFI6,ATP6V1F,C5AR2,EDNRB,LPAR6,RAB20,NOL3,AGTR1,ADM,ITPR1,EDNRA,GPD1L,BMP6,THY1,SV2A,STC1,STEAP1,ABCA1,CKB,STIM1,FTH1,SCARA5,NPR1,FPR1,SAA1,C1QTNF1,BNIP3,TMTC2,TMEM64,PLA2G6,PARK2,CCK,LPAR1,S1PR3,SLC26A6
0.00837	356	719	45	0.063	0.126	GO:0055080	BP	35	cation homeostasis	5	PDK4,FYN,LETMD1,CYBA,SLC7A8,SLC22A17,HMOX1,HTR2A,FAM20A,PDE4D,EPAS1,FKBP1B,CUTC,PTK2B,MT2A,ATP6V1F,C5AR2,EDNRB,LPAR6,RAB20,NOL3,AGTR1,ADM,ITPR1,EDNRA,BMP6,THY1,SV2A,STC1,STEAP1,STIM1,FTH1,SCARA5,NPR1,FPR1,SAA1,C1QTNF1,BNIP3,TMTC2,TMEM64,PLA2G6,PARK2,LPAR1,S1PR3,SLC26A6
0.00121	365	719	48	0.067	0.132	GO:0098771	BP	35	inorganic ion homeostasis	5	PDK4,FYN,ABCC2,LETMD1,CYBA,CA12,SLC7A8,SLC22A17,HMOX1,HTR2A,FAM20A,PDE4D,EPAS1,FKBP1B,CUTC,PTK2B,MT2A,ATP6V1F,C5AR2,EDNRB,LPAR6,RAB20,NOL3,AGTR1,ADM,ITPR1,EDNRA,BMP6,THY1,SV2A,STC1,STEAP1,CKB,STIM1,FTH1,SCARA5,NPR1,FPR1,SAA1,C1QTNF1,BNIP3,TMTC2,TMEM64,PLA2G6,PARK2,LPAR1,S1PR3,SLC26A6
0.00531	306	719	41	0.057	0.134	GO:0055065	BP	35	metal ion homeostasis	6	FYN,LETMD1,CYBA,SLC7A8,SLC22A17,HMOX1,HTR2A,FAM20A,PDE4D,EPAS1,FKBP1B,CUTC,PTK2B,MT2A,C5AR2,EDNRB,LPAR6,NOL3,AGTR1,ADM,ITPR1,EDNRA,BMP6,THY1,SV2A,STC1,STEAP1,STIM1,FTH1,SCARA5,NPR1,FPR1,SAA1,C1QTNF1,BNIP3,TMTC2,TMEM64,PLA2G6,PARK2,LPAR1,S1PR3
0.0309	409	719	48	0.067	0.117	GO:0055082	BP	35	cellular chemical homeostasis	4	FYN,ABCC2,LETMD1,CYBA,PTPRN,AACS,SLC22A17,HMOX1,HTR2A,PPARGC1A,HMGCR,PDE4D,FOXO3,FKBP1B,PTK2B,SOX4,MT2A,ATP6V1F,C5AR2,EDNRB,LPAR6,RAB20,NOL3,AGTR1,PIK3R1,ADM,FOXO1,ITPR1,EDNRA,BMP6,THY1,SV2A,STC1,CKB,STIM1,FTH1,SCARA5,FPR1,JAGN1,SAA1,C1QTNF1,BNIP3,TMEM64,PLA2G6,IRS2,LPAR1,S1PR3,SLC26A6
0.000193	89	719	21	0.029	0.236	GO:0008217	BP	35	regulation of blood pressure	2	CYBA,PTGS1,PCSK5,HMOX1,ACTA2,PDE4D,CNR1,RAMP2,EDNRB,AGTR1,ADM,EDNRA,NPY1R,ANPEP,NAV2,AR,NPR1,APLN,CD34,LEP,MME
9.63e-10	2539	719	237	0.33	0.093	GO:0048869	BP	35	cellular developmental process	1	PLXND1,MGST1,FYN,IGF1,SNAI2,TNC,LMO3,LAMA3,PTPRU,COL11A1,SPAG4,CDON,HIPK2,HDAC4,FGFR3,TGFBR3,NEDD4,FOSL2,PLXNA2,TPD52,FGFR1,MAP2,NEBL,BRINP1,AACS,PIR,NRCAM,LAMB1,PATZ1,PACSIN2,NFKBIA,SNPH,JAG1,CST3,CHRDL1,HTR2A,RGCC,ZNF423,MMP15,METRN,FZD3,SFRP1,MEGF8,DLX5,RARRES2,ACTA2,KAZALD1,SH3PXD2A,DKK1,MMD,UNC119,ALDOC,SH3D19,PPARGC1A,ZBTB16,MGP,UST,EYA4,SEMA5A,HMGCR,PDE4D,BCL6,WNT5A,ARHGEF26,SPTBN1,IL18R1,…
4.61e-10	2397	719	228	0.317	0.095	GO:0030154	BP	35	cell differentiation	2	PLXND1,MGST1,FYN,IGF1,SNAI2,TNC,LMO3,LAMA3,PTPRU,COL11A1,SPAG4,CDON,HIPK2,HDAC4,FGFR3,TGFBR3,NEDD4,FOSL2,PLXNA2,TPD52,FGFR1,MAP2,NEBL,BRINP1,AACS,PIR,NRCAM,LAMB1,PATZ1,NFKBIA,SNPH,JAG1,CST3,CHRDL1,HTR2A,RGCC,ZNF423,MMP15,METRN,FZD3,SFRP1,MEGF8,DLX5,RARRES2,ACTA2,KAZALD1,SH3PXD2A,DKK1,MMD,UNC119,ALDOC,PPARGC1A,ZBTB16,MGP,UST,EYA4,SEMA5A,HMGCR,PDE4D,BCL6,WNT5A,ARHGEF26,SPTBN1,IL18R1,EPAS1,ERRFI1,RG…
0.000147	154	719	29	0.04	0.188	GO:0045444	BP	35	fat cell differentiation	3	SNAI2,LMO3,AACS,JAG1,HTR2A,SFRP1,RARRES2,PPARGC1A,ZBTB16,WNT5A,RGS2,NR4A3,ARNTL,SORT1,DUSP10,SFRP2,FOXO1,ZFP36L2,FRZB,ZC3H12A,CEBPB,LEP,SH3PXD2B,BNIP3,TMEM64,ZFP36L1,INSIG1,CEBPD,CEBPA
0.000622	155	719	28	0.039	0.181	GO:0001649	BP	35	osteoblast differentiation	3	IGF1,SNAI2,TNC,HDAC4,JAG1,SFRP1,DLX5,ID3,CAT,SNAI1,ID1,FBN2,SFRP2,BMP6,FZD1,HAND2,CTNNB1,AXIN2,FASN,CEBPB,SH3PXD2B,TMEM64,PENK,TMEM119,NOG,CEBPD,TWIST2,CEBPA
0.00852	345	719	44	0.061	0.128	GO:0030855	BP	35	epithelial cell differentiation	3	FOSL2,FGFR1,JAG1,CST3,DLX5,ACTA2,ALDOC,PDE4D,WNT5A,ARHGEF26,ERRFI1,ID3,SOX4,BFSP1,ID1,TST,CDKN1C,ARNTL,GSTM3,PCSK6,THRB,AKR1C2,BMP6,FZD1,STC1,FRZB,KLF15,HEY1,TMEM100,CTNNB1,ATOH8,AR,CEBPB,CD34,MAF,ALOX15B,COL18A1,ZFP36L1,AKR1C1,COL4A1,AKR1C3,FAT4,S1PR3,TXNIP
2.84e-06	1109	719	118	0.164	0.106	GO:0045595	BP	35	regulation of cell differentiation	3	PLXND1,FYN,IGF1,SNAI2,LMO3,CDON,HDAC4,NEDD4,PLXNA2,FGFR1,MAP2,BRINP1,NRCAM,NFKBIA,JAG1,HTR2A,RGCC,METRN,FZD3,SFRP1,MEGF8,RARRES2,DKK1,MMD,ZBTB16,UST,SEMA5A,BCL6,WNT5A,ERRFI1,ID3,CNR1,FOXO3,NR4A3,FKBP1B,PTK2B,OBSL1,SNAI1,RAP2A,ID1,ZBTB1,POR,CDKN1C,LDLR,RAMP2,ARNTL,SORT1,GDF11,EDNRB,HLX,FBN2,DUSP6,ZFHX3,DUSP10,SOX13,MEIS1,PTPRG,AGTR1,SFRP2,PIK3R1,TNFRSF21,ADM,FADS1,FOXO1,ZFP36L2,BMP6,THY1,LRP8,PKDC…
1.99e-06	84	719	23	0.032	0.274	GO:0045598	BP	35	regulation of fat cell differentiation	4	SNAI2,LMO3,JAG1,HTR2A,SFRP1,RARRES2,ZBTB16,WNT5A,ARNTL,SORT1,DUSP10,SFRP2,FOXO1,ZFP36L2,FRZB,ZC3H12A,CEBPB,LEP,SH3PXD2B,TMEM64,ZFP36L1,INSIG1,CEBPA
0.00014	80	719	20	0.028	0.25	GO:0045667	BP	35	regulation of osteoblast differentiation	4	IGF1,SNAI2,HDAC4,JAG1,SFRP1,ID3,ID1,FBN2,SFRP2,BMP6,HAND2,CTNNB1,AXIN2,CEBPB,TMEM64,TMEM119,NOG,CEBPD,TWIST2,CEBPA
0.000977	992	719	100	0.139	0.101	GO:0022008	BP	35	neurogenesis	3	PLXND1,FYN,TNC,CDON,HIPK2,NEDD4,PLXNA2,FGFR1,MAP2,BRINP1,NRCAM,LAMB1,SNPH,JAG1,METRN,FZD3,SFRP1,MEGF8,DLX5,DKK1,MMD,UNC119,UST,SEMA5A,BCL6,WNT5A,SPTBN1,ID3,NRP2,CNR1,FOXO3,NR4A3,FKBP1B,PTK2B,OBSL1,SOX4,NRN1,RAP2A,ID1,CDKN1C,LDLR,WASF3,ARNTL,CHL1,EDNRB,HS6ST1,NKD1,ZFHX3,DUSP10,MEIS1,POMGNT2,PTPRG,SFRP2,PIK3R1,TNFRSF21,GSN,ADM,DPYSL4,BMP6,THY1,APCDD1,LRP8,FZD1,SPON2,SERPINI1,APBB2,KLF15,HAND2,CYB5D…
0.00286	924	719	93	0.129	0.101	GO:0048699	BP	35	generation of neurons	4	PLXND1,FYN,TNC,CDON,HIPK2,NEDD4,PLXNA2,FGFR1,MAP2,BRINP1,NRCAM,LAMB1,SNPH,JAG1,METRN,FZD3,SFRP1,MEGF8,DLX5,DKK1,MMD,UNC119,UST,SEMA5A,BCL6,WNT5A,SPTBN1,ID3,NRP2,CNR1,FOXO3,NR4A3,FKBP1B,PTK2B,OBSL1,SOX4,NRN1,RAP2A,ID1,CDKN1C,LDLR,ARNTL,CHL1,EDNRB,HS6ST1,NKD1,ZFHX3,DUSP10,MEIS1,POMGNT2,PTPRG,SFRP2,PIK3R1,TNFRSF21,ADM,DPYSL4,BMP6,THY1,LRP8,FZD1,SPON2,SERPINI1,APBB2,HAND2,CYB5D2,CTNNB1,DDIT4,PCSK9,RO…
0.00363	839	719	86	0.12	0.103	GO:0030182	BP	35	neuron differentiation	3	PLXND1,FYN,TNC,CDON,HIPK2,NEDD4,PLXNA2,FGFR1,MAP2,BRINP1,NRCAM,LAMB1,SNPH,JAG1,METRN,FZD3,SFRP1,MEGF8,DLX5,DKK1,MMD,UNC119,UST,SEMA5A,BCL6,WNT5A,SPTBN1,ID3,NRP2,CNR1,FOXO3,NR4A3,FKBP1B,PTK2B,OBSL1,SOX4,NRN1,RAP2A,ID1,CDKN1C,CHL1,EDNRB,HS6ST1,NKD1,ZFHX3,MEIS1,PTPRG,SFRP2,PIK3R1,ADM,DPYSL4,BMP6,THY1,LRP8,FZD1,SPON2,SERPINI1,APBB2,HAND2,CYB5D2,CTNNB1,DDIT4,PCSK9,ROBO1,CEBPB,LEP,FZD4,NR2F1,BAIAP2,FZD…
0.00182	1243	719	118	0.164	0.095	GO:0048468	BP	35	cell development	2	PLXND1,FYN,IGF1,SNAI2,TNC,COL11A1,CDON,HDAC4,TGFBR3,NEDD4,FOSL2,PLXNA2,FGFR1,MAP2,NEBL,BRINP1,NRCAM,LAMB1,JAG1,CST3,METRN,FZD3,SFRP1,MEGF8,DLX5,ACTA2,DKK1,MMD,ZBTB16,UST,SEMA5A,PDE4D,BCL6,WNT5A,ARHGEF26,SPTBN1,EPAS1,NRP2,CNR1,FOXO3,NR4A3,FKBP1B,PTK2B,OBSL1,SOX4,NRN1,RAP2A,BFSP1,ID1,HSPA2,CDKN1C,LDLR,RAMP2,WASF3,ARNTL,CHL1,GSTM3,GDF11,EDNRB,HS6ST1,ZFHX3,DUSP10,MEIS1,PTPRG,SFRP2,PIK3R1,TNFRSF21,GSN…
0.018	544	719	60	0.083	0.11	GO:0060284	BP	35	regulation of cell development	3	PLXND1,FYN,IGF1,CDON,HDAC4,NEDD4,PLXNA2,FGFR1,MAP2,BRINP1,NRCAM,JAG1,METRN,FZD3,SFRP1,MEGF8,DKK1,MMD,UST,SEMA5A,BCL6,WNT5A,CNR1,FOXO3,FKBP1B,PTK2B,OBSL1,RAP2A,ID1,LDLR,ARNTL,EDNRB,ZFHX3,DUSP10,MEIS1,PTPRG,SFRP2,TNFRSF21,BMP6,THY1,LRP8,FRZB,SERPINI1,CYB5D2,CTNNB1,AXIN2,ROBO1,AKAP13,NR2F1,BAIAP2,RGMA,EPHB3,NOG,ADRA2C,CSF1,PARK2,LPAR1,S1PR3,PLXNA4,NEFL
0.0196	473	719	54	0.075	0.114	GO:0050767	BP	35	regulation of neurogenesis	4	PLXND1,FYN,CDON,NEDD4,PLXNA2,FGFR1,MAP2,BRINP1,NRCAM,JAG1,METRN,FZD3,SFRP1,MEGF8,DKK1,MMD,UST,SEMA5A,BCL6,WNT5A,CNR1,FOXO3,FKBP1B,PTK2B,OBSL1,RAP2A,ID1,LDLR,ARNTL,EDNRB,ZFHX3,DUSP10,MEIS1,PTPRG,SFRP2,TNFRSF21,BMP6,THY1,LRP8,SERPINI1,CYB5D2,CTNNB1,ROBO1,NR2F1,BAIAP2,RGMA,EPHB3,NOG,ADRA2C,CSF1,PARK2,LPAR1,PLXNA4,NEFL
0.0443	391	719	46	0.064	0.118	GO:0045664	BP	35	regulation of neuron differentiation	5	PLXND1,FYN,CDON,NEDD4,PLXNA2,FGFR1,MAP2,BRINP1,NRCAM,JAG1,METRN,SFRP1,MEGF8,DKK1,MMD,UST,SEMA5A,BCL6,WNT5A,CNR1,FOXO3,FKBP1B,PTK2B,OBSL1,RAP2A,ID1,EDNRB,ZFHX3,MEIS1,PTPRG,SFRP2,BMP6,THY1,LRP8,SERPINI1,CYB5D2,ROBO1,NR2F1,BAIAP2,RGMA,EPHB3,ADRA2C,PARK2,LPAR1,PLXNA4,NEFL
0.0027	2479	719	205	0.285	0.083	GO:0048583	BP	35	regulation of response to stimulus	1	SPPL2B,CRLF1,FYN,DCN,IGF1,SNAI2,IFNGR1,ARHGAP6,LMO3,LTBP1,CYBA,TRAF3IP2,CDON,HIPK2,TMEM161A,CALCRL,HDAC4,FGFR3,TGFBR3,NEDD4,LMCD1,PLXNA2,FGFR1,SESN1,EDEM2,IRAK3,SORBS1,HMOX1,LGMN,NFKBIA,SAMHD1,JAG1,MID1,CHRDL1,SRPX,HTR2A,RGCC,ZNF423,PYCARD,SFRP1,EEF1D,MEIS3,MEGF8,DLX5,RARRES2,DKK1,MAP2K6,PPARGC1A,CRYAB,UNC93B1,MVK,EYA4,PDE10A,SEMA5A,HMGCR,ARRDC3,PDE4D,BCL6,FAM162A,WNT5A,ARHGEF26,IL1R1,IL18R1,ERRF…
0.00702	1022	719	99	0.138	0.097	GO:0048585	BP	35	negative regulation of response to stimulus	2	FYN,DCN,IGF1,SNAI2,LMO3,LTBP1,HIPK2,TMEM161A,CALCRL,TGFBR3,NEDD4,SESN1,IRAK3,HMOX1,LGMN,NFKBIA,CHRDL1,PYCARD,SFRP1,MEIS3,DKK1,MVK,EYA4,SEMA5A,HMGCR,BCL6,WNT5A,ERRFI1,RGS2,FOXO3,NR4A3,FKBP1B,DUSP1,ELF1,DUSP4,SNAI1,PMEPA1,IFI6,RASL11B,LRRC4,ARNTL,C5AR2,PRR5L,HLX,CYP19A1,FBN2,DUSP6,NKD1,NOL3,IGFBP4,DUSP10,ACKR3,SFRP2,GPC3,ADM,SESN3,FOXO1,ITPR1,GPD1L,PID1,THY1,ANGPT1,APCDD1,DEPTOR,FZD1,FRZB,ZC3H12A,L…
0.00144	1318	719	124	0.172	0.094	GO:0048584	BP	35	positive regulation of response to stimulus	2	CRLF1,FYN,DCN,IGF1,ARHGAP6,LMO3,CYBA,TRAF3IP2,CDON,HIPK2,TMEM161A,FGFR3,TGFBR3,NEDD4,LMCD1,FGFR1,EDEM2,IRAK3,SORBS1,HMOX1,LGMN,NFKBIA,JAG1,MID1,SRPX,HTR2A,RGCC,ZNF423,PYCARD,SFRP1,EEF1D,MEIS3,MEGF8,DLX5,RARRES2,DKK1,MAP2K6,UNC93B1,EYA4,SEMA5A,HMGCR,ARRDC3,PDE4D,FAM162A,WNT5A,IL1R1,IL18R1,PIK3R3,CNR1,FOXO3,NR4A3,FKBP1B,ELF1,PTK2B,CAT,G0S2,SOX4,ZBTB1,TNFRSF19,HIP1,POR,CDKN1C,LDLR,ARNTL,C5AR2,PRR5L,…
0.00403	179	719	29	0.04	0.162	GO:0090287	BP	35	regulation of cellular response to growth factor stimulus	2	DCN,LTBP1,HIPK2,TGFBR3,NEDD4,FGFR1,CHRDL1,ZNF423,SFRP1,DKK1,WNT5A,PMEPA1,RASL11B,CDKN1C,FBN2,DUSP6,PCSK6,SFRP2,GPC3,FZD1,ITGA5,MSX1,CTNNB1,LDLRAD4,HTRA3,FZD4,RGMA,NOG,SULF2
0.0464	95	719	18	0.025	0.189	GO:0090288	BP	35	negative regulation of cellular response to growth factor stimulus	3	DCN,LTBP1,HIPK2,TGFBR3,NEDD4,CHRDL1,SFRP1,DKK1,WNT5A,PMEPA1,RASL11B,FBN2,SFRP2,FZD1,LDLRAD4,HTRA3,NOG,SULF2
0.000344	3726	719	293	0.408	0.079	GO:0007154	BP	35	cell communication	1	PLXND1,PDK4,SPPL2B,CRLF1,CACNA1G,FYN,DCN,IGF1,SNAI2,IFNGR1,TNC,ARHGAP6,LMO3,LTBP1,CYBA,PTPRN,TRAF3IP2,PTPRU,CDON,HIPK2,TMEM161A,CALCRL,PPAP2A,HDAC4,FGFR3,IP6K2,TGFBR3,NEDD4,LMCD1,PLXNA2,GPC4,DGKD,FGFR1,SESN1,STK17B,AACS,EDEM2,IRAK3,RAB11FIP3,NRCAM,SLC22A17,SORBS1,PCSK5,HMOX1,LGMN,NFKBIA,SNPH,SAMHD1,JAG1,MID1,CHRDL1,SRPX,PORCN,HTR2A,RGCC,ZNF423,PYCARD,FZD3,SFRP1,WISP1,EEF1D,MEIS3,MEGF8,DLX5,EPHB6,…
0.0189	887	719	87	0.121	0.098	GO:0007267	BP	35	cell-cell signaling	2	CACNA1G,SNAI2,TNC,PTPRN,PTPRU,FGFR3,GPC4,FGFR1,AACS,RAB11FIP3,PCSK5,SNPH,PORCN,HTR2A,FZD3,SFRP1,WISP1,DLX5,NPTX2,DKK1,UNC119,SEMA5A,HMGCR,WNT5A,FGF12,SLC2A1,CNR1,FOXO3,FKBP1B,PTK2B,SOX4,PNKD,ARNTL,HILPDA,KCNMB4,GLUL,FGF7,NKD1,IGFBP4,PPFIA4,AGTR1,SFRP2,GPC3,ADM,FADS1,FOXO1,ITPR1,BMP6,THY1,APCDD1,LRP8,FZD1,FRZB,PRICKLE2,NPY1R,ANPEP,CTNNB1,AXIN2,ROR2,AR,NLGN2,JAGN1,APLN,PDE7B,MLLT3,C1QTNF1,CD34,LEP,…
0.000674	3445	719	273	0.38	0.079	GO:0007165	BP	35	signal transduction	2	PLXND1,PDK4,SPPL2B,CRLF1,FYN,DCN,IGF1,SNAI2,IFNGR1,ARHGAP6,LMO3,LTBP1,CYBA,PTPRN,TRAF3IP2,PTPRU,CDON,HIPK2,TMEM161A,CALCRL,PPAP2A,HDAC4,FGFR3,IP6K2,TGFBR3,NEDD4,LMCD1,PLXNA2,GPC4,DGKD,FGFR1,SESN1,STK17B,EDEM2,IRAK3,SLC22A17,SORBS1,HMOX1,LGMN,NFKBIA,SAMHD1,JAG1,MID1,CHRDL1,SRPX,PORCN,HTR2A,RGCC,ZNF423,PYCARD,FZD3,SFRP1,WISP1,EEF1D,MEIS3,MEGF8,DLX5,EPHB6,RASSF4,DKK1,RASD1,MAP2K6,UNC119,PPARGC1A,CRY…
0.000199	302	719	44	0.061	0.146	GO:0007186	BP	35	G-protein coupled receptor signaling pathway	3	CALCRL,PPAP2A,DGKD,HTR2A,FZD3,SFRP1,RASD1,ARRDC3,PDE4D,RGS2,CNR1,PTGER2,RAMP2,RAMP1,SORT1,C5AR2,EDNRB,LPAR6,ACKR3,AGTR1,SFRP2,ADM,EDNRA,AKR1C2,FZD1,FRZB,TPRA1,NPY1R,ABCA1,NPR1,GPRC5C,AKAP13,FPR1,APLN,FZD4,SPHK1,FZD8,PENK,TSKU,ADRA2C,CCK,AKR1C3,LPAR1,S1PR3
4.09e-07	1737	719	169	0.235	0.097	GO:0007166	BP	35	cell surface receptor signaling pathway	3	PLXND1,PDK4,SPPL2B,CRLF1,FYN,DCN,IGF1,SNAI2,IFNGR1,LTBP1,CYBA,PTPRN,PTPRU,CDON,HIPK2,CALCRL,FGFR3,IP6K2,TGFBR3,NEDD4,PLXNA2,GPC4,DGKD,FGFR1,IRAK3,SORBS1,HMOX1,LGMN,NFKBIA,SAMHD1,JAG1,MID1,CHRDL1,SRPX,PORCN,ZNF423,PYCARD,FZD3,SFRP1,WISP1,MEGF8,DLX5,EPHB6,DKK1,PPARGC1A,EYA4,PDE4D,BCL6,WNT5A,FGF12,SPTBN1,IL1R1,IL18R1,ANGPTL1,ERRFI1,PIK3R3,NRP2,FOXO3,NR4A3,ELF1,PTK2B,TBX2,G0S2,SNAI1,PMEPA1,SOX4,MT2A,…
0.00054	17	719	9	0.013	0.529	GO:0061311	BP	35	cell surface receptor signaling pathway involved in heart development	4	JAG1,DKK1,WNT5A,SNAI1,MSX1,HAND2,HEY1,CTNNB1,NOG
1.07e-05	690	719	82	0.114	0.119	GO:0007167	BP	35	enzyme linked receptor protein signaling pathway	4	PDK4,FYN,DCN,IGF1,LTBP1,CYBA,PTPRU,HIPK2,FGFR3,TGFBR3,NEDD4,DGKD,FGFR1,SORBS1,LGMN,CHRDL1,ZNF423,SFRP1,MEGF8,DLX5,EPHB6,DKK1,WNT5A,FGF12,SPTBN1,ANGPTL1,ERRFI1,PIK3R3,NRP2,PTK2B,PMEPA1,ID1,STAT5A,HIP1,RASL11B,ATP6V1F,CDKN1C,SORT1,COL4A2,GDF11,FBN2,DUSP6,FGF7,PCSK6,IGFBP4,PTPRG,SFRP2,PIK3R1,GPC3,SESN3,FOXO1,BMP6,PID1,ANGPT1,FZD1,ITGA5,MSX1,TMEM100,CTNNB1,DDIT4,LDLRAD4,ATOH8,ROR2,AR,NPR1,SIK2,FOS,HT…
0.0394	32	719	10	0.014	0.312	GO:0072132	BP	35	mesenchyme morphogenesis	1	SNAI2,FGFR1,ACTA2,WNT5A,TBX2,SNAI1,MSX1,HEY1,TMEM100,NOG
4.33e-05	547	719	68	0.095	0.124	GO:0051093	BP	35	negative regulation of developmental process	1	DCN,IGF1,SNAI2,HDAC4,FGFR3,BRINP1,LGMN,NFKBIA,JAG1,CST3,RGCC,FZD3,SFRP1,DKK1,PPARGC1A,ZBTB16,SEMA5A,BCL6,WNT5A,ID3,FOXO3,PTK2B,TBX2,SNAI1,ID1,LDLR,ARNTL,SORT1,COL4A2,GDF11,EDNRB,HLX,NKD1,DUSP10,MEIS1,PTPRG,SFRP2,PIK3R1,TNFRSF21,FOXO1,ZFP36L2,THY1,TSC22D3,FRZB,MSX1,HAND2,ABCA1,CTNNB1,AXIN2,LDLRAD4,NPR1,ROBO1,KLF13,LEP,NR2F1,BNIP3,TMEM64,RGMA,NOG,PARK2,ZFP36L1,INSIG1,ZKSCAN3,HIST4H4,LPAR1,MAFB,S1PR…
0.00584	408	719	50	0.07	0.123	GO:0045596	BP	35	negative regulation of cell differentiation	2	IGF1,SNAI2,HDAC4,BRINP1,NFKBIA,JAG1,SFRP1,DKK1,ZBTB16,SEMA5A,BCL6,WNT5A,ID3,FOXO3,PTK2B,SNAI1,ID1,LDLR,ARNTL,SORT1,GDF11,EDNRB,HLX,DUSP10,MEIS1,PTPRG,SFRP2,PIK3R1,FOXO1,ZFP36L2,THY1,FRZB,MSX1,HAND2,ABCA1,CTNNB1,AXIN2,LDLRAD4,KLF13,NR2F1,TMEM64,RGMA,NOG,ZFP36L1,INSIG1,HIST4H4,LPAR1,MAFB,S1PR3,TWIST2
1.02e-07	788	719	96	0.134	0.122	GO:0051094	BP	35	positive regulation of developmental process	1	PLXND1,FYN,DCN,IGF1,SNAI2,LMO3,CDON,HIPK2,TGFBR3,ACACB,FGFR1,BRINP1,IRAK3,NRCAM,HMOX1,JAG1,SYNDIG1,HTR2A,RGCC,METRN,FZD3,SFRP1,MEGF8,RARRES2,DKK1,MMD,PPARGC1A,ZBTB16,SEMA5A,HMGCR,BCL6,WNT5A,CNR1,FOXO3,FKBP1B,PTK2B,TBX2,OBSL1,SNAI1,ZBTB1,POR,RAMP2,WASF3,ARNTL,HLX,FBN2,FGF7,DUSP10,AGTR1,SFRP2,ADM,BMP6,LRP8,SSBP3,ITGA5,PKDCC,FRZB,SERPINI1,ADAMTS9,ZC3H12A,HAND2,OSR2,TMEM100,CYB5D2,ANGPTL4,CTNNB1,AXIN…
6.58e-06	579	719	73	0.102	0.126	GO:0045597	BP	35	positive regulation of cell differentiation	2	PLXND1,FYN,IGF1,SNAI2,LMO3,CDON,FGFR1,BRINP1,NRCAM,JAG1,HTR2A,RGCC,METRN,FZD3,SFRP1,MEGF8,RARRES2,DKK1,MMD,ZBTB16,SEMA5A,BCL6,WNT5A,CNR1,FOXO3,FKBP1B,PTK2B,OBSL1,SNAI1,ZBTB1,POR,RAMP2,ARNTL,HLX,FBN2,DUSP10,AGTR1,SFRP2,ADM,BMP6,LRP8,PKDCC,FRZB,SERPINI1,ADAMTS9,ZC3H12A,TMEM100,CYB5D2,CTNNB1,AXIN2,ATOH8,ROR2,AR,ROBO1,FOS,CEBPB,CD34,LEP,SH3PXD2B,BAIAP2,ALOX15B,TMEM64,RGMA,TMEM119,ADRA2C,CSF1,PARK2,ZF…
0.0001	39	719	14	0.019	0.359	GO:0045600	BP	35	positive regulation of fat cell differentiation	3	SNAI2,LMO3,HTR2A,SFRP1,RARRES2,ZBTB16,SFRP2,FRZB,ZC3H12A,CEBPB,SH3PXD2B,TMEM64,ZFP36L1,CEBPA
0.00481	66	719	16	0.022	0.242	GO:0035150	BP	35	regulation of tube size	1	HMOX1,HTR2A,ACTA2,HMGCR,RGS2,KCNJ8,KCNMB4,EDNRB,AGTR1,ADM,EDNRA,NPR1,APLN,LEP,ADRA2C,PLA2G6
0.00194	62	719	16	0.022	0.258	GO:0035296	BP	35	regulation of tube diameter	2	HMOX1,HTR2A,ACTA2,HMGCR,RGS2,KCNJ8,KCNMB4,EDNRB,AGTR1,ADM,EDNRA,NPR1,APLN,LEP,ADRA2C,PLA2G6
0.00481	66	719	16	0.022	0.242	GO:0050880	BP	35	regulation of blood vessel size	2	HMOX1,HTR2A,ACTA2,HMGCR,RGS2,KCNJ8,KCNMB4,EDNRB,AGTR1,ADM,EDNRA,NPR1,APLN,LEP,ADRA2C,PLA2G6
0.00194	62	719	16	0.022	0.258	GO:0097746	BP	35	regulation of blood vessel diameter	3	HMOX1,HTR2A,ACTA2,HMGCR,RGS2,KCNJ8,KCNMB4,EDNRB,AGTR1,ADM,EDNRA,NPR1,APLN,LEP,ADRA2C,PLA2G6
0.0262	2177	719	179	0.249	0.082	GO:0023051	BP	35	regulation of signaling	1	SPPL2B,CRLF1,FYN,DCN,IGF1,SNAI2,IFNGR1,ARHGAP6,LMO3,LTBP1,CYBA,TRAF3IP2,CDON,HIPK2,TMEM161A,FGFR3,TGFBR3,NEDD4,LMCD1,FGFR1,SESN1,AACS,IRAK3,RAB11FIP3,SORBS1,HMOX1,LGMN,NFKBIA,JAG1,MID1,CHRDL1,SRPX,HTR2A,ZNF423,PYCARD,SFRP1,EEF1D,MEIS3,DLX5,DKK1,MAP2K6,PPARGC1A,EYA4,PDE10A,SEMA5A,HMGCR,ARRDC3,PDE4D,BCL6,FAM162A,WNT5A,FGF12,ARHGEF26,IL1R1,IL18R1,ERRFI1,RGS2,SLC2A1,CNR1,FOXO3,FKBP1B,DUSP1,ELF1,DUSP4…
0.0173	898	719	88	0.122	0.098	GO:0023057	BP	35	negative regulation of signaling	2	FYN,DCN,IGF1,SNAI2,LMO3,LTBP1,HIPK2,TMEM161A,TGFBR3,NEDD4,SESN1,IRAK3,RAB11FIP3,HMOX1,LGMN,NFKBIA,CHRDL1,HTR2A,PYCARD,SFRP1,MEIS3,DKK1,EYA4,HMGCR,BCL6,WNT5A,ERRFI1,RGS2,FOXO3,FKBP1B,DUSP1,ELF1,DUSP4,PTK2B,SNAI1,PMEPA1,IFI6,PNKD,RASL11B,LRRC4,ARNTL,PRR5L,FBN2,DUSP6,NKD1,NOL3,IGFBP4,DUSP10,ACKR3,SFRP2,GPC3,ADM,SESN3,FOXO1,ITPR1,GPD1L,PID1,THY1,APCDD1,DEPTOR,FZD1,FRZB,ZC3H12A,LRPAP1,HEY1,CTNNB1,DDIT…
0.00677	164	719	27	0.038	0.165	GO:0045926	BP	35	negative regulation of growth	1	FGFR3,IP6K2,LGMN,SFRP1,CRYAB,SEMA5A,BCL6,WNT5A,MT1G,MT2A,RERG,NKD1,DUSP10,MEIS1,SFRP2,GPC3,FRZB,MSX1,APBB2,NPR1,MT1E,ALOX15B,RGMA,NOG,MT1X,MT1F,MT1M
0.0355	2144	719	176	0.245	0.082	GO:0010646	BP	35	regulation of cell communication	1	SPPL2B,CRLF1,FYN,DCN,IGF1,SNAI2,IFNGR1,ARHGAP6,LMO3,LTBP1,CYBA,TRAF3IP2,CDON,HIPK2,TMEM161A,FGFR3,TGFBR3,NEDD4,LMCD1,FGFR1,SESN1,AACS,IRAK3,RAB11FIP3,SORBS1,HMOX1,LGMN,NFKBIA,JAG1,MID1,CHRDL1,SRPX,HTR2A,ZNF423,PYCARD,SFRP1,EEF1D,MEIS3,DLX5,DKK1,MAP2K6,PPARGC1A,EYA4,PDE10A,SEMA5A,HMGCR,ARRDC3,PDE4D,BCL6,FAM162A,WNT5A,FGF12,ARHGEF26,IL1R1,IL18R1,ERRFI1,RGS2,SLC2A1,CNR1,FOXO3,FKBP1B,DUSP1,ELF1,DUSP4…
0.027	895	719	87	0.121	0.097	GO:0010648	BP	35	negative regulation of cell communication	2	FYN,DCN,IGF1,SNAI2,LMO3,LTBP1,HIPK2,TMEM161A,TGFBR3,NEDD4,SESN1,IRAK3,RAB11FIP3,HMOX1,LGMN,NFKBIA,CHRDL1,HTR2A,PYCARD,SFRP1,MEIS3,DKK1,EYA4,HMGCR,BCL6,WNT5A,ERRFI1,RGS2,FOXO3,FKBP1B,DUSP1,ELF1,DUSP4,PTK2B,SNAI1,PMEPA1,IFI6,PNKD,RASL11B,LRRC4,ARNTL,PRR5L,FBN2,DUSP6,NKD1,NOL3,IGFBP4,DUSP10,ACKR3,SFRP2,GPC3,ADM,SESN3,FOXO1,ITPR1,GPD1L,PID1,THY1,APCDD1,DEPTOR,FZD1,FRZB,ZC3H12A,LRPAP1,HEY1,CTNNB1,DDIT…
0.00555	172	719	28	0.039	0.163	GO:0009914	BP	35	hormone transport	1	ABCC2,PTPRN,FGFR1,AACS,RAB11FIP3,HTR2A,SFRP1,HMGCR,SLC2A1,CNR1,FKBP1B,SOX4,ARNTL,GLUL,AGTR1,ADM,ITPR1,BMP6,NLGN2,JAGN1,APLN,C1QTNF1,LEP,FZD4,ADRA2C,PLA2G6,PARK2,IRS2
0.0137	170	719	27	0.038	0.159	GO:0046879	BP	35	hormone secretion	2	PTPRN,FGFR1,AACS,RAB11FIP3,HTR2A,SFRP1,HMGCR,SLC2A1,CNR1,FKBP1B,SOX4,ARNTL,GLUL,AGTR1,ADM,ITPR1,BMP6,NLGN2,JAGN1,APLN,C1QTNF1,LEP,FZD4,ADRA2C,PLA2G6,PARK2,IRS2
0.0174	143	719	24	0.033	0.168	GO:0046883	BP	35	regulation of hormone secretion	3	FGFR1,AACS,RAB11FIP3,HTR2A,SFRP1,HMGCR,SLC2A1,CNR1,FKBP1B,SOX4,ARNTL,GLUL,AGTR1,ITPR1,BMP6,NLGN2,JAGN1,APLN,C1QTNF1,LEP,ADRA2C,PLA2G6,PARK2,IRS2
0.00164	84	719	19	0.026	0.226	GO:0001704	BP	35	formation of primary germ layer	1	LAMA3,COL11A1,FGFR1,LAMB1,MMP15,DKK1,WNT5A,NR4A3,DUSP1,DUSP4,SNAI1,COL4A2,DUSP6,COL8A1,SFRP2,ITGA5,CTNNB1,ATOH8,NOG
0.000852	39	719	13	0.018	0.333	GO:0001706	BP	35	endoderm formation	2	LAMA3,COL11A1,LAMB1,MMP15,DKK1,DUSP1,DUSP4,COL4A2,DUSP6,COL8A1,ITGA5,CTNNB1,NOG
0.0396	190	719	28	0.039	0.147	GO:0002237	BP	35	response to molecule of bacterial origin	1	TFPI,UPF1,MGST1,DCN,ABCC2,IRAK3,NFKBIA,PYCARD,PPARGC1A,PDE4D,WNT5A,CNR1,KCNJ8,PTGER2,EDNRB,DUSP10,TNFRSF21,PTGES,ADM,BMP6,SPON2,ZC3H12A,ABCA1,FOS,CEBPB,TNFRSF10D,PENK,PDE4B
0.0154	181	719	28	0.039	0.155	GO:0032496	BP	35	response to lipopolysaccharide	2	TFPI,UPF1,MGST1,DCN,ABCC2,IRAK3,NFKBIA,PYCARD,PPARGC1A,PDE4D,WNT5A,CNR1,KCNJ8,PTGER2,EDNRB,DUSP10,TNFRSF21,PTGES,ADM,BMP6,SPON2,ZC3H12A,ABCA1,FOS,CEBPB,TNFRSF10D,PENK,PDE4B
0.0452	499	719	55	0.076	0.11	GO:0030334	BP	35	regulation of cell migration	1	PLXND1,DCN,IGF1,SNAI2,LAMA3,PTPRU,HDAC4,PLXNA2,FGFR1,LAMB1,HMOX1,JAG1,RGCC,PYCARD,SFRP1,HAS1,RARRES2,PPARGC1A,SEMA5A,WNT5A,IL1R1,NRP2,PTK2B,SNAI1,RAP2A,STAT5A,C5AR2,PRR5L,CYP19A1,FGF7,DUSP10,ACKR3,PTPRG,SFRP2,PIK3R1,GSN,THY1,ANGPT1,STC1,ITGA5,ZC3H12A,LDLRAD4,ATOH8,ROR2,ROBO1,CORO1B,SPHK1,ALOX15B,TMEM102,COL18A1,NOG,CSF1,IRS2,LAMA2,LPAR1
0.00305	43	719	13	0.018	0.302	GO:0071384	BP	35	cellular response to corticosteroid stimulus	1	ABCC2,ERRFI1,FOXO3,KLF9,EPHX1,FOXO1,ZFP36L2,STC1,HEY1,DDIT4,AKAP13,ZFP36L1,AKR1C3
0.00872	40	719	12	0.017	0.3	GO:0071385	BP	35	cellular response to glucocorticoid stimulus	2	ABCC2,ERRFI1,FOXO3,KLF9,EPHX1,FOXO1,ZFP36L2,STC1,HEY1,DDIT4,AKAP13,ZFP36L1
0.00133	99	719	21	0.029	0.212	GO:0030509	BP	35	BMP signaling pathway	1	HIPK2,TGFBR3,CHRDL1,ZNF423,SFRP1,MEGF8,DLX5,DKK1,WNT5A,ID1,PCSK6,SFRP2,GPC3,BMP6,FZD1,MSX1,TMEM100,ROR2,HTRA3,RGMA,NOG
0.0346	60	719	14	0.019	0.233	GO:0030510	BP	35	regulation of BMP signaling pathway	2	HIPK2,CHRDL1,ZNF423,SFRP1,DKK1,WNT5A,PCSK6,SFRP2,GPC3,FZD1,MSX1,HTRA3,RGMA,NOG
0.00604	940	719	93	0.129	0.099	GO:1901135	BP	27	carbohydrate derivative metabolic process	1	ARSD,PIGQ,ST3GAL1,DCN,IGF1,B4GALT7,H6PD,AKR7A2,COL11A1,CALCRL,HDAC4,GPC4,EDEM2,ARSA,SAMHD1,CST3,PORCN,HTR2A,NME3,XYLT1,HAS1,PIGL,ALDOC,PPARGC1A,TPI1,MAN1A1,UST,PDE10A,HMGCR,PDE4D,WNT5A,PFKFB4,SLC35D1,PTK2B,CHST3,CHPF,MOCS1,NECAB3,GALNT15,GFPT2,RAMP2,RAMP1,LYVE1,LDHA,EDNRB,HS6ST1,PCSK6,PGD,POMGNT2,CHST7,GPC3,CSGALNACT1,SURF1,ADM,EDNRA,AKR1C2,GPD1L,PID1,ANGPT1,MPPE1,PXYLP1,AHCYL2,B4GALT5,EXTL2,ADAM…
0.0484	78	719	16	0.022	0.205	GO:0015749	BP	10	monosaccharide transport	1	IGF1,SORBS1,RARRES2,SLC2A1,PIK3R3,NR4A3,SORT1,PIK3R1,SLC2A12,GPC3,SLC2A13,EDNRA,PID1,KLF15,LEP,IRS2
0.0408	77	719	16	0.022	0.208	GO:0008645	BP	10	hexose transport	2	IGF1,SORBS1,RARRES2,SLC2A1,PIK3R3,NR4A3,SORT1,PIK3R1,SLC2A12,GPC3,SLC2A13,EDNRA,PID1,KLF15,LEP,IRS2
0.0198	73	719	16	0.022	0.219	GO:0015758	BP	10	glucose transport	3	IGF1,SORBS1,RARRES2,SLC2A1,PIK3R3,NR4A3,SORT1,PIK3R1,SLC2A12,GPC3,SLC2A13,EDNRA,PID1,KLF15,LEP,IRS2
0.000351	108	719	23	0.032	0.213	GO:0015850	BP	56	organic hydroxy compound transport	1	OSBPL5,ABCC2,SLC27A5,NFKBIA,LIPG,HTR2A,CNR1,LDLR,CYP19A1,SLC16A3,AGTR1,SLC2A13,BMP6,ABCA1,PCSK9,C1QTNF1,LEP,ADRA2C,PARK2,AKR1C1,AKR1C4,SREBF2,SLC26A6
0.000728	80	719	19	0.026	0.237	GO:0006023	BP	32	aminoglycan biosynthetic process	1	ST3GAL1,DCN,B4GALT7,GPC4,XYLT1,HAS1,UST,CHST3,CHPF,HS6ST1,CHST7,GPC3,CSGALNACT1,ANGPT1,PXYLP1,B4GALT5,CHST2,PRELP,CHSY3
0.000728	80	719	19	0.026	0.237	GO:0006024	BP	32	glycosaminoglycan biosynthetic process	1	ST3GAL1,DCN,B4GALT7,GPC4,XYLT1,HAS1,UST,CHST3,CHPF,HS6ST1,CHST7,GPC3,CSGALNACT1,ANGPT1,PXYLP1,B4GALT5,CHST2,PRELP,CHSY3
1.16e-06	285	719	47	0.065	0.165	GO:0006790	BP	39	sulfur compound metabolic process	1	PDK4,MGST1,ST3GAL1,DCN,ELOVL5,ABCC2,ACACB,SCD,GGT5,HSCB,XYLT1,GSR,MVK,UST,SLC19A2,ELOVL3,CHST3,ACSL3,CHPF,STAT5A,CDO1,ACSS2,GSTM3,HS6ST1,IDH1,SCD5,PCYOX1L,CHST7,CSGALNACT1,ACSL1,ANGPT1,PXYLP1,AHCYL2,B4GALT5,EXTL2,MVD,CTNNB1,FASN,TPST1,PC,CHST2,ACOT1,PRELP,SULF2,CHSY3,NFS1,ACACA
3.25e-06	156	719	32	0.045	0.205	GO:0044272	BP	39	sulfur compound biosynthetic process	2	PDK4,MGST1,ST3GAL1,DCN,ELOVL5,ACACB,SCD,GGT5,XYLT1,UST,ELOVL3,CHST3,ACSL3,CHPF,CDO1,ACSS2,GSTM3,HS6ST1,SCD5,CHST7,CSGALNACT1,ACSL1,ANGPT1,PXYLP1,B4GALT5,EXTL2,CTNNB1,FASN,CHST2,PRELP,CHSY3,ACACA
2.01e-14	307	719	63	0.088	0.205	GO:1901615	BP	9	organic hydroxy compound metabolic process	1	CYP51A1,IGF1,SNAI2,OSBPL5,RETSAT,MSMO1,IDI1,IP6K2,ALDH3A2,ACACB,FGFR1,SLC27A5,ITPKC,SCD,LGMN,HAGHL,SQLE,MVK,ALDH2,TPI1,HMGCS1,HMGCR,WNT5A,EPAS1,DHCR24,PTK2B,CAT,EBPL,SNAI1,INSIG2,PNKD,POR,APOL2,LDLR,ACSS2,LDHA,CYP27A1,CYP19A1,IMPA2,EPHX1,EBP,BMP6,LSS,HAND2,ABCA1,ALDH1A1,MVD,PCSK9,NPR1,FASN,DHCR7,LEP,SPHK1,PARK2,INSIG1,AKR1C1,MAOA,AKR1C3,ADH1B,AKR1C4,SREBF2,CEBPA,ACACA
3.96e-16	1475	719	176	0.245	0.119	GO:0044281	BP	9	small molecule metabolic process	1	CYP51A1,PDK4,ST3GAL1,DCN,ELOVL5,IGF1,SNAI2,OSBPL5,ABCC2,RETSAT,H6PD,MSMO1,AKR7A2,CALCRL,IDI1,HDAC4,IP6K2,ALDH3A2,CA12,ACACB,FGFR1,AACS,PLOD1,SLC27A5,ITPKC,SLC7A8,PTGS1,SORBS1,SCD,GGT5,GCAT,LGMN,SAMHD1,ABCD1,HTR2A,NME3,HAGHL,XYLT1,SQLE,GSR,ECH1,HAS1,ALDOC,PPARGC1A,MVK,ALDH2,TPI1,UST,PDE10A,HMGCS1,HMGCR,PDE4D,WNT5A,PFKFB4,DHCR24,SLC35D1,SLC2A1,SLC19A2,CNR1,NR4A3,ELOVL3,PTK2B,CAT,CHST3,ACSL3,CHPF,SN…
6.68e-11	389	719	66	0.092	0.17	GO:0044283	BP	9	small molecule biosynthetic process	2	CYP51A1,PDK4,DCN,ELOVL5,SNAI2,MSMO1,IDI1,ACACB,AACS,PLOD1,SLC27A5,PTGS1,SCD,GGT5,SQLE,HAS1,ALDOC,PPARGC1A,MVK,TPI1,UST,HMGCS1,HMGCR,DHCR24,SLC35D1,ELOVL3,PTK2B,ACSL3,SNAI1,INSIG2,POR,CDO1,ASS1,ACSS2,FADS2,GLUL,CYP27A1,CYP19A1,MMAB,IMPA2,PGD,EPHX1,SCD5,EBP,PTGES,ADM,FADS1,FOXO1,BMP6,LSS,TKT,MID1IP1,MVD,FASN,UGP2,DHCR7,PC,LEP,SPHK1,ALOX15B,INSIG1,AKR1C3,AKR1C4,SREBF2,FADS3,ACACA
2.53e-09	215	719	44	0.061	0.205	GO:0006066	BP	9	alcohol metabolic process	2	CYP51A1,IGF1,OSBPL5,RETSAT,MSMO1,IDI1,IP6K2,ALDH3A2,ACACB,FGFR1,ITPKC,SCD,SQLE,MVK,ALDH2,TPI1,HMGCS1,HMGCR,DHCR24,PTK2B,CAT,INSIG2,POR,APOL2,LDLR,ACSS2,IMPA2,EPHX1,EBP,LSS,ABCA1,ALDH1A1,MVD,PCSK9,FASN,DHCR7,LEP,SPHK1,INSIG1,AKR1C3,ADH1B,SREBF2,CEBPA,ACACA
4.1e-09	102	719	29	0.04	0.284	GO:1902652	BP	9	secondary alcohol metabolic process	3	CYP51A1,OSBPL5,MSMO1,IDI1,ACACB,FGFR1,SCD,SQLE,MVK,HMGCS1,HMGCR,DHCR24,CAT,INSIG2,POR,APOL2,LDLR,EBP,LSS,ABCA1,MVD,PCSK9,FASN,DHCR7,LEP,INSIG1,SREBF2,CEBPA,ACACA
1.13e-08	150	719	35	0.049	0.233	GO:1901617	BP	9	organic hydroxy compound biosynthetic process	1	CYP51A1,SNAI2,MSMO1,IDI1,ACACB,SLC27A5,SCD,SQLE,MVK,HMGCS1,HMGCR,WNT5A,DHCR24,PTK2B,SNAI1,INSIG2,POR,CYP27A1,CYP19A1,IMPA2,EPHX1,EBP,BMP6,LSS,HAND2,MVD,FASN,DHCR7,LEP,SPHK1,INSIG1,AKR1C3,AKR1C4,SREBF2,ACACA
1.16e-06	96	719	25	0.035	0.26	GO:0046165	BP	9	alcohol biosynthetic process	2	CYP51A1,MSMO1,IDI1,ACACB,SCD,SQLE,MVK,HMGCS1,HMGCR,DHCR24,PTK2B,INSIG2,POR,IMPA2,EPHX1,EBP,LSS,MVD,FASN,DHCR7,LEP,SPHK1,INSIG1,SREBF2,ACACA
1.84e-07	57	719	20	0.028	0.351	GO:1902653	BP	9	secondary alcohol biosynthetic process	3	CYP51A1,MSMO1,IDI1,ACACB,SCD,SQLE,MVK,HMGCS1,HMGCR,DHCR24,INSIG2,POR,EBP,LSS,MVD,FASN,DHCR7,INSIG1,SREBF2,ACACA
1.78e-05	46	719	16	0.022	0.348	GO:1902930	BP	9	regulation of alcohol biosynthetic process	1	CYP51A1,IDI1,ACACB,SCD,SQLE,MVK,HMGCS1,HMGCR,PTK2B,POR,LSS,MVD,FASN,DHCR7,SREBF2,ACACA
1.18e-13	914	719	122	0.17	0.133	GO:0006629	BP	9	lipid metabolic process	1	CYP51A1,PDK4,ARSD,PIGQ,FYN,ELOVL5,SNAI2,OSBPL5,AGPAT4,RETSAT,MSMO1,IDI1,PPAP2A,FGFR3,IP6K2,SLC44A1,ALDH3A2,ACACB,GPC4,DGKD,FGFR1,AACS,SLC27A5,PTGS1,SORBS1,SCD,ARSA,LGMN,LIPG,ABCD1,HTR2A,SQLE,ECH1,RARRES2,PIGL,PPARGC1A,MVK,LPCAT3,HMGCS1,HMGCR,DHCR24,PIK3R3,HSD11B1,CNR1,NR4A3,ELOVL3,PTK2B,CAT,EBPL,G0S2,ACSL3,SNAI1,INSIG2,STAT5A,POR,APOL2,LDLR,ACSS2,PIK3C2B,FADS2,CYP27A1,TEX2,CYP19A1,IDH1,FGF7,IMPA2…
8.93e-10	705	719	94	0.131	0.133	GO:0044255	BP	9	cellular lipid metabolic process	2	PDK4,ARSD,PIGQ,FYN,ELOVL5,OSBPL5,AGPAT4,RETSAT,MSMO1,IDI1,PPAP2A,FGFR3,IP6K2,SLC44A1,ALDH3A2,ACACB,GPC4,DGKD,FGFR1,AACS,SLC27A5,PTGS1,SCD,ARSA,LIPG,ABCD1,HTR2A,ECH1,RARRES2,PIGL,PPARGC1A,MVK,LPCAT3,HMGCS1,HMGCR,PIK3R3,CNR1,NR4A3,ELOVL3,PTK2B,CAT,ACSL3,INSIG2,STAT5A,POR,LDLR,ACSS2,PIK3C2B,FADS2,TEX2,IDH1,FGF7,IMPA2,SLC27A3,ETNK2,AGTR1,SCD5,PIK3R1,GPC3,PTGES,FADS1,AKR1C2,ACSL1,GPD1L,LPCAT1,MPPE1,CP…
1.86e-11	476	719	76	0.106	0.16	GO:0008610	BP	9	lipid biosynthetic process	2	CYP51A1,PDK4,PIGQ,ELOVL5,SNAI2,AGPAT4,MSMO1,IDI1,PPAP2A,FGFR3,SLC44A1,ALDH3A2,ACACB,FGFR1,SLC27A5,PTGS1,SORBS1,SCD,HTR2A,SQLE,PIGL,PPARGC1A,MVK,LPCAT3,HMGCS1,HMGCR,DHCR24,PIK3R3,HSD11B1,ELOVL3,ACSL3,SNAI1,INSIG2,POR,LDLR,ACSS2,PIK3C2B,FADS2,CYP27A1,CYP19A1,IDH1,FGF7,ETNK2,SCD5,PIK3R1,EBP,PTGES,ADM,FADS1,ACSL1,GPD1L,BMP6,LPCAT1,MPPE1,LSS,IGFBP7,MID1IP1,MVD,FASN,FAXDC2,CERS6,DHCR7,LEP,SPHK1,DPM3,AL…
9.06e-12	258	719	53	0.074	0.205	GO:0019216	BP	9	regulation of lipid metabolic process	2	CYP51A1,PDK4,ELOVL5,SNAI2,IDI1,PPAP2A,FGFR3,ACACB,SORBS1,SCD,HTR2A,SQLE,RARRES2,PPARGC1A,MVK,HMGCS1,HMGCR,PIK3R3,CNR1,NR4A3,PTK2B,G0S2,ACSL3,SNAI1,INSIG2,POR,LDLR,IDH1,AGTR1,PIK3R1,TNFRSF21,PLIN2,FADS1,ACSL1,BMP6,LPCAT1,CPT2,LSS,IGFBP7,ABCA1,MID1IP1,MVD,ANGPTL4,FASN,DHCR7,ABCD2,LEP,PLA2G6,IRS2,INSIG1,AKR1C3,SREBF2,ACACA
1.52e-10	124	719	34	0.047	0.274	GO:0046890	BP	9	regulation of lipid biosynthetic process	3	CYP51A1,PDK4,ELOVL5,SNAI2,IDI1,ACACB,SORBS1,SCD,HTR2A,SQLE,PPARGC1A,MVK,HMGCS1,HMGCR,ACSL3,SNAI1,INSIG2,POR,LDLR,IDH1,BMP6,LPCAT1,LSS,IGFBP7,MID1IP1,MVD,FASN,DHCR7,LEP,PLA2G6,INSIG1,AKR1C3,SREBF2,ACACA
1.17e-12	191	719	46	0.064	0.241	GO:0008202	BP	9	steroid metabolic process	1	CYP51A1,SNAI2,OSBPL5,MSMO1,IDI1,ACACB,FGFR1,SLC27A5,SCD,LGMN,SQLE,PPARGC1A,MVK,HMGCS1,HMGCR,DHCR24,HSD11B1,CAT,EBPL,SNAI1,INSIG2,POR,APOL2,LDLR,CYP27A1,CYP19A1,AGTR1,EBP,ADM,AKR1C2,BMP6,LSS,IGFBP7,ABCA1,MVD,PCSK9,FASN,DHCR7,LEP,INSIG1,AKR1C1,AKR1C3,AKR1C4,SREBF2,CEBPA,ACACA
6.79e-10	109	719	31	0.043	0.284	GO:0016125	BP	9	sterol metabolic process	2	CYP51A1,OSBPL5,MSMO1,IDI1,ACACB,SCD,SQLE,MVK,HMGCS1,HMGCR,DHCR24,CAT,EBPL,INSIG2,POR,APOL2,LDLR,CYP27A1,CYP19A1,EBP,LSS,ABCA1,MVD,PCSK9,FASN,DHCR7,LEP,INSIG1,SREBF2,CEBPA,ACACA
1.15e-08	99	719	28	0.039	0.283	GO:0008203	BP	9	cholesterol metabolic process	3	CYP51A1,OSBPL5,MSMO1,IDI1,ACACB,SCD,SQLE,MVK,HMGCS1,HMGCR,DHCR24,CAT,INSIG2,POR,APOL2,LDLR,EBP,LSS,ABCA1,MVD,PCSK9,FASN,DHCR7,LEP,INSIG1,SREBF2,CEBPA,ACACA
1.37e-09	79	719	26	0.036	0.329	GO:0019218	BP	9	regulation of steroid metabolic process	2	CYP51A1,SNAI2,IDI1,ACACB,SCD,SQLE,PPARGC1A,MVK,HMGCS1,HMGCR,SNAI1,INSIG2,POR,LDLR,AGTR1,BMP6,LSS,IGFBP7,MVD,FASN,DHCR7,LEP,INSIG1,AKR1C3,SREBF2,ACACA
3.6e-05	48	719	16	0.022	0.333	GO:0090181	BP	9	regulation of cholesterol metabolic process	3	CYP51A1,IDI1,ACACB,SCD,SQLE,MVK,HMGCS1,HMGCR,POR,LDLR,LSS,MVD,FASN,DHCR7,SREBF2,ACACA
1.76e-08	799	719	99	0.138	0.124	GO:0006082	BP	9	organic acid metabolic process	1	PDK4,ST3GAL1,DCN,ELOVL5,IGF1,ABCC2,MSMO1,HDAC4,ALDH3A2,ACACB,AACS,PLOD1,SLC27A5,SLC7A8,PTGS1,SCD,GGT5,GCAT,ABCD1,HTR2A,HAGHL,XYLT1,ECH1,HAS1,ALDOC,PPARGC1A,TPI1,UST,PFKFB4,SLC35D1,SLC2A1,CNR1,NR4A3,ELOVL3,CHST3,ACSL3,CHPF,INSIG2,STAT5A,PNKD,POR,TST,CDO1,ASS1,SLC6A8,ACSS2,GFPT2,LYVE1,LDHA,FADS2,GLUL,CYP27A1,HS6ST1,IDH1,SLC16A3,PGD,SLC27A3,SCD5,PCYOX1L,CHST7,CSGALNACT1,PTGES,FADS1,AKR1C2,ACSL1,ANGP…
3.1e-08	795	719	98	0.136	0.123	GO:0043436	BP	9	oxoacid metabolic process	2	PDK4,ST3GAL1,DCN,ELOVL5,IGF1,ABCC2,MSMO1,HDAC4,ALDH3A2,ACACB,AACS,PLOD1,SLC27A5,SLC7A8,PTGS1,SCD,GGT5,GCAT,ABCD1,HTR2A,HAGHL,XYLT1,ECH1,HAS1,ALDOC,PPARGC1A,TPI1,UST,PFKFB4,SLC35D1,SLC2A1,CNR1,NR4A3,ELOVL3,CHST3,ACSL3,CHPF,INSIG2,STAT5A,PNKD,POR,CDO1,ASS1,SLC6A8,ACSS2,GFPT2,LYVE1,LDHA,FADS2,GLUL,CYP27A1,HS6ST1,IDH1,SLC16A3,PGD,SLC27A3,SCD5,PCYOX1L,CHST7,CSGALNACT1,PTGES,FADS1,AKR1C2,ACSL1,ANGPT1,P…
3.12e-05	718	719	83	0.115	0.116	GO:0019752	BP	9	carboxylic acid metabolic process	3	PDK4,ST3GAL1,DCN,ELOVL5,IGF1,ABCC2,MSMO1,HDAC4,ALDH3A2,ACACB,AACS,PLOD1,SLC27A5,SLC7A8,PTGS1,SCD,GGT5,GCAT,ABCD1,HTR2A,HAGHL,ECH1,HAS1,ALDOC,PPARGC1A,TPI1,UST,PFKFB4,SLC35D1,SLC2A1,CNR1,NR4A3,ELOVL3,ACSL3,INSIG2,STAT5A,PNKD,POR,CDO1,ASS1,SLC6A8,ACSS2,GFPT2,LYVE1,LDHA,FADS2,GLUL,CYP27A1,IDH1,SLC16A3,PGD,SLC27A3,SCD5,PCYOX1L,CSGALNACT1,PTGES,FADS1,AKR1C2,ACSL1,CPT2,HPD,AHCYL2,MID1IP1,CKB,DDIT4,CPT1…
1.05e-08	392	719	62	0.086	0.158	GO:0032787	BP	9	monocarboxylic acid metabolic process	4	PDK4,DCN,ELOVL5,IGF1,ABCC2,MSMO1,HDAC4,ALDH3A2,ACACB,AACS,SLC27A5,PTGS1,SCD,ABCD1,HTR2A,HAGHL,ECH1,ALDOC,PPARGC1A,TPI1,UST,PFKFB4,CNR1,NR4A3,ELOVL3,ACSL3,INSIG2,STAT5A,PNKD,POR,ACSS2,LDHA,FADS2,CYP27A1,IDH1,SLC16A3,PGD,SLC27A3,SCD5,PTGES,FADS1,AKR1C2,ACSL1,CPT2,MID1IP1,DDIT4,CPT1C,FASN,DCXR,BSG,ABCD2,PC,LEP,ALOX15B,ACOT1,IRS2,INSIG1,AKR1C1,AKR1C3,AKR1C4,FADS3,ACACA
1.77e-05	240	719	40	0.056	0.167	GO:0006631	BP	9	fatty acid metabolic process	5	PDK4,ELOVL5,MSMO1,ALDH3A2,ACACB,AACS,SLC27A5,PTGS1,SCD,ABCD1,ECH1,PPARGC1A,CNR1,NR4A3,ELOVL3,ACSL3,INSIG2,STAT5A,POR,ACSS2,FADS2,SLC27A3,SCD5,PTGES,FADS1,AKR1C2,ACSL1,CPT2,MID1IP1,CPT1C,FASN,ABCD2,LEP,ALOX15B,ACOT1,IRS2,INSIG1,AKR1C3,FADS3,ACACA
0.0182	57	719	14	0.019	0.246	GO:0033559	BP	9	unsaturated fatty acid metabolic process	6	ELOVL5,PTGS1,SCD,ABCD1,ELOVL3,FADS2,SCD5,PTGES,FADS1,AKR1C2,ACSL1,ALOX15B,AKR1C3,FADS3
0.0182	57	719	14	0.019	0.246	GO:0001676	BP	9	long-chain fatty acid metabolic process	6	ELOVL5,SLC27A5,PTGS1,ABCD1,ELOVL3,ACSL3,FADS2,SLC27A3,PTGES,FADS1,ACSL1,ALOX15B,ACOT1,AKR1C3
0.0116	13	719	7	0.01	0.538	GO:0043651	BP	9	linoleic acid metabolic process	7	ELOVL5,ABCD1,ELOVL3,FADS2,FADS1,ACSL1,ALOX15B
0.00157	210	719	33	0.046	0.157	GO:0016053	BP	9	organic acid biosynthetic process	2	PDK4,DCN,ELOVL5,ACACB,PLOD1,SLC27A5,PTGS1,SCD,GGT5,HAS1,UST,SLC35D1,ELOVL3,ACSL3,INSIG2,CDO1,ASS1,ACSS2,FADS2,GLUL,CYP27A1,SCD5,PTGES,FADS1,MID1IP1,FASN,UGP2,ALOX15B,INSIG1,AKR1C3,AKR1C4,FADS3,ACACA
0.00157	210	719	33	0.046	0.157	GO:0046394	BP	9	carboxylic acid biosynthetic process	3	PDK4,DCN,ELOVL5,ACACB,PLOD1,SLC27A5,PTGS1,SCD,GGT5,HAS1,UST,SLC35D1,ELOVL3,ACSL3,INSIG2,CDO1,ASS1,ACSS2,FADS2,GLUL,CYP27A1,SCD5,PTGES,FADS1,MID1IP1,FASN,UGP2,ALOX15B,INSIG1,AKR1C3,AKR1C4,FADS3,ACACA
0.000505	127	719	25	0.035	0.197	GO:0072330	BP	9	monocarboxylic acid biosynthetic process	4	PDK4,DCN,ELOVL5,ACACB,SLC27A5,PTGS1,SCD,UST,ELOVL3,ACSL3,INSIG2,ACSS2,FADS2,CYP27A1,SCD5,PTGES,FADS1,MID1IP1,FASN,ALOX15B,INSIG1,AKR1C3,AKR1C4,FADS3,ACACA
0.000511	86	719	20	0.028	0.233	GO:0006633	BP	9	fatty acid biosynthetic process	5	PDK4,ELOVL5,ACACB,PTGS1,SCD,ELOVL3,ACSL3,INSIG2,ACSS2,FADS2,SCD5,PTGES,FADS1,MID1IP1,FASN,ALOX15B,INSIG1,AKR1C3,FADS3,ACACA
0.00159	29	719	11	0.015	0.379	GO:0006636	BP	9	unsaturated fatty acid biosynthetic process	6	ELOVL5,PTGS1,SCD,ELOVL3,FADS2,SCD5,PTGES,FADS1,ALOX15B,AKR1C3,FADS3
1.49e-09	126	719	33	0.046	0.262	GO:0006694	BP	9	steroid biosynthetic process	1	CYP51A1,SNAI2,MSMO1,IDI1,ACACB,SLC27A5,SCD,SQLE,PPARGC1A,MVK,HMGCS1,HMGCR,DHCR24,HSD11B1,SNAI1,INSIG2,POR,CYP27A1,CYP19A1,EBP,ADM,BMP6,LSS,IGFBP7,MVD,FASN,DHCR7,LEP,INSIG1,AKR1C3,AKR1C4,SREBF2,ACACA
7.5e-07	61	719	20	0.028	0.328	GO:0016126	BP	9	sterol biosynthetic process	2	CYP51A1,MSMO1,IDI1,ACACB,SCD,SQLE,MVK,HMGCS1,HMGCR,DHCR24,INSIG2,POR,EBP,LSS,MVD,FASN,DHCR7,INSIG1,SREBF2,ACACA
1.27e-07	56	719	20	0.028	0.357	GO:0006695	BP	9	cholesterol biosynthetic process	3	CYP51A1,MSMO1,IDI1,ACACB,SCD,SQLE,MVK,HMGCS1,HMGCR,DHCR24,INSIG2,POR,EBP,LSS,MVD,FASN,DHCR7,INSIG1,SREBF2,ACACA
4.02e-10	64	719	24	0.033	0.375	GO:0050810	BP	9	regulation of steroid biosynthetic process	2	CYP51A1,SNAI2,IDI1,ACACB,SCD,SQLE,PPARGC1A,MVK,HMGCS1,HMGCR,SNAI1,INSIG2,POR,BMP6,LSS,IGFBP7,MVD,FASN,DHCR7,LEP,INSIG1,AKR1C3,SREBF2,ACACA
1.06e-05	39	719	15	0.021	0.385	GO:0045540	BP	9	regulation of cholesterol biosynthetic process	3	CYP51A1,IDI1,ACACB,SCD,SQLE,MVK,HMGCS1,HMGCR,POR,LSS,MVD,FASN,DHCR7,SREBF2,ACACA
5.64e-06	716	719	85	0.118	0.119	GO:0055114	BP	70	oxidation-reduction process	1	CYP51A1,PDK4,MGST1,IGF1,RETSAT,H6PD,CYBA,MSMO1,AKR7A2,ALDH3A2,ACACB,SESN1,PLOD1,NOA1,PIR,SMOX,PTGS1,SORBS1,SCD,HMOX1,ABCD1,SQLE,GSR,GYS1,ECH1,SH3PXD2A,ALDOC,PPARGC1A,ALDH2,TPI1,HMGCR,DHCR24,HSD11B1,CNR1,NR4A3,PPP1R3C,CAT,POR,CDO1,ACSS2,GFPT2,LDHA,FADS2,CYP27A1,CYP19A1,AOX1,IDH1,PGD,SCD5,PCYOX1L,SURF1,SESN3,P4HA3,FADS1,AKR1C2,GPD1L,PID1,OXA1L,CPT2,HPD,STEAP1,ALDH1A1,FTH1,CPT1C,FASN,DCXR,UGP2,FAXDC…
0.0363	319	719	40	0.056	0.125	GO:0006979	BP	75	response to oxidative stress	1	MGST1,ABCC2,CYBA,PTPRN,TMEM161A,SESN1,PTGS1,HMOX1,CST3,GSR,PPARGC1A,CRYAB,EPAS1,DHCR24,FOXO3,NR4A3,FKBP1B,DUSP1,PTK2B,CAT,ARNTL,LDHA,PRR5L,IDH1,FBLN5,NOL3,NAPRT,SESN3,FOXO1,FZD1,ZC3H12A,CTNNB1,FOS,BNIP3,PENK,PARK2,AKR1C3,MAP3K5,GPX3,TXNIP
0.000358	1153	719	114	0.159	0.099	GO:0010941	BP	30	regulation of cell death	1	PDK4,CRLF1,FYN,IGF1,SNAI2,HIPK2,TMEM161A,HDAC4,IP6K2,FGFR1,STK17B,NOA1,HMOX1,LGMN,NFKBIA,CST3,SRPX,RGCC,NME3,PYCARD,FZD3,SFRP1,WISP1,MEIS3,COMP,DKK1,MAP2K6,PPARGC1A,CRYAB,ZBTB16,EYA4,SEMA5A,HMGCR,BCL6,FAM162A,WNT5A,ARHGEF26,DHCR24,ID3,CNR1,FOXO3,NR4A3,DUSP1,PTK2B,CAT,G0S2,SNAI1,SOX4,ID1,IFI6,HIP1,POR,RAMP2,CHL1,SORT1,LDHA,GDF11,EDNRB,FGD4,DUSP6,NOL3,ACKR3,SFRP2,PIK3R1,TNFRSF21,GSN,ADM,FOXO1,BCL2L…
0.00107	1072	719	106	0.147	0.099	GO:0043067	BP	30	regulation of programmed cell death	2	PDK4,CRLF1,FYN,IGF1,SNAI2,HIPK2,TMEM161A,HDAC4,IP6K2,FGFR1,STK17B,HMOX1,LGMN,NFKBIA,CST3,SRPX,RGCC,NME3,PYCARD,FZD3,SFRP1,MEIS3,COMP,DKK1,MAP2K6,PPARGC1A,CRYAB,ZBTB16,EYA4,SEMA5A,HMGCR,BCL6,FAM162A,WNT5A,ARHGEF26,DHCR24,ID3,CNR1,FOXO3,NR4A3,DUSP1,PTK2B,CAT,G0S2,SNAI1,SOX4,ID1,IFI6,HIP1,POR,RAMP2,CHL1,SORT1,LDHA,GDF11,EDNRB,FGD4,DUSP6,NOL3,ACKR3,SFRP2,PIK3R1,TNFRSF21,GSN,ADM,FOXO1,BCL2L11,BMP6,ANG…
0.00123	1062	719	105	0.146	0.099	GO:0042981	BP	30	regulation of apoptotic process	3	PDK4,CRLF1,FYN,IGF1,SNAI2,HIPK2,TMEM161A,HDAC4,IP6K2,FGFR1,STK17B,HMOX1,LGMN,NFKBIA,SRPX,RGCC,NME3,PYCARD,FZD3,SFRP1,MEIS3,COMP,DKK1,MAP2K6,PPARGC1A,CRYAB,ZBTB16,EYA4,SEMA5A,HMGCR,BCL6,FAM162A,WNT5A,ARHGEF26,DHCR24,ID3,CNR1,FOXO3,NR4A3,DUSP1,PTK2B,CAT,G0S2,SNAI1,SOX4,ID1,IFI6,HIP1,POR,RAMP2,CHL1,SORT1,LDHA,GDF11,EDNRB,FGD4,DUSP6,NOL3,ACKR3,SFRP2,PIK3R1,TNFRSF21,GSN,ADM,FOXO1,BCL2L11,BMP6,ANGPT1,D…
0.0155	49	719	13	0.018	0.265	GO:1904035	BP	30	regulation of epithelial cell apoptotic process	4	HMOX1,RGCC,PPARGC1A,SEMA5A,FOXO3,RAMP2,SORT1,GSN,ANGPT1,ANGPTL4,COL18A1,ZFP36L1,AKR1C3
0.0093	485	719	56	0.078	0.115	GO:0010942	BP	30	positive regulation of cell death	2	FYN,HDAC4,IP6K2,STK17B,HMOX1,SRPX,RGCC,PYCARD,SFRP1,DKK1,MAP2K6,PPARGC1A,ZBTB16,HMGCR,BCL6,FAM162A,WNT5A,ARHGEF26,ID3,CNR1,FOXO3,NR4A3,DUSP1,G0S2,SOX4,HIP1,SORT1,LDHA,FGD4,DUSP6,SFRP2,GSN,ADM,FOXO1,BCL2L11,FRZB,MSX1,APBB2,ZC3H12A,CTNNB1,DDIT4,AXIN2,PCSK9,ROBO1,FOS,AKAP13,LEP,BNIP3,COL18A1,PLA2G6,PARK2,CCK,AKR1C3,MAP3K5,LPAR1,TXNIP
0.0435	450	719	51	0.071	0.113	GO:0043065	BP	30	positive regulation of apoptotic process	1	HDAC4,IP6K2,STK17B,HMOX1,SRPX,RGCC,PYCARD,SFRP1,MAP2K6,PPARGC1A,ZBTB16,HMGCR,BCL6,FAM162A,WNT5A,ARHGEF26,ID3,CNR1,FOXO3,NR4A3,DUSP1,G0S2,SOX4,HIP1,SORT1,LDHA,FGD4,DUSP6,SFRP2,GSN,ADM,FOXO1,BCL2L11,FRZB,MSX1,APBB2,ZC3H12A,CTNNB1,PCSK9,ROBO1,AKAP13,LEP,BNIP3,COL18A1,PLA2G6,PARK2,CCK,AKR1C3,MAP3K5,LPAR1,TXNIP
0.032	340	719	42	0.058	0.124	GO:0006954	BP	33	inflammatory response	1	CYBA,CALCRL,HDAC4,PTGS1,GGT5,HMOX1,NFKBIA,PYCARD,EPHB6,RARRES2,MVK,BCL6,WNT5A,IL1R1,CNR1,APOL2,CDO1,LDLR,C5AR2,EDNRB,CYP19A1,IGFBP4,DUSP10,AGTR1,TNFRSF21,PTGES,BMP6,ZC3H12A,TPST1,FOS,FPR1,CEBPB,SAA1,TNFRSF10D,LEP,CHST2,SPHK1,CD163,PER1,CSF1,S1PR3,IL10RB
4.64e-07	1318	719	137	0.191	0.104	GO:0008283	BP	54	cell proliferation	1	CRLF1,FYN,IGF1,SNAI2,B4GALT7,TNC,CYBA,PTPRN,PTPRU,CDON,HIPK2,CALCRL,PPAP2A,HDAC4,FGFR3,TGFBR3,FOSL2,GPC4,FGFR1,LAMB1,PTGS1,HMOX1,NFKBIA,JAG1,CST3,LIPG,SRPX,HTR2A,RGCC,PYCARD,FZD3,SFRP1,DLX5,EPHB6,PPARGC1A,ZBTB16,TENC1,SEMA5A,HMGCR,BCL6,WNT5A,DHCR24,ERRFI1,NRP2,FOXO3,KLF9,NR4A3,FKBP1B,PTK2B,TBX2,MXD4,SOX4,PTGER2,ID1,STAT5A,POR,CDKN1C,SAT1,RERG,C5AR2,HILPDA,GDF11,GLUL,EDNRB,HLX,FGF7,IGFBP4,DPT,DUSP…
3.65e-05	246	719	40	0.056	0.163	GO:0050673	BP	54	epithelial cell proliferation	2	IGF1,SNAI2,CYBA,PTPRN,TGFBR3,LAMB1,HMOX1,RGCC,SFRP1,DLX5,SEMA5A,WNT5A,ERRFI1,NRP2,KLF9,NR4A3,ID1,STAT5A,CDKN1C,C5AR2,GLUL,EDNRB,FGF7,IGFBP4,DUSP10,COL8A1,SFRP2,GPC3,BMP6,OSR2,CTNNB1,ATOH8,AR,ROBO1,CEBPB,CD34,LEP,NOG,ZFP36L1,SULF2
2.72e-08	1019	719	117	0.163	0.115	GO:0042127	BP	54	regulation of cell proliferation	1	CRLF1,FYN,IGF1,SNAI2,B4GALT7,TNC,CYBA,PTPRN,PTPRU,CDON,HIPK2,CALCRL,PPAP2A,HDAC4,FGFR3,TGFBR3,FOSL2,FGFR1,LAMB1,PTGS1,HMOX1,NFKBIA,JAG1,CST3,SRPX,HTR2A,RGCC,PYCARD,FZD3,SFRP1,DLX5,PPARGC1A,ZBTB16,TENC1,SEMA5A,HMGCR,BCL6,WNT5A,DHCR24,ERRFI1,NRP2,FOXO3,KLF9,NR4A3,PTK2B,TBX2,MXD4,SOX4,PTGER2,ID1,STAT5A,POR,CDKN1C,SAT1,RERG,C5AR2,HILPDA,GDF11,GLUL,EDNRB,HLX,FGF7,DPT,DUSP10,MEIS1,AGTR1,SFRP2,TNFRSF21,…
0.00011	207	719	35	0.049	0.169	GO:0050678	BP	54	regulation of epithelial cell proliferation	2	IGF1,SNAI2,CYBA,PTPRN,TGFBR3,LAMB1,RGCC,SFRP1,DLX5,SEMA5A,WNT5A,ERRFI1,NRP2,KLF9,NR4A3,ID1,STAT5A,CDKN1C,C5AR2,GLUL,EDNRB,FGF7,DUSP10,SFRP2,GPC3,BMP6,OSR2,CTNNB1,ATOH8,AR,ROBO1,LEP,NOG,ZFP36L1,SULF2
0.000238	536	719	65	0.09	0.121	GO:0008284	BP	54	positive regulation of cell proliferation	1	CRLF1,IGF1,TNC,CYBA,PTPRN,CDON,HIPK2,CALCRL,HDAC4,FGFR3,TGFBR3,FOSL2,FGFR1,LAMB1,HMOX1,CST3,HTR2A,PYCARD,FZD3,SFRP1,DLX5,PPARGC1A,SEMA5A,HMGCR,BCL6,WNT5A,NRP2,NR4A3,PTK2B,TBX2,SOX4,ID1,STAT5A,C5AR2,HILPDA,GLUL,EDNRB,HLX,FGF7,SFRP2,ADM,AKR1C2,BMP6,PID1,SSBP3,CD1D,OSR2,MVD,CTNNB1,AR,APLN,LEP,MARCKSL1,SPHK1,COL18A1,TMEM119,NOG,CSF1,IRS2,CCK,AKR1C3,MAP3K5,NUDT16,S1PR3,HLA-DPA1
0.046	113	719	20	0.028	0.177	GO:0050679	BP	54	positive regulation of epithelial cell proliferation	2	IGF1,CYBA,PTPRN,LAMB1,SFRP1,DLX5,SEMA5A,WNT5A,NRP2,NR4A3,ID1,STAT5A,C5AR2,GLUL,FGF7,BMP6,OSR2,CTNNB1,AR,NOG
0.00268	225	719	34	0.047	0.151	GO:0043062	BP	61	extracellular structure organization	1	DCN,TNC,LAMA3,COL11A1,NID2,LAMB1,CST3,RGCC,MMP15,CRISPLD2,HAS1,COMP,KAZALD1,SH3PXD2A,NID1,RAMP2,COL4A2,FBN2,FBLN5,ITGA10,DPT,ITGA9,COL8A1,SFRP2,CSGALNACT1,ITGA5,APBB2,BSG,SH3PXD2B,COL18A1,COL4A1,SULF2,LAMA2,COL27A1
0.00268	225	719	34	0.047	0.151	GO:0030198	BP	61	extracellular matrix organization	2	DCN,TNC,LAMA3,COL11A1,NID2,LAMB1,CST3,RGCC,MMP15,CRISPLD2,HAS1,COMP,KAZALD1,SH3PXD2A,NID1,RAMP2,COL4A2,FBN2,FBLN5,ITGA10,DPT,ITGA9,COL8A1,SFRP2,CSGALNACT1,ITGA5,APBB2,BSG,SH3PXD2B,COL18A1,COL4A1,SULF2,LAMA2,COL27A1
0.000877	5517	719	404	0.562	0.073	GO:0016020	CC	24	membrane	1	CYP51A1,TFPI,PLXND1,PDK4,SPPL2B,MYCBP2,TMEM132A,CACNA1G,ARSD,TRAPPC6A,PIGQ,MGST1,ST3GAL1,FYN,ELOVL5,IGF1,OSBPL5,ABCC2,AGPAT4,IFNGR1,B4GALT7,TNC,RETSAT,GOPC,LETMD1,CYBA,MSMO1,PTPRN,PTPRU,SPAG4,CDON,TMEM161A,CALCRL,PPAP2A,FGFR3,TGFBR3,NEDD4,SLC44A1,DGCR2,ALDH3A2,ACAP1,CA12,PLXNA2,ACACB,GPC4,DGKD,GPR137B,FGFR1,STK17B,PLOD1,SLC27A5,NOA1,NID2,EDEM2,C3ORF18,SMOX,RAB11FIP3,NAT14,NRCAM,SLC7A8,SLC22A17,PT…
8.98e-13	3624	719	323	0.449	0.089	GO:0044425	CC	24	membrane part	2	CYP51A1,TFPI,PLXND1,SPPL2B,TMEM132A,CACNA1G,ARSD,PIGQ,MGST1,ST3GAL1,FYN,ELOVL5,IGF1,OSBPL5,ABCC2,AGPAT4,IFNGR1,B4GALT7,RETSAT,GOPC,LETMD1,CYBA,MSMO1,PTPRN,PTPRU,SPAG4,CDON,TMEM161A,CALCRL,PPAP2A,FGFR3,TGFBR3,NEDD4,SLC44A1,DGCR2,ALDH3A2,CA12,PLXNA2,GPC4,GPR137B,FGFR1,PLOD1,SLC27A5,NOA1,C3ORF18,NAT14,NRCAM,SLC7A8,SLC22A17,PTGS1,SORBS1,PCSK5,SCD,OCEL1,SUSD2,GGT5,RNF215,PACSIN2,HMOX1,ARSA,PROCR,SNPH,…
1.35e-18	2823	719	286	0.398	0.101	GO:0031224	CC	24	intrinsic component of membrane	3	CYP51A1,TFPI,PLXND1,SPPL2B,TMEM132A,CACNA1G,ARSD,PIGQ,MGST1,ST3GAL1,ELOVL5,OSBPL5,ABCC2,AGPAT4,IFNGR1,B4GALT7,LETMD1,CYBA,MSMO1,PTPRN,PTPRU,SPAG4,CDON,TMEM161A,CALCRL,PPAP2A,FGFR3,TGFBR3,SLC44A1,DGCR2,ALDH3A2,CA12,PLXNA2,GPC4,GPR137B,FGFR1,SLC27A5,C3ORF18,NAT14,NRCAM,SLC7A8,SLC22A17,SORBS1,PCSK5,SCD,OCEL1,SUSD2,GGT5,RNF215,HMOX1,ARSA,PROCR,SNPH,JAG1,SYNDIG1,CDH20,MID1,ABCD1,PORCN,HTR2A,MMP15,XYLT…
1.95e-18	2774	719	282	0.392	0.102	GO:0016021	CC	24	integral component of membrane	4	CYP51A1,PLXND1,SPPL2B,TMEM132A,CACNA1G,ARSD,PIGQ,MGST1,ST3GAL1,ELOVL5,OSBPL5,ABCC2,AGPAT4,IFNGR1,B4GALT7,LETMD1,CYBA,MSMO1,PTPRN,PTPRU,SPAG4,CDON,TMEM161A,CALCRL,PPAP2A,FGFR3,TGFBR3,SLC44A1,DGCR2,ALDH3A2,CA12,PLXNA2,GPC4,GPR137B,FGFR1,SLC27A5,C3ORF18,NAT14,NRCAM,SLC7A8,SLC22A17,SORBS1,PCSK5,SCD,OCEL1,SUSD2,GGT5,RNF215,HMOX1,ARSA,PROCR,SNPH,JAG1,SYNDIG1,CDH20,MID1,ABCD1,PORCN,HTR2A,MMP15,XYLT1,ATP…
8.88e-06	2639	719	228	0.317	0.086	GO:0071944	CC	24	cell periphery	1	CYP51A1,TFPI,PLXND1,SPPL2B,CACNA1G,MGST1,FYN,IGF1,ABCC2,IFNGR1,GOPC,CYBA,MSMO1,PTPRN,PTPRU,CDON,CALCRL,PPAP2A,FGFR3,TGFBR3,NEDD4,SLC44A1,CA12,PLXNA2,GPC4,DGKD,GPR137B,FGFR1,STK17B,SLC27A5,NID2,NRCAM,SLC7A8,SLC22A17,SORBS1,SUSD2,GGT5,PACSIN2,HMOX1,ARSA,NFKBIA,PROCR,SNPH,SAMHD1,JAG1,SYNDIG1,CDH20,PORCN,HTR2A,MMP15,ATP8B4,FZD3,SFRP1,GSR,HAS1,ARRDC2,EPHB6,DKK1,RASD1,MMD,SH3D19,CRYAB,ZBTB16,TENC1,SEMA…
1.84e-05	2982	719	250	0.348	0.084	GO:0012505	CC	24	endomembrane system	1	CYP51A1,TFPI,SPPL2B,TMEM132A,ARSD,TRAPPC6A,PIGQ,MGST1,ST3GAL1,FYN,DCN,ELOVL5,IGF1,OSBPL5,AGPAT4,IFNGR1,B4GALT7,TNC,RETSAT,GOPC,H6PD,LTBP1,CYBA,MSMO1,AKR7A2,PTPRN,COL11A1,SPAG4,CALCRL,FGFR3,NEDD4,ALDH3A2,ACAP1,TPD52,ACACB,GPC4,BRINP1,PLOD1,SLC27A5,EDEM2,SMOX,RAB11FIP3,LAMB1,PTGS1,PCSK5,SCD,PACSIN2,HMOX1,ARSA,LGMN,CST3,SYNDIG1,LIPG,CHRDL1,SRPX,PORCN,CRISPLD2,XYLT1,PYCARD,ATP8B4,EEF1D,SQLE,TMEM59L,M…
0.00387	739	719	78	0.108	0.106	GO:0042175	CC	24	nuclear outer membrane-endoplasmic reticulum membrane network	2	CYP51A1,SPPL2B,TMEM132A,PIGQ,MGST1,ELOVL5,OSBPL5,AGPAT4,RETSAT,CYBA,MSMO1,ALDH3A2,PLOD1,SLC27A5,PTGS1,SCD,HMOX1,PORCN,XYLT1,SQLE,MOSPD3,PIGL,UNC93B1,LPCAT3,HMGCR,REEP6,DHCR24,SLC35D1,HSD11B1,FKBP1B,ELOVL3,EBPL,ACSL3,INSIG2,NECAB3,POR,APOL2,SORT1,FADS2,DNAJC1,CYP19A1,EPHX1,POMGNT2,SCD5,PIK3R1,EBP,PTGES,FADS1,ITPR1,ACSL1,CLGN,LPCAT1,HPD,CD1D,LSS,EMC10,EXTL2,ZC3H12A,ABCA1,STIM1,CPT1C,FAXDC2,JAGN1,CE…
2.67e-06	2577	719	226	0.314	0.088	GO:0005886	CC	24	plasma membrane	1	CYP51A1,TFPI,PLXND1,SPPL2B,CACNA1G,MGST1,FYN,IGF1,ABCC2,IFNGR1,GOPC,CYBA,MSMO1,PTPRN,PTPRU,CDON,CALCRL,PPAP2A,FGFR3,TGFBR3,NEDD4,SLC44A1,CA12,PLXNA2,GPC4,DGKD,GPR137B,FGFR1,STK17B,SLC27A5,NID2,NRCAM,SLC7A8,SLC22A17,SORBS1,SUSD2,GGT5,PACSIN2,HMOX1,ARSA,NFKBIA,PROCR,SNPH,SAMHD1,JAG1,SYNDIG1,CDH20,PORCN,HTR2A,MMP15,ATP8B4,FZD3,SFRP1,GSR,HAS1,ARRDC2,EPHB6,DKK1,RASD1,MMD,SH3D19,CRYAB,ZBTB16,TENC1,SEMA…
1.37e-06	1287	719	133	0.185	0.103	GO:0044459	CC	24	plasma membrane part	2	PLXND1,CACNA1G,FYN,IGF1,ABCC2,IFNGR1,GOPC,CYBA,PTPRU,CDON,CALCRL,PPAP2A,FGFR3,TGFBR3,NEDD4,PLXNA2,GPC4,GPR137B,FGFR1,SLC27A5,NRCAM,SLC7A8,SLC22A17,SORBS1,GGT5,PACSIN2,HMOX1,ARSA,PROCR,SNPH,JAG1,SYNDIG1,PORCN,HTR2A,MMP15,FZD3,GSR,HAS1,EPHB6,MMD,CRYAB,PDE4D,SPTBN1,IL1R1,ERRFI1,RGS2,SLC2A1,CNR1,PTK2B,KCNJ8,NRN1,PTGER2,HSPA2,HIP1,LRRC4,LDLR,SLC6A8,PRRG1,ULBP3,RAMP2,RAMP1,LYVE1,FADS2,C5AR2,KCNMB4,EDNR…
5.84e-11	718	719	98	0.136	0.136	GO:0031226	CC	24	intrinsic component of plasma membrane	3	PLXND1,ABCC2,IFNGR1,CYBA,PTPRU,CDON,CALCRL,PPAP2A,FGFR3,TGFBR3,PLXNA2,GPC4,GPR137B,FGFR1,NRCAM,SLC7A8,SLC22A17,SORBS1,GGT5,PROCR,JAG1,SYNDIG1,PORCN,HTR2A,MMP15,HAS1,EPHB6,MMD,IL1R1,SLC2A1,CNR1,PTK2B,KCNJ8,NRN1,PTGER2,LDLR,SLC6A8,PRRG1,ULBP3,RAMP2,RAMP1,LYVE1,FADS2,C5AR2,KCNMB4,EDNRB,HS6ST1,SLC38A4,LPAR6,SLC16A3,ITGA10,ITGA9,PTPRG,AGTR1,TNFRSF21,EBP,GPC3,EDNRA,THY1,APCDD1,CD1D,ITGA5,NPY1R,STEAP1,A…
4.75e-11	683	719	95	0.132	0.139	GO:0005887	CC	24	integral component of plasma membrane	4	PLXND1,ABCC2,IFNGR1,CYBA,PTPRU,CDON,CALCRL,PPAP2A,FGFR3,TGFBR3,PLXNA2,GPC4,GPR137B,FGFR1,NRCAM,SLC7A8,SLC22A17,SORBS1,PROCR,JAG1,SYNDIG1,PORCN,HTR2A,MMP15,HAS1,EPHB6,MMD,IL1R1,SLC2A1,CNR1,PTK2B,KCNJ8,NRN1,PTGER2,LDLR,SLC6A8,PRRG1,RAMP2,RAMP1,LYVE1,FADS2,C5AR2,KCNMB4,EDNRB,HS6ST1,SLC38A4,LPAR6,SLC16A3,ITGA10,ITGA9,PTPRG,AGTR1,TNFRSF21,EBP,GPC3,EDNRA,THY1,APCDD1,CD1D,ITGA5,NPY1R,STEAP1,ABCA1,STIM1,…
1.63e-12	1227	719	146	0.203	0.119	GO:0005783	CC	24	endoplasmic reticulum	1	CYP51A1,TFPI,SPPL2B,TMEM132A,ARSD,TRAPPC6A,PIGQ,MGST1,ELOVL5,OSBPL5,AGPAT4,IFNGR1,TNC,RETSAT,H6PD,LTBP1,CYBA,MSMO1,COL11A1,CALCRL,FGFR3,ALDH3A2,TPD52,BRINP1,PLOD1,SLC27A5,EDEM2,LAMB1,PTGS1,SCD,HMOX1,ARSA,CST3,CHRDL1,SRPX,PORCN,XYLT1,PYCARD,EEF1D,SQLE,MOSPD3,PIGL,RASD1,FAM20A,UNC93B1,LPCAT3,MAN1A1,HMGCR,WNT5A,REEP6,DHCR24,SLC35D1,HSD11B1,FKBP1B,ELOVL3,CAT,EBPL,ACSL3,INSIG2,NECAB3,POR,APOL2,PIK3C2B…
1.7e-07	902	719	105	0.146	0.116	GO:0044432	CC	24	endoplasmic reticulum part	2	CYP51A1,SPPL2B,TMEM132A,ARSD,PIGQ,MGST1,ELOVL5,OSBPL5,AGPAT4,TNC,RETSAT,H6PD,LTBP1,CYBA,MSMO1,COL11A1,ALDH3A2,PLOD1,SLC27A5,EDEM2,LAMB1,PTGS1,SCD,HMOX1,ARSA,CST3,CHRDL1,PORCN,XYLT1,SQLE,MOSPD3,PIGL,UNC93B1,LPCAT3,HMGCR,WNT5A,REEP6,DHCR24,SLC35D1,HSD11B1,FKBP1B,ELOVL3,EBPL,ACSL3,INSIG2,NECAB3,POR,APOL2,SORT1,FADS2,COL4A2,DNAJC1,CYP19A1,IGFBP4,EPHX1,POMGNT2,COL8A1,SCD5,PIK3R1,EBP,GPC3,PTGES,P4HA3,F…
0.0042	728	719	77	0.107	0.106	GO:0098827	CC	24	endoplasmic reticulum subcompartment	3	CYP51A1,SPPL2B,TMEM132A,PIGQ,MGST1,ELOVL5,OSBPL5,AGPAT4,RETSAT,CYBA,MSMO1,ALDH3A2,PLOD1,SLC27A5,PTGS1,SCD,HMOX1,PORCN,XYLT1,SQLE,MOSPD3,PIGL,UNC93B1,LPCAT3,HMGCR,REEP6,DHCR24,SLC35D1,HSD11B1,FKBP1B,ELOVL3,EBPL,ACSL3,INSIG2,NECAB3,POR,APOL2,SORT1,FADS2,DNAJC1,CYP19A1,EPHX1,POMGNT2,SCD5,EBP,PTGES,FADS1,ITPR1,ACSL1,CLGN,LPCAT1,HPD,CD1D,LSS,EMC10,EXTL2,ZC3H12A,ABCA1,STIM1,CPT1C,FAXDC2,JAGN1,CERS6,DHC…
0.00339	724	719	77	0.107	0.106	GO:0005789	CC	24	endoplasmic reticulum membrane	3	CYP51A1,SPPL2B,TMEM132A,PIGQ,MGST1,ELOVL5,OSBPL5,AGPAT4,RETSAT,CYBA,MSMO1,ALDH3A2,PLOD1,SLC27A5,PTGS1,SCD,HMOX1,PORCN,XYLT1,SQLE,MOSPD3,PIGL,UNC93B1,LPCAT3,HMGCR,REEP6,DHCR24,SLC35D1,HSD11B1,FKBP1B,ELOVL3,EBPL,ACSL3,INSIG2,NECAB3,POR,APOL2,SORT1,FADS2,DNAJC1,CYP19A1,EPHX1,POMGNT2,SCD5,EBP,PTGES,FADS1,ITPR1,ACSL1,CLGN,LPCAT1,HPD,CD1D,LSS,EMC10,EXTL2,ZC3H12A,ABCA1,STIM1,CPT1C,FAXDC2,JAGN1,CERS6,DHC…
0.000172	2683	719	225	0.313	0.084	GO:0005576	CC	67	extracellular region	1	TFPI,CRLF1,TMEM132A,ARSD,ST3GAL1,DCN,IGF1,TNC,LTBP1,AKR7A2,LAMA3,COL11A1,CDON,PPAP2A,FGFR3,TGFBR3,NEDD4,SLC44A1,LMCD1,ALDH3A2,GPC4,FGFR1,NEBL,PLOD1,EPDR1,NID2,RAB11FIP3,NRCAM,LAMB1,SLC7A8,PTGS1,FKBP5,PCSK5,SUSD2,PACSIN2,HMOX1,ARSA,LGMN,PROCR,ISM1,JAG1,CST3,LIPG,CHRDL1,MMP15,NME3,CRISPLD2,METRN,XYLT1,PYCARD,SFRP1,WISP1,GSR,ECH1,MEGF8,COMP,NPTX2,RARRES2,ACTA2,KAZALD1,DKK1,FAM20A,UNC119,ALDOC,CRYAB,…
0.00169	347	719	46	0.064	0.133	GO:0031012	CC	59	extracellular matrix	1	DCN,TNC,LTBP1,LAMA3,COL11A1,CDON,TGFBR3,LMCD1,GPC4,NID2,LAMB1,CST3,MMP15,CRISPLD2,SFRP1,WISP1,COMP,RARRES2,KAZALD1,MGP,WNT5A,NID1,CHL1,COL4A2,FRAS1,FBN2,FBLN5,PCSK6,DPT,COL8A1,SFRP2,GPC3,SPON2,IGFBP7,ADAMTS9,ADAMTS15,NAV2,ANGPTL4,COL18A1,COL4A1,PRELP,LAMA2,COL27A1,HIST4H4,MMP17,SPON1
6.97e-06	214	719	38	0.053	0.178	GO:0005578	CC	59	proteinaceous extracellular matrix	2	DCN,TNC,LTBP1,LAMA3,COL11A1,TGFBR3,GPC4,NID2,LAMB1,CST3,CRISPLD2,SFRP1,WISP1,COMP,KAZALD1,MGP,WNT5A,NID1,CHL1,COL4A2,FRAS1,FBN2,FBLN5,DPT,COL8A1,GPC3,SPON2,ADAMTS9,ADAMTS15,NAV2,ANGPTL4,COL18A1,COL4A1,PRELP,LAMA2,COL27A1,MMP17,SPON1
2.9e-05	387	719	54	0.075	0.14	GO:0009986	CC	20	cell surface	1	TFPI,ABCC2,FGFR3,TGFBR3,GPC4,RAB11FIP3,NRCAM,ARSA,PROCR,LIPG,SRPX,FZD3,SFRP1,GSR,EPHB6,CRYAB,WNT5A,IL1R1,HSPA2,LDLR,RAMP2,RAMP1,SORT1,HILPDA,CPM,PCSK6,PPFIA4,ACKR3,THY1,FZD1,CD1D,ITGA5,ADAMTS9,LRPAP1,ABCA1,ADAMTS15,ANPEP,SLC3A2,SCARA5,ROR2,PCSK9,ROBO1,NLGN2,CD34,FZD4,CD163,TMEM102,RGMA,SULF2,MAP3K5,MPZL1,LPAR1,HLA-A,HLA-DPA1
3.16e-11	521	719	80	0.111	0.154	GO:0060089	MF	5	molecular transducer activity	1	PLXND1,CRLF1,IFNGR1,LTBP1,PTPRU,CALCRL,FGFR3,TGFBR3,PLXNA2,GPC4,FGFR1,SLC22A17,SUSD2,PROCR,HTR2A,FZD3,SFRP1,EPHB6,MMD,IL1R1,IL18R1,NRP2,CNR1,NR4A3,FKBP1B,PTK2B,KCNJ8,PTGER2,TNFRSF19,LDLR,RAMP2,RAMP1,LYVE1,SORT1,C5AR2,EDNRB,LPAR6,ACKR3,PTPRG,AGTR1,SFRP2,TNFRSF21,EBP,ITPR1,THRB,EDNRA,LRP8,FZD1,CD1D,SV2A,FRZB,TPRA1,NPY1R,ABCA1,ANPEP,SCARA5,ROR2,AR,NPR1,ROBO1,NLGN2,GPRC5C,AKAP13,FPR1,TNFRSF10D,FZD4,N…
1.13e-12	482	719	79	0.11	0.164	GO:0004872	MF	5	receptor activity	2	PLXND1,CRLF1,IFNGR1,LTBP1,PTPRU,CALCRL,FGFR3,TGFBR3,PLXNA2,GPC4,FGFR1,SLC22A17,SUSD2,PROCR,HTR2A,FZD3,SFRP1,EPHB6,MMD,IL1R1,IL18R1,NRP2,CNR1,NR4A3,FKBP1B,PTK2B,KCNJ8,PTGER2,TNFRSF19,LDLR,RAMP2,RAMP1,LYVE1,SORT1,C5AR2,EDNRB,LPAR6,ACKR3,PTPRG,AGTR1,SFRP2,TNFRSF21,EBP,ITPR1,THRB,EDNRA,LRP8,FZD1,CD1D,SV2A,FRZB,TPRA1,NPY1R,ABCA1,ANPEP,SCARA5,ROR2,AR,NPR1,ROBO1,NLGN2,GPRC5C,FPR1,TNFRSF10D,FZD4,NR2F1,SP…
3.23e-12	330	719	62	0.086	0.188	GO:0099600	MF	5	transmembrane receptor activity	3	PLXND1,IFNGR1,LTBP1,PTPRU,CALCRL,FGFR3,TGFBR3,PLXNA2,FGFR1,SLC22A17,HTR2A,FZD3,SFRP1,EPHB6,IL1R1,IL18R1,NRP2,CNR1,FKBP1B,PTK2B,KCNJ8,PTGER2,TNFRSF19,RAMP2,RAMP1,LYVE1,SORT1,C5AR2,EDNRB,LPAR6,ACKR3,PTPRG,AGTR1,SFRP2,TNFRSF21,EBP,ITPR1,EDNRA,LRP8,FZD1,FRZB,TPRA1,NPY1R,ABCA1,ROR2,NPR1,ROBO1,GPRC5C,FPR1,TNFRSF10D,FZD4,SPHK1,FZD8,EPHB3,TSKU,ADRA2C,DNER,LPAR1,S1PR3,PLXNA4,HLA-DPA1,IL10RB
3.07e-06	626	719	78	0.108	0.125	GO:0004871	MF	5	signal transducer activity	1	PLXND1,FYN,IFNGR1,LTBP1,PTPRU,CALCRL,FGFR3,TGFBR3,PLXNA2,GPC4,FGFR1,SLC22A17,HMOX1,HTR2A,FZD3,SFRP1,EEF1D,EPHB6,DKK1,MAP2K6,IL1R1,IL18R1,NRP2,CNR1,NR4A3,FKBP1B,PTK2B,PTGER2,STAT5A,TNFRSF19,RAMP2,RAMP1,LYVE1,SORT1,C5AR2,EDNRB,LPAR6,ACKR3,PTPRG,AGTR1,SFRP2,PIK3R1,TNFRSF21,EBP,ITPR1,THRB,EDNRA,LRP8,FZD1,FRZB,TPRA1,NPY1R,ABCA1,CTNNB1,ROR2,AR,NPR1,ROBO1,GPRC5C,AKAP13,FPR1,TNFRSF10D,FZD4,NR2F1,SPHK1,FZ…
3.41e-12	376	719	67	0.093	0.178	GO:0038023	MF	5	signaling receptor activity	2	PLXND1,IFNGR1,LTBP1,PTPRU,CALCRL,FGFR3,TGFBR3,PLXNA2,GPC4,FGFR1,SLC22A17,HTR2A,FZD3,SFRP1,EPHB6,IL1R1,IL18R1,NRP2,CNR1,NR4A3,FKBP1B,PTK2B,PTGER2,TNFRSF19,RAMP2,RAMP1,LYVE1,SORT1,C5AR2,EDNRB,LPAR6,ACKR3,PTPRG,AGTR1,SFRP2,TNFRSF21,EBP,ITPR1,THRB,EDNRA,LRP8,FZD1,FRZB,TPRA1,NPY1R,ABCA1,ROR2,AR,NPR1,ROBO1,GPRC5C,FPR1,TNFRSF10D,FZD4,NR2F1,SPHK1,FZD8,RGMA,EPHB3,TSKU,ADRA2C,DNER,LPAR1,S1PR3,PLXNA4,HLA-DP…
0.0205	30	719	10	0.014	0.333	GO:0001653	MF	5	peptide receptor activity	3	CALCRL,RAMP2,RAMP1,EDNRB,ACKR3,AGTR1,EDNRA,NPY1R,NPR1,FPR1
1.27e-12	315	719	61	0.085	0.194	GO:0004888	MF	5	transmembrane signaling receptor activity	3	PLXND1,IFNGR1,LTBP1,PTPRU,CALCRL,FGFR3,TGFBR3,PLXNA2,FGFR1,SLC22A17,HTR2A,FZD3,SFRP1,EPHB6,IL1R1,IL18R1,NRP2,CNR1,FKBP1B,PTK2B,PTGER2,TNFRSF19,RAMP2,RAMP1,LYVE1,SORT1,C5AR2,EDNRB,LPAR6,ACKR3,PTPRG,AGTR1,SFRP2,TNFRSF21,EBP,ITPR1,EDNRA,LRP8,FZD1,FRZB,TPRA1,NPY1R,ABCA1,ROR2,NPR1,ROBO1,GPRC5C,FPR1,TNFRSF10D,FZD4,SPHK1,FZD8,EPHB3,TSKU,ADRA2C,DNER,LPAR1,S1PR3,PLXNA4,HLA-DPA1,IL10RB
1.07e-07	115	719	29	0.04	0.252	GO:0004930	MF	5	G-protein coupled receptor activity	4	CALCRL,HTR2A,FZD3,SFRP1,CNR1,PTGER2,RAMP2,RAMP1,C5AR2,EDNRB,LPAR6,ACKR3,AGTR1,SFRP2,EDNRA,FZD1,FRZB,TPRA1,NPY1R,NPR1,GPRC5C,FPR1,FZD4,SPHK1,FZD8,TSKU,ADRA2C,LPAR1,S1PR3
0.0145	29	719	10	0.014	0.345	GO:0008528	MF	5	G-protein coupled peptide receptor activity	5	CALCRL,RAMP2,RAMP1,EDNRB,ACKR3,AGTR1,EDNRA,NPY1R,NPR1,FPR1
0.000257	25	719	11	0.015	0.44	GO:0017147	MF	15	Wnt-protein binding	1	PORCN,FZD3,SFRP1,SFRP2,APCDD1,FZD1,FRZB,ROR2,FZD4,FZD8,TRABD2B
0.0127	150	719	25	0.035	0.167	GO:1901681	MF	6	sulfur compound binding	1	MGST1,TGFBR3,ACACB,GPC4,FGFR1,LIPG,CRISPLD2,SFRP1,WISP1,COMP,SEMA5A,NRP2,GSTM3,FGF7,PCSK6,GPC3,PTGES,LRPAP1,ADAMTS15,NAV2,EVA1C,SAA1,PC,CD34,PRELP
0.012	513	719	58	0.081	0.113	GO:0016491	MF	23	oxidoreductase activity	1	CYP51A1,MGST1,RETSAT,H6PD,CYBA,MSMO1,AKR7A2,ALDH3A2,SESN1,PLOD1,PIR,SMOX,PTGS1,SCD,HMOX1,SQLE,GSR,ALDH2,HMGCR,DHCR24,HSD11B1,CAT,POR,CDO1,LDHA,FADS2,CYP27A1,CYP19A1,AOX1,IDH1,PGD,SCD5,PCYOX1L,SURF1,SESN3,P4HA3,FADS1,AKR1C2,GPD1L,HPD,STEAP1,ALDH1A1,FTH1,FASN,DCXR,FAXDC2,DHCR7,GLRX,IMPDH2,ALOX15B,NDUFA4L2,AKR1C1,MAOA,AKR1C3,ADH1B,AKR1C4,GPX3,FADS3
0.00715	92	719	19	0.026	0.207	GO:0016614	MF	23	oxidoreductase activity, acting on CH-OH group of donors	2	H6PD,AKR7A2,ALDH3A2,HMGCR,DHCR24,HSD11B1,LDHA,AOX1,IDH1,PGD,AKR1C2,GPD1L,FASN,DCXR,IMPDH2,AKR1C1,AKR1C3,ADH1B,AKR1C4
0.0445	86	719	17	0.024	0.198	GO:0016705	MF	23	oxidoreductase activity, acting on paired donors, with incorporation or reduction of molecular oxygen	2	CYP51A1,MSMO1,PLOD1,PTGS1,SCD,HMOX1,SQLE,POR,FADS2,CYP27A1,CYP19A1,SCD5,P4HA3,FADS1,AKR1C2,AKR1C1,AKR1C3
-1	2794	719	94	0.131	0.034	CORUM:0	cor	65	CORUM protein complexes	1	TFPI,PLXND1,UPF1,TRAPPC6A,PIGQ,REV3L,FYN,IGF1,TNC,LAMA3,HIPK2,CALCRL,HDAC4,NEDD4,ACAP1,PLXNA2,FGFR1,IRAK3,LAMB1,SLC7A8,PTGS1,SORBS1,FKBP5,NFKBIA,PYCARD,ACTA2,SMARCD2,PPARGC1A,CRYAB,PDE4D,BCL6,EPAS1,SLC2A1,NRP2,FOXO3,PTK2B,WDR83,OBSL1,PEX6,SOX4,NECAB3,STAT5A,HSPA2,TNFRSF19,SNRPN,ULBP3,RAMP2,RAMP1,PIK3C2B,SORT1,PHC2,IDH1,ITGA10,ITGA9,PIK3R1,GSN,SURF1,P4HA3,FOXO1,ITPR1,THRB,KCNE4,SORBS2,ITGA5,MSX1,Z…
-1	2492	719	181	0.252	0.073	HP:0000001	hp	12	All	1	PLXND1,CRLF1,CACNA1G,REV3L,DCN,ELOVL5,IGF1,SNAI2,ABCC2,IFNGR1,B4GALT7,TNC,H6PD,CYBA,MSMO1,LAMA3,TRAF3IP2,COL11A1,CDON,HDAC4,FGFR3,DGCR2,ALDH3A2,CA12,GPC4,FGFR1,NEBL,PLOD1,LAMB1,HMOX1,ARSA,NFKBIA,SAMHD1,JAG1,CST3,MID1,ABCD1,PORCN,ZNF423,XYLT1,GYS1,MEGF8,COMP,DLX5,ACTA2,DKK1,PIGL,FAM20A,UNC119,PPARGC1A,CRYAB,ZBTB16,MVK,ALDH2,MGP,TPI1,EYA4,PDE10A,SEMA5A,PDE4D,BCL6,WNT5A,FGF12,REEP6,EPAS1,DHCR24,SLC3…
-1	2306	719	163	0.227	0.071	HP:0000005	hp	12	Mode of inheritance	2	CRLF1,CACNA1G,DCN,ELOVL5,IGF1,SNAI2,ABCC2,IFNGR1,B4GALT7,TNC,H6PD,CYBA,MSMO1,LAMA3,TRAF3IP2,COL11A1,CDON,FGFR3,DGCR2,ALDH3A2,CA12,GPC4,FGFR1,PLOD1,LAMB1,HMOX1,ARSA,NFKBIA,SAMHD1,JAG1,CST3,MID1,ABCD1,PORCN,ZNF423,XYLT1,GYS1,MEGF8,COMP,DLX5,ACTA2,PIGL,FAM20A,UNC119,CRYAB,ZBTB16,MVK,ALDH2,MGP,TPI1,EYA4,PDE10A,PDE4D,WNT5A,FGF12,REEP6,EPAS1,DHCR24,SLC35D1,SLC2A1,SLC19A2,HSD11B1,NR4A3,CAT,CHST3,HOXC13,…
-1	2480	719	180	0.25	0.073	HP:0000118	hp	12	Phenotypic abnormality	2	PLXND1,CRLF1,CACNA1G,REV3L,DCN,ELOVL5,IGF1,SNAI2,ABCC2,IFNGR1,B4GALT7,TNC,H6PD,CYBA,MSMO1,LAMA3,TRAF3IP2,COL11A1,CDON,HDAC4,FGFR3,DGCR2,ALDH3A2,CA12,GPC4,FGFR1,NEBL,PLOD1,LAMB1,HMOX1,ARSA,NFKBIA,SAMHD1,JAG1,CST3,MID1,ABCD1,PORCN,ZNF423,XYLT1,GYS1,MEGF8,COMP,DLX5,ACTA2,DKK1,PIGL,FAM20A,UNC119,PPARGC1A,CRYAB,ZBTB16,MVK,ALDH2,MGP,TPI1,EYA4,PDE10A,SEMA5A,PDE4D,BCL6,WNT5A,FGF12,REEP6,EPAS1,DHCR24,SLC3…
-1	1963	719	135	0.188	0.069	HP:0000707	hp	12	Abnormality of the nervous system	3	PLXND1,CRLF1,CACNA1G,REV3L,ELOVL5,IGF1,SNAI2,B4GALT7,CYBA,MSMO1,TRAF3IP2,COL11A1,CDON,HDAC4,FGFR3,DGCR2,ALDH3A2,GPC4,FGFR1,PLOD1,LAMB1,ARSA,SAMHD1,JAG1,CST3,MID1,ABCD1,PORCN,ZNF423,XYLT1,GYS1,MEGF8,COMP,ACTA2,DKK1,PIGL,FAM20A,UNC119,PPARGC1A,CRYAB,ZBTB16,MVK,MGP,TPI1,PDE10A,SEMA5A,PDE4D,BCL6,WNT5A,FGF12,REEP6,DHCR24,SLC2A1,SLC19A2,TBX2,KCNJ8,CHST3,OBSL1,PEX6,MOCS1,RNF113A,PNKD,POR,SNRPN,CDKN1C,SA…
-1	9424	719	561	0.78	0.06	HPA:000000	hpa	68	HPA root	1	CYP51A1,TFPI,PLXND1,PDK4,UPF1,C19ORF60,CRLF1,TMEM132A,ARSD,TRAPPC6A,PIGQ,MPND,MGST1,ST3GAL1,REV3L,FYN,DCN,PRICKLE3,ELOVL5,IGF1,SNAI2,OSBPL5,ABCC2,AGPAT4,IFNGR1,B4GALT7,TNC,RETSAT,ARHGAP6,GOPC,H6PD,LTBP1,CYBA,MSMO1,AKR7A2,LAMA3,PTPRN,TRAF3IP2,PTPRU,SPAG4,HIPK2,TMEM161A,CALCRL,IDI1,PPAP2A,HDAC4,FGFR3,IP6K2,TGFBR3,NEDD4,DGCR2,LMCD1,ALDH3A2,CA12,FOSL2,PLXNA2,TPD52,ACACB,GPC4,DGKD,GPR137B,FGFR1,MAP2,N…
-1	4556	719	361	0.502	0.079	KEGG:00000	keg	63	KEGG pathways	1	CYP51A1,TFPI,UPF1,CACNA1G,PIGQ,MGST1,ST3GAL1,REV3L,FYN,DCN,ELOVL5,IGF1,SNAI2,ABCC2,AGPAT4,IFNGR1,B4GALT7,TNC,RETSAT,H6PD,LTBP1,CYBA,MSMO1,AKR7A2,LAMA3,PTPRN,TRAF3IP2,COL11A1,CDON,HIPK2,CALCRL,IDI1,PPAP2A,HDAC4,FGFR3,IP6K2,NEDD4,SLC44A1,ALDH3A2,ACAP1,CA12,FOSL2,PLXNA2,ACACB,GPC4,DGKD,FGFR1,SESN1,AACS,PLOD1,SLC27A5,ITPKC,EDEM2,SMOX,IRAK3,RAB11FIP3,NRCAM,LAMB1,SLC7A8,PTGS1,SORBS1,FKBP5,SCD,GGT5,GCAT…
-1	10314	719	631	0.878	0.061	MI:XXX-miR-000	mi	3	miRBase microRNAs	1	CYP51A1,TFPI,PLXND1,PDK4,UPF1,MYCBP2,C19ORF60,TMEM132A,CACNA1G,ARSD,TRAPPC6A,PIGQ,MPND,MGST1,REV3L,FYN,DCN,PRICKLE3,ELOVL5,IGF1,SNAI2,OSBPL5,ABCC2,AGPAT4,IFNGR1,B4GALT7,TNC,RETSAT,ARHGAP6,LETMD1,CYBA,MSMO1,AKR7A2,LAMA3,PTPRN,TRAF3IP2,PTPRU,COL11A1,SPAG4,CDON,HIPK2,TMEM161A,IDI1,PPAP2A,HDAC4,FGFR3,IP6K2,TGFBR3,SLC44A1,DGCR2,LMCD1,ALDH3A2,ACAP1,CA12,FOSL2,TPD52,ACACB,GPC4,DGKD,GPR137B,FGFR1,MAP2,NE…
-1	10236	719	623	0.866	0.061	MI:hsa-miR-000	mi	3	hsa miRBase microRNAs	2	CYP51A1,TFPI,PLXND1,PDK4,UPF1,MYCBP2,C19ORF60,TMEM132A,CACNA1G,ARSD,TRAPPC6A,PIGQ,MPND,MGST1,REV3L,FYN,DCN,PRICKLE3,ELOVL5,IGF1,SNAI2,OSBPL5,ABCC2,AGPAT4,IFNGR1,B4GALT7,TNC,RETSAT,ARHGAP6,LETMD1,CYBA,MSMO1,AKR7A2,LAMA3,PTPRN,TRAF3IP2,PTPRU,COL11A1,SPAG4,CDON,HIPK2,TMEM161A,IDI1,PPAP2A,HDAC4,FGFR3,IP6K2,TGFBR3,SLC44A1,DGCR2,LMCD1,ALDH3A2,ACAP1,CA12,FOSL2,TPD52,ACACB,GPC4,DGKD,GPR137B,FGFR1,MAP2,NE…
-1	6946	719	459	0.638	0.066	REAC:0000000	rea	22	Reactome pathways	1	CYP51A1,TFPI,PLXND1,PDK4,UPF1,SPPL2B,CRLF1,TMEM132A,CACNA1G,ARSD,TRAPPC6A,PIGQ,MGST1,ST3GAL1,REV3L,FYN,DCN,ELOVL5,IGF1,SNAI2,OSBPL5,ABCC2,AGPAT4,IFNGR1,B4GALT7,TNC,RETSAT,ARHGAP6,GOPC,LTBP1,CYBA,MSMO1,AKR7A2,LAMA3,PTPRU,COL11A1,CDON,HIPK2,CALCRL,IDI1,PPAP2A,HDAC4,FGFR3,IP6K2,NEDD4,SLC44A1,LMCD1,ALDH3A2,CA12,PLXNA2,TPD52,ACACB,GPC4,DGKD,FGFR1,SESN1,AACS,PLOD1,SLC27A5,ITPKC,NID2,EDEM2,SMOX,IRAK3,RA…
0.0116	8	719	6	0.008	0.75	REAC:2046105	rea	53	Linoleic acid (LA) metabolism	1	ELOVL5,ABCD1,ELOVL3,FADS2,FADS1,ACSL1
0.0294	54	719	16	0.022	0.296	REAC:1655829	rea	34	Regulation of cholesterol biosynthesis by SREBP (SREBF)	1	CYP51A1,IDI1,ACACB,SCD,SQLE,MVK,HMGCS1,HMGCR,INSIG2,LSS,MVD,FASN,DHCR7,INSIG1,SREBF2,ACACA
0.0145	41	719	14	0.019	0.341	REAC:2426168	rea	34	Activation of gene expression by SREBF (SREBP)	2	CYP51A1,IDI1,ACACB,SCD,SQLE,MVK,HMGCS1,HMGCR,LSS,MVD,FASN,DHCR7,SREBF2,ACACA
0.00792	112	719	27	0.038	0.241	REAC:500792	rea	8	GPCR ligand binding	1	CALCRL,HTR2A,FZD3,WNT5A,CNR1,PTGER2,RAMP2,RAMP1,C5AR2,EDNRB,LPAR6,ACKR3,AGTR1,ADM,EDNRA,FZD1,NPY1R,FPR1,APLN,SAA1,FZD4,FZD8,PENK,ADRA2C,CCK,LPAR1,S1PR3
0.0116	8	719	6	0.008	0.75	REAC:5660526	rea	47	Response to metal ions	1	MT1G,MT2A,MT1E,MT1X,MT1F,MT1M
0.000499	6	719	6	0.008	1	REAC:5661231	rea	47	Metallothioneins bind metals	2	MT1G,MT2A,MT1E,MT1X,MT1F,MT1M
0.000139	22	719	12	0.017	0.545	REAC:191273	rea	41	Cholesterol biosynthesis	1	CYP51A1,MSMO1,IDI1,SQLE,MVK,HMGCS1,HMGCR,DHCR24,EBP,LSS,MVD,DHCR7
0.0318	9	719	6	0.008	0.667	REAC:193775	rea	57	Synthesis of bile acids and bile salts via 24-hydroxycholesterol	1	SLC27A5,CYP27A1,AKR1C2,AKR1C1,AKR1C3,AKR1C4
0.000251	8116	719	552	0.768	0.068	TF:M04863_1	tf	79	Factor: TF3C-beta; motif: CCNGGAGGGCTTCCTGGAGGAG; match class: 1	1	CYP51A1,TFPI,PLXND1,UPF1,MYCBP2,C19ORF60,CRLF1,TMEM132A,CACNA1G,TRAPPC6A,PIGQ,MPND,ST3GAL1,REV3L,FYN,PRICKLE3,ELOVL5,OSBPL5,IFNGR1,B4GALT7,RETSAT,ARHGAP6,GOPC,LMO3,H6PD,LTBP1,CYBA,MSMO1,AKR7A2,LAMA3,PTPRN,TRAF3IP2,PTPRU,CDON,HIPK2,TMEM161A,HDAC4,FGFR3,NEDD4,SLC44A1,DGCR2,ALDH3A2,ACAP1,CA12,FOSL2,PLXNA2,TPD52,ACACB,GPC4,DGKD,GPR137B,FGFR1,MAP2,NEBL,STK17B,AACS,PLOD1,SLC27A5,NOA1,EPDR1,ITPKC,NID2,P…
2.7e-05	4175	719	323	0.449	0.077	TF:M08911_1	tf	38	Factor: CTCF; motif: NCCRSTAGGGGGCGC; match class: 1	1	PLXND1,UPF1,C19ORF60,CRLF1,CACNA1G,TRAPPC6A,ST3GAL1,FYN,PRICKLE3,OSBPL5,IFNGR1,H6PD,LTBP1,AKR7A2,PTPRN,PTPRU,HIPK2,TMEM161A,HDAC4,FGFR3,SLC44A1,LMCD1,ALDH3A2,FOSL2,PLXNA2,DGKD,GPR137B,FGFR1,MAP2,STK17B,AACS,SLC27A5,EPDR1,ITPKC,NID2,C3ORF18,RAB11FIP3,NAT14,NRCAM,LAMB1,SLC7A8,SLC22A17,SORBS1,PCSK5,SCD,SUSD2,PATZ1,PACSIN2,JAG1,SYNDIG1,CDH20,SRPX,ABCD1,PORCN,HTR2A,TSC22D1,ZNF423,MMP15,NME3,CRISPLD2,H…
0.0137	3058	719	236	0.328	0.077	TF:M00084_1	tf	40	Factor: MZF-1; motif: KNGNKAGGGGNAA; match class: 1	1	PLXND1,CRLF1,TMEM132A,CACNA1G,ARSD,MPND,ST3GAL1,REV3L,FYN,ELOVL5,SNAI2,ABCC2,B4GALT7,LMO3,LTBP1,MSMO1,PTPRN,SPAG4,FGFR3,LMCD1,ALDH3A2,ACAP1,FOSL2,DGKD,GPR137B,NEBL,SLC27A5,EPDR1,EDEM2,ZBTB25,NAT14,NRCAM,SLC22A17,PTGS1,SORBS1,FKBP5,PCSK5,SCD,PATZ1,GCAT,LGMN,NFKBIA,ISM1,SYNDIG1,CDH20,SRPX,ABCD1,RGCC,TSC22D1,ZNF423,MMP15,PYCARD,SFRP1,GYS1,MEIS3,COMP,DLX5,NPTX2,ACTA2,SH3PXD2A,DKK1,FAM20A,MMD,ALDOC,CR…
8.82e-05	5034	719	374	0.52	0.074	TF:M01865_1	tf	83	Factor: BTEB3; motif: BNRNGGGAGGNGT; match class: 1	1	TFPI,PLXND1,MYCBP2,C19ORF60,TMEM132A,CACNA1G,TRAPPC6A,PIGQ,ST3GAL1,REV3L,FYN,PRICKLE3,OSBPL5,AGPAT4,B4GALT7,ARHGAP6,LTBP1,CYBA,AKR7A2,COL11A1,SPAG4,CDON,HIPK2,PPAP2A,HDAC4,FGFR3,NEDD4,SLC44A1,DGCR2,LMCD1,ALDH3A2,FOSL2,PLXNA2,FGFR1,MAP2,NEBL,BRINP1,NOA1,EPDR1,ITPKC,SMOX,ZBTB25,NAT14,NRCAM,LAMB1,SLC22A17,PTGS1,SORBS1,FKBP5,PCSK5,SCD,SUSD2,GGT5,PATZ1,GCAT,PACSIN2,LGMN,NFKBIA,ISM1,SNPH,SAMHD1,JAG1,CS…
0.0166	3173	719	243	0.338	0.077	TF:M04926_1	tf	48	Factor: REST; motif: AAGGTGCT; match class: 1	1	PLXND1,CRLF1,TMEM132A,CACNA1G,ARSD,PIGQ,MGST1,REV3L,FYN,B4GALT7,RETSAT,CYBA,MSMO1,CDON,HDAC4,FGFR3,SLC44A1,ALDH3A2,FOSL2,PLXNA2,GPR137B,FGFR1,AACS,SLC27A5,NOA1,EPDR1,EDEM2,RAB11FIP3,NRCAM,SLC7A8,PTGS1,SCD,SUSD2,RNF215,PATZ1,NFKBIA,ISM1,SAMHD1,SYNDIG1,ABCD1,CRISPLD2,METRN,PYCARD,SFRP1,WISP1,SQLE,GYS1,TMEM59L,EPHB6,NPTX2,MOSPD3,PRUNE2,DKK1,ALDOC,PPARGC1A,CRYAB,MVK,ALDH2,UST,SEMA5A,HMGCS1,WNT5A,IL18…
0.000506	7732	719	529	0.736	0.068	TF:M07040_1	tf	45	Factor: GKLF; motif: NNRRGRRNGNSNNN; match class: 1	1	TFPI,PLXND1,SPPL2B,MYCBP2,C19ORF60,CRLF1,TMEM132A,CACNA1G,ARSD,PIGQ,MPND,ST3GAL1,REV3L,FYN,PRICKLE3,IGF1,OSBPL5,AGPAT4,B4GALT7,ARHGAP6,GOPC,H6PD,LTBP1,CYBA,MSMO1,AKR7A2,PTPRN,TRAF3IP2,PTPRU,COL11A1,SPAG4,CDON,HIPK2,IDI1,FGFR3,TGFBR3,SLC44A1,DGCR2,LMCD1,ALDH3A2,ACAP1,CA12,FOSL2,PLXNA2,GPC4,DGKD,GPR137B,FGFR1,MAP2,NEBL,BRINP1,STK17B,PLOD1,SLC27A5,EPDR1,ITPKC,PIR,C3ORF18,SMOX,ZBTB25,IRAK3,NAT14,NRCA…
0.0166	3654	719	274	0.381	0.075	TF:M04750_1	tf	64	Factor: GR; motif: RGRACATTNTGTYC; match class: 1	1	CYP51A1,PDK4,UPF1,PIGQ,ST3GAL1,IGF1,SNAI2,ARHGAP6,LETMD1,AKR7A2,PTPRN,TRAF3IP2,PTPRU,COL11A1,HIPK2,CALCRL,IDI1,HDAC4,SLC44A1,DGCR2,ALDH3A2,FOSL2,ACACB,GPC4,MAP2,BRINP1,AACS,ITPKC,PIR,SMOX,ZBTB25,IRAK3,NRCAM,SLC7A8,PTGS1,FKBP5,PCSK5,GGT5,PATZ1,PACSIN2,HMOX1,SNPH,CST3,CDH20,MID1,ABCD1,KLHL4,HTR2A,METRN,XYLT1,SFRP1,WISP1,EEF1D,SQLE,GSR,GYS1,MEIS3,MEGF8,HAS1,DLX5,EPHB6,NPTX2,MOSPD3,RASSF4,KAZALD1,SH3…
0.000464	6007	719	429	0.597	0.071	TF:M04950_1	tf	82	Factor: Egr-1; motif: NGCGTGCGY; match class: 1	1	CYP51A1,PLXND1,UPF1,SPPL2B,MYCBP2,C19ORF60,CRLF1,TMEM132A,CACNA1G,TRAPPC6A,MGST1,ST3GAL1,REV3L,FYN,PRICKLE3,SNAI2,IFNGR1,TNC,RETSAT,ARHGAP6,GOPC,H6PD,LTBP1,LETMD1,AKR7A2,PTPRU,SPAG4,CDON,HIPK2,TMEM161A,IDI1,HDAC4,FGFR3,SLC44A1,LMCD1,ALDH3A2,CA12,FOSL2,PLXNA2,TPD52,GPR137B,FGFR1,NEBL,BRINP1,SESN1,STK17B,SLC27A5,NOA1,NID2,C3ORF18,ZBTB25,RAB11FIP3,NAT14,NRCAM,LAMB1,PTGS1,FKBP5,SCD,OCEL1,SUSD2,GGT5,R…
0.0269	4854	719	348	0.484	0.072	TF:M00749_1	tf	84	Factor: SREBP-1; motif: CACSCCA; match class: 1	1	PLXND1,UPF1,SPPL2B,C19ORF60,CRLF1,TMEM132A,CACNA1G,PIGQ,MPND,MGST1,REV3L,PRICKLE3,ELOVL5,OSBPL5,IFNGR1,B4GALT7,TNC,RETSAT,LMO3,LTBP1,CYBA,AKR7A2,COL11A1,SPAG4,HIPK2,TMEM161A,IDI1,HDAC4,FGFR3,IP6K2,DGCR2,LMCD1,ACAP1,CA12,PLXNA2,GPC4,FGFR1,BRINP1,SESN1,SLC27A5,ITPKC,NID2,C3ORF18,ZBTB25,IRAK3,NAT14,NRCAM,PTGS1,FKBP5,PCSK5,OCEL1,SUSD2,RNF215,GCAT,HSCB,PACSIN2,HMOX1,ARSA,ISM1,SNPH,JAG1,CST3,SRPX,ABCD1…
0.0082	3718	719	280	0.389	0.075	TF:M00481_1	tf	76	Factor: AR; motif: GGTACANNRTGTTCT; match class: 1	1	CYP51A1,PDK4,IGF1,SNAI2,IFNGR1,ARHGAP6,H6PD,MSMO1,LAMA3,TRAF3IP2,PTPRU,CDON,HIPK2,TMEM161A,CALCRL,IDI1,PPAP2A,HDAC4,SLC44A1,DGCR2,LMCD1,ACAP1,ACACB,DGKD,BRINP1,AACS,SLC27A5,ITPKC,PIR,C3ORF18,SMOX,ZBTB25,IRAK3,NAT14,NRCAM,SLC7A8,PTGS1,FKBP5,OCEL1,GGT5,PATZ1,PACSIN2,HMOX1,NFKBIA,SNPH,CST3,SYNDIG1,LIPG,MID1,CHRDL1,SRPX,ABCD1,HTR2A,MMP15,CRISPLD2,METRN,XYLT1,SFRP1,WISP1,EEF1D,GSR,GYS1,MEIS3,MEGF8,HAS…
0.000161	3109	719	250	0.348	0.08	TF:M08878_1	tf	72	Factor: EGR; motif: CGCCCCCGCNN; match class: 1	1	CYP51A1,PLXND1,PDK4,UPF1,C19ORF60,CRLF1,CACNA1G,PIGQ,ST3GAL1,REV3L,FYN,ELOVL5,H6PD,MSMO1,AKR7A2,PTPRU,COL11A1,SPAG4,HIPK2,HDAC4,FGFR3,NEDD4,ALDH3A2,PLXNA2,GPC4,DGKD,GPR137B,FGFR1,NEBL,STK17B,EDEM2,NAT14,NRCAM,LAMB1,SLC7A8,SLC22A17,FKBP5,PATZ1,GCAT,HSCB,PACSIN2,NFKBIA,ISM1,JAG1,CDH20,SRPX,ABCD1,RGCC,TSC22D1,ZNF423,NME3,HAGHL,XYLT1,EEF1D,GYS1,MEIS3,MEGF8,ARRDC2,COMP,TMEM59L,DLX5,EPHB6,NPTX2,RARRES2…
0.000231	2970	719	240	0.334	0.081	TF:M01219_1	tf	78	Factor: SP1:SP3; motif: CCSCCCCCYCC; match class: 1	1	PLXND1,MYCBP2,CRLF1,CACNA1G,MPND,REV3L,FYN,B4GALT7,H6PD,MSMO1,PTPRN,COL11A1,HIPK2,HDAC4,FGFR3,SLC44A1,LMCD1,FOSL2,GPC4,DGKD,NEBL,STK17B,AACS,ITPKC,NAT14,NRCAM,SORBS1,RNF215,PATZ1,GCAT,PACSIN2,ARSA,NFKBIA,JAG1,CDH20,ABCD1,TSC22D1,ZNF423,NME3,HAGHL,METRN,XYLT1,SFRP1,EEF1D,ECH1,MEIS3,MEGF8,ARRDC2,TMEM59L,DLX5,EPHB6,NPTX2,KAZALD1,UNC93B1,TENC1,ALDH2,UST,EYA4,PDE10A,SEMA5A,BCL6,WNT5A,REEP6,SPTBN1,C1OR…
0.00416	6118	719	430	0.598	0.07	TF:M00695_1	tf	77	Factor: ETF; motif: GVGGMGG; match class: 1	1	CYP51A1,TFPI,PLXND1,PDK4,UPF1,SPPL2B,MYCBP2,C19ORF60,CRLF1,TMEM132A,CACNA1G,ARSD,TRAPPC6A,PIGQ,MPND,ST3GAL1,REV3L,FYN,ELOVL5,OSBPL5,B4GALT7,ARHGAP6,H6PD,LTBP1,AKR7A2,LAMA3,PTPRU,CDON,HIPK2,IDI1,PPAP2A,HDAC4,FGFR3,NEDD4,SLC44A1,DGCR2,LMCD1,ALDH3A2,FOSL2,PLXNA2,TPD52,GPC4,DGKD,GPR137B,FGFR1,MAP2,NEBL,BRINP1,SESN1,STK17B,AACS,NOA1,ITPKC,SMOX,ZBTB25,RAB11FIP3,NAT14,NRCAM,SLC22A17,SORBS1,PCSK5,RNF215,…
8.29e-07	3156	719	264	0.367	0.084	TF:M01100_1	tf	69	Factor: LRF; motif: GGGGKYNNB; match class: 1	1	PLXND1,UPF1,CRLF1,TMEM132A,CACNA1G,PIGQ,REV3L,FYN,OSBPL5,GOPC,H6PD,LTBP1,CYBA,AKR7A2,PTPRU,SPAG4,HIPK2,FGFR3,DGKD,GPR137B,FGFR1,EPDR1,C3ORF18,SMOX,NAT14,LAMB1,SLC22A17,PTGS1,PCSK5,SCD,OCEL1,SUSD2,GGT5,RNF215,PATZ1,PACSIN2,NFKBIA,ISM1,SAMHD1,JAG1,CDH20,CHRDL1,SRPX,ABCD1,ZNF423,MMP15,HAGHL,METRN,XYLT1,FZD3,SFRP1,EEF1D,GYS1,MEIS3,MEGF8,ARRDC2,COMP,TMEM59L,EPHB6,NPTX2,MOSPD3,SH3PXD2A,DKK1,UNC119,TENC…
0.0087	3580	719	271	0.377	0.076	TF:M05332_1	tf	46	Factor: Sp2; motif: WGGGCGG; match class: 1	1	PLXND1,SPPL2B,MYCBP2,CRLF1,CACNA1G,ARSD,TRAPPC6A,REV3L,FYN,PRICKLE3,ELOVL5,OSBPL5,H6PD,LTBP1,CYBA,SPAG4,CDON,HIPK2,HDAC4,FGFR3,IP6K2,DGCR2,ALDH3A2,FOSL2,PLXNA2,DGKD,GPR137B,SESN1,SLC27A5,EPDR1,ITPKC,PIR,EDEM2,NAT14,NRCAM,LAMB1,SORBS1,PCSK5,SUSD2,PATZ1,ARSA,NFKBIA,SAMHD1,JAG1,SYNDIG1,CHRDL1,RGCC,TSC22D1,MMP15,NME3,HAGHL,METRN,EEF1D,GSR,MEIS3,MEGF8,HAS1,ARRDC2,COMP,TMEM59L,NPTX2,MOSPD3,DKK1,RASD1,Z…
0.00595	7103	719	487	0.677	0.069	TF:M01733_1	tf	16	Factor: MZF-1; motif: TGGGGAR; match class: 1	1	SPPL2B,MYCBP2,C19ORF60,CRLF1,TMEM132A,CACNA1G,ARSD,TRAPPC6A,PIGQ,MPND,ST3GAL1,FYN,PRICKLE3,ELOVL5,OSBPL5,AGPAT4,TNC,ARHGAP6,LMO3,H6PD,LTBP1,CYBA,MSMO1,AKR7A2,PTPRN,PTPRU,COL11A1,SPAG4,HIPK2,TMEM161A,HDAC4,FGFR3,IP6K2,NEDD4,DGCR2,LMCD1,ALDH3A2,ACAP1,CA12,FOSL2,PLXNA2,ACACB,GPC4,DGKD,GPR137B,FGFR1,MAP2,NEBL,BRINP1,AACS,PLOD1,SLC27A5,EPDR1,ITPKC,C3ORF18,SMOX,ZBTB25,RAB11FIP3,NAT14,LAMB1,PTGS1,FKBP5,…
0.000693	2089	719	178	0.248	0.085	TF:M03896_1	tf	42	Factor: EGR1; motif: NACGCCCACGCANW; match class: 1	1	CYP51A1,PLXND1,CRLF1,REV3L,FYN,H6PD,MSMO1,PTPRU,CDON,HIPK2,HDAC4,FGFR3,NEDD4,FOSL2,GPR137B,C3ORF18,RAB11FIP3,NAT14,NRCAM,LAMB1,SLC22A17,PATZ1,PACSIN2,ISM1,RGCC,ZNF423,HAGHL,XYLT1,ARRDC2,TMEM59L,RARRES2,SMARCD2,UNC93B1,TENC1,LPCAT3,MAN1A1,EYA4,PDE10A,PFKFB4,ARHGEF26,SPTBN1,EPAS1,ERRFI1,FOXO3,NR4A3,FKBP1B,DUSP4,TBX2,PDZRN3,EBPL,MXD4,ACSL3,SOX4,NRN1,PTGER2,NECAB3,ID1,FAM78A,HIP1,LRRC4,CDKN1C,ASS1,SL…
0.000502	4251	719	321	0.446	0.076	TF:M04953_1	tf	25	Factor: Sp1; motif: GGNDGGRGGCGGGG; match class: 1	1	TFPI,PLXND1,CRLF1,TMEM132A,CACNA1G,TRAPPC6A,ST3GAL1,REV3L,FYN,PRICKLE3,OSBPL5,AGPAT4,B4GALT7,H6PD,LTBP1,CYBA,MSMO1,AKR7A2,PTPRN,COL11A1,SPAG4,CDON,HIPK2,IDI1,HDAC4,FGFR3,IP6K2,NEDD4,SLC44A1,DGCR2,FOSL2,PLXNA2,GPC4,DGKD,GPR137B,FGFR1,NEBL,BRINP1,AACS,C3ORF18,RAB11FIP3,NAT14,NRCAM,SLC22A17,SORBS1,FKBP5,PCSK5,OCEL1,PATZ1,GCAT,HMOX1,ARSA,NFKBIA,SNPH,SYNDIG1,CDH20,CHRDL1,ABCD1,RGCC,TSC22D1,ZNF423,MMP1…
0.0127	4385	719	321	0.446	0.073	TF:M01857_1	tf	18	Factor: AP-2alpha; motif: NGCCYSNNGSN; match class: 1	1	TFPI,PLXND1,CRLF1,TMEM132A,CACNA1G,ARSD,PIGQ,MPND,ST3GAL1,REV3L,FYN,PRICKLE3,OSBPL5,TNC,RETSAT,H6PD,CYBA,AKR7A2,PTPRU,SPAG4,HIPK2,IDI1,HDAC4,FGFR3,DGCR2,FOSL2,GPC4,DGKD,GPR137B,FGFR1,NEBL,STK17B,PLOD1,SLC27A5,ITPKC,SMOX,ZBTB25,RAB11FIP3,NAT14,NRCAM,SORBS1,PCSK5,OCEL1,GGT5,RNF215,PATZ1,GCAT,ARSA,NFKBIA,ISM1,JAG1,CST3,SYNDIG1,SRPX,ABCD1,ZNF423,MMP15,NME3,CRISPLD2,HAGHL,METRN,XYLT1,FZD3,EEF1D,GSR,GY…
0.0103	3806	719	285	0.396	0.075	TF:M03893_1	tf	58	Factor: WT1; motif: GNGGGGGCGGGG; match class: 1	1	PLXND1,C19ORF60,CRLF1,CACNA1G,TRAPPC6A,ST3GAL1,REV3L,FYN,PRICKLE3,ELOVL5,OSBPL5,B4GALT7,H6PD,CYBA,MSMO1,AKR7A2,PTPRU,COL11A1,SPAG4,HIPK2,HDAC4,FGFR3,IP6K2,DGCR2,ALDH3A2,FOSL2,PLXNA2,GPC4,DGKD,GPR137B,FGFR1,NEBL,AACS,SLC27A5,NAT14,NRCAM,SLC22A17,SORBS1,FKBP5,OCEL1,PATZ1,GCAT,HSCB,ARSA,NFKBIA,JAG1,SYNDIG1,CDH20,ABCD1,TSC22D1,ZNF423,MMP15,NME3,HAGHL,METRN,XYLT1,SFRP1,EEF1D,SQLE,GYS1,MEIS3,MEGF8,COMP…
4.88e-06	5866	719	431	0.599	0.073	TF:M00444_1	tf	44	Factor: VDR; motif: GGGKNARNRRGGWSA; match class: 1	1	CYP51A1,PLXND1,UPF1,SPPL2B,MYCBP2,CRLF1,TMEM132A,CACNA1G,ARSD,PIGQ,MPND,MGST1,ST3GAL1,REV3L,FYN,PRICKLE3,ELOVL5,SNAI2,OSBPL5,ABCC2,AGPAT4,IFNGR1,B4GALT7,TNC,ARHGAP6,GOPC,LMO3,H6PD,CYBA,AKR7A2,LAMA3,PTPRN,PTPRU,COL11A1,SPAG4,TMEM161A,IDI1,PPAP2A,FGFR3,IP6K2,TGFBR3,ALDH3A2,ACAP1,CA12,FOSL2,PLXNA2,DGKD,GPR137B,FGFR1,MAP2,AACS,PLOD1,SLC27A5,NOA1,EPDR1,ITPKC,NID2,PIR,C3ORF18,NAT14,LAMB1,SLC7A8,SLC22A1…
1.81e-06	2572	719	223	0.31	0.087	TF:M07249_1	tf	11	Factor: ctcf; motif: CCNCNAGRKGGCRSTN; match class: 1	1	PLXND1,C19ORF60,CRLF1,TMEM132A,ST3GAL1,FYN,PRICKLE3,SNAI2,OSBPL5,B4GALT7,H6PD,LAMA3,PTPRU,FGFR3,SLC44A1,LMCD1,FOSL2,DGKD,NEBL,STK17B,AACS,SLC27A5,EPDR1,C3ORF18,RAB11FIP3,NAT14,SORBS1,PCSK5,SUSD2,RNF215,PATZ1,HMOX1,JAG1,CST3,SYNDIG1,CDH20,LIPG,ABCD1,HTR2A,ZNF423,MMP15,NME3,HAGHL,METRN,XYLT1,EEF1D,GYS1,MEGF8,TMEM59L,RASSF4,ACTA2,KAZALD1,RASD1,SMARCD2,FAM20A,UNC119,SH3D19,UNC93B1,TENC1,TPI1,UST,PDE1…
5.11e-05	4755	719	358	0.498	0.075	TF:M00915_1	tf	28	Factor: AP-2; motif: SNNNCCNCAGGCN; match class: 1	1	PLXND1,SPPL2B,CRLF1,TMEM132A,CACNA1G,ARSD,TRAPPC6A,PIGQ,MPND,REV3L,FYN,PRICKLE3,OSBPL5,B4GALT7,H6PD,LTBP1,CYBA,AKR7A2,LAMA3,PTPRU,SPAG4,HIPK2,IDI1,FGFR3,NEDD4,SLC44A1,DGCR2,ALDH3A2,ACAP1,FOSL2,PLXNA2,DGKD,GPR137B,FGFR1,NEBL,BRINP1,STK17B,AACS,SLC27A5,EPDR1,ITPKC,C3ORF18,SMOX,ZBTB25,RAB11FIP3,NAT14,NRCAM,LAMB1,SORBS1,PCSK5,SCD,OCEL1,SUSD2,GGT5,RNF215,PATZ1,GCAT,PACSIN2,HMOX1,ARSA,NFKBIA,SAMHD1,JAG…
1.67e-05	4411	719	339	0.471	0.077	TF:M00800_1	tf	71	Factor: AP-2; motif: GSCCSCRGGCNRNRNN; match class: 1	1	TFPI,PLXND1,SPPL2B,MYCBP2,CRLF1,TMEM132A,CACNA1G,TRAPPC6A,PIGQ,REV3L,FYN,PRICKLE3,OSBPL5,ARHGAP6,LTBP1,CYBA,AKR7A2,PTPRU,HIPK2,TMEM161A,HDAC4,FGFR3,DGCR2,ALDH3A2,FOSL2,TPD52,GPC4,DGKD,GPR137B,FGFR1,NEBL,BRINP1,STK17B,AACS,SLC27A5,EPDR1,ITPKC,SMOX,RAB11FIP3,NAT14,NRCAM,SORBS1,FKBP5,PCSK5,OCEL1,SUSD2,GGT5,RNF215,PATZ1,GCAT,PACSIN2,ARSA,NFKBIA,ISM1,SNPH,SAMHD1,JAG1,SYNDIG1,CDH20,SRPX,ABCD1,PORCN,RGC…
2.19e-06	6174	719	451	0.627	0.073	TF:M00257_1	tf	74	Factor: RREB-1; motif: CCCCAAACMMCCCC; match class: 1	1	CYP51A1,PLXND1,PDK4,UPF1,SPPL2B,MYCBP2,C19ORF60,CRLF1,TMEM132A,CACNA1G,ARSD,PIGQ,MGST1,ST3GAL1,FYN,PRICKLE3,ELOVL5,IGF1,SNAI2,OSBPL5,IFNGR1,B4GALT7,RETSAT,ARHGAP6,H6PD,CYBA,AKR7A2,PTPRN,TRAF3IP2,COL11A1,SPAG4,TMEM161A,IDI1,HDAC4,FGFR3,IP6K2,NEDD4,DGCR2,LMCD1,ALDH3A2,ACAP1,CA12,FOSL2,PLXNA2,GPC4,DGKD,FGFR1,NEBL,BRINP1,SESN1,STK17B,AACS,PLOD1,SLC27A5,NOA1,EPDR1,ITPKC,NID2,C3ORF18,SMOX,ZBTB25,NAT14,…
0.00805	6316	719	440	0.612	0.07	TF:M00143_1	tf	1	Factor: Pax-5; motif: BCNNNRNGCANBGNTGNRTAGCSGCHNB; match class: 1	1	PDK4,UPF1,SPPL2B,C19ORF60,CRLF1,TMEM132A,CACNA1G,ARSD,TRAPPC6A,PIGQ,MPND,MGST1,ST3GAL1,PRICKLE3,ELOVL5,SNAI2,OSBPL5,ARHGAP6,GOPC,LETMD1,CYBA,MSMO1,AKR7A2,LAMA3,PTPRN,TRAF3IP2,PTPRU,SPAG4,CDON,HIPK2,PPAP2A,FGFR3,IP6K2,DGCR2,LMCD1,ACAP1,CA12,FOSL2,GPC4,DGKD,FGFR1,NEBL,SESN1,STK17B,AACS,SLC27A5,NOA1,EPDR1,ITPKC,NID2,PIR,C3ORF18,SMOX,ZBTB25,RAB11FIP3,NAT14,NRCAM,LAMB1,SLC22A17,PTGS1,SORBS1,FKBP5,PCSK…
0.0255	4900	719	351	0.488	0.072	TF:M00933_1	tf	21	Factor: Sp1; motif: CCCCGCCCCN; match class: 1	1	PLXND1,CRLF1,CACNA1G,TRAPPC6A,MPND,ST3GAL1,REV3L,FYN,PRICKLE3,ELOVL5,AGPAT4,IFNGR1,B4GALT7,H6PD,CYBA,MSMO1,AKR7A2,PTPRN,PTPRU,COL11A1,SPAG4,CDON,HIPK2,IDI1,HDAC4,FGFR3,IP6K2,DGCR2,ACAP1,FOSL2,GPC4,DGKD,GPR137B,FGFR1,MAP2,NEBL,BRINP1,SESN1,STK17B,AACS,SLC27A5,ITPKC,RAB11FIP3,NAT14,SLC22A17,SORBS1,PCSK5,OCEL1,SUSD2,RNF215,PATZ1,GCAT,PACSIN2,ARSA,NFKBIA,ISM1,JAG1,SYNDIG1,CDH20,ABCD1,TSC22D1,ZNF423,M…
0.00883	4401	719	323	0.449	0.073	TF:M01721_1	tf	37	Factor: PUR1; motif: GGGNCAGNN; match class: 1	1	TFPI,SPPL2B,CRLF1,TMEM132A,CACNA1G,ARSD,PIGQ,ST3GAL1,FYN,PRICKLE3,OSBPL5,ABCC2,B4GALT7,RETSAT,ARHGAP6,H6PD,CYBA,AKR7A2,TRAF3IP2,PTPRU,HIPK2,IDI1,PPAP2A,HDAC4,FGFR3,IP6K2,SLC44A1,DGCR2,ALDH3A2,ACAP1,CA12,FOSL2,PLXNA2,GPC4,DGKD,GPR137B,MAP2,NEBL,SESN1,SLC27A5,ITPKC,NID2,SMOX,ZBTB25,RAB11FIP3,NAT14,SLC22A17,PTGS1,FKBP5,SCD,OCEL1,SUSD2,GGT5,RNF215,PATZ1,GCAT,HSCB,ARSA,PROCR,ISM1,SNPH,JAG1,CST3,ABCD1,…
0.0227	3387	719	256	0.356	0.076	TF:M00982_1	tf	66	Factor: KROX; motif: CCCGCCCCCRCCCC; match class: 1	1	PLXND1,CRLF1,CACNA1G,ARSD,PIGQ,REV3L,FYN,ELOVL5,OSBPL5,TNC,ARHGAP6,H6PD,CYBA,MSMO1,COL11A1,HIPK2,HDAC4,FGFR3,NEDD4,FOSL2,PLXNA2,GPC4,DGKD,GPR137B,FGFR1,NEBL,STK17B,RAB11FIP3,NAT14,NRCAM,SLC22A17,FKBP5,OCEL1,PATZ1,GCAT,HSCB,PACSIN2,ARSA,NFKBIA,CDH20,ABCD1,TSC22D1,ZNF423,MMP15,NME3,HAGHL,METRN,XYLT1,SFRP1,EEF1D,SQLE,MEIS3,MEGF8,ARRDC2,COMP,TMEM59L,DLX5,EPHB6,NPTX2,KAZALD1,TENC1,ALDH2,MAN1A1,UST,EYA…
0.00464	2593	719	208	0.289	0.08	TF:M01873_1	tf	17	Factor: Egr-1; motif: GCGGGGGCGG; match class: 1	1	CYP51A1,PLXND1,CRLF1,CACNA1G,REV3L,FYN,ELOVL5,H6PD,MSMO1,AKR7A2,PTPRU,COL11A1,HIPK2,HDAC4,FGFR3,NEDD4,FOSL2,PLXNA2,GPC4,DGKD,GPR137B,RAB11FIP3,NAT14,NRCAM,SLC22A17,FKBP5,PATZ1,HSCB,PACSIN2,ISM1,JAG1,CDH20,RGCC,TSC22D1,ZNF423,NME3,HAGHL,XYLT1,SFRP1,ARRDC2,COMP,TMEM59L,DLX5,NPTX2,RASD1,TENC1,MAN1A1,UST,EYA4,PDE10A,ARHGEF26,SPTBN1,EPAS1,ERRFI1,FOXO3,NR4A3,DUSP4,TBX2,KCNJ8,PDZRN3,CAT,MXD4,ACSL3,CHPF,…
1.57e-05	4857	719	367	0.51	0.076	TF:M02036_1	tf	43	Factor: WT1; motif: CGCCCCCNCN; match class: 1	1	PLXND1,PDK4,UPF1,MYCBP2,C19ORF60,CRLF1,CACNA1G,ARSD,PIGQ,REV3L,FYN,PRICKLE3,ELOVL5,OSBPL5,AGPAT4,B4GALT7,TNC,GOPC,H6PD,LTBP1,MSMO1,AKR7A2,PTPRU,COL11A1,SPAG4,HIPK2,PPAP2A,HDAC4,FGFR3,NEDD4,ALDH3A2,PLXNA2,GPC4,DGKD,GPR137B,FGFR1,NEBL,STK17B,PLOD1,EDEM2,RAB11FIP3,NAT14,NRCAM,LAMB1,SLC7A8,SLC22A17,PTGS1,SORBS1,FKBP5,OCEL1,PATZ1,HSCB,PACSIN2,ARSA,NFKBIA,ISM1,JAG1,CST3,SYNDIG1,CDH20,SRPX,ABCD1,RGCC,TS…
0.00116	5251	719	381	0.53	0.073	TF:M00470_1	tf	60	Factor: AP-2gamma; motif: GCCYNNGGS; match class: 1	1	PLXND1,UPF1,MYCBP2,CRLF1,TMEM132A,CACNA1G,ARSD,TRAPPC6A,PIGQ,MPND,ST3GAL1,REV3L,PRICKLE3,OSBPL5,B4GALT7,TNC,ARHGAP6,H6PD,CYBA,PTPRN,TRAF3IP2,PTPRU,SPAG4,HIPK2,IDI1,PPAP2A,HDAC4,FGFR3,ALDH3A2,ACAP1,FOSL2,GPC4,DGKD,GPR137B,FGFR1,NEBL,BRINP1,STK17B,AACS,PLOD1,EPDR1,ITPKC,PIR,SMOX,ZBTB25,IRAK3,RAB11FIP3,NAT14,NRCAM,LAMB1,PTGS1,PCSK5,SCD,SUSD2,GGT5,RNF215,PATZ1,HSCB,PACSIN2,HMOX1,ARSA,NFKBIA,ISM1,JAG1…
0.0125	820	719	81	0.113	0.099	TF:M01587_1	tf	19	Factor: FPM315; motif: SRGGGAGGAGGN; match class: 1	1	TMEM132A,OSBPL5,LTBP1,CDON,FGFR3,NEDD4,FOSL2,C3ORF18,NAT14,FKBP5,SUSD2,ISM1,TSC22D1,ZNF423,MMP15,SFRP1,GYS1,HAS1,EPHB6,RARRES2,CRYAB,TENC1,FAM162A,SPTBN1,ERRFI1,C1ORF21,FOXO3,NR4A3,PLXDC2,MOCS1,SOX4,NECAB3,STAT5A,PNKD,GDF11,HLX,HS6ST1,C1RL,ZFHX3,SOX13,SCD5,NAPRT,BCL2L11,THY1,PITPNC1,FAM167A,APCDD1,LRP8,TMEM164,SV2A,ITGA5,CAMK2N1,PKDCC,SERPINI1,TKT,ABCA1,ZNF503,NAV2,CPT1C,NPR1,PCDH7,NLGN2,HTRA3,ML…
-1	11895	719	717	0.997	0.06	TF:M00000	tf	4	Transfac	1	CYP51A1,TFPI,PLXND1,PDK4,UPF1,SPPL2B,MYCBP2,C19ORF60,CRLF1,TMEM132A,CACNA1G,ARSD,TRAPPC6A,PIGQ,MPND,MGST1,ST3GAL1,REV3L,FYN,DCN,PRICKLE3,ELOVL5,IGF1,SNAI2,OSBPL5,ABCC2,AGPAT4,IFNGR1,B4GALT7,TNC,RETSAT,ARHGAP6,GOPC,LMO3,H6PD,LTBP1,LETMD1,CYBA,MSMO1,AKR7A2,LAMA3,PTPRN,TRAF3IP2,PTPRU,COL11A1,SPAG4,CDON,HIPK2,TMEM161A,CALCRL,IDI1,PPAP2A,HDAC4,FGFR3,IP6K2,TGFBR3,NEDD4,SLC44A1,DGCR2,LMCD1,ALDH3A2,ACAP1…
4.62e-05	4864	719	365	0.508	0.075	TF:M01288_0	tf	4	Factor: NeuroD; motif: NNSCWGCTGNSY; match class: 0	2	CYP51A1,TFPI,PLXND1,PDK4,UPF1,CRLF1,TMEM132A,CACNA1G,REV3L,ELOVL5,OSBPL5,TNC,RETSAT,ARHGAP6,GOPC,H6PD,CYBA,MSMO1,PTPRN,PTPRU,SPAG4,CALCRL,HDAC4,FGFR3,IP6K2,DGCR2,LMCD1,ALDH3A2,FOSL2,PLXNA2,ACACB,GPC4,DGKD,MAP2,PLOD1,SLC27A5,NOA1,EPDR1,ITPKC,NID2,ZBTB25,NAT14,SLC22A17,PTGS1,SORBS1,FKBP5,PCSK5,SCD,GGT5,RNF215,PATZ1,GCAT,ARSA,LGMN,PROCR,ISM1,JAG1,CST3,SYNDIG1,MID1,SRPX,ABCD1,TSC22D1,CRISPLD2,HAGHL,M…
1.32e-05	1549	719	147	0.204	0.095	TF:M01288_1	tf	4	Factor: NeuroD; motif: NNSCWGCTGNSY; match class: 1	3	TFPI,PLXND1,UPF1,CRLF1,CACNA1G,OSBPL5,RETSAT,SPAG4,FGFR3,IP6K2,ALDH3A2,FOSL2,DGKD,MAP2,SLC27A5,NAT14,SLC22A17,PTGS1,FKBP5,PCSK5,GGT5,RNF215,ARSA,ISM1,JAG1,TSC22D1,CRISPLD2,METRN,PYCARD,FZD3,EEF1D,MEIS3,DLX5,PIGL,ZBTB16,TENC1,PDE10A,ARRDC3,ARHGEF26,SPTBN1,TMEM9,NR4A3,FKBP1B,DUSP1,TBX2,CHST3,MXD4,CHPF,OBSL1,SNAI1,NRN1,MT1G,MT2A,IFI6,TST,APOL2,ATP6V1F,CDKN1C,THEM6,SLC6A8,LRP3,GALNT15,GFPT2,RAMP2,TMT…
0.000211	8547	719	576	0.801	0.067	TF:M07261_0	tf	4	Factor: LKLF; motif: GGGGTGGKSN; match class: 0	2	CYP51A1,TFPI,PLXND1,PDK4,UPF1,SPPL2B,MYCBP2,C19ORF60,CRLF1,TMEM132A,CACNA1G,ARSD,TRAPPC6A,PIGQ,MPND,ST3GAL1,REV3L,FYN,DCN,PRICKLE3,IGF1,SNAI2,OSBPL5,ABCC2,AGPAT4,IFNGR1,B4GALT7,ARHGAP6,LMO3,H6PD,LTBP1,LETMD1,CYBA,MSMO1,AKR7A2,LAMA3,PTPRN,TRAF3IP2,PTPRU,COL11A1,SPAG4,CDON,HIPK2,TMEM161A,IDI1,PPAP2A,HDAC4,FGFR3,IP6K2,TGFBR3,NEDD4,DGCR2,LMCD1,ALDH3A2,ACAP1,CA12,FOSL2,PLXNA2,TPD52,ACACB,GPC4,DGKD,GPR…
1.28e-06	5175	719	392	0.545	0.076	TF:M07261_1	tf	4	Factor: LKLF; motif: GGGGTGGKSN; match class: 1	3	CYP51A1,TFPI,PLXND1,UPF1,SPPL2B,MYCBP2,C19ORF60,CRLF1,TMEM132A,CACNA1G,ARSD,PIGQ,MPND,ST3GAL1,FYN,PRICKLE3,IGF1,OSBPL5,ABCC2,AGPAT4,IFNGR1,ARHGAP6,LMO3,H6PD,LTBP1,CYBA,MSMO1,AKR7A2,LAMA3,PTPRN,TRAF3IP2,COL11A1,SPAG4,CDON,HIPK2,IDI1,PPAP2A,HDAC4,FGFR3,TGFBR3,DGCR2,CA12,FOSL2,GPC4,FGFR1,AACS,SLC27A5,NOA1,ITPKC,EDEM2,ZBTB25,NAT14,NRCAM,LAMB1,PTGS1,SORBS1,FKBP5,OCEL1,SUSD2,GGT5,PATZ1,GCAT,PACSIN2,HMO…
0.0123	5126	719	367	0.51	0.072	TF:M01837_0	tf	4	Factor: FKLF; motif: BGGGNGGVMD; match class: 0	2	PLXND1,PDK4,UPF1,SPPL2B,C19ORF60,CRLF1,TMEM132A,CACNA1G,ARSD,TRAPPC6A,PIGQ,MPND,ST3GAL1,REV3L,PRICKLE3,ELOVL5,OSBPL5,ABCC2,AGPAT4,LETMD1,LAMA3,PTPRU,HIPK2,TMEM161A,IDI1,HDAC4,FGFR3,NEDD4,SLC44A1,DGCR2,LMCD1,CA12,FOSL2,GPC4,GPR137B,FGFR1,MAP2,NEBL,BRINP1,PLOD1,EPDR1,PIR,EDEM2,ZBTB25,NAT14,NRCAM,LAMB1,FKBP5,PCSK5,SCD,PATZ1,GCAT,HSCB,NFKBIA,ISM1,SNPH,JAG1,SYNDIG1,LIPG,SRPX,ABCD1,PORCN,ZNF423,MMP15,N…
0.0449	5830	719	406	0.565	0.07	TF:M02092_0	tf	4	Factor: Egr-2; motif: CCCMCNCN; match class: 0	2	CYP51A1,PLXND1,C19ORF60,CRLF1,TMEM132A,CACNA1G,PIGQ,ST3GAL1,FYN,PRICKLE3,ELOVL5,SNAI2,OSBPL5,IFNGR1,B4GALT7,TNC,RETSAT,ARHGAP6,GOPC,LMO3,H6PD,LTBP1,LETMD1,CYBA,AKR7A2,TRAF3IP2,PTPRU,COL11A1,TMEM161A,IDI1,HDAC4,DGCR2,ALDH3A2,FOSL2,PLXNA2,TPD52,ACACB,GPC4,FGFR1,MAP2,BRINP1,SESN1,SLC27A5,ITPKC,C3ORF18,SMOX,ZBTB25,IRAK3,NAT14,NRCAM,LAMB1,PTGS1,SORBS1,FKBP5,SCD,SUSD2,GGT5,RNF215,PATZ1,HSCB,HMOX1,ARSA,…
-1	11895	719	717	0.997	0.06	TF:M03851_0	tf	4	Factor: Spi-B; motif: TTCYBC; match class: 0	2	CYP51A1,TFPI,PLXND1,PDK4,UPF1,SPPL2B,MYCBP2,C19ORF60,CRLF1,TMEM132A,CACNA1G,ARSD,TRAPPC6A,PIGQ,MPND,MGST1,ST3GAL1,REV3L,FYN,DCN,PRICKLE3,ELOVL5,IGF1,SNAI2,OSBPL5,ABCC2,AGPAT4,IFNGR1,B4GALT7,TNC,RETSAT,ARHGAP6,GOPC,LMO3,H6PD,LTBP1,LETMD1,CYBA,MSMO1,AKR7A2,LAMA3,PTPRN,TRAF3IP2,PTPRU,COL11A1,SPAG4,CDON,HIPK2,TMEM161A,CALCRL,IDI1,PPAP2A,HDAC4,FGFR3,IP6K2,TGFBR3,NEDD4,SLC44A1,DGCR2,LMCD1,ALDH3A2,ACAP1…
-1	11895	719	717	0.997	0.06	TF:M03851_1	tf	4	Factor: Spi-B; motif: TTCYBC; match class: 1	3	CYP51A1,TFPI,PLXND1,PDK4,UPF1,SPPL2B,MYCBP2,C19ORF60,CRLF1,TMEM132A,CACNA1G,ARSD,TRAPPC6A,PIGQ,MPND,MGST1,ST3GAL1,REV3L,FYN,DCN,PRICKLE3,ELOVL5,IGF1,SNAI2,OSBPL5,ABCC2,AGPAT4,IFNGR1,B4GALT7,TNC,RETSAT,ARHGAP6,GOPC,LMO3,H6PD,LTBP1,LETMD1,CYBA,MSMO1,AKR7A2,LAMA3,PTPRN,TRAF3IP2,PTPRU,COL11A1,SPAG4,CDON,HIPK2,TMEM161A,CALCRL,IDI1,PPAP2A,HDAC4,FGFR3,IP6K2,TGFBR3,NEDD4,SLC44A1,DGCR2,LMCD1,ALDH3A2,ACAP1…
0.000655	6664	719	467	0.65	0.07	TF:M00927_0	tf	4	Factor: AP-4; motif: RNCAGCTGC; match class: 0	2	CYP51A1,PLXND1,SPPL2B,MYCBP2,C19ORF60,CRLF1,TMEM132A,TRAPPC6A,PIGQ,MPND,REV3L,FYN,DCN,SNAI2,OSBPL5,ABCC2,B4GALT7,TNC,RETSAT,LMO3,H6PD,LTBP1,CYBA,AKR7A2,PTPRU,COL11A1,SPAG4,IDI1,HDAC4,FGFR3,TGFBR3,NEDD4,SLC44A1,DGCR2,LMCD1,FOSL2,ACACB,DGKD,GPR137B,FGFR1,MAP2,NEBL,BRINP1,STK17B,AACS,PLOD1,SLC27A5,NOA1,ITPKC,NID2,C3ORF18,SMOX,ZBTB25,IRAK3,NAT14,LAMB1,SLC22A17,PTGS1,SORBS1,FKBP5,PCSK5,SCD,OCEL1,SUSD2…
1.89e-07	3129	719	265	0.369	0.085	TF:M00927_1	tf	4	Factor: AP-4; motif: RNCAGCTGC; match class: 1	3	CYP51A1,PLXND1,MYCBP2,CRLF1,TMEM132A,TRAPPC6A,PIGQ,REV3L,FYN,SNAI2,OSBPL5,ABCC2,TNC,H6PD,CYBA,AKR7A2,PTPRU,SPAG4,IDI1,FGFR3,SLC44A1,LMCD1,DGKD,MAP2,BRINP1,STK17B,NOA1,C3ORF18,NAT14,LAMB1,SLC22A17,PTGS1,SORBS1,PCSK5,SUSD2,GGT5,GCAT,ARSA,PROCR,ISM1,SNPH,SAMHD1,JAG1,CST3,CDH20,LIPG,ABCD1,HTR2A,ZNF423,NME3,HAGHL,METRN,SFRP1,EEF1D,SQLE,ARRDC2,TMEM59L,DLX5,MOSPD3,KAZALD1,FAM20A,UNC119,CRYAB,MVK,TENC1,A…
0.0104	8002	719	537	0.747	0.067	TF:M00649_0	tf	4	Factor: MAZ; motif: GGGGAGGG; match class: 0	2	PLXND1,SPPL2B,C19ORF60,CRLF1,TMEM132A,CACNA1G,ARSD,TRAPPC6A,PIGQ,MPND,MGST1,ST3GAL1,REV3L,FYN,PRICKLE3,IGF1,OSBPL5,AGPAT4,GOPC,LMO3,LTBP1,CYBA,AKR7A2,LAMA3,PTPRN,PTPRU,COL11A1,SPAG4,CDON,HIPK2,TMEM161A,IDI1,PPAP2A,FGFR3,IP6K2,TGFBR3,NEDD4,SLC44A1,LMCD1,ACAP1,CA12,FOSL2,PLXNA2,ACACB,GPC4,DGKD,GPR137B,FGFR1,MAP2,NEBL,BRINP1,SESN1,STK17B,AACS,PLOD1,SLC27A5,EPDR1,ITPKC,NID2,SMOX,ZBTB25,IRAK3,RAB11FIP…
0.000165	4783	719	357	0.497	0.075	TF:M00649_1	tf	4	Factor: MAZ; motif: GGGGAGGG; match class: 1	3	SPPL2B,CRLF1,TMEM132A,CACNA1G,ARSD,PIGQ,MPND,ST3GAL1,REV3L,FYN,PRICKLE3,OSBPL5,LMO3,LTBP1,CYBA,PTPRN,PTPRU,COL11A1,CDON,HIPK2,TMEM161A,FGFR3,IP6K2,TGFBR3,LMCD1,CA12,FOSL2,PLXNA2,ACACB,GPC4,GPR137B,FGFR1,MAP2,NEBL,BRINP1,SLC27A5,EPDR1,ITPKC,SMOX,NAT14,NRCAM,SLC22A17,PTGS1,SORBS1,FKBP5,PCSK5,SCD,SUSD2,RNF215,PATZ1,GCAT,HSCB,ARSA,NFKBIA,ISM1,SNPH,JAG1,CST3,SYNDIG1,CHRDL1,SRPX,ABCD1,PORCN,TSC22D1,ZNF…
0.00336	3744	719	284	0.395	0.076	TF:M01073_0	tf	4	Factor: HIC1; motif: NNNGGKTGCCCSNNNNNN; match class: 0	2	PLXND1,UPF1,MYCBP2,CRLF1,TMEM132A,PIGQ,MPND,MGST1,ST3GAL1,FYN,PRICKLE3,ELOVL5,OSBPL5,ARHGAP6,GOPC,LTBP1,CYBA,PTPRU,COL11A1,HIPK2,PPAP2A,HDAC4,FGFR3,NEDD4,ALDH3A2,ACAP1,CA12,FOSL2,FGFR1,NEBL,SESN1,SLC27A5,NID2,ZBTB25,IRAK3,RAB11FIP3,NAT14,PTGS1,PCSK5,SCD,SUSD2,GGT5,PATZ1,GCAT,ARSA,SNPH,SYNDIG1,MID1,SRPX,ABCD1,PORCN,TSC22D1,ZNF423,MMP15,NME3,HAGHL,METRN,SFRP1,WISP1,EEF1D,HAS1,COMP,TMEM59L,NPTX2,RAR…
0.0463	1025	719	94	0.131	0.092	TF:M01073_1	tf	4	Factor: HIC1; motif: NNNGGKTGCCCSNNNNNN; match class: 1	3	PLXND1,CRLF1,PIGQ,MPND,ST3GAL1,OSBPL5,ARHGAP6,GOPC,ALDH3A2,FOSL2,NEBL,SLC27A5,PCSK5,SUSD2,PATZ1,ARSA,MID1,SRPX,TSC22D1,ZNF423,MMP15,NME3,HAGHL,METRN,SFRP1,COMP,TMEM59L,NPTX2,RARRES2,DKK1,FAM20A,CNTN3,WNT5A,PFKFB4,ERRFI1,NRP2,NR4A3,MT2A,FAM78A,HIP1,CDKN1C,THEM6,SLC6A8,ARNTL,ANKRD16,SLC16A3,ADM,TRPT1,RNF144A,ACSL1,ZFP36L2,BCL2L11,BMP6,FAM167A,APCDD1,SPON2,MFSD12,IGFBP7,ZC3H12A,HAND2,ZNF503,EVA1C,MF…
0.000755	4410	719	330	0.459	0.075	TF:M04797_0	tf	4	Factor: Egr-1; motif: CCGCCCMCG; match class: 0	2	CYP51A1,PLXND1,UPF1,CRLF1,TRAPPC6A,PIGQ,ST3GAL1,REV3L,FYN,PRICKLE3,ELOVL5,AGPAT4,IFNGR1,TNC,H6PD,LTBP1,CYBA,MSMO1,AKR7A2,PTPRN,PTPRU,COL11A1,HIPK2,TMEM161A,IDI1,PPAP2A,HDAC4,FGFR3,NEDD4,FOSL2,GPC4,DGKD,GPR137B,FGFR1,MAP2,NEBL,PLOD1,ITPKC,C3ORF18,IRAK3,RAB11FIP3,NAT14,NRCAM,LAMB1,SLC22A17,SORBS1,FKBP5,OCEL1,PATZ1,PACSIN2,ARSA,NFKBIA,JAG1,SYNDIG1,SRPX,ABCD1,RGCC,TSC22D1,ZNF423,MMP15,NME3,CRISPLD2,H…
0.000786	3953	719	301	0.419	0.076	TF:M00261_0	tf	4	Factor: Olf-1; motif: NNCDABTCCCYAGRGARBNKGN; match class: 0	2	TFPI,PLXND1,MYCBP2,CRLF1,TMEM132A,CACNA1G,ARSD,PIGQ,PRICKLE3,ELOVL5,SNAI2,OSBPL5,RETSAT,ARHGAP6,CYBA,AKR7A2,TRAF3IP2,PTPRU,SPAG4,CDON,TMEM161A,IDI1,HDAC4,FGFR3,NEDD4,SLC44A1,DGCR2,ALDH3A2,ACAP1,PLXNA2,NEBL,BRINP1,SESN1,STK17B,SLC27A5,ITPKC,NID2,PIR,ZBTB25,RAB11FIP3,NRCAM,LAMB1,PTGS1,SUSD2,GGT5,PATZ1,HSCB,PACSIN2,HMOX1,ARSA,LGMN,PROCR,CST3,MID1,CHRDL1,PORCN,ZNF423,MMP15,NME3,CRISPLD2,HAGHL,METRN,P…
0.000627	8570	719	575	0.8	0.067	TF:M00644_0	tf	4	Factor: LBP-1; motif: CAGCTGS; match class: 0	2	CYP51A1,PLXND1,UPF1,SPPL2B,MYCBP2,C19ORF60,CRLF1,TMEM132A,CACNA1G,ARSD,TRAPPC6A,PIGQ,MPND,REV3L,FYN,DCN,IGF1,SNAI2,OSBPL5,ABCC2,IFNGR1,B4GALT7,TNC,RETSAT,GOPC,LMO3,H6PD,LTBP1,CYBA,MSMO1,AKR7A2,PTPRN,PTPRU,COL11A1,SPAG4,HIPK2,IDI1,PPAP2A,HDAC4,FGFR3,IP6K2,TGFBR3,NEDD4,SLC44A1,DGCR2,LMCD1,ALDH3A2,ACAP1,CA12,FOSL2,TPD52,ACACB,GPC4,DGKD,GPR137B,FGFR1,MAP2,NEBL,BRINP1,SESN1,STK17B,AACS,PLOD1,SLC27A5,N…
7.15e-07	5434	719	409	0.569	0.075	TF:M00644_1	tf	4	Factor: LBP-1; motif: CAGCTGS; match class: 1	3	CYP51A1,PLXND1,SPPL2B,MYCBP2,C19ORF60,CRLF1,TMEM132A,CACNA1G,TRAPPC6A,PIGQ,REV3L,FYN,SNAI2,OSBPL5,ABCC2,B4GALT7,TNC,RETSAT,H6PD,LTBP1,CYBA,MSMO1,AKR7A2,PTPRU,COL11A1,SPAG4,IDI1,HDAC4,FGFR3,SLC44A1,DGCR2,LMCD1,DGKD,FGFR1,MAP2,BRINP1,STK17B,AACS,PLOD1,SLC27A5,NOA1,PIR,C3ORF18,SMOX,ZBTB25,NAT14,LAMB1,SLC22A17,PTGS1,SORBS1,FKBP5,PCSK5,SCD,OCEL1,SUSD2,GGT5,GCAT,PACSIN2,ARSA,LGMN,NFKBIA,PROCR,ISM1,SNPH…
0.0249	4097	719	301	0.419	0.073	TF:M01200_0	tf	4	Factor: CTCF; motif: NNNGCCASCAGRKGGCRSNN; match class: 0	2	UPF1,MYCBP2,C19ORF60,CRLF1,TMEM132A,CACNA1G,ST3GAL1,FYN,IGF1,AGPAT4,B4GALT7,H6PD,LETMD1,CYBA,LAMA3,PTPRN,TRAF3IP2,COL11A1,TMEM161A,FGFR3,NEDD4,SLC44A1,LMCD1,ALDH3A2,PLXNA2,DGKD,GPR137B,NEBL,BRINP1,STK17B,AACS,PLOD1,SLC27A5,NID2,C3ORF18,RAB11FIP3,NAT14,NRCAM,SLC7A8,SORBS1,FKBP5,PCSK5,SUSD2,GGT5,RNF215,PATZ1,SNPH,JAG1,SYNDIG1,CDH20,SRPX,ABCD1,PORCN,HTR2A,ZNF423,MMP15,NME3,CRISPLD2,METRN,XYLT1,PYCAR…
0.0335	5157	719	366	0.509	0.071	TF:M07387_0	tf	4	Factor: LRF; motif: NGKGGGTSNCN; match class: 0	2	PLXND1,CRLF1,CACNA1G,ARSD,TRAPPC6A,PIGQ,MPND,MGST1,ST3GAL1,FYN,PRICKLE3,IGF1,B4GALT7,RETSAT,ARHGAP6,GOPC,LTBP1,AKR7A2,PTPRN,TRAF3IP2,COL11A1,SPAG4,CDON,HIPK2,TMEM161A,HDAC4,FGFR3,IP6K2,TGFBR3,NEDD4,SLC44A1,ACAP1,CA12,FOSL2,TPD52,ACACB,DGKD,GPR137B,FGFR1,NEBL,BRINP1,STK17B,PLOD1,SLC27A5,NOA1,SMOX,RAB11FIP3,NAT14,NRCAM,SLC22A17,SORBS1,PCSK5,OCEL1,SUSD2,GGT5,PATZ1,ARSA,NFKBIA,PROCR,ISM1,SNPH,JAG1,SY…
0.0214	1019	719	95	0.132	0.093	TF:M04453_0	tf	4	Factor: AR; motif: RGGWACAYNGTGTWCYN; match class: 0	2	SNAI2,ARHGAP6,H6PD,MSMO1,TRAF3IP2,PTPRU,CALCRL,IDI1,HDAC4,AACS,SMOX,ZBTB25,IRAK3,NRCAM,SLC7A8,FKBP5,PATZ1,NFKBIA,SNPH,HTR2A,EEF1D,GSR,GYS1,DLX5,PIGL,ALDOC,CRYAB,SLC35F2,TENC1,ARHGEF26,SPTBN1,SLC35D1,NID1,ELF1,CAT,CHST3,MOCS1,MT2A,PTGER2,ZBTB1,ATP6V1F,SLC6A8,LRP3,RNF122,SORT1,RERG,GLUL,CYP19A1,DUSP6,RAB20,SLC47A1,RRNAD1,DUSP10,ETNK2,MEIS1,SFRP2,SLC2A12,CHST7,SRSF12,STC1,KIF26B,KLF15,PDZRN4,ANPEP,E…
0.0237	6065	719	422	0.587	0.07	TF:M07329_0	tf	4	Factor: Osx; motif: CCNCCCCCNNN; match class: 0	2	PLXND1,SPPL2B,MYCBP2,CRLF1,TMEM132A,CACNA1G,ARSD,TRAPPC6A,PIGQ,REV3L,FYN,PRICKLE3,ELOVL5,SNAI2,OSBPL5,B4GALT7,ARHGAP6,H6PD,LTBP1,CYBA,MSMO1,AKR7A2,LAMA3,PTPRU,COL11A1,SPAG4,CDON,HIPK2,TMEM161A,IDI1,PPAP2A,HDAC4,FGFR3,IP6K2,LMCD1,ALDH3A2,FOSL2,GPC4,DGKD,GPR137B,FGFR1,NEBL,BRINP1,STK17B,PLOD1,EPDR1,NID2,EDEM2,SMOX,IRAK3,RAB11FIP3,NAT14,LAMB1,SLC7A8,SLC22A17,SORBS1,FKBP5,OCEL1,PATZ1,HSCB,PACSIN2,LGM…
0.0288	2737	719	213	0.296	0.078	TF:M07329_1	tf	4	Factor: Osx; motif: CCNCCCCCNNN; match class: 1	3	PLXND1,SPPL2B,CRLF1,CACNA1G,ARSD,TRAPPC6A,PIGQ,REV3L,FYN,PRICKLE3,OSBPL5,H6PD,LTBP1,CYBA,MSMO1,AKR7A2,SPAG4,HIPK2,IDI1,PPAP2A,HDAC4,FGFR3,ALDH3A2,GPC4,GPR137B,FGFR1,NEBL,STK17B,PLOD1,EPDR1,NID2,NAT14,SLC22A17,FKBP5,PATZ1,PACSIN2,NFKBIA,SNPH,JAG1,SYNDIG1,TSC22D1,MMP15,NME3,HAGHL,XYLT1,PYCARD,EEF1D,GYS1,MEIS3,COMP,NPTX2,SH3PXD2A,MMD,UNC93B1,SLC35F2,TENC1,EYA4,PDE10A,WNT5A,ARHGEF26,REEP6,SPTBN1,IL18…
0.0376	1451	719	125	0.174	0.086	TF:M07043_0	tf	4	Factor: HIF-1alpha; motif: NNACGTGNN; match class: 0	2	PLXND1,C19ORF60,CRLF1,ST3GAL1,SNAI2,B4GALT7,TNC,ARHGAP6,HDAC4,ALDH3A2,FOSL2,DGKD,NOA1,C3ORF18,SMOX,ZBTB25,LAMB1,PATZ1,ARSA,PROCR,ISM1,PORCN,TSC22D1,NME3,HAGHL,SFRP1,MEGF8,COMP,TMEM59L,PIGL,UNC119,SLC35F2,TPI1,SEMA5A,HMGCS1,BCL6,FAM162A,DHCR24,USP35,FOXO3,PPP1R3C,DUSP1,DUSP4,CHPF,SNAI1,RNF113A,ZBTB1,TST,PRRG1,ACSS2,WASF3,TMTC1,CHL1,LDHA,COL4A2,HILPDA,IMPA2,SLC27A3,PTPRG,SCD5,PNRC1,CHST7,CSGALNACT1…
4.89e-05	6288	719	451	0.627	0.072	TF:M01858_0	tf	4	Factor: AP-2beta; motif: GCNNNGGSCNGVGGGN; match class: 0	2	PLXND1,UPF1,MYCBP2,CRLF1,TMEM132A,CACNA1G,ARSD,TRAPPC6A,PIGQ,MPND,ST3GAL1,FYN,PRICKLE3,ELOVL5,OSBPL5,ABCC2,GOPC,H6PD,LTBP1,CYBA,PTPRN,TRAF3IP2,PTPRU,COL11A1,SPAG4,CDON,HIPK2,PPAP2A,HDAC4,FGFR3,DGCR2,LMCD1,ALDH3A2,ACAP1,FOSL2,TPD52,GPC4,DGKD,FGFR1,MAP2,NEBL,BRINP1,SESN1,STK17B,AACS,SLC27A5,ITPKC,C3ORF18,SMOX,ZBTB25,IRAK3,RAB11FIP3,NAT14,NRCAM,LAMB1,SLC22A17,SORBS1,FKBP5,PCSK5,SUSD2,GGT5,RNF215,PAT…
5e-05	3146	719	255	0.355	0.081	TF:M01858_1	tf	4	Factor: AP-2beta; motif: GCNNNGGSCNGVGGGN; match class: 1	3	PLXND1,UPF1,CRLF1,TMEM132A,CACNA1G,PIGQ,ELOVL5,OSBPL5,H6PD,CYBA,PTPRN,PTPRU,SPAG4,HIPK2,FGFR3,ACAP1,FOSL2,GPC4,DGKD,NEBL,BRINP1,STK17B,AACS,SLC27A5,ITPKC,SMOX,ZBTB25,IRAK3,RAB11FIP3,NAT14,NRCAM,SORBS1,FKBP5,GGT5,RNF215,PATZ1,GCAT,PACSIN2,ARSA,NFKBIA,ISM1,SNPH,JAG1,CST3,SYNDIG1,ABCD1,RGCC,TSC22D1,ZNF423,MMP15,NME3,HAGHL,METRN,XYLT1,PYCARD,FZD3,SFRP1,EEF1D,GYS1,MEIS3,MEGF8,TMEM59L,NPTX2,SH3PXD2A,SM…
0.00449	6526	719	454	0.631	0.07	TF:M07354_0	tf	4	Factor: Egr-1; motif: GCGGGGGCGG; match class: 0	2	CYP51A1,PLXND1,PDK4,UPF1,C19ORF60,CRLF1,CACNA1G,TRAPPC6A,PIGQ,ST3GAL1,REV3L,FYN,PRICKLE3,ELOVL5,OSBPL5,AGPAT4,IFNGR1,B4GALT7,TNC,ARHGAP6,H6PD,MSMO1,AKR7A2,PTPRU,COL11A1,SPAG4,CDON,HIPK2,IDI1,PPAP2A,HDAC4,FGFR3,NEDD4,FOSL2,PLXNA2,TPD52,GPC4,DGKD,GPR137B,FGFR1,NEBL,STK17B,PLOD1,SLC27A5,ITPKC,NID2,PIR,EDEM2,ZBTB25,IRAK3,RAB11FIP3,NAT14,NRCAM,LAMB1,SLC7A8,SLC22A17,SORBS1,FKBP5,PCSK5,SCD,SUSD2,GGT5,PA…
2.31e-07	3375	719	281	0.391	0.083	TF:M07354_1	tf	4	Factor: Egr-1; motif: GCGGGGGCGG; match class: 1	3	CYP51A1,PLXND1,PDK4,CRLF1,CACNA1G,PIGQ,REV3L,FYN,ELOVL5,H6PD,MSMO1,AKR7A2,PTPRU,COL11A1,SPAG4,HIPK2,HDAC4,FGFR3,NEDD4,FOSL2,PLXNA2,GPC4,DGKD,GPR137B,FGFR1,NEBL,STK17B,PLOD1,EDEM2,IRAK3,RAB11FIP3,NAT14,NRCAM,LAMB1,SLC7A8,SLC22A17,SORBS1,FKBP5,PATZ1,HSCB,PACSIN2,ARSA,NFKBIA,ISM1,JAG1,CDH20,SRPX,ABCD1,RGCC,TSC22D1,ZNF423,MMP15,NME3,HAGHL,XYLT1,SFRP1,EEF1D,SQLE,GYS1,MEIS3,MEGF8,ARRDC2,COMP,TMEM59L,DL…
0.0347	9929	719	639	0.889	0.064	TF:M07602_0	tf	4	Factor: CP2; motif: NNNNCCAGNCNN; match class: 0	2	CYP51A1,TFPI,PLXND1,PDK4,UPF1,SPPL2B,MYCBP2,C19ORF60,CRLF1,TMEM132A,CACNA1G,ARSD,TRAPPC6A,PIGQ,MPND,ST3GAL1,REV3L,DCN,PRICKLE3,ELOVL5,IGF1,SNAI2,OSBPL5,AGPAT4,IFNGR1,B4GALT7,TNC,ARHGAP6,GOPC,H6PD,LTBP1,LETMD1,CYBA,AKR7A2,LAMA3,PTPRN,TRAF3IP2,PTPRU,SPAG4,CDON,TMEM161A,IDI1,PPAP2A,HDAC4,FGFR3,IP6K2,TGFBR3,NEDD4,SLC44A1,DGCR2,LMCD1,ALDH3A2,ACAP1,FOSL2,PLXNA2,ACACB,GPC4,DGKD,GPR137B,MAP2,NEBL,BRINP1,…
0.0236	6961	719	475	0.661	0.068	TF:M07602_1	tf	4	Factor: CP2; motif: NNNNCCAGNCNN; match class: 1	3	CYP51A1,TFPI,PLXND1,PDK4,UPF1,SPPL2B,C19ORF60,CRLF1,TMEM132A,CACNA1G,ARSD,TRAPPC6A,PIGQ,MPND,ST3GAL1,IGF1,SNAI2,OSBPL5,AGPAT4,B4GALT7,TNC,ARHGAP6,H6PD,LETMD1,CYBA,AKR7A2,LAMA3,PTPRN,TRAF3IP2,PTPRU,SPAG4,CDON,TMEM161A,PPAP2A,HDAC4,TGFBR3,SLC44A1,DGCR2,LMCD1,ALDH3A2,ACAP1,FOSL2,PLXNA2,ACACB,GPC4,DGKD,GPR137B,MAP2,NEBL,SESN1,AACS,PLOD1,SLC27A5,NOA1,EPDR1,ITPKC,NID2,EDEM2,C3ORF18,SMOX,ZBTB25,IRAK3,RA…
-1	11895	719	717	0.997	0.06	TF:M01160_0	tf	4	Factor: Kid3; motif: CCACN; match class: 0	2	CYP51A1,TFPI,PLXND1,PDK4,UPF1,SPPL2B,MYCBP2,C19ORF60,CRLF1,TMEM132A,CACNA1G,ARSD,TRAPPC6A,PIGQ,MPND,MGST1,ST3GAL1,REV3L,FYN,DCN,PRICKLE3,ELOVL5,IGF1,SNAI2,OSBPL5,ABCC2,AGPAT4,IFNGR1,B4GALT7,TNC,RETSAT,ARHGAP6,GOPC,LMO3,H6PD,LTBP1,LETMD1,CYBA,MSMO1,AKR7A2,LAMA3,PTPRN,TRAF3IP2,PTPRU,COL11A1,SPAG4,CDON,HIPK2,TMEM161A,CALCRL,IDI1,PPAP2A,HDAC4,FGFR3,IP6K2,TGFBR3,NEDD4,SLC44A1,DGCR2,LMCD1,ALDH3A2,ACAP1…
-1	11895	719	717	0.997	0.06	TF:M01160_1	tf	4	Factor: Kid3; motif: CCACN; match class: 1	3	CYP51A1,TFPI,PLXND1,PDK4,UPF1,SPPL2B,MYCBP2,C19ORF60,CRLF1,TMEM132A,CACNA1G,ARSD,TRAPPC6A,PIGQ,MPND,MGST1,ST3GAL1,REV3L,FYN,DCN,PRICKLE3,ELOVL5,IGF1,SNAI2,OSBPL5,ABCC2,AGPAT4,IFNGR1,B4GALT7,TNC,RETSAT,ARHGAP6,GOPC,LMO3,H6PD,LTBP1,LETMD1,CYBA,MSMO1,AKR7A2,LAMA3,PTPRN,TRAF3IP2,PTPRU,COL11A1,SPAG4,CDON,HIPK2,TMEM161A,CALCRL,IDI1,PPAP2A,HDAC4,FGFR3,IP6K2,TGFBR3,NEDD4,SLC44A1,DGCR2,LMCD1,ALDH3A2,ACAP1…
0.0197	8369	719	556	0.773	0.066	TF:M01104_0	tf	4	Factor: MOVO-B; motif: GNGGGGG; match class: 0	2	CYP51A1,TFPI,PLXND1,UPF1,SPPL2B,MYCBP2,C19ORF60,CRLF1,CACNA1G,ARSD,TRAPPC6A,PIGQ,MPND,MGST1,ST3GAL1,REV3L,FYN,PRICKLE3,ELOVL5,OSBPL5,AGPAT4,IFNGR1,B4GALT7,TNC,GOPC,H6PD,LTBP1,LETMD1,CYBA,MSMO1,AKR7A2,PTPRN,PTPRU,COL11A1,SPAG4,CDON,HIPK2,PPAP2A,HDAC4,FGFR3,NEDD4,SLC44A1,LMCD1,ALDH3A2,FOSL2,PLXNA2,TPD52,GPC4,DGKD,GPR137B,FGFR1,MAP2,NEBL,STK17B,AACS,PLOD1,NOA1,EPDR1,ITPKC,NID2,PIR,EDEM2,SMOX,ZBTB25,…
3.5e-05	5260	719	390	0.542	0.074	TF:M01104_1	tf	4	Factor: MOVO-B; motif: GNGGGGG; match class: 1	3	TFPI,PLXND1,UPF1,SPPL2B,MYCBP2,CRLF1,CACNA1G,ARSD,TRAPPC6A,MPND,ST3GAL1,REV3L,FYN,PRICKLE3,ELOVL5,OSBPL5,AGPAT4,TNC,GOPC,H6PD,LTBP1,CYBA,MSMO1,AKR7A2,PTPRU,COL11A1,CDON,HIPK2,PPAP2A,HDAC4,FGFR3,NEDD4,ALDH3A2,FOSL2,TPD52,GPC4,DGKD,GPR137B,NEBL,ITPKC,NID2,EDEM2,ZBTB25,RAB11FIP3,NAT14,NRCAM,LAMB1,SLC22A17,SORBS1,FKBP5,PCSK5,OCEL1,SUSD2,PATZ1,GCAT,PACSIN2,ARSA,NFKBIA,ISM1,SAMHD1,JAG1,CST3,SYNDIG1,CDH…
0.000919	6798	719	474	0.659	0.07	TF:M04152_0	tf	4	Factor: TFAP2C; motif: NGCCCNNRGGCA; match class: 0	2	CYP51A1,PLXND1,UPF1,SPPL2B,MYCBP2,C19ORF60,CRLF1,TMEM132A,CACNA1G,ARSD,TRAPPC6A,PIGQ,MPND,MGST1,ST3GAL1,REV3L,FYN,PRICKLE3,ELOVL5,IGF1,OSBPL5,ABCC2,B4GALT7,ARHGAP6,GOPC,H6PD,LTBP1,LETMD1,CYBA,MSMO1,PTPRU,SPAG4,TMEM161A,IDI1,HDAC4,FGFR3,IP6K2,SLC44A1,DGCR2,ALDH3A2,ACAP1,CA12,GPC4,DGKD,GPR137B,FGFR1,MAP2,NEBL,SESN1,AACS,SLC27A5,EPDR1,ITPKC,PIR,EDEM2,C3ORF18,SMOX,ZBTB25,IRAK3,RAB11FIP3,NAT14,NRCAM,S…
0.00622	5242	719	376	0.523	0.072	TF:M04152_1	tf	4	Factor: TFAP2C; motif: NGCCCNNRGGCA; match class: 1	3	CYP51A1,PLXND1,UPF1,SPPL2B,MYCBP2,C19ORF60,CRLF1,TMEM132A,CACNA1G,ARSD,PIGQ,MPND,ST3GAL1,REV3L,FYN,PRICKLE3,IGF1,OSBPL5,B4GALT7,ARHGAP6,H6PD,LTBP1,LETMD1,CYBA,MSMO1,PTPRU,SPAG4,TMEM161A,IDI1,HDAC4,FGFR3,SLC44A1,DGCR2,ALDH3A2,ACAP1,CA12,GPC4,DGKD,GPR137B,FGFR1,MAP2,NEBL,SESN1,AACS,SLC27A5,EPDR1,ITPKC,PIR,SMOX,RAB11FIP3,NAT14,NRCAM,SLC7A8,SLC22A17,PTGS1,FKBP5,SCD,OCEL1,SUSD2,GGT5,PATZ1,HSCB,HMOX1,A…
0.0014	5047	719	368	0.512	0.073	TF:M05327_0	tf	4	Factor: WT1; motif: NGCGGGGGGGTSMMCYN; match class: 0	2	TFPI,PLXND1,UPF1,SPPL2B,MYCBP2,C19ORF60,CRLF1,TMEM132A,PIGQ,ST3GAL1,OSBPL5,IFNGR1,GOPC,H6PD,AKR7A2,LAMA3,TRAF3IP2,PTPRU,SPAG4,CDON,HIPK2,CALCRL,IDI1,HDAC4,FGFR3,DGCR2,LMCD1,CA12,FOSL2,GPC4,DGKD,GPR137B,BRINP1,STK17B,AACS,NOA1,EDEM2,SMOX,IRAK3,RAB11FIP3,NAT14,NRCAM,LAMB1,SLC22A17,PTGS1,SORBS1,FKBP5,PCSK5,OCEL1,RNF215,PATZ1,PACSIN2,ARSA,ISM1,SAMHD1,CST3,SYNDIG1,ABCD1,PORCN,TSC22D1,ZNF423,MMP15,NME3…
0.000127	5457	719	399	0.555	0.073	TF:M08819_0	tf	4	Factor: LKLF; motif: CNCCACCCS; match class: 0	2	CYP51A1,PLXND1,PDK4,UPF1,SPPL2B,MYCBP2,CRLF1,TMEM132A,CACNA1G,TRAPPC6A,PIGQ,ST3GAL1,REV3L,FYN,DCN,PRICKLE3,IGF1,ABCC2,AGPAT4,IFNGR1,B4GALT7,ARHGAP6,LMO3,H6PD,LTBP1,CYBA,MSMO1,AKR7A2,PTPRN,TRAF3IP2,COL11A1,SPAG4,CDON,IDI1,PPAP2A,NEDD4,LMCD1,CA12,FOSL2,PLXNA2,TPD52,GPC4,FGFR1,SLC27A5,NOA1,ITPKC,NID2,C3ORF18,ZBTB25,NAT14,NRCAM,LAMB1,SLC7A8,SLC22A17,FKBP5,PCSK5,OCEL1,SUSD2,GGT5,PATZ1,GCAT,HMOX1,ARSA,…
0.000267	6321	719	449	0.624	0.071	TF:M07397_0	tf	4	Factor: ZBP89; motif: CCCCKCCCCCNN; match class: 0	2	PLXND1,PDK4,MYCBP2,CRLF1,TMEM132A,CACNA1G,TRAPPC6A,PIGQ,MGST1,ST3GAL1,REV3L,FYN,PRICKLE3,ELOVL5,OSBPL5,AGPAT4,IFNGR1,B4GALT7,H6PD,LTBP1,CYBA,MSMO1,AKR7A2,LAMA3,PTPRN,TRAF3IP2,PTPRU,COL11A1,SPAG4,CDON,HIPK2,IDI1,FGFR3,IP6K2,SLC44A1,DGCR2,LMCD1,ACAP1,CA12,FOSL2,PLXNA2,GPC4,DGKD,FGFR1,MAP2,NEBL,BRINP1,AACS,SLC27A5,ZBTB25,RAB11FIP3,NAT14,NRCAM,LAMB1,SLC7A8,SLC22A17,PTGS1,SORBS1,FKBP5,PCSK5,OCEL1,RNF2…
0.0166	3204	719	245	0.341	0.076	TF:M07397_1	tf	4	Factor: ZBP89; motif: CCCCKCCCCCNN; match class: 1	3	PLXND1,CRLF1,CACNA1G,REV3L,FYN,PRICKLE3,AGPAT4,IFNGR1,B4GALT7,H6PD,LTBP1,CYBA,MSMO1,AKR7A2,PTPRN,COL11A1,SPAG4,HIPK2,IDI1,FGFR3,IP6K2,LMCD1,FOSL2,GPC4,DGKD,FGFR1,NEBL,BRINP1,SLC27A5,ZBTB25,RAB11FIP3,NAT14,NRCAM,SLC7A8,SLC22A17,SORBS1,FKBP5,PCSK5,OCEL1,RNF215,PATZ1,PACSIN2,ARSA,NFKBIA,SNPH,CDH20,TSC22D1,ZNF423,MMP15,NME3,HAGHL,METRN,EEF1D,SQLE,MEIS3,MEGF8,TMEM59L,DLX5,NPTX2,KAZALD1,SH3PXD2A,DKK1,R…
0.0345	3436	719	258	0.359	0.075	TF:M01816_0	tf	4	Factor: ZBP89; motif: YCCYCCCCCM; match class: 0	2	CRLF1,TMEM132A,CACNA1G,ARSD,TRAPPC6A,PIGQ,MGST1,REV3L,PRICKLE3,OSBPL5,AGPAT4,LMO3,CYBA,LAMA3,PTPRN,COL11A1,SPAG4,TMEM161A,IDI1,PPAP2A,IP6K2,LMCD1,ACAP1,CA12,FOSL2,GPC4,FGFR1,NEBL,ITPKC,ZBTB25,RAB11FIP3,NAT14,SLC7A8,PTGS1,SORBS1,FKBP5,RNF215,PATZ1,ARSA,NFKBIA,ISM1,JAG1,CDH20,CHRDL1,KLHL4,PORCN,TSC22D1,ZNF423,MMP15,NME3,HAGHL,METRN,XYLT1,MEIS3,COMP,TMEM59L,NPTX2,RARRES2,RASSF4,SH3PXD2A,DKK1,PIGL,RA…
0.0111	5746	719	405	0.563	0.07	TF:M00706_0	tf	4	Factor: TFII-I; motif: RGAGGKAGG; match class: 0	2	TFPI,PLXND1,PDK4,UPF1,CRLF1,TMEM132A,CACNA1G,ARSD,MPND,ST3GAL1,REV3L,FYN,PRICKLE3,SNAI2,OSBPL5,AGPAT4,IFNGR1,B4GALT7,TNC,RETSAT,ARHGAP6,LMO3,AKR7A2,PTPRU,COL11A1,SPAG4,CDON,HIPK2,TMEM161A,IDI1,HDAC4,FGFR3,SLC44A1,DGCR2,LMCD1,ALDH3A2,ACAP1,CA12,FOSL2,PLXNA2,ACACB,GPR137B,FGFR1,NEBL,BRINP1,SLC27A5,ITPKC,C3ORF18,SMOX,ZBTB25,RAB11FIP3,NAT14,LAMB1,SLC7A8,SLC22A17,PTGS1,SORBS1,FKBP5,PCSK5,SCD,SUSD2,GGT…
0.039	2402	719	190	0.264	0.079	TF:M00706_1	tf	4	Factor: TFII-I; motif: RGAGGKAGG; match class: 1	3	TFPI,CRLF1,TMEM132A,ST3GAL1,REV3L,PRICKLE3,AGPAT4,IFNGR1,B4GALT7,LMO3,AKR7A2,PTPRU,COL11A1,SPAG4,FGFR3,LMCD1,ALDH3A2,GPR137B,FGFR1,NEBL,ITPKC,C3ORF18,NAT14,LAMB1,SLC22A17,PTGS1,PCSK5,SCD,SUSD2,GGT5,PROCR,SNPH,JAG1,SYNDIG1,CDH20,SRPX,PORCN,HTR2A,MMP15,HAGHL,SFRP1,MEIS3,HAS1,TMEM59L,EPHB6,RARRES2,RASSF4,SH3PXD2A,DKK1,FAM20A,MMD,UNC119,SH3D19,CRYAB,ZBTB16,SLC35F2,TENC1,TPI1,LPCAT3,UST,PDE10A,SEMA5A,…
0.00365	7341	719	502	0.698	0.068	TF:M04811_0	tf	4	Factor: RelA-p65; motif: BCWGGGRANNK; match class: 0	2	CYP51A1,UPF1,SPPL2B,C19ORF60,CRLF1,CACNA1G,ARSD,PIGQ,MGST1,ST3GAL1,FYN,PRICKLE3,OSBPL5,IFNGR1,B4GALT7,TNC,RETSAT,ARHGAP6,GOPC,LMO3,CYBA,MSMO1,AKR7A2,PTPRN,TRAF3IP2,HIPK2,PPAP2A,HDAC4,FGFR3,IP6K2,NEDD4,SLC44A1,DGCR2,LMCD1,ALDH3A2,ACAP1,FOSL2,PLXNA2,TPD52,GPC4,DGKD,GPR137B,FGFR1,MAP2,NEBL,SESN1,STK17B,SLC27A5,NOA1,EPDR1,NID2,PIR,SMOX,ZBTB25,NAT14,NRCAM,LAMB1,SLC7A8,SLC22A17,PTGS1,SORBS1,FKBP5,PCSK5…
8.23e-05	3452	719	274	0.381	0.079	TF:M04811_1	tf	4	Factor: RelA-p65; motif: BCWGGGRANNK; match class: 1	3	SPPL2B,CRLF1,CACNA1G,ARSD,PIGQ,PRICKLE3,OSBPL5,ARHGAP6,CYBA,AKR7A2,HDAC4,FGFR3,NEDD4,DGCR2,LMCD1,ALDH3A2,DGKD,GPR137B,FGFR1,MAP2,NEBL,SLC27A5,EPDR1,SMOX,ZBTB25,NAT14,NRCAM,SLC22A17,PTGS1,FKBP5,SCD,OCEL1,SUSD2,GGT5,RNF215,GCAT,ISM1,SAMHD1,JAG1,SYNDIG1,LIPG,MID1,SRPX,PORCN,RGCC,ZNF423,MMP15,NME3,HAGHL,METRN,FZD3,SFRP1,GYS1,ECH1,MEIS3,MEGF8,HAS1,ARRDC2,TMEM59L,DLX5,EPHB6,NPTX2,MOSPD3,RARRES2,PRUNE2,…
-1	11894	719	717	0.997	0.06	TF:M07479_0	tf	4	Factor: ZNF35; motif: SSAAKA; match class: 0	2	CYP51A1,TFPI,PLXND1,PDK4,UPF1,SPPL2B,MYCBP2,C19ORF60,CRLF1,TMEM132A,CACNA1G,ARSD,TRAPPC6A,PIGQ,MPND,MGST1,ST3GAL1,REV3L,FYN,DCN,PRICKLE3,ELOVL5,IGF1,SNAI2,OSBPL5,ABCC2,AGPAT4,IFNGR1,B4GALT7,TNC,RETSAT,ARHGAP6,GOPC,LMO3,H6PD,LTBP1,LETMD1,CYBA,MSMO1,AKR7A2,LAMA3,PTPRN,TRAF3IP2,PTPRU,COL11A1,SPAG4,CDON,HIPK2,TMEM161A,CALCRL,IDI1,PPAP2A,HDAC4,FGFR3,IP6K2,TGFBR3,NEDD4,SLC44A1,DGCR2,LMCD1,ALDH3A2,ACAP1…
0.0238	6216	719	431	0.599	0.069	TF:M01118_0	tf	4	Factor: WT1; motif: SMCNCCNSC; match class: 0	2	PLXND1,SPPL2B,MYCBP2,CRLF1,TMEM132A,CACNA1G,ARSD,TRAPPC6A,PIGQ,MGST1,ST3GAL1,REV3L,FYN,PRICKLE3,ELOVL5,OSBPL5,AGPAT4,IFNGR1,LMO3,LTBP1,CYBA,LAMA3,PTPRN,TRAF3IP2,PTPRU,COL11A1,SPAG4,HIPK2,TMEM161A,IDI1,PPAP2A,HDAC4,FGFR3,IP6K2,LMCD1,ALDH3A2,ACAP1,FOSL2,PLXNA2,GPC4,DGKD,GPR137B,FGFR1,MAP2,NEBL,BRINP1,STK17B,AACS,PLOD1,SLC27A5,NOA1,ITPKC,NID2,EDEM2,SMOX,ZBTB25,RAB11FIP3,NAT14,NRCAM,SLC7A8,SLC22A17,P…
6.91e-05	5731	719	417	0.58	0.073	TF:M07436_0	tf	4	Factor: WT1; motif: NNGGGNGGGSGN; match class: 0	2	PLXND1,PDK4,C19ORF60,CRLF1,TMEM132A,CACNA1G,TRAPPC6A,PIGQ,ST3GAL1,REV3L,FYN,PRICKLE3,ELOVL5,OSBPL5,ABCC2,AGPAT4,IFNGR1,B4GALT7,ARHGAP6,GOPC,H6PD,LTBP1,CYBA,MSMO1,LAMA3,PTPRN,TRAF3IP2,PTPRU,COL11A1,CDON,HIPK2,IDI1,PPAP2A,HDAC4,FGFR3,LMCD1,ALDH3A2,ACAP1,CA12,FOSL2,PLXNA2,GPC4,DGKD,FGFR1,NEBL,NOA1,ITPKC,NID2,SMOX,NAT14,NRCAM,LAMB1,SLC7A8,SLC22A17,PTGS1,SORBS1,FKBP5,PCSK5,SCD,OCEL1,GGT5,RNF215,PATZ1,…
4.08e-05	2884	719	238	0.331	0.083	TF:M07436_1	tf	4	Factor: WT1; motif: NNGGGNGGGSGN; match class: 1	3	PLXND1,CRLF1,TMEM132A,CACNA1G,ST3GAL1,REV3L,PRICKLE3,OSBPL5,AGPAT4,IFNGR1,CYBA,MSMO1,TRAF3IP2,CDON,HIPK2,PPAP2A,HDAC4,FGFR3,LMCD1,ALDH3A2,FOSL2,PLXNA2,GPC4,DGKD,FGFR1,NEBL,ITPKC,SMOX,NAT14,NRCAM,SLC7A8,SLC22A17,SORBS1,FKBP5,PCSK5,PATZ1,GCAT,PACSIN2,NFKBIA,ISM1,JAG1,SYNDIG1,CDH20,TSC22D1,ZNF423,MMP15,NME3,HAGHL,GYS1,MEIS3,MEGF8,HAS1,COMP,TMEM59L,DLX5,NPTX2,KAZALD1,DKK1,FAM20A,CRYAB,ZBTB16,UNC93B1,…
3.97e-05	6484	719	463	0.644	0.071	TF:M01175_0	tf	4	Factor: CKROX; motif: SCCCTCCCC; match class: 0	2	C19ORF60,CRLF1,TMEM132A,CACNA1G,ARSD,TRAPPC6A,PIGQ,MPND,MGST1,ST3GAL1,REV3L,FYN,PRICKLE3,IGF1,OSBPL5,AGPAT4,GOPC,LMO3,LTBP1,CYBA,AKR7A2,LAMA3,PTPRN,PTPRU,COL11A1,CDON,HIPK2,TMEM161A,IDI1,PPAP2A,FGFR3,IP6K2,TGFBR3,NEDD4,SLC44A1,LMCD1,ACAP1,CA12,FOSL2,PLXNA2,ACACB,GPC4,DGKD,GPR137B,FGFR1,MAP2,NEBL,BRINP1,SESN1,AACS,PLOD1,SLC27A5,EPDR1,ITPKC,NID2,SMOX,ZBTB25,IRAK3,RAB11FIP3,NAT14,NRCAM,SLC22A17,PTGS…
0.0149	3184	719	244	0.339	0.077	TF:M01175_1	tf	4	Factor: CKROX; motif: SCCCTCCCC; match class: 1	3	CRLF1,TMEM132A,CACNA1G,ARSD,MPND,ST3GAL1,REV3L,PRICKLE3,LTBP1,CYBA,PTPRN,PTPRU,COL11A1,HIPK2,FGFR3,FOSL2,PLXNA2,ACACB,GPC4,GPR137B,FGFR1,MAP2,NEBL,SLC27A5,EPDR1,SMOX,NAT14,NRCAM,SLC22A17,PTGS1,SORBS1,SCD,SUSD2,RNF215,PATZ1,ARSA,NFKBIA,ISM1,JAG1,CST3,SYNDIG1,SRPX,ABCD1,PORCN,TSC22D1,ZNF423,MMP15,NME3,HAGHL,METRN,MEIS3,MEGF8,COMP,TMEM59L,DLX5,NPTX2,SH3PXD2A,UNC119,CRYAB,ZBTB16,TPI1,MAN1A1,UST,ARRDC…
0.0397	10860	719	685	0.953	0.063	TF:M02101_0	tf	4	Factor: myogenin; motif: CAGCTG; match class: 0	2	CYP51A1,PLXND1,PDK4,UPF1,SPPL2B,MYCBP2,C19ORF60,CRLF1,TMEM132A,CACNA1G,ARSD,TRAPPC6A,PIGQ,MPND,MGST1,ST3GAL1,REV3L,FYN,DCN,PRICKLE3,ELOVL5,IGF1,SNAI2,OSBPL5,ABCC2,AGPAT4,IFNGR1,B4GALT7,TNC,RETSAT,ARHGAP6,GOPC,LMO3,H6PD,LTBP1,LETMD1,CYBA,MSMO1,AKR7A2,PTPRN,TRAF3IP2,PTPRU,COL11A1,SPAG4,CDON,HIPK2,TMEM161A,CALCRL,IDI1,PPAP2A,HDAC4,FGFR3,IP6K2,TGFBR3,NEDD4,SLC44A1,DGCR2,LMCD1,ALDH3A2,ACAP1,CA12,FOSL2…
0.0397	10860	719	685	0.953	0.063	TF:M02101_1	tf	4	Factor: myogenin; motif: CAGCTG; match class: 1	3	CYP51A1,PLXND1,PDK4,UPF1,SPPL2B,MYCBP2,C19ORF60,CRLF1,TMEM132A,CACNA1G,ARSD,TRAPPC6A,PIGQ,MPND,MGST1,ST3GAL1,REV3L,FYN,DCN,PRICKLE3,ELOVL5,IGF1,SNAI2,OSBPL5,ABCC2,AGPAT4,IFNGR1,B4GALT7,TNC,RETSAT,ARHGAP6,GOPC,LMO3,H6PD,LTBP1,LETMD1,CYBA,MSMO1,AKR7A2,PTPRN,TRAF3IP2,PTPRU,COL11A1,SPAG4,CDON,HIPK2,TMEM161A,CALCRL,IDI1,PPAP2A,HDAC4,FGFR3,IP6K2,TGFBR3,NEDD4,SLC44A1,DGCR2,LMCD1,ALDH3A2,ACAP1,CA12,FOSL2…
0.0031	5589	719	399	0.555	0.071	TF:M08905_0	tf	4	Factor: TIEG1; motif: GGSGGKGNNN; match class: 0	2	UPF1,SPPL2B,C19ORF60,CRLF1,CACNA1G,PIGQ,MPND,ST3GAL1,REV3L,SNAI2,AGPAT4,IFNGR1,ARHGAP6,LMO3,H6PD,LTBP1,CYBA,MSMO1,AKR7A2,LAMA3,PTPRN,TRAF3IP2,PTPRU,COL11A1,CDON,TMEM161A,CALCRL,IDI1,HDAC4,FGFR3,IP6K2,TGFBR3,NEDD4,DGCR2,ALDH3A2,ACAP1,CA12,FOSL2,GPC4,FGFR1,MAP2,SLC27A5,NOA1,C3ORF18,ZBTB25,IRAK3,RAB11FIP3,NAT14,NRCAM,SLC22A17,PTGS1,SORBS1,FKBP5,PCSK5,OCEL1,SUSD2,GGT5,PATZ1,GCAT,PACSIN2,HMOX1,ARSA,LG…
0.00785	5813	719	410	0.57	0.071	TF:M02281_0	tf	4	Factor: SP1; motif: CCCCKCCCCC; match class: 0	2	PLXND1,CRLF1,CACNA1G,PIGQ,MGST1,ST3GAL1,REV3L,FYN,PRICKLE3,ELOVL5,OSBPL5,AGPAT4,IFNGR1,B4GALT7,H6PD,LTBP1,CYBA,MSMO1,AKR7A2,LAMA3,PTPRN,PTPRU,COL11A1,SPAG4,HIPK2,IDI1,FGFR3,IP6K2,SLC44A1,DGCR2,LMCD1,ACAP1,FOSL2,PLXNA2,GPC4,DGKD,FGFR1,MAP2,NEBL,BRINP1,AACS,SLC27A5,ZBTB25,RAB11FIP3,NAT14,NRCAM,LAMB1,SLC22A17,PTGS1,SORBS1,FKBP5,PCSK5,OCEL1,RNF215,PATZ1,GCAT,PACSIN2,ARSA,NFKBIA,ISM1,JAG1,CST3,SYNDIG1…
3.44e-06	6411	719	464	0.645	0.072	TF:M02023_0	tf	4	Factor: MAZ; motif: NKGGGAGGGGRGGR; match class: 0	2	PLXND1,MYCBP2,CRLF1,TMEM132A,CACNA1G,TRAPPC6A,PIGQ,MPND,ST3GAL1,REV3L,FYN,PRICKLE3,ELOVL5,IGF1,OSBPL5,ABCC2,AGPAT4,IFNGR1,B4GALT7,LMO3,H6PD,LTBP1,CYBA,AKR7A2,PTPRN,TRAF3IP2,PTPRU,COL11A1,CDON,HIPK2,IDI1,PPAP2A,HDAC4,FGFR3,NEDD4,DGCR2,LMCD1,ALDH3A2,FOSL2,GPC4,DGKD,FGFR1,MAP2,BRINP1,SESN1,STK17B,AACS,PLOD1,SLC27A5,EPDR1,ITPKC,NID2,ZBTB25,NAT14,NRCAM,SLC7A8,PTGS1,SORBS1,FKBP5,PCSK5,SUSD2,RNF215,PATZ…
0.00134	3506	719	271	0.377	0.077	TF:M02023_1	tf	4	Factor: MAZ; motif: NKGGGAGGGGRGGR; match class: 1	3	PLXND1,MYCBP2,CRLF1,TMEM132A,CACNA1G,TRAPPC6A,ST3GAL1,REV3L,FYN,PRICKLE3,B4GALT7,LTBP1,CYBA,COL11A1,CDON,HIPK2,IDI1,FGFR3,LMCD1,FOSL2,GPC4,DGKD,FGFR1,MAP2,STK17B,SLC27A5,ITPKC,ZBTB25,NAT14,PTGS1,SORBS1,FKBP5,PCSK5,SUSD2,RNF215,PATZ1,GCAT,PACSIN2,NFKBIA,SNPH,JAG1,CST3,CDH20,ABCD1,TSC22D1,ZNF423,MMP15,NME3,HAGHL,XYLT1,EEF1D,GYS1,MEIS3,ARRDC2,COMP,TMEM59L,DLX5,NPTX2,RARRES2,KAZALD1,SH3PXD2A,DKK1,SMA…
3.05e-05	3680	719	291	0.405	0.079	TF:M01072_0	tf	4	Factor: HIC1; motif: NSNNNNTGCCCSSNN; match class: 0	2	CYP51A1,PLXND1,PDK4,SPPL2B,CRLF1,TMEM132A,CACNA1G,TRAPPC6A,PIGQ,ST3GAL1,REV3L,PRICKLE3,ELOVL5,OSBPL5,TNC,GOPC,LAMA3,PTPRU,CDON,HIPK2,PPAP2A,FGFR3,SLC44A1,FOSL2,PLXNA2,GPC4,GPR137B,FGFR1,NOA1,ITPKC,NID2,SMOX,NAT14,NRCAM,SLC22A17,PTGS1,SORBS1,FKBP5,OCEL1,SUSD2,RNF215,PATZ1,ARSA,NFKBIA,ISM1,JAG1,SYNDIG1,CDH20,MID1,ABCD1,HTR2A,RGCC,TSC22D1,ZNF423,NME3,CRISPLD2,HAGHL,METRN,FZD3,GSR,MEIS3,ARRDC2,TMEM59…
1.26e-05	1109	719	114	0.159	0.103	TF:M01072_1	tf	4	Factor: HIC1; motif: NSNNNNTGCCCSSNN; match class: 1	3	PLXND1,PDK4,CRLF1,TMEM132A,CACNA1G,PIGQ,PPAP2A,FGFR3,GPR137B,ITPKC,NAT14,OCEL1,SUSD2,RNF215,PATZ1,ISM1,JAG1,ABCD1,ZNF423,NME3,HAGHL,MEIS3,TMEM59L,NPTX2,PIGL,MMD,CRYAB,UST,PDE10A,WNT5A,EPAS1,ERRFI1,TBX2,PDZRN3,HOXC13,MXD4,FAM78A,HIP1,TST,LRRC4,CDKN1C,SLC6A8,WASF3,ARNTL,ANKRD16,COL4A2,DUSP6,GREB1L,SLC16A3,PTPRG,CHST7,NAPRT,GSN,SURF1,FOXO1,ITPR1,THRB,RNF144A,ACSL1,ZFP36L2,GPD1L,BCL2L11,FAM167A,APCDD…
1.2e-05	4479	719	344	0.478	0.077	TF:M00469_0	tf	4	Factor: AP-2alpha; motif: GCCNNNRGS; match class: 0	2	PLXND1,SPPL2B,CRLF1,CACNA1G,ARSD,TRAPPC6A,PIGQ,MPND,ST3GAL1,REV3L,PRICKLE3,OSBPL5,TNC,CYBA,MSMO1,PTPRN,TRAF3IP2,PTPRU,SPAG4,IDI1,PPAP2A,HDAC4,FGFR3,DGCR2,ALDH3A2,FOSL2,GPC4,DGKD,GPR137B,FGFR1,BRINP1,STK17B,PLOD1,ITPKC,SMOX,ZBTB25,IRAK3,RAB11FIP3,NAT14,NRCAM,LAMB1,PCSK5,GGT5,RNF215,PATZ1,HSCB,PACSIN2,HMOX1,ARSA,NFKBIA,ISM1,JAG1,SYNDIG1,MID1,CHRDL1,ABCD1,TSC22D1,ZNF423,MMP15,NME3,HAGHL,EEF1D,GSR,GY…
0.00124	3013	719	239	0.332	0.079	TF:M00469_1	tf	4	Factor: AP-2alpha; motif: GCCNNNRGS; match class: 1	3	CRLF1,CACNA1G,ARSD,PIGQ,MPND,REV3L,PRICKLE3,OSBPL5,TNC,CYBA,TRAF3IP2,PTPRU,SPAG4,PPAP2A,HDAC4,FGFR3,ALDH3A2,FOSL2,DGKD,GPR137B,FGFR1,BRINP1,STK17B,ITPKC,SMOX,ZBTB25,RAB11FIP3,NAT14,NRCAM,LAMB1,PCSK5,GGT5,RNF215,PATZ1,HSCB,HMOX1,ARSA,NFKBIA,ISM1,JAG1,CHRDL1,ABCD1,ZNF423,MMP15,NME3,HAGHL,EEF1D,GSR,MEIS3,COMP,TMEM59L,EPHB6,NPTX2,PRUNE2,KAZALD1,SMARCD2,FAM20A,MMD,ALDOC,SH3D19,TPI1,MAN1A1,UST,PDE10A,A…
0.0448	5913	719	411	0.572	0.07	TF:M04617_0	tf	4	Factor: LRF; motif: NGNAGNGGGTYN; match class: 0	2	CYP51A1,TFPI,PLXND1,SPPL2B,C19ORF60,CRLF1,TMEM132A,CACNA1G,ARSD,PIGQ,PRICKLE3,ELOVL5,IGF1,OSBPL5,AGPAT4,LTBP1,LETMD1,CYBA,MSMO1,LAMA3,PTPRN,PTPRU,SPAG4,CDON,HIPK2,TMEM161A,HDAC4,FGFR3,IP6K2,NEDD4,ALDH3A2,ACAP1,CA12,FOSL2,TPD52,ACACB,GPC4,GPR137B,FGFR1,MAP2,BRINP1,AACS,PLOD1,SLC27A5,NOA1,ITPKC,EDEM2,SMOX,ZBTB25,RAB11FIP3,NAT14,LAMB1,SLC22A17,SORBS1,FKBP5,PCSK5,SCD,OCEL1,SUSD2,GGT5,PATZ1,HSCB,PACSI…
0.00883	6169	719	431	0.599	0.07	TF:M00051_0	tf	4	Factor: NF-kappaB; motif: GGGGATYCCC; match class: 0	2	PDK4,UPF1,MYCBP2,C19ORF60,CRLF1,TMEM132A,CACNA1G,ARSD,PIGQ,MPND,FYN,PRICKLE3,OSBPL5,IFNGR1,RETSAT,ARHGAP6,GOPC,LTBP1,CYBA,MSMO1,AKR7A2,LAMA3,PTPRU,COL11A1,SPAG4,CDON,TMEM161A,PPAP2A,HDAC4,FGFR3,IP6K2,TGFBR3,SLC44A1,DGCR2,LMCD1,CA12,FOSL2,PLXNA2,TPD52,ACACB,GPC4,FGFR1,BRINP1,AACS,PLOD1,SLC27A5,EPDR1,ITPKC,NID2,C3ORF18,IRAK3,RAB11FIP3,NAT14,LAMB1,PTGS1,SORBS1,PCSK5,SCD,OCEL1,SUSD2,GGT5,RNF215,PATZ1…
3.25e-05	3375	719	271	0.377	0.08	TF:M00051_1	tf	4	Factor: NF-kappaB; motif: GGGGATYCCC; match class: 1	3	MYCBP2,CRLF1,TMEM132A,CACNA1G,PIGQ,MPND,FYN,PRICKLE3,OSBPL5,RETSAT,GOPC,LTBP1,CYBA,MSMO1,LAMA3,SPAG4,CDON,TMEM161A,HDAC4,FGFR3,TGFBR3,DGCR2,LMCD1,CA12,FOSL2,PLXNA2,ACACB,BRINP1,AACS,SLC27A5,ITPKC,NID2,C3ORF18,RAB11FIP3,NAT14,LAMB1,PTGS1,SORBS1,PCSK5,OCEL1,ARSA,NFKBIA,ISM1,SNPH,JAG1,CST3,CDH20,LIPG,SRPX,PORCN,TSC22D1,ZNF423,NME3,HAGHL,SFRP1,EEF1D,GYS1,ECH1,MEIS3,HAS1,ARRDC2,COMP,TMEM59L,DLX5,RARRE…
0.000364	4207	719	319	0.444	0.076	TF:M03895_1	tf	62	Factor: CTCF; motif: WGCGCCMYCTAGYGGYN; match class: 1	1	PLXND1,PDK4,C19ORF60,CRLF1,TMEM132A,CACNA1G,TRAPPC6A,PIGQ,ST3GAL1,H6PD,LTBP1,LETMD1,LAMA3,PTPRN,PTPRU,HDAC4,FGFR3,SLC44A1,FOSL2,PLXNA2,DGKD,FGFR1,NEBL,AACS,PLOD1,SLC27A5,EPDR1,PIR,C3ORF18,SMOX,RAB11FIP3,NAT14,SLC22A17,PTGS1,SORBS1,PCSK5,SUSD2,GGT5,PATZ1,NFKBIA,ISM1,JAG1,SYNDIG1,CDH20,SRPX,ABCD1,HTR2A,ZNF423,MMP15,NME3,HAGHL,METRN,PYCARD,ATP8B4,SFRP1,GSR,GYS1,MEGF8,ARRDC2,TMEM59L,EPHB6,MOSPD3,ACTA…
0.0087	3580	719	271	0.377	0.076	TF:M05361_1	tf	52	Factor: Sp6; motif: WGGGCGG; match class: 1	1	PLXND1,SPPL2B,MYCBP2,CRLF1,CACNA1G,ARSD,TRAPPC6A,REV3L,FYN,PRICKLE3,ELOVL5,OSBPL5,H6PD,LTBP1,CYBA,SPAG4,CDON,HIPK2,HDAC4,FGFR3,IP6K2,DGCR2,ALDH3A2,FOSL2,PLXNA2,DGKD,GPR137B,SESN1,SLC27A5,EPDR1,ITPKC,PIR,EDEM2,NAT14,NRCAM,LAMB1,SORBS1,PCSK5,SUSD2,PATZ1,ARSA,NFKBIA,SAMHD1,JAG1,SYNDIG1,CHRDL1,RGCC,TSC22D1,MMP15,NME3,HAGHL,METRN,EEF1D,GSR,MEIS3,MEGF8,HAS1,ARRDC2,COMP,TMEM59L,NPTX2,MOSPD3,DKK1,RASD1,Z…
0.00028	3867	719	298	0.414	0.077	TF:M01201_1	tf	13	Factor: AR; motif: GGNACRNNRTGTWCT; match class: 1	1	CYP51A1,PDK4,ARSD,MPND,ST3GAL1,IGF1,SNAI2,OSBPL5,ARHGAP6,H6PD,MSMO1,LAMA3,TRAF3IP2,PTPRU,CDON,HIPK2,TMEM161A,CALCRL,IDI1,PPAP2A,HDAC4,FGFR3,DGCR2,ALDH3A2,ACAP1,ACACB,DGKD,BRINP1,AACS,SLC27A5,EPDR1,ITPKC,NID2,PIR,C3ORF18,SMOX,ZBTB25,IRAK3,NAT14,NRCAM,SLC7A8,PTGS1,FKBP5,PCSK5,OCEL1,GGT5,PATZ1,PACSIN2,HMOX1,NFKBIA,ISM1,SNPH,CST3,SYNDIG1,LIPG,MID1,ABCD1,HTR2A,RGCC,MMP15,HAGHL,METRN,FZD3,SFRP1,WISP1,E…
0.00147	7829	719	532	0.74	0.068	TF:M04595_1	tf	50	Factor: SALL2; motif: GGGTGGG; match class: 1	1	CYP51A1,PLXND1,PDK4,UPF1,SPPL2B,MYCBP2,C19ORF60,CRLF1,TMEM132A,CACNA1G,ARSD,TRAPPC6A,PIGQ,MPND,ST3GAL1,REV3L,FYN,PRICKLE3,ELOVL5,IGF1,OSBPL5,ABCC2,AGPAT4,B4GALT7,RETSAT,ARHGAP6,LMO3,LTBP1,CYBA,MSMO1,AKR7A2,LAMA3,PTPRN,TRAF3IP2,PTPRU,COL11A1,SPAG4,CDON,HIPK2,TMEM161A,PPAP2A,HDAC4,FGFR3,NEDD4,DGCR2,LMCD1,ACAP1,CA12,FOSL2,GPC4,DGKD,FGFR1,NEBL,BRINP1,SESN1,PLOD1,SLC27A5,NOA1,ITPKC,NID2,EDEM2,C3ORF18,…
0.000191	3024	719	244	0.339	0.081	TF:M03804_1	tf	55	Factor: Tal-1; motif: CAGATGG; match class: 1	1	PLXND1,UPF1,C19ORF60,ARSD,TRAPPC6A,PIGQ,MPND,FYN,OSBPL5,TNC,ARHGAP6,H6PD,LTBP1,PTPRU,FGFR3,IP6K2,SLC44A1,LMCD1,ACAP1,CA12,PLXNA2,ACACB,DGKD,GPR137B,FGFR1,MAP2,AACS,NOA1,ITPKC,PIR,EDEM2,C3ORF18,NAT14,NRCAM,PTGS1,SORBS1,SUSD2,GGT5,RNF215,HMOX1,NFKBIA,PROCR,ISM1,SNPH,LIPG,PORCN,TSC22D1,ZNF423,CRISPLD2,HAGHL,METRN,XYLT1,SQLE,MEGF8,HAS1,COMP,MOSPD3,ACTA2,KAZALD1,SH3PXD2A,DKK1,RASD1,SMARCD2,MMD,MAP2K6,…
1.23e-06	9328	719	626	0.871	0.067	TF:M07289_1	tf	81	Factor: GKLF; motif: NNNRGGNGNGGSN; match class: 1	1	CYP51A1,TFPI,PLXND1,PDK4,UPF1,SPPL2B,MYCBP2,C19ORF60,CRLF1,TMEM132A,CACNA1G,ARSD,TRAPPC6A,PIGQ,ST3GAL1,REV3L,FYN,DCN,PRICKLE3,ELOVL5,OSBPL5,ABCC2,AGPAT4,IFNGR1,B4GALT7,ARHGAP6,GOPC,LMO3,H6PD,LTBP1,CYBA,MSMO1,AKR7A2,LAMA3,PTPRN,TRAF3IP2,PTPRU,COL11A1,SPAG4,CDON,HIPK2,TMEM161A,IDI1,PPAP2A,HDAC4,FGFR3,NEDD4,SLC44A1,LMCD1,ALDH3A2,ACAP1,CA12,FOSL2,PLXNA2,TPD52,GPC4,DGKD,GPR137B,FGFR1,MAP2,NEBL,BRINP1,…
0.0087	3580	719	271	0.377	0.076	TF:M05444_1	tf	73	Factor: CPBP; motif: NGGGCGG; match class: 1	1	PLXND1,SPPL2B,MYCBP2,CRLF1,CACNA1G,ARSD,TRAPPC6A,REV3L,FYN,PRICKLE3,ELOVL5,OSBPL5,H6PD,LTBP1,CYBA,SPAG4,CDON,HIPK2,HDAC4,FGFR3,IP6K2,DGCR2,ALDH3A2,FOSL2,PLXNA2,DGKD,GPR137B,SESN1,SLC27A5,EPDR1,ITPKC,PIR,EDEM2,NAT14,NRCAM,LAMB1,SORBS1,PCSK5,SUSD2,PATZ1,ARSA,NFKBIA,SAMHD1,JAG1,SYNDIG1,CHRDL1,RGCC,TSC22D1,MMP15,NME3,HAGHL,METRN,EEF1D,GSR,MEIS3,MEGF8,HAS1,ARRDC2,COMP,TMEM59L,NPTX2,MOSPD3,DKK1,RASD1,Z…
0.0324	5074	719	361	0.502	0.071	TF:M08867_1	tf	14	Factor: AP2; motif: GCCYGSGGSN; match class: 1	1	PLXND1,UPF1,SPPL2B,CRLF1,CACNA1G,ARSD,TRAPPC6A,PIGQ,MPND,REV3L,FYN,PRICKLE3,OSBPL5,TNC,ARHGAP6,H6PD,LTBP1,CYBA,AKR7A2,LAMA3,PTPRN,PTPRU,SPAG4,HIPK2,IDI1,HDAC4,FGFR3,DGCR2,FOSL2,PLXNA2,GPC4,DGKD,GPR137B,FGFR1,MAP2,NEBL,BRINP1,STK17B,AACS,PLOD1,SLC27A5,ITPKC,C3ORF18,SMOX,ZBTB25,IRAK3,RAB11FIP3,NAT14,NRCAM,SLC22A17,PTGS1,PCSK5,SCD,GGT5,RNF215,PATZ1,HSCB,PACSIN2,HMOX1,ARSA,NFKBIA,ISM1,SNPH,JAG1,CST3,…

## Sheet: Downregulated Total
Table S4. GO analysis (gProfiler) of downregulated (log2(FC)<-1, FDR<0.01) and upregulated (log2(FC)>1, FDR<0.01) transcripts after 24 hours of adipogenic induction identified by sequencing of polysome-associated and total mRNA.
p-value	T	Q	Q&T	Q&T/Q	Q&T/T	term ID	t type	t group	t name	t depth	Q&T list
0.00127	66	925	19	0.021	0.288	GO:0034502	BP	13	protein localization to chromosome	1	CENPQ,SPDL1,NDC80,CTCF,EZH2,TTK,CENPA,DKC1,RPA1,BRCA2,CDCA5,BUB1B,PLK1,CDT1,CDK1,ESCO2,MTBP,AURKB,HIST1H1B
8.19e-05	19	925	11	0.012	0.579	GO:0071459	BP	13	protein localization to chromosome, centromeric region	2	CENPQ,SPDL1,NDC80,CTCF,TTK,CENPA,BUB1B,CDT1,CDK1,MTBP,AURKB
0.0022	16	925	9	0.01	0.562	GO:0034501	BP	13	protein localization to kinetochore	3	CENPQ,SPDL1,NDC80,TTK,BUB1B,CDT1,CDK1,MTBP,AURKB
0.0187	1476	925	161	0.174	0.109	GO:0008219	BP	37	cell death	1	STPG1,CYP26B1,TNFRSF12A,PLAUR,BRCA1,CD44,FNIP2,ERBB3,NGEF,RAD18,ING3,MCM2,PTGS2,BCAP29,PTPRH,MEF2C,PHLPP1,KCNK2,CYLD,PPP1R15A,AURKA,TPX2,DYNLL1,BIRC5,PK,G2E3,CLSPN,MSH2,DSP,CARD10,TIMP3,SIX4,MYBL2,TRIB3,RASSF2,E2F1,MAPK3,PPP1R13L,ERCC2,PDCD5,MET,SERPINE1,MEOX2,CXCL12,KPNB1,KRT18,VDR,BNIP1,ECT2,FOXP1,STEAP3,EVA1A,FHL2,ARHGEF2,KIF14,UBE2B,IFIT3,IFIT2,HELLS,TEK,INHBA,CIT,PKN1,OPTN,STIL,NRK,IRF1,MCF2…
0.0395	1385	925	151	0.163	0.109	GO:0012501	BP	37	programmed cell death	2	STPG1,CYP26B1,TNFRSF12A,PLAUR,BRCA1,CD44,FNIP2,ERBB3,NGEF,ING3,MCM2,PTGS2,BCAP29,PTPRH,MEF2C,PHLPP1,CYLD,PPP1R15A,AURKA,TPX2,DYNLL1,BIRC5,PK,G2E3,CLSPN,MSH2,DSP,CARD10,TIMP3,SIX4,MYBL2,TRIB3,RASSF2,E2F1,MAPK3,PPP1R13L,ERCC2,PDCD5,MET,SERPINE1,CXCL12,KPNB1,KRT18,VDR,BNIP1,ECT2,FOXP1,STEAP3,EVA1A,FHL2,ARHGEF2,KIF14,UBE2B,IFIT3,IFIT2,HELLS,TEK,INHBA,CIT,PKN1,STIL,NRK,IRF1,MCF2L,TRAF2,YWHAH,PARP2,KRT…
0.0273	25	925	10	0.011	0.4	GO:0070268	BP	37	cornification	3	CYP26B1,DSP,KRT18,KRT34,PKP4,KRT8,KRT19,KRT16,KRT14,KRT81
0.000446	14	925	9	0.01	0.643	GO:0002251	BP	32	organ or tissue specific immune response	1	HIST1H2BJ,IL6,HIST1H2BC,HIST2H2BE,HIST1H2BK,HIST1H2BG,HIST1H2BE,HIST1H2BF,HIST1H2BI
0.00152	12	925	8	0.009	0.667	GO:0002385	BP	32	mucosal immune response	2	HIST1H2BJ,HIST1H2BC,HIST2H2BE,HIST1H2BK,HIST1H2BG,HIST1H2BE,HIST1H2BF,HIST1H2BI
0.000544	11	925	8	0.009	0.727	GO:0002227	BP	32	innate immune response in mucosa	1	HIST1H2BJ,HIST1H2BC,HIST2H2BE,HIST1H2BK,HIST1H2BG,HIST1H2BE,HIST1H2BF,HIST1H2BI
9.88e-08	3759	925	388	0.419	0.103	GO:0032502	BP	5	developmental process	1	CYP26B1,ITGA3,TNFRSF12A,CD9,ANLN,BRCA1,CLDN11,DDX11,TACC3,CNTN1,CD44,GAB2,DNAH5,JADE2,POLQ,USP13,LAMC2,ERBB3,ASB1,FOXJ2,NGEF,ASPM,RAB27A,TRIP13,PRKACA,XRCC1,MCM2,PPP2R3A,PTGS2,NOTCH3,NTN4,WDR62,DLG1,BCAP29,RAPGEF3,RIF1,MEF2C,PHLPP1,ATP8B1,DLG3,KCNK2,KAT6A,CYLD,AURKA,DYNLL1,KIF16B,OSBPL8,PK,G2E3,EZR,MSH2,HIVEP1,DSP,HNRNPH3,CDC7,MICALL1,SUN2,SIX4,GINS1,MYBL2,DOK5,CDC25B,TRIB3,RASSF2,FERMT1,E2F1,FAM…
3.39e-08	3485	925	367	0.397	0.105	GO:0048856	BP	5	anatomical structure development	2	CYP26B1,ITGA3,TNFRSF12A,CD9,ANLN,BRCA1,CLDN11,DDX11,TACC3,CNTN1,CD44,GAB2,DNAH5,JADE2,POLQ,LAMC2,ERBB3,ASB1,FOXJ2,NGEF,ASPM,TRIP13,PRKACA,XRCC1,MCM2,PPP2R3A,PTGS2,NOTCH3,NTN4,WDR62,DLG1,RAPGEF3,RIF1,MEF2C,PHLPP1,ATP8B1,DLG3,KCNK2,KAT6A,CYLD,AURKA,DYNLL1,KIF16B,PK,G2E3,EZR,MSH2,HIVEP1,DSP,HNRNPH3,CDC7,MICALL1,SUN2,SIX4,GINS1,DOK5,CDC25B,RASSF2,FERMT1,E2F1,FAM83D,PLS3,SCML2,FGF9,SGCG,MAPK3,CEP152,T…
0.00101	408	925	62	0.067	0.152	GO:0061061	BP	5	muscle structure development	3	CYP26B1,ERBB3,MEF2C,KCNK2,DSP,SIX4,FGF9,SGCG,MYEF2,WNT2,EZH2,MEOX2,AEBP1,EHD1,RBM24,FOXP1,IGFBP5,FHL2,SDC1,CENPF,LIF,FLNC,SYNE1,KRAS,CCNB1,FHOD3,FLNB,IL6,NOV,MYOF,FGF2,PRICKLE1,MYH15,IGFBP3,NOTCH1,ANKRD1,PAK1,UTRN,NRG1,KIT,RCAN1,LMNA,ATF3,CAPN2,SFMBT1,CFL2,GREM1,SMAD3,CDK1,KRT8,MURC,KRT19,BCL2,HEG1,NR1D2,BDNF,ZBTB18,PLCB1,SMTN,MAFF,SVIL,TEAD4
0.000746	1167	925	139	0.15	0.119	GO:0009888	BP	5	tissue development	3	CYP26B1,ITGA3,CD44,LAMC2,ERBB3,PRKACA,PPP2R3A,PTGS2,NTN4,DLG1,RAPGEF3,MEF2C,DLG3,KCNK2,KIF16B,EZR,DSP,HNRNPH3,SIX4,FERMT1,FAM83D,FGF9,SGCG,MAPK3,CEP152,TJP1,PPP1R13L,ERCC2,SIPA1L3,ITGB8,MET,WNT2,EZH2,MEST,MEOX2,DVL1,SMURF2,CPT1A,CCND1,CORO1C,KRT18,WNT5B,VDR,STX2,TIMELESS,FGF1,FOXP1,IGFBP5,FHL2,SDC1,CENPF,TJP2,INHBA,STIL,NRK,SDC4,KLF2,LIF,PODXL,AJUBA,KRT34,KRAS,MICAL2,LOXL2,CCNB1,FST,FHOD3,ANXA1,F…
8.6e-05	725	925	99	0.107	0.137	GO:0060429	BP	5	epithelium development	4	CYP26B1,CD44,PRKACA,PPP2R3A,NTN4,DLG1,RAPGEF3,MEF2C,DLG3,EZR,DSP,HNRNPH3,SIX4,FERMT1,CEP152,TJP1,ERCC2,SIPA1L3,MET,WNT2,EZH2,MEOX2,DVL1,SMURF2,CPT1A,CCND1,KRT18,WNT5B,VDR,TIMELESS,FGF1,FOXP1,IGFBP5,SDC1,TJP2,INHBA,STIL,SDC4,KLF2,LIF,PODXL,AJUBA,KRT34,KRAS,MICAL2,FST,ANXA1,FLNB,IL6,KIF20B,FGF2,SHROOM3,PRICKLE1,PTPRQ,BRCA2,FRMD6,NTRK3,EPHA2,PLK4,PKP4,PHLDB2,SLIT2,NOTCH1,PAK1,DAB2,RHOC,TIAM1,NRG1,HH…
1.57e-05	2539	925	272	0.294	0.107	GO:0048869	BP	5	cellular developmental process	2	CYP26B1,ITGA3,TNFRSF12A,CD9,ANLN,CNTN1,CD44,GAB2,JADE2,USP13,ERBB3,FOXJ2,NGEF,ASPM,RAB27A,TRIP13,PRKACA,PTGS2,NOTCH3,NTN4,WDR62,DLG1,BCAP29,RAPGEF3,MEF2C,ATP8B1,KAT6A,CYLD,AURKA,OSBPL8,PK,EZR,MSH2,DSP,HNRNPH3,CDC7,MICALL1,SUN2,SIX4,MYBL2,DOK5,CDC25B,TRIB3,RASSF2,E2F1,FAM83D,SUV39H1,FGF9,SGCG,MAPK3,CEP152,TJP1,MYEF2,PPP1R13L,ERCC2,ASF1B,ERF,SIPA1L3,MET,WNT2,SERPINE1,EZH2,DVL1,CXCL12,CPEB3,EHD1,CPT…
0.000282	2397	925	253	0.274	0.106	GO:0030154	BP	5	cell differentiation	3	CYP26B1,ITGA3,TNFRSF12A,CD9,ANLN,CNTN1,GAB2,JADE2,USP13,ERBB3,FOXJ2,NGEF,ASPM,RAB27A,TRIP13,PRKACA,PTGS2,NOTCH3,NTN4,WDR62,BCAP29,RAPGEF3,MEF2C,ATP8B1,KAT6A,CYLD,AURKA,OSBPL8,PK,EZR,MSH2,DSP,HNRNPH3,MICALL1,SUN2,SIX4,MYBL2,DOK5,CDC25B,TRIB3,RASSF2,E2F1,FAM83D,SUV39H1,FGF9,SGCG,MAPK3,CEP152,TJP1,MYEF2,PPP1R13L,ERCC2,ASF1B,ERF,SIPA1L3,MET,WNT2,EZH2,DVL1,CXCL12,CPEB3,EHD1,CPT1A,CCND1,CORO1C,KRT18,WN…
0.00228	345	925	54	0.058	0.157	GO:0030855	BP	5	epithelial cell differentiation	4	CYP26B1,RAPGEF3,MEF2C,EZR,DSP,HNRNPH3,CEP152,TJP1,ERCC2,SIPA1L3,MET,EZH2,CPT1A,CCND1,KRT18,WNT5B,VDR,FOXP1,SDC1,TJP2,KLF2,LIF,PODXL,KRT34,ANXA1,FLNB,SHROOM3,PTPRQ,FRMD6,NTRK3,EPHA2,PLK4,PKP4,NOTCH1,DAB2,NRG1,ITGA2,BMPER,E2F7,GREM1,SMAD3,CDK1,KRT8,KRT19,RARG,HEG1,TYMS,JUN,APOLD1,MAFF,KRT16,KRT14,KRT81,SETSIP
0.00145	1655	925	183	0.198	0.111	GO:0009653	BP	5	anatomical structure morphogenesis	2	CYP26B1,ITGA3,TNFRSF12A,CD9,BRCA1,CD44,GAB2,JADE2,FOXJ2,NGEF,PRKACA,PTGS2,NOTCH3,NTN4,DLG1,RAPGEF3,MEF2C,ATP8B1,DLG3,AURKA,KIF16B,PK,EZR,DSP,CDC7,SIX4,DOK5,SCML2,FGF9,MAPK3,TJP1,PPP1R13L,ERCC2,LIG1,SIPA1L3,MET,WNT2,SERPINE1,MEOX2,DVL1,CXCL12,VAT1,SMURF2,UGDH,EHD1,CORO1C,KRT18,FOXM1,VDR,STX2,TIMELESS,CAP2,FGF1,ECT2,FOXP1,IGFBP5,FHL2,SDC1,ARHGEF2,AKT3,GBP1,STMN1,KIF14,TEK,INHBA,PKN1,STIL,NRK,SDC4,R…
1e-08	4084	925	420	0.454	0.103	GO:0032501	BP	5	multicellular organismal process	1	CYP26B1,ITGA3,TNFRSF12A,CD9,SYT7,PLAUR,ANLN,BRCA1,CLDN11,DDX11,TACC3,CNTN1,CD44,GAB2,DNAH5,JADE2,PER3,POLQ,PUM2,LAMC2,ERBB3,ASB1,NGEF,ASPM,RAB27A,TRIP13,PRKACA,XRCC1,MCM2,PPP2R3A,PTGS2,NOTCH3,MGLL,NTN4,WDR62,DLG1,RAB7A,BCAP29,RAPGEF3,RIF1,MEF2C,PHLPP1,ATP8B1,DLG3,KCNK2,KAT6A,CYLD,AURKA,DYNLL1,KIF16B,BIRC5,PK,G2E3,EZR,CBX5,MSH2,HIVEP1,ITPR3,DSP,MICALL1,TIMP3,SUN2,SIX4,GINS1,DOK5,CDC25B,RASSF2,FERM…
1.1e-05	3210	925	331	0.358	0.103	GO:0007275	BP	5	multicellular organism development	2	CYP26B1,ITGA3,TNFRSF12A,CD9,ANLN,BRCA1,CLDN11,DDX11,TACC3,CNTN1,CD44,GAB2,DNAH5,JADE2,POLQ,LAMC2,ERBB3,ASB1,NGEF,ASPM,PRKACA,XRCC1,MCM2,PPP2R3A,PTGS2,NOTCH3,NTN4,WDR62,DLG1,RAPGEF3,RIF1,MEF2C,PHLPP1,ATP8B1,DLG3,KCNK2,KAT6A,CYLD,AURKA,DYNLL1,KIF16B,PK,G2E3,EZR,MSH2,HIVEP1,DSP,MICALL1,SUN2,SIX4,GINS1,DOK5,RASSF2,FERMT1,E2F1,FAM83D,PLS3,FGF9,SGCG,MAPK3,TJP1,MYEF2,PPP1R13L,ERCC2,ASF1B,SIPA1L3,ITGB8,M…
4.64e-05	2865	925	298	0.322	0.104	GO:0048731	BP	5	system development	3	CYP26B1,ITGA3,TNFRSF12A,CD9,ANLN,BRCA1,CLDN11,TACC3,CNTN1,CD44,GAB2,DNAH5,JADE2,POLQ,LAMC2,ERBB3,ASB1,NGEF,ASPM,PRKACA,XRCC1,MCM2,PTGS2,NOTCH3,NTN4,WDR62,DLG1,RAPGEF3,RIF1,MEF2C,PHLPP1,ATP8B1,DLG3,KCNK2,KAT6A,CYLD,AURKA,DYNLL1,EZR,MSH2,DSP,MICALL1,SUN2,SIX4,DOK5,RASSF2,FERMT1,E2F1,FAM83D,PLS3,FGF9,SGCG,MAPK3,MYEF2,PPP1R13L,ERCC2,SIPA1L3,ITGB8,MET,WNT2,SERPINE1,EZH2,MEOX2,AEBP1,DVL1,CXCL12,CPEB3,S…
0.000809	2074	925	222	0.24	0.107	GO:0048513	BP	5	animal organ development	4	CYP26B1,ITGA3,CD9,ANLN,TACC3,CNTN1,CD44,GAB2,DNAH5,ERBB3,ASB1,ASPM,XRCC1,MCM2,PTGS2,NOTCH3,NTN4,WDR62,DLG1,MEF2C,ATP8B1,KCNK2,KAT6A,CYLD,AURKA,DYNLL1,MSH2,DSP,SUN2,SIX4,RASSF2,FERMT1,E2F1,FAM83D,PLS3,FGF9,SGCG,MAPK3,PPP1R13L,ERCC2,SIPA1L3,ITGB8,MET,WNT2,EZH2,MEOX2,AEBP1,DVL1,CXCL12,SMURF2,CCND1,CORO1C,KRT18,WNT5B,VDR,STX2,TIMELESS,MDGA1,SLC29A1,FGF1,KAT2B,FOXP1,GPD2,IGFBP5,FHL2,SDC1,AKT3,STMN1,CE…
0.0279	147	925	28	0.03	0.19	GO:0043588	BP	5	skin development	5	CYP26B1,ITGA3,DSP,FERMT1,ERCC2,MET,KRT18,VDR,IGFBP5,STMN1,INHBA,KRT34,FST,ANXA1,FLNB,EPHA2,PKP4,NOTCH1,ITGA2,LDB2,KRT8,KRT19,BCL2,KRT16,KRT14,PDGFA,LGR4,KRT81
0.0218	245	925	40	0.043	0.163	GO:0007517	BP	5	muscle organ development	5	CYP26B1,ERBB3,MEF2C,KCNK2,DSP,SIX4,FGF9,SGCG,WNT2,MEOX2,AEBP1,FOXP1,CENPF,LIF,CCNB1,FLNB,IL6,FGF2,MYH15,NOTCH1,ANKRD1,PAK1,UTRN,NRG1,RCAN1,ATF3,SFMBT1,CFL2,GREM1,SMAD3,CDK1,MURC,BCL2,HEG1,NR1D2,ZBTB18,SMTN,MAFF,SVIL,TEAD4
0.0139	90	925	21	0.023	0.233	GO:0048634	BP	5	regulation of muscle organ development	6	CYP26B1,ERBB3,MEF2C,KCNK2,SIX4,FGF9,WNT2,FOXP1,CENPF,CCNB1,IL6,FGF2,NOTCH1,PAK1,NRG1,SFMBT1,GREM1,SMAD3,CDK1,BCL2,NR1D2
0.00329	1039	925	124	0.134	0.119	GO:0040011	BP	5	locomotion	1	ITGA3,TNFRSF12A,PLAUR,ANLN,CD44,GAB2,DNAH5,LAMC2,ERBB3,ASPM,PTGS2,NTN4,GTSE1,RAB7A,MEF2C,OSBPL8,EZR,SUN2,SIX4,DOK5,FERMT1,FAM83D,PLP2,MAPK3,CEMIP,PLAT,MET,SERPINE1,MEOX2,DVL1,CXCL12,SMC3,SMURF2,CORO1C,WNT5B,MDGA1,FGF1,FOXP1,CCDC88A,IGFBP5,SDC1,SSX2IP,KIF14,UBE2B,TEK,PLAU,PKN1,SDC4,RAC2,PODXL,AJUBA,DIAPH1,MATN2,KRAS,LOXL2,DOCK2,ANXA1,DOCK10,IL6,NOV,SPTBN5,KIF20B,SEMA7A,FGF2,ANXA3,NTRK3,EPHA2,PTPRF…
7.1e-18	4641	925	503	0.544	0.108	GO:0071840	BP	5	cellular component organization or biogenesis	1	STPG1,CYP26B1,ITGA3,TNFRSF12A,CD9,SYT7,PLAUR,ANLN,BRCA1,DDX11,TACC3,POLA2,CNTN1,NCAPH2,CD44,CENPQ,GAB2,DNAH5,SPDL1,CAPG,JADE2,RFC2,RAD51,POLQ,FNIP2,ATP9A,PUM2,LAMC2,NGEF,ASPM,RAB27A,ING3,TRIP13,PRKACA,XRCC1,MCM2,NTN4,WDR62,DLG1,RAB7A,MCM6,SPAG5,POLD3,SYNJ2,RAPGEF3,KIF22,RIF1,HSP90AA1,RBL1,DLGAP4,NDC80,MEF2C,ATP8B1,COBLL1,KAT6A,CYLD,PPP1R15A,AURKA,TPX2,DYNLL1,FXYD5,BIRC5,KIF4A,OSBPL8,PK,EZR,CDC45,…
0.00155	2375	925	247	0.267	0.104	GO:0044085	BP	5	cellular component biogenesis	2	CD9,SYT7,ANLN,BRCA1,CENPQ,DNAH5,CAPG,RAD51,POLQ,FNIP2,PUM2,LAMC2,ASPM,RAB27A,TRIP13,PRKACA,MCM2,WDR62,DLG1,RAB7A,SPAG5,RAPGEF3,HSP90AA1,DLGAP4,MEF2C,ATP8B1,COBLL1,KAT6A,CYLD,AURKA,TPX2,DYNLL1,FXYD5,BIRC5,KIF4A,EZR,CDC45,ITPR3,CARD10,CENPM,SIX4,MYBL2,SUV39H1,PLS3,CENPI,MAPK3,CTCF,CCP110,EHD4,CEP152,TJP1,ERCC2,ASF1B,MET,CEP41,DVL1,KPNB1,EHD1,CPT1A,CORO1C,STX2,NEDD9,FBXO5,ECT2,FOXP1,CENPA,CCDC88A,SD…
3.32e-22	4441	925	501	0.542	0.113	GO:0016043	BP	5	cellular component organization	2	STPG1,CYP26B1,ITGA3,TNFRSF12A,CD9,SYT7,PLAUR,ANLN,BRCA1,DDX11,TACC3,POLA2,CNTN1,NCAPH2,CD44,CENPQ,GAB2,DNAH5,SPDL1,CAPG,JADE2,RFC2,RAD51,POLQ,FNIP2,ATP9A,PUM2,LAMC2,NGEF,ASPM,RAB27A,ING3,TRIP13,PRKACA,XRCC1,MCM2,NTN4,WDR62,DLG1,RAB7A,MCM6,SPAG5,POLD3,SYNJ2,RAPGEF3,KIF22,RIF1,HSP90AA1,RBL1,DLGAP4,NDC80,MEF2C,ATP8B1,COBLL1,KAT6A,CYLD,PPP1R15A,AURKA,TPX2,DYNLL1,FXYD5,BIRC5,KIF4A,OSBPL8,PK,EZR,CDC45,…
0.00266	708	925	92	0.099	0.13	GO:0032989	BP	5	cellular component morphogenesis	3	TNFRSF12A,CD9,CD44,GAB2,JADE2,NGEF,NTN4,DLG1,MEF2C,AURKA,EZR,CDC7,SIX4,DOK5,MAPK3,ERCC2,SIPA1L3,MET,DVL1,CXCL12,CORO1C,VDR,CAP2,ECT2,FOXP1,ARHGEF2,GBP1,STMN1,KIF14,TEK,NRK,RHOJ,KLF2,YWHAH,UNC13A,DIAPH1,MATN2,NES,MYH10,KRAS,NGF,FHOD3,ANXA1,DOCK10,FLNB,IL6,SPTBN5,KIF20B,SEMA7A,SHROOM3,PTPRQ,FRMD6,NTRK3,EPHA2,CRABP2,PHLDB2,SLIT2,EPHA5,TENM2,PHIP,SH3KBP1,NOTCH1,ANKRD1,PAK1,GFRA1,PRKCA,TIAM1,NRG1,KIT,…
0.0185	650	925	83	0.09	0.128	GO:0000902	BP	5	cell morphogenesis	4	TNFRSF12A,CD44,GAB2,JADE2,NGEF,NTN4,DLG1,MEF2C,AURKA,EZR,CDC7,DOK5,MAPK3,SIPA1L3,MET,DVL1,CXCL12,CORO1C,VDR,CAP2,ECT2,FOXP1,ARHGEF2,GBP1,STMN1,KIF14,TEK,NRK,RHOJ,KLF2,YWHAH,UNC13A,DIAPH1,MATN2,NES,MYH10,KRAS,NGF,ANXA1,DOCK10,FLNB,IL6,SPTBN5,KIF20B,SEMA7A,SHROOM3,PTPRQ,FRMD6,NTRK3,EPHA2,CRABP2,SLIT2,EPHA5,TENM2,PHIP,SH3KBP1,NOTCH1,PAK1,GFRA1,PRKCA,TIAM1,NRG1,KIT,EPB41,FMNL3,DLC1,APBB1,GREM1,AXL,IL…
1.71e-24	2904	925	374	0.404	0.129	GO:0006996	BP	5	organelle organization	3	STPG1,CYP26B1,SYT7,PLAUR,ANLN,BRCA1,DDX11,TACC3,POLA2,NCAPH2,CENPQ,DNAH5,SPDL1,CAPG,JADE2,RFC2,RAD51,PUM2,ASPM,RAB27A,ING3,TRIP13,PRKACA,XRCC1,MCM2,WDR62,DLG1,RAB7A,MCM6,SPAG5,POLD3,RAPGEF3,KIF22,RIF1,HSP90AA1,RBL1,NDC80,MEF2C,ATP8B1,COBLL1,KAT6A,CYLD,AURKA,TPX2,DYNLL1,BIRC5,KIF4A,OSBPL8,PK,EZR,CDC45,CDC6,MSH2,TBC1D2,DSP,CENPM,SUN2,MCM5,SIX4,GINS1,MYBL2,CDC25B,E2F1,POLA1,SUV39H1,PLS3,JADE3,CENPI,…
1.4e-19	342	925	86	0.093	0.251	GO:0048285	BP	5	organelle fission	4	CYP26B1,ANLN,TACC3,SPDL1,RAD51,ASPM,TRIP13,SPAG5,KIF22,NDC80,AURKA,TPX2,BIRC5,KIF4A,CDC6,MSH2,MYBL2,CDC25B,SMC3,KPNB1,NCAPG,FBXO5,TTK,PAPD7,SMC4,PHF13,CDC20,NEK2,CENPF,KIF14,UBE2B,MASTL,NCAPH,KIF18A,ZWINT,CKS2,DLGAP5,PKMYT1,LIF,SGOL1,TOP2A,CCNB1,CDCA8,ESPL1,BRIP1,SMC2,NUSAP1,KIF23,KIF11,KIF20B,CENPE,BRCA2,KIF2C,FANCD2,PHIP,CDCA5,MKI67,DSN1,NCAPD3,FMN2,BUB1B,CDC25C,RACGAP1,MAD2L1,PTTG1,SUN1,PLK1,C…
1.47e-23	303	925	86	0.093	0.284	GO:0000280	BP	5	nuclear division	5	CYP26B1,ANLN,TACC3,SPDL1,RAD51,ASPM,TRIP13,SPAG5,KIF22,NDC80,AURKA,TPX2,BIRC5,KIF4A,CDC6,MSH2,MYBL2,CDC25B,SMC3,KPNB1,NCAPG,FBXO5,TTK,PAPD7,SMC4,PHF13,CDC20,NEK2,CENPF,KIF14,UBE2B,MASTL,NCAPH,KIF18A,ZWINT,CKS2,DLGAP5,PKMYT1,LIF,SGOL1,TOP2A,CCNB1,CDCA8,ESPL1,BRIP1,SMC2,NUSAP1,KIF23,KIF11,KIF20B,CENPE,BRCA2,KIF2C,FANCD2,PHIP,CDCA5,MKI67,DSN1,NCAPD3,FMN2,BUB1B,CDC25C,RACGAP1,MAD2L1,PTTG1,SUN1,PLK1,C…
5.28e-33	992	925	196	0.212	0.198	GO:0051276	BP	5	chromosome organization	4	BRCA1,DDX11,TACC3,POLA2,NCAPH2,CENPQ,SPDL1,JADE2,RFC2,RAD51,ING3,TRIP13,XRCC1,MCM2,MCM6,SPAG5,POLD3,KIF22,RIF1,HSP90AA1,RBL1,NDC80,KAT6A,AURKA,DYNLL1,BIRC5,KIF4A,CDC45,CDC6,MSH2,CENPM,MCM5,GINS1,POLA1,SUV39H1,JADE3,CENPI,MAPK3,CTCF,MCM4,ERCC2,ASF1B,EZH2,SMC3,KPNB1,NCAPG,TTK,PAPD7,SMC4,KAT2B,CENPA,PHF13,CDC20,NEK2,CENPF,STAG1,KIF14,DCLRE1B,UBE2B,PHF19,NRDE2,HELLS,NCAPH,KIF18A,ZWINT,PKN1,CENPK,CDK2…
5.26e-29	243	925	83	0.09	0.342	GO:0071103	BP	5	DNA conformation change	5	DDX11,NCAPH2,CENPQ,RAD51,MCM2,MCM6,KAT6A,CDC45,CENPM,MCM5,GINS1,CENPI,CTCF,MCM4,ERCC2,ASF1B,NCAPG,PAPD7,SMC4,CENPA,PHF13,HELLS,NCAPH,CENPK,HJURP,HIST1H1D,HIST1H1A,HIST1H2BJ,MIS18BP1,GINS2,TOP2A,CCNB1,ANXA1,BRIP1,SMC2,ANP32B,HMGA1,NUSAP1,CENPO,SMARCAL1,ANP32E,CDCA5,NCAPG2,HMGA2,NCAPD3,CENPU,CHAF1B,CENPN,MCM7,CHAF1A,CDK1,HIST1H2BC,HIST1H1B,HIST2H2BE,HIST1H2BL,HIST1H1C,H2AFX,HIST1H3J,BLM,HIST1H2BK,C…
7.76e-30	166	925	69	0.075	0.416	GO:0006323	BP	5	DNA packaging	6	NCAPH2,CENPQ,MCM2,KAT6A,CENPM,CENPI,CTCF,ASF1B,NCAPG,PAPD7,SMC4,CENPA,PHF13,HELLS,NCAPH,CENPK,HJURP,HIST1H1D,HIST1H1A,HIST1H2BJ,MIS18BP1,TOP2A,CCNB1,SMC2,ANP32B,HMGA1,NUSAP1,CENPO,ANP32E,CDCA5,NCAPG2,HMGA2,NCAPD3,CENPU,CHAF1B,CENPN,CHAF1A,CDK1,HIST1H2BC,HIST1H1B,HIST2H2BE,HIST1H2BL,HIST1H1C,H2AFX,HIST1H3J,HIST1H2BK,CENPW,HIST2H3C,HIST2H2BF,HIST2H3A,SETSIP,HIST1H2BN,HIST2H4B,HIST2H4A,HIST1H2BM,HIS…
1.95e-06	29	925	15	0.016	0.517	GO:0030261	BP	5	chromosome condensation	7	NCAPH2,NCAPG,PAPD7,SMC4,PHF13,NCAPH,TOP2A,CCNB1,SMC2,NUSAP1,CDCA5,NCAPG2,HMGA2,NCAPD3,CDK1
0.000315	155	925	33	0.036	0.213	GO:0032200	BP	5	telomere organization	5	POLA2,RFC2,RAD51,XRCC1,POLD3,RIF1,HSP90AA1,POLA1,MAPK3,NEK2,DCLRE1B,DKC1,RPA1,RFC3,SMARCAL1,HNRNPD,BRCA2,NEK7,FEN1,EXO1,POLE,AURKB,HIST1H3J,BLM,HIST2H4B,HIST2H4A,HIST1H3G,HIST1H3B,HIST1H4L,HIST1H4I,HIST1H4D,HIST1H3C,HIST1H4A
2e-23	876	925	163	0.176	0.186	GO:0007010	BP	5	cytoskeleton organization	4	ANLN,BRCA1,TACC3,DNAH5,SPDL1,CAPG,ASPM,WDR62,DLG1,SPAG5,RAPGEF3,NDC80,MEF2C,COBLL1,CYLD,AURKA,TPX2,BIRC5,KIF4A,PK,EZR,DSP,SUN2,SIX4,MYBL2,PLS3,KATNAL1,MAPK3,CCP110,CEP152,SIPA1L3,MET,DVL1,CXCL12,KPNB1,CORO1C,KRT18,NEDD9,FBXO5,CAP2,TTK,KIF20A,FOXP1,CENPA,CCDC88A,ARHGEF2,MAP7D1,SSX2IP,CDC20,STMN1,NEK2,UBE2B,TEK,KIF18A,CIT,CDK2,TUBA1B,STIL,SDC4,RHOJ,YEATS4,AUNIP,RAC2,MYO1B,AJUBA,SGOL1,CNN1,CLIP1,SYN…
0.00658	412	925	60	0.065	0.146	GO:0097435	BP	5	supramolecular fiber organization	3	CAPG,DLG1,RAPGEF3,MEF2C,COBLL1,EZR,DSP,SIX4,PLS3,MET,DVL1,CXCL12,KPNB1,NEDD9,FBXO5,CAP2,FOXP1,CCDC88A,ARHGEF2,STMN1,LTBP2,KIF18A,CIT,SDC4,RAC2,MYO1B,CLIP1,DIAPH1,MICAL2,LOXL2,FHOD3,CKAP2,FCHSD2,SPTBN5,KIF2C,PHLDB2,SLIT2,ANKRD1,PAK1,FMN2,DLC1,CFL2,GREM1,SMAD3,TNXB,KRT8,KRT19,BCL2,DES,CKAP5,CDC42EP4,KIF18B,KIF24,KRT14,STMN3,MYO1C,HSPA1A,MZT1,EMP2,FMN1
4.95e-07	2125	925	242	0.262	0.114	GO:0022607	BP	5	cellular component assembly	3	CD9,SYT7,ANLN,BRCA1,CENPQ,DNAH5,CAPG,RAD51,POLQ,FNIP2,PUM2,LAMC2,ASPM,TRIP13,PRKACA,MCM2,WDR62,DLG1,RAB7A,SPAG5,RAPGEF3,HSP90AA1,DLGAP4,MEF2C,ATP8B1,COBLL1,KAT6A,CYLD,AURKA,TPX2,DYNLL1,FXYD5,BIRC5,KIF4A,EZR,CDC45,ITPR3,CARD10,CENPM,SIX4,MYBL2,PLS3,CENPI,MAPK3,CTCF,CCP110,EHD4,CEP152,TJP1,ERCC2,ASF1B,MET,CEP41,DVL1,KPNB1,EHD1,CPT1A,CORO1C,STX2,NEDD9,FBXO5,ECT2,FOXP1,CENPA,CCDC88A,SDC1,ARHGEF2,SSX2…
0.00626	593	925	79	0.085	0.133	GO:0070925	BP	5	organelle assembly	4	SYT7,ANLN,BRCA1,DNAH5,PUM2,ASPM,PRKACA,WDR62,RAB7A,SPAG5,HSP90AA1,MEF2C,CYLD,AURKA,TPX2,DYNLL1,BIRC5,KIF4A,EZR,SIX4,MYBL2,CCP110,CEP152,CEP41,KPNB1,EHD1,FBXO5,FOXP1,CENPA,CCDC88A,SDC1,ARHGEF2,SSX2IP,CDC20,NEK2,CENPF,UBE2B,WDR34,CDK2,STIL,SDC4,HAUS8,FHOD3,CDK5RAP2,KIF23,KIF11,CENPE,NEDD1,TCHP,PLK4,PLK2,CEP78,NOTCH1,ANKRD1,PIP4K2A,NEK7,TMEM237,SASS6,RACGAP1,POC1A,CFL2,PLK1,PATL1,CDK1,KRT8,KRT19,CEP…
1.02e-08	617	925	99	0.107	0.16	GO:0006325	BP	5	chromatin organization	3	BRCA1,DDX11,CENPQ,JADE2,ING3,MCM2,RIF1,RBL1,KAT6A,AURKA,CDC45,CENPM,SUV39H1,JADE3,CENPI,MAPK3,CTCF,ASF1B,EZH2,KAT2B,CENPA,PHF13,UBE2B,PHF19,NRDE2,HELLS,PKN1,CENPK,CDK2,HJURP,HIST1H1D,HIST1H1A,HIST1H2BJ,DEK,YEATS4,LIF,MIS18BP1,LOXL2,CCNB1,ANP32B,HMGA1,CENPO,BRCA2,ANP32E,CCNA2,NTMT1,MKI67,HMGA2,CENPU,PRKCA,ATAD2,CHAF1B,DTX3L,SFMBT1,PBRM1,APBB1,CENPN,CHAF1A,CDK1,AURKB,HIST1H2BC,HIST1H1B,HIST2H2BE,HI…
4.21e-06	39	925	17	0.018	0.436	GO:0061641	BP	5	CENP-A containing chromatin organization	4	CENPQ,CENPM,CENPI,CENPA,CENPK,HJURP,MIS18BP1,CENPO,CENPU,CENPN,CENPW,HIST2H4B,HIST2H4A,HIST1H4L,HIST1H4I,HIST1H4D,HIST1H4A
5.8e-20	156	925	56	0.061	0.359	GO:0006333	BP	5	chromatin assembly or disassembly	4	CENPQ,MCM2,KAT6A,CENPM,CENPI,CTCF,ASF1B,CENPA,HELLS,CENPK,HJURP,HIST1H1D,HIST1H1A,HIST1H2BJ,MIS18BP1,ANP32B,HMGA1,CENPO,ANP32E,HMGA2,CENPU,CHAF1B,CENPN,CHAF1A,HIST1H2BC,HIST1H1B,HIST2H2BE,HIST1H2BL,HIST1H1C,H2AFX,HIST1H3J,HIST1H2BK,TLK1,CENPW,HIST2H3C,HIST2H2BF,HIST2H3A,SETSIP,HIST1H2BN,HIST2H4B,HIST2H4A,HIST1H2BM,HIST1H2BG,HIST1H3G,HIST1H3B,HIST1H2BE,HIST1H2BO,HIST1H4L,HIST1H2BH,HIST1H4I,HIST1H2…
9.39e-23	135	925	55	0.059	0.407	GO:0031497	BP	5	chromatin assembly	5	CENPQ,MCM2,KAT6A,CENPM,CENPI,CTCF,ASF1B,CENPA,HELLS,CENPK,HJURP,HIST1H1D,HIST1H1A,HIST1H2BJ,MIS18BP1,ANP32B,HMGA1,CENPO,ANP32E,HMGA2,CENPU,CHAF1B,CENPN,CHAF1A,HIST1H2BC,HIST1H1B,HIST2H2BE,HIST1H2BL,HIST1H1C,H2AFX,HIST1H3J,HIST1H2BK,CENPW,HIST2H3C,HIST2H2BF,HIST2H3A,SETSIP,HIST1H2BN,HIST2H4B,HIST2H4A,HIST1H2BM,HIST1H2BG,HIST1H3G,HIST1H3B,HIST1H2BE,HIST1H2BO,HIST1H4L,HIST1H2BH,HIST1H4I,HIST1H2BB,HI…
1.93e-07	61	925	23	0.025	0.377	GO:0050000	BP	5	chromosome localization	1	CENPQ,SPDL1,SPAG5,KIF22,NDC80,FAM83D,KPNB1,CENPF,KIF14,UBE2B,KIF18A,DLGAP5,CCNB1,CDCA8,CENPE,KIF2C,CDCA5,FMN2,SUN1,CDT1,CHMP6,NUP62,KIFC1
1.3e-07	60	925	23	0.025	0.383	GO:0051303	BP	5	establishment of chromosome localization	2	CENPQ,SPDL1,SPAG5,KIF22,NDC80,FAM83D,KPNB1,CENPF,KIF14,UBE2B,KIF18A,DLGAP5,CCNB1,CDCA8,CENPE,KIF2C,CDCA5,FMN2,SUN1,CDT1,CHMP6,NUP62,KIFC1
0.0144	267	925	43	0.046	0.161	GO:0060249	BP	5	anatomical structure homeostasis	1	POLA2,RFC2,RAD51,XRCC1,RAB7A,POLD3,RIF1,HSP90AA1,POLA1,MAPK3,AKT3,NEK2,DCLRE1B,RAC2,DKC1,RPA1,RFC3,KRAS,IL6,SMARCAL1,BARD1,HNRNPD,BRCA2,NEK7,TNFRSF11B,CFL2,TUB,FEN1,LDB2,BCL2,EXO1,IL20RB,POLE,AURKB,F2R,BLM,POTEJ,HIST2H4B,HIST2H4A,HIST1H4L,HIST1H4I,HIST1H4D,HIST1H4A
0.0478	894	925	105	0.114	0.117	GO:0051674	BP	5	localization of cell	1	ITGA3,TNFRSF12A,ANLN,CD44,DNAH5,LAMC2,ERBB3,ASPM,PTGS2,GTSE1,MEF2C,OSBPL8,SUN2,SIX4,FERMT1,FAM83D,MAPK3,CEMIP,PLAT,MET,SERPINE1,MEOX2,CXCL12,SMURF2,CORO1C,WNT5B,MDGA1,FGF1,FOXP1,CCDC88A,IGFBP5,SDC1,SSX2IP,KIF14,UBE2B,TEK,PLAU,PKN1,SDC4,RAC2,PODXL,AJUBA,DIAPH1,MATN2,KRAS,LOXL2,ANXA1,DOCK10,IL6,NOV,KIF20B,FGF2,ANXA3,NTRK3,EPHA2,PTPRF,ABL2,PHLDB2,SLIT2,IGFBP3,SH3KBP1,NOTCH1,PAK1,DST,DAB2,PRKCA,RHOC,…
1.14e-05	5186	925	494	0.534	0.095	GO:0050896	BP	5	response to stimulus	1	CYP26B1,ITGA3,TNFRSF12A,CD9,SYT7,PLAUR,BRCA1,DDX11,CNTN1,DEPDC1,CD44,ARNTL2,GAB2,JADE2,RFC2,RAD51,POLQ,FNIP2,PUM2,USP13,MCM10,ERBB3,ASB1,NGEF,ASPM,RAB27A,RAD18,TRIP13,PRKACA,XRCC1,MCM2,PTGS2,NOTCH3,MGLL,NTN4,GTSE1,DLG1,RAB7A,APBB1IP,POLD3,RAPGEF3,KIF22,RIF1,HSP90AA1,MEF2C,PHLPP1,ATP8B1,KCNK2,KAT6A,CYLD,PPP1R15A,AURKA,TPX2,DYNLL1,KIF16B,FUS,BIRC5,OSBPL8,PK,EZR,CLSPN,CDC45,CDC6,CBX5,MSH2,HIVEP1,ITP…
1.19e-08	2501	925	283	0.306	0.113	GO:0006950	BP	5	response to stress	2	CYP26B1,TNFRSF12A,CD9,SYT7,PLAUR,BRCA1,DDX11,CD44,RFC2,RAD51,POLQ,FNIP2,PUM2,USP13,MCM10,ERBB3,RAB27A,RAD18,TRIP13,PRKACA,XRCC1,PTGS2,MGLL,GTSE1,DLG1,POLD3,KIF22,RIF1,HSP90AA1,MEF2C,PHLPP1,KCNK2,KAT6A,CYLD,PPP1R15A,AURKA,PK,EZR,CLSPN,CDC45,CBX5,MSH2,ITPR3,DSP,CDC7,TRIB3,RASSF2,E2F1,POLA1,SUV39H1,MAPK3,NFAT5,PLAT,KCNN4,ERCC2,RNASEH2A,LIG1,MET,SERPINE1,EZH2,CXCL12,SMC3,NEIL3,EHD1,CCND1,WNT5B,FOXM1,…
4.91e-05	420	925	67	0.072	0.16	GO:0009611	BP	5	response to wounding	3	TNFRSF12A,CD9,SYT7,PLAUR,CD44,ERBB3,RAB27A,PRKACA,KCNK2,AURKA,CBX5,ITPR3,DSP,MAPK3,PLAT,SERPINE1,EZH2,EHD1,WNT5B,STX2,SDC1,PLAU,SDC4,IRF1,MYH2,RAC2,AJUBA,MATN2,CCNB1,ANXA1,IL6,NOV,MYOF,FGF2,NTRK3,PTPRF,PHLDB2,NOTCH1,PAK1,DST,PRKCA,RHOC,NRG1,ITGA2,YWHAZ,SMAD3,AXL,CDK1,PIK3CD,BCL2,JUN,THBD,F2R,GRIN2A,MAFF,HIST1H3J,PDGFA,SERPINB2,MAFK,HIST2H3C,HIST2H3A,CLIC1,DHFR,AQP1,HIST1H3G,HIST1H3B,HIST1H3C
0.000617	349	925	56	0.061	0.16	GO:0042060	BP	5	wound healing	4	TNFRSF12A,CD9,SYT7,PLAUR,CD44,ERBB3,RAB27A,PRKACA,CBX5,ITPR3,DSP,MAPK3,PLAT,SERPINE1,EZH2,EHD1,WNT5B,STX2,SDC1,PLAU,SDC4,IRF1,MYH2,RAC2,AJUBA,CCNB1,ANXA1,IL6,NOV,MYOF,FGF2,PHLDB2,NOTCH1,PAK1,PRKCA,RHOC,NRG1,ITGA2,YWHAZ,SMAD3,AXL,PIK3CD,THBD,F2R,MAFF,HIST1H3J,PDGFA,SERPINB2,MAFK,HIST2H3C,HIST2H3A,CLIC1,AQP1,HIST1H3G,HIST1H3B,HIST1H3C
4.54e-07	4364	925	435	0.47	0.1	GO:0051716	BP	5	cellular response to stimulus	2	CYP26B1,ITGA3,TNFRSF12A,CD9,PLAUR,BRCA1,DDX11,CNTN1,DEPDC1,CD44,GAB2,JADE2,RFC2,RAD51,POLQ,FNIP2,PUM2,USP13,MCM10,ERBB3,ASB1,NGEF,ASPM,RAD18,TRIP13,PRKACA,XRCC1,MCM2,PTGS2,NOTCH3,MGLL,GTSE1,DLG1,RAB7A,APBB1IP,POLD3,RAPGEF3,KIF22,RIF1,HSP90AA1,MEF2C,PHLPP1,KCNK2,KAT6A,CYLD,PPP1R15A,AURKA,TPX2,DYNLL1,KIF16B,FUS,BIRC5,OSBPL8,PK,EZR,CLSPN,CDC45,CDC6,MSH2,HIVEP1,ITPR3,CDC7,CARD10,MICALL1,TIMP3,PMM1,RI…
0.0158	1560	925	169	0.183	0.108	GO:0033554	BP	5	cellular response to stress	3	BRCA1,DDX11,CD44,RFC2,RAD51,POLQ,FNIP2,USP13,MCM10,RAD18,TRIP13,PRKACA,XRCC1,PTGS2,GTSE1,DLG1,POLD3,KIF22,RIF1,HSP90AA1,MEF2C,PHLPP1,KCNK2,KAT6A,PPP1R15A,AURKA,PK,EZR,CLSPN,CDC45,MSH2,CDC7,TRIB3,RASSF2,E2F1,POLA1,SUV39H1,MAPK3,ERCC2,RNASEH2A,LIG1,MET,EZH2,CXCL12,SMC3,NEIL3,CCND1,FOXM1,RAD51AP1,TIMELESS,SLC29A1,PAPD7,FGF1,ECT2,FOXP1,ARHGEF2,ADPRHL2,DCLRE1B,UBE2B,MASTL,DDX39A,PKN1,OPTN,CDK2,NRK,NUP…
1.04e-06	705	925	103	0.111	0.146	GO:0006974	BP	5	cellular response to DNA damage stimulus	4	BRCA1,DDX11,CD44,RFC2,RAD51,POLQ,FNIP2,MCM10,RAD18,TRIP13,XRCC1,GTSE1,POLD3,KIF22,RIF1,PPP1R15A,AURKA,PK,CLSPN,CDC45,MSH2,CDC7,E2F1,POLA1,SUV39H1,MAPK3,ERCC2,RNASEH2A,LIG1,CXCL12,SMC3,NEIL3,CCND1,FOXM1,RAD51AP1,TIMELESS,PAPD7,DCLRE1B,UBE2B,MASTL,DDX39A,CDK2,DEK,MCM8,PARP2,GINS2,TOP2A,RPA1,FIGNL1,RFC3,CCNB1,BRIP1,HMGA1,IER3,MDC1,ALKBH8,SMARCAL1,BARD1,BRCA2,FANCI,EPHA2,DTL,FANCD2,PLK2,MMS22L,CDCA5,…
1.06e-15	230	925	63	0.068	0.274	GO:0071824	BP	5	protein-DNA complex subunit organization	1	CENPQ,RAD51,MCM2,KAT6A,CDC45,CENPM,CENPI,CTCF,ERCC2,ASF1B,CENPA,CENPF,HELLS,CENPK,HJURP,HIST1H1D,HIST1H1A,HIST1H2BJ,MIS18BP1,RPA1,ANP32B,HMGA1,CENPO,CENPE,ANP32E,CENPU,CHAF1B,CENPN,CDT1,CHAF1A,HIST1H2BC,HIST1H1B,HIST2H2BE,HIST1H2BL,HIST1H1C,H2AFX,XRCC2,TCF4,HIST1H3J,HIST1H2BK,CENPW,HIST2H3C,HIST2H2BF,HIST2H3A,SETSIP,HIST1H2BN,HIST2H4B,HIST2H4A,HIST1H2BM,HIST1H2BG,HIST1H3G,HIST1H3B,HIST1H2BE,HIST1…
4.92e-20	140	925	53	0.057	0.379	GO:0034728	BP	5	nucleosome organization	2	CENPQ,MCM2,KAT6A,CENPM,CENPI,CTCF,ASF1B,CENPA,CENPK,HJURP,HIST1H1D,HIST1H1A,HIST1H2BJ,MIS18BP1,ANP32B,HMGA1,CENPO,ANP32E,CENPU,CHAF1B,CENPN,CHAF1A,HIST1H2BC,HIST1H1B,HIST2H2BE,HIST1H2BL,HIST1H1C,H2AFX,HIST1H3J,HIST1H2BK,CENPW,HIST2H3C,HIST2H2BF,HIST2H3A,SETSIP,HIST1H2BN,HIST2H4B,HIST2H4A,HIST1H2BM,HIST1H2BG,HIST1H3G,HIST1H3B,HIST1H2BE,HIST1H2BO,HIST1H4L,HIST1H2BH,HIST1H4I,HIST1H2BB,HIST1H4D,HIST1…
0.000401	30	925	13	0.014	0.433	GO:0034723	BP	5	DNA replication-dependent nucleosome organization	3	ASF1B,CHAF1B,CHAF1A,HIST1H3J,HIST2H4B,HIST2H4A,HIST1H3G,HIST1H3B,HIST1H4L,HIST1H4I,HIST1H4D,HIST1H3C,HIST1H4A
5.39e-05	50	925	18	0.019	0.36	GO:0034724	BP	5	DNA replication-independent nucleosome organization	3	CENPQ,CENPM,CENPI,ASF1B,CENPA,CENPK,HJURP,MIS18BP1,CENPO,CENPU,CENPN,CENPW,HIST2H4B,HIST2H4A,HIST1H4L,HIST1H4I,HIST1H4D,HIST1H4A
5.34e-17	206	925	61	0.066	0.296	GO:0065004	BP	5	protein-DNA complex assembly	2	CENPQ,RAD51,MCM2,KAT6A,CDC45,CENPM,CENPI,ERCC2,ASF1B,CENPA,CENPF,HELLS,CENPK,HJURP,HIST1H1D,HIST1H1A,HIST1H2BJ,MIS18BP1,RPA1,ANP32B,CENPO,CENPE,ANP32E,CENPU,CHAF1B,CENPN,CDT1,CHAF1A,HIST1H2BC,HIST1H1B,HIST2H2BE,HIST1H2BL,HIST1H1C,H2AFX,XRCC2,TCF4,HIST1H3J,HIST1H2BK,CENPW,HIST2H3C,HIST2H2BF,HIST2H3A,SETSIP,HIST1H2BN,HIST2H4B,HIST2H4A,HIST1H2BM,HIST1H2BG,HIST1H3G,HIST1H3B,HIST1H2BE,HIST1H2BO,HIST1H…
1.49e-06	51	925	20	0.022	0.392	GO:0034508	BP	5	centromere complex assembly	3	CENPQ,CENPM,CENPI,CENPA,CENPF,HELLS,CENPK,HJURP,MIS18BP1,CENPO,CENPE,CENPU,CENPN,CENPW,HIST2H4B,HIST2H4A,HIST1H4L,HIST1H4I,HIST1H4D,HIST1H4A
2.23e-22	118	925	51	0.055	0.432	GO:0006334	BP	5	nucleosome assembly	3	CENPQ,MCM2,KAT6A,CENPM,CENPI,ASF1B,CENPA,CENPK,HJURP,HIST1H1D,HIST1H1A,HIST1H2BJ,MIS18BP1,ANP32B,CENPO,ANP32E,CENPU,CHAF1B,CENPN,CHAF1A,HIST1H2BC,HIST1H1B,HIST2H2BE,HIST1H2BL,HIST1H1C,H2AFX,HIST1H3J,HIST1H2BK,CENPW,HIST2H3C,HIST2H2BF,HIST2H3A,SETSIP,HIST1H2BN,HIST2H4B,HIST2H4A,HIST1H2BM,HIST1H2BG,HIST1H3G,HIST1H3B,HIST1H2BE,HIST1H2BO,HIST1H4L,HIST1H2BH,HIST1H4I,HIST1H2BB,HIST1H4D,HIST1H2BF,HIST1H…
0.000401	30	925	13	0.014	0.433	GO:0006335	BP	5	DNA replication-dependent nucleosome assembly	4	ASF1B,CHAF1B,CHAF1A,HIST1H3J,HIST2H4B,HIST2H4A,HIST1H3G,HIST1H3B,HIST1H4L,HIST1H4I,HIST1H4D,HIST1H3C,HIST1H4A
3.72e-05	49	925	18	0.019	0.367	GO:0006336	BP	5	DNA replication-independent nucleosome assembly	4	CENPQ,CENPM,CENPI,ASF1B,CENPA,CENPK,HJURP,MIS18BP1,CENPO,CENPU,CENPN,CENPW,HIST2H4B,HIST2H4A,HIST1H4L,HIST1H4I,HIST1H4D,HIST1H4A
3.09e-06	43	925	18	0.019	0.419	GO:0031055	BP	5	chromatin remodeling at centromere	1	CENPQ,CENPM,CENPI,CENPA,HELLS,CENPK,HJURP,MIS18BP1,CENPO,CENPU,CENPN,CENPW,HIST2H4B,HIST2H4A,HIST1H4L,HIST1H4I,HIST1H4D,HIST1H4A
8.62e-06	809	925	111	0.12	0.137	GO:0000003	BP	5	reproduction	1	CYP26B1,ITGA3,CD9,CLDN11,RAD51,ASB1,ASPM,TRIP13,PRKACA,PTGS2,DLG1,AURKA,MSH2,SUN2,SIX4,CDC25B,E2F1,CENPI,FGF9,ASF1B,ITGB8,WNT2,SMC3,SMURF2,CCND1,VDR,STX2,FBXO5,TTK,SMC4,IGFBP5,SDC1,CDC20,NEK2,UBE2B,MASTL,NCAPH,ADCY7,KIF18A,INHBA,CDK2,NRK,CKS2,HIST1H1A,MCM8,LIF,SGOL1,NPAS1,SYNE1,TOP2A,KRAS,CCNB1,ANXA1,ESPL1,BRIP1,SMC2,PDE5A,BRCA2,DIAPH3,PLK4,FANCD2,SLIT2,SPATA5,NOTCH1,MKI67,DSN1,NCAPD3,FMN2,BUB1B,…
8.75e-08	1318	925	169	0.183	0.128	GO:0008283	BP	5	cell proliferation	1	CD9,BRCA1,TACC3,GAB2,USP13,LAMC2,MCM10,ERBB3,ASPM,PTGS2,NOTCH3,DLG1,RAPGEF3,MEF2C,DLG3,KCNK2,TPX2,BIRC5,PK,CDC6,CDC7,CDKN3,SIX4,GINS1,CDC25B,FERMT1,E2F1,FAM83D,POLA1,FGF9,ERCC2,PDCD5,MET,WNT2,EZH2,CXCL12,CCND1,FOXM1,VDR,TTK,FGF1,KAT2B,FOXP1,CCDC88A,IGFBP5,ARHGEF2,PRG4,CDC20,CENPF,KIF14,IFIT3,HELLS,TEK,INHBA,PLAU,PKN1,CDK2,STIL,NRK,CKS2,SDC4,IRF1,GRPR,DLGAP5,RAC2,LIF,CNN1,DKC1,FIGNL1,NES,KRAS,LOXL…
0.000909	3720	925	363	0.392	0.098	GO:0023052	BP	5	signaling	1	CYP26B1,ITGA3,TNFRSF12A,CD9,SYT7,PLAUR,BRCA1,DDX11,CNTN1,DEPDC1,CD44,GAB2,JADE2,RFC2,FNIP2,PUM2,ERBB3,ASB1,NGEF,ASPM,PRKACA,PTGS2,NOTCH3,MGLL,NTN4,GTSE1,DLG1,RAB7A,APBB1IP,RAPGEF3,HSP90AA1,DLGAP4,MEF2C,PHLPP1,DLG3,KCNK2,KAT6A,CYLD,PPP1R15A,AURKA,TPX2,DYNLL1,KIF16B,BIRC5,OSBPL8,PK,EZR,MSH2,HIVEP1,ITPR3,DSP,CARD10,TIMP3,RIN3,DOK5,TRIB3,RASSF2,FERMT1,E2F1,FAM83D,PLP2,FGF9,MAPK3,NFAT5,TJP1,PLAT,KCNN4…
0.0437	7507	925	651	0.704	0.087	GO:0065007	BP	5	biological regulation	1	STPG1,CYP26B1,ITGA3,TNFRSF12A,PHTF2,CD9,SYT7,PLAUR,ANLN,BRCA1,SLC7A14,DDX11,TACC3,POLA2,CNTN1,DEPDC1,CD44,ARNTL2,CENPQ,GAB2,SPDL1,CAPG,JADE2,PER3,RFC2,RAD51,POLQ,FNIP2,ATP9A,PUM2,USP13,LAMC2,ERBB3,ASB1,SLC9A7,FOXJ2,NGEF,ASPM,PRR11,RAB27A,RAD18,ING3,TRIP13,PRKACA,HMMR,XRCC1,PPP2R3A,PTGS2,NOTCH3,MGLL,NTN4,GTSE1,DLG1,RAB7A,SPAG5,APBB1IP,POLD3,RAPGEF3,RIF1,SLC4A4,HSP90AA1,RBL1,NDC80,MEF2C,PHLPP1,ATP8…
0.00221	7127	925	631	0.682	0.089	GO:0050789	BP	5	regulation of biological process	2	STPG1,CYP26B1,ITGA3,TNFRSF12A,PHTF2,CD9,SYT7,PLAUR,ANLN,BRCA1,SLC7A14,DDX11,TACC3,CNTN1,DEPDC1,CD44,ARNTL2,CENPQ,GAB2,SPDL1,CAPG,JADE2,PER3,RFC2,RAD51,POLQ,FNIP2,PUM2,USP13,LAMC2,ERBB3,ASB1,FOXJ2,NGEF,ASPM,PRR11,RAB27A,RAD18,ING3,TRIP13,PRKACA,HMMR,XRCC1,PTGS2,NOTCH3,MGLL,NTN4,GTSE1,DLG1,RAB7A,SPAG5,APBB1IP,RAPGEF3,RIF1,HSP90AA1,RBL1,NDC80,MEF2C,PHLPP1,ATP8B1,DLG3,KCNK2,KAT6A,CYLD,PPP1R15A,AURKA,…
0.00424	1759	925	190	0.205	0.108	GO:0051239	BP	5	regulation of multicellular organismal process	3	CYP26B1,ITGA3,TNFRSF12A,CD9,SYT7,PLAUR,BRCA1,CNTN1,JADE2,PER3,PUM2,ERBB3,ASB1,NGEF,ASPM,PRKACA,PTGS2,NOTCH3,MGLL,NTN4,DLG1,RAPGEF3,RIF1,MEF2C,PHLPP1,KCNK2,CYLD,AURKA,EZR,MSH2,ITPR3,DSP,SIX4,RASSF2,FERMT1,FGF9,MAPK3,PLAT,MET,WNT2,SERPINE1,EZH2,MEOX2,DVL1,CXCL12,CPEB3,SMURF2,CCND1,CORO1C,VDR,STX2,FGF1,KAT2B,ECT2,FOXP1,CCDC88A,IGFBP5,ARHGEF2,GBP1,CDC20,CENPF,KIF14,TJP2,TEK,TRIM6,INHBA,PLAU,NRK,LRRFI…
5.37e-05	2479	925	264	0.285	0.106	GO:0048583	BP	5	regulation of response to stimulus	3	CYP26B1,ITGA3,TNFRSF12A,CD9,PLAUR,BRCA1,DDX11,CD44,GAB2,RFC2,RAD51,POLQ,PUM2,USP13,ERBB3,NGEF,ASPM,PRKACA,XRCC1,PTGS2,MGLL,DLG1,RAB7A,RIF1,HSP90AA1,MEF2C,PHLPP1,KCNK2,KAT6A,CYLD,PPP1R15A,AURKA,TPX2,DYNLL1,BIRC5,OSBPL8,PK,EZR,MSH2,CARD10,TIMP3,DOK5,TRIB3,RASSF2,FERMT1,E2F1,FAM83D,FGF9,MAPK3,NFAT5,PLAT,KCNN4,PPP1R13L,PDCD5,SIPA1L3,RASA4,MET,WNT2,SERPINE1,EZH2,DVL1,CXCL12,SMURF2,CCND1,WNT5B,FOXM1,RA…
0.00022	3687	925	364	0.394	0.099	GO:0048518	BP	5	positive regulation of biological process	3	STPG1,CYP26B1,ITGA3,TNFRSF12A,SYT7,PLAUR,ANLN,BRCA1,DDX11,CNTN1,CD44,ARNTL2,CENPQ,GAB2,JADE2,RFC2,RAD51,FNIP2,PUM2,USP13,LAMC2,ERBB3,FOXJ2,NGEF,ASPM,RAB27A,RAD18,ING3,PRKACA,XRCC1,PTGS2,NOTCH3,GTSE1,DLG1,RAB7A,SPAG5,APBB1IP,RAPGEF3,RIF1,HSP90AA1,RBL1,NDC80,MEF2C,KCNK2,KAT6A,CYLD,PPP1R15A,AURKA,TPX2,DYNLL1,BIRC5,OSBPL8,PK,EZR,CLSPN,CDC45,CDC6,MSH2,ITPR3,CDC7,CARD10,TIMP3,SUN2,SIX4,MYBL2,CDC25B,TRI…
0.00635	1581	925	173	0.187	0.109	GO:0050793	BP	5	regulation of developmental process	3	CYP26B1,ITGA3,TNFRSF12A,BRCA1,CNTN1,CD44,JADE2,ERBB3,NGEF,ASPM,PRKACA,PTGS2,NOTCH3,NTN4,DLG1,RAPGEF3,RIF1,MEF2C,PHLPP1,KCNK2,CYLD,AURKA,EZR,MSH2,CDC7,SIX4,TRIB3,RASSF2,FERMT1,E2F1,FGF9,PPP1R13L,WNT2,SERPINE1,EZH2,MEOX2,DVL1,CXCL12,CPEB3,VAT1,SMURF2,EHD1,CCND1,CORO1C,WNT5B,FOXM1,VDR,RBM24,FGF1,KAT2B,ECT2,FOXP1,CCDC88A,IGFBP5,ARHGEF2,GBP1,CDC20,CENPF,KIF14,TJP2,TEK,TRIM6,INHBA,PKN1,NRK,IRF1,RHOJ,YW…
0.0257	788	925	96	0.104	0.122	GO:0051094	BP	5	positive regulation of developmental process	4	CYP26B1,ITGA3,TNFRSF12A,BRCA1,CNTN1,JADE2,ERBB3,ASPM,PTGS2,RAPGEF3,RIF1,MEF2C,CYLD,AURKA,EZR,MSH2,SIX4,FGF9,PPP1R13L,WNT2,SERPINE1,EZH2,DVL1,CXCL12,CPEB3,SMURF2,EHD1,CCND1,CORO1C,WNT5B,VDR,FGF1,ECT2,FOXP1,CDC20,TEK,INHBA,LIF,UNC13A,KRAS,LOXL2,CCNB1,NGF,FST,ANXA1,IL6,HMGA1,KIF20B,SEMA7A,FGF2,PDE5A,ANXA3,NTRK3,CRABP2,ABL2,PHLDB2,SLIT2,IGFBP3,NOTCH1,ANKRD1,PAK1,HMGA2,DAB2,PRKCA,TIAM1,NRG1,KIT,LMNA,A…
0.00199	2177	925	229	0.248	0.105	GO:0023051	BP	5	regulation of signaling	3	CYP26B1,ITGA3,TNFRSF12A,SYT7,PLAUR,BRCA1,CD44,RFC2,PUM2,ERBB3,NGEF,ASPM,PRKACA,PTGS2,MGLL,DLG1,RAB7A,RAPGEF3,MEF2C,PHLPP1,KAT6A,CYLD,PPP1R15A,AURKA,TPX2,DYNLL1,KIF16B,BIRC5,OSBPL8,PK,EZR,ITPR3,CARD10,TIMP3,DOK5,TRIB3,RASSF2,FERMT1,E2F1,FAM83D,FGF9,MAPK3,NFAT5,KCNN4,PPP1R13L,PDCD5,SIPA1L3,RASA4,MET,WNT2,SERPINE1,EZH2,DVL1,CXCL12,CPEB3,SMURF2,CPT1A,CCND1,WNT5B,FOXM1,DUSP16,TTK,FGF1,ECT2,CISH,FOXP1,…
0.000129	6738	925	609	0.658	0.09	GO:0050794	BP	5	regulation of cellular process	3	STPG1,CYP26B1,ITGA3,TNFRSF12A,PHTF2,CD9,SYT7,PLAUR,ANLN,BRCA1,SLC7A14,DDX11,TACC3,CNTN1,DEPDC1,CD44,ARNTL2,GAB2,SPDL1,CAPG,JADE2,PER3,RFC2,RAD51,POLQ,FNIP2,PUM2,USP13,LAMC2,ERBB3,ASB1,FOXJ2,NGEF,ASPM,PRR11,RAB27A,RAD18,ING3,TRIP13,PRKACA,HMMR,XRCC1,PTGS2,NOTCH3,MGLL,GTSE1,DLG1,RAB7A,SPAG5,APBB1IP,RAPGEF3,RIF1,HSP90AA1,RBL1,NDC80,MEF2C,PHLPP1,ATP8B1,DLG3,KCNK2,KAT6A,CYLD,PPP1R15A,AURKA,TPX2,DYNLL1…
0.00584	1019	925	121	0.131	0.119	GO:0042127	BP	5	regulation of cell proliferation	4	CD9,BRCA1,GAB2,LAMC2,ERBB3,ASPM,PTGS2,NOTCH3,DLG1,MEF2C,DLG3,KCNK2,BIRC5,CDC6,CDC7,CDKN3,SIX4,CDC25B,FERMT1,E2F1,FGF9,PDCD5,WNT2,EZH2,CXCL12,CCND1,FOXM1,VDR,TTK,FGF1,KAT2B,FOXP1,CCDC88A,IGFBP5,ARHGEF2,CDC20,KIF14,IFIT3,TEK,INHBA,PLAU,PKN1,CDK2,NRK,SDC4,IRF1,GRPR,RAC2,LIF,CNN1,NES,KRAS,CCNB1,ANXA1,IL6,BRIP1,NOV,HMGA1,LRRC32,KIF20B,FGF5,FGF2,PDE5A,BRCA2,WARS,NTRK3,EMP3,ABL2,CCNA2,PHIP,IGFBP3,NOTCH1…
1.22e-09	1713	925	214	0.231	0.125	GO:0051128	BP	5	regulation of cellular component organization	4	ITGA3,TNFRSF12A,SYT7,PLAUR,ANLN,BRCA1,DDX11,TACC3,CNTN1,CD44,CAPG,FNIP2,NGEF,RAB27A,PRKACA,XRCC1,DLG1,RAB7A,SPAG5,RAPGEF3,RIF1,HSP90AA1,NDC80,MEF2C,ATP8B1,CYLD,PPP1R15A,AURKA,TPX2,DYNLL1,EZR,CDC45,CDC6,MSH2,TBC1D2,CDC7,SIX4,E2F1,MAPK3,CTCF,CCP110,EHD4,TJP1,ERCC2,PDCD5,MET,SERPINE1,EZH2,DVL1,CXCL12,CPEB3,VAT1,EHD1,CORO1C,C2CD5,FBXO5,TTK,CISH,FOXP1,CCDC88A,IGFBP5,SDC1,AAK1,ARHGEF2,GBP1,CDC20,STMN1,…
2.04e-07	932	925	129	0.139	0.138	GO:0033043	BP	5	regulation of organelle organization	5	PLAUR,ANLN,BRCA1,DDX11,TACC3,CAPG,XRCC1,DLG1,RAB7A,SPAG5,RAPGEF3,RIF1,NDC80,MEF2C,CYLD,AURKA,TPX2,DYNLL1,EZR,CDC45,CDC6,MSH2,TBC1D2,E2F1,MAPK3,CTCF,CCP110,PDCD5,MET,CXCL12,VAT1,C2CD5,FBXO5,TTK,CCDC88A,SDC1,ARHGEF2,CDC20,STMN1,NEK2,CENPF,UBE2B,PHF19,TEK,KIF18A,CIT,OPTN,STIL,SDC4,DLGAP5,PKMYT1,YWHAH,RAC2,LIF,CLIP1,DKC1,DIAPH1,NES,CCNB1,FHOD3,ANXA1,ESPL1,CKAP2,CDK5RAP2,HMGA1,FCHSD2,NUSAP1,SPTBN5,KIF…
8.1e-09	143	925	39	0.042	0.273	GO:0051783	BP	5	regulation of nuclear division	6	ANLN,TACC3,NDC80,AURKA,CDC6,MSH2,FBXO5,TTK,CDC20,NEK2,CENPF,UBE2B,DLGAP5,PKMYT1,LIF,CCNB1,ESPL1,NUSAP1,KIF11,KIF20B,CENPE,PHIP,CDCA5,MKI67,BUB1B,CDC25C,MAD2L1,PTTG1,PLK1,CDT1,BUB1,MTBP,UBE2C,GEN1,PLCB1,KNTC1,HSPA1A,NUP62,PTTG2
1.58e-05	340	925	59	0.064	0.174	GO:0051493	BP	5	regulation of cytoskeleton organization	6	BRCA1,TACC3,CAPG,DLG1,SPAG5,RAPGEF3,MEF2C,CYLD,AURKA,TPX2,MAPK3,MET,CXCL12,CCDC88A,ARHGEF2,STMN1,NEK2,TEK,KIF18A,CIT,STIL,SDC4,CLIP1,DIAPH1,NES,FHOD3,CKAP2,CDK5RAP2,FCHSD2,SPTBN5,KIF11,NTRK3,PLK4,ABL2,PHLDB2,SLIT2,EPHA5,PLK2,PAK1,SKA1,FMN2,CCNF,CAPN2,POC1A,DLC1,CFL2,SKA3,PLK1,SMAD3,GEN1,CDC42EP4,SKA2,AFAP1,STMN3,PDGFA,MYO1C,HSPA1A,NUP62,FMN1
9.89e-05	2111	925	230	0.249	0.109	GO:0065009	BP	5	regulation of molecular function	2	STPG1,PLAUR,SLC7A14,DDX11,DEPDC1,CD44,RFC2,FNIP2,ERBB3,NGEF,PRKACA,XRCC1,PPP2R3A,PTGS2,GTSE1,DLG1,RAPGEF3,HSP90AA1,RBL1,MEF2C,DLG3,CYLD,PPP1R15A,AURKA,TPX2,DYNLL1,FXYD5,BIRC5,OSBPL8,PK,CLSPN,CDC6,MSH2,TBC1D2,CARD10,TIMP3,CDKN3,RIN3,CDC25B,TRIB3,RASSF2,E2F1,FGF9,MAPK3,CTCF,CEMIP,SH2D4A,ERCC2,PDCD5,SIPA1L3,RASA4,MET,WNT2,SERPINE1,EZH2,DVL1,CCND1,CORO1C,DUSP16,VDR,FBXO5,CAP2,FGF1,KAT2B,ECT2,CISH,CCD…
0.000131	1386	925	163	0.176	0.118	GO:0044093	BP	5	positive regulation of molecular function	3	STPG1,PLAUR,DDX11,DEPDC1,CD44,RFC2,ERBB3,NGEF,PRKACA,XRCC1,DLG1,RAPGEF3,HSP90AA1,MEF2C,PPP1R15A,TPX2,DYNLL1,OSBPL8,PK,CLSPN,CDC6,MSH2,TBC1D2,CARD10,RIN3,CDC25B,TRIB3,RASSF2,FGF9,MAPK3,CEMIP,ERCC2,PDCD5,SIPA1L3,RASA4,MET,WNT2,EZH2,CCND1,CORO1C,VDR,FBXO5,CAP2,FGF1,ECT2,CCDC88A,ARHGEF2,RGS4,CDC20,STMN1,NEK2,KIF14,TEK,MASTL,NCAPH,TRIM6,ADCY7,PKN1,NRK,CKS2,SDC4,LRRFIP1,MCF2L,TRAF2,CHTF18,ARHGAP22,AJUB…
0.00506	274	925	45	0.049	0.164	GO:0051098	BP	5	regulation of binding	3	STPG1,PLAUR,DDX11,PRKACA,GTSE1,MEF2C,CYLD,AURKA,TRIB3,E2F1,MAPK3,ERCC2,MET,DVL1,STMN1,NEK2,IFIT2,TRIM6,HJURP,TRAF2,LIF,NES,PTPRF,CALM2,PLK2,CDCA5,HMGA2,DAB2,TIAM1,NRG1,EPB41,IFI16,ITGA2,DACT1,PLK1,SMAD3,CDT1,BCL2,BDNF,JUN,AURKB,GREM2,TMEM173,IFIT1,AIDA
0.0145	166	925	31	0.034	0.187	GO:0043393	BP	5	regulation of protein binding	4	STPG1,DDX11,PRKACA,GTSE1,MEF2C,CYLD,AURKA,TRIB3,MAPK3,MET,DVL1,STMN1,IFIT2,TRAF2,NES,PTPRF,PLK2,DAB2,TIAM1,NRG1,EPB41,ITGA2,DACT1,PLK1,BCL2,BDNF,AURKB,GREM2,TMEM173,IFIT1,AIDA
5.56e-05	1712	925	195	0.211	0.114	GO:0050790	BP	5	regulation of catalytic activity	3	PLAUR,SLC7A14,DDX11,DEPDC1,CD44,RFC2,FNIP2,ERBB3,NGEF,PRKACA,XRCC1,PPP2R3A,PTGS2,DLG1,RAPGEF3,HSP90AA1,RBL1,MEF2C,DLG3,PPP1R15A,TPX2,DYNLL1,BIRC5,OSBPL8,PK,CLSPN,CDC6,MSH2,TBC1D2,CARD10,TIMP3,CDKN3,RIN3,CDC25B,TRIB3,RASSF2,FGF9,MAPK3,CEMIP,SH2D4A,PDCD5,SIPA1L3,RASA4,MET,SERPINE1,EZH2,DVL1,CCND1,CORO1C,DUSP16,VDR,FBXO5,CAP2,FGF1,KAT2B,ECT2,CISH,CCDC88A,ARHGEF2,RGS4,CDC20,NEK2,KIF14,TEK,MASTL,NCAPH…
0.00725	765	925	96	0.104	0.125	GO:0051338	BP	5	regulation of transferase activity	4	CD44,RFC2,ERBB3,PRKACA,DLG1,HSP90AA1,RBL1,MEF2C,TPX2,OSBPL8,PK,CLSPN,CDC6,CARD10,CDKN3,CDC25B,TRIB3,RASSF2,MAPK3,CEMIP,EZH2,DVL1,CCND1,CORO1C,DUSP16,FBXO5,FGF1,KAT2B,ECT2,CISH,CCDC88A,RGS4,CDC20,NEK2,KIF14,TEK,MASTL,ADCY7,PKN1,CDK2,NRK,CKS2,SDC4,TRAF2,PKMYT1,CHTF18,RAC2,AJUBA,SNX9,DKC1,RFC3,KRAS,CCNB1,NGF,IL6,HNRNPD,FGF2,PDE5A,CENPE,WARS,NTRK3,NLRC5,CCNA2,PAK1,NEK7,MAP3K7CL,TIAM1,BUB1B,NRG1,KIT,C…
3.35e-05	1151	925	143	0.155	0.124	GO:0043085	BP	5	positive regulation of catalytic activity	4	DDX11,DEPDC1,CD44,RFC2,ERBB3,NGEF,PRKACA,XRCC1,DLG1,RAPGEF3,HSP90AA1,MEF2C,PPP1R15A,TPX2,DYNLL1,OSBPL8,PK,CLSPN,CDC6,MSH2,TBC1D2,CARD10,RIN3,CDC25B,TRIB3,RASSF2,FGF9,MAPK3,CEMIP,PDCD5,SIPA1L3,RASA4,MET,EZH2,CCND1,CORO1C,VDR,FBXO5,CAP2,FGF1,ECT2,CCDC88A,ARHGEF2,RGS4,CDC20,NEK2,KIF14,TEK,MASTL,NCAPH,ADCY7,PKN1,NRK,CKS2,SDC4,MCF2L,TRAF2,CHTF18,ARHGAP22,AJUBA,SNX9,DKC1,DNAJB1,RIN2,RFC3,KRAS,CCNB1,NGF…
0.00702	517	925	71	0.077	0.137	GO:0051347	BP	5	positive regulation of transferase activity	5	CD44,RFC2,ERBB3,PRKACA,DLG1,HSP90AA1,MEF2C,TPX2,OSBPL8,PK,CLSPN,CDC6,CARD10,CDC25B,TRIB3,RASSF2,MAPK3,CEMIP,EZH2,CCND1,FBXO5,FGF1,ECT2,CCDC88A,CDC20,NEK2,KIF14,TEK,MASTL,ADCY7,PKN1,NRK,CKS2,SDC4,TRAF2,CHTF18,AJUBA,SNX9,DKC1,RFC3,KRAS,CCNB1,NGF,HNRNPD,FGF2,PDE5A,CENPE,NTRK3,PAK1,NEK7,MAP3K7CL,TIAM1,BUB1B,NRG1,KIT,PEA15,ADORA1,MAD2L1,SERINC5,PLK1,GREM1,CDK1,DAB1,CSPG4,UBE2C,AURKB,F2R,IQGAP3,RELN,PD…
7.33e-40	1481	925	267	0.289	0.18	GO:0007049	BP	5	cell cycle	1	CYP26B1,CCDC124,ANLN,BRCA1,DDX11,TACC3,POLA2,CENPQ,SPDL1,RFC2,RAD51,MCM10,ASPM,PRR11,TRIP13,PRKACA,HMMR,MCM2,PTGS2,GTSE1,WDR62,DLG1,MCM6,SPAG5,POLD3,KIF22,RIF1,HSP90AA1,RBL1,NDC80,CYLD,PPP1R15A,AURKA,TPX2,DYNLL1,BIRC5,KIF4A,PK,ORC6,EZR,CLSPN,CDC45,CDC6,MSH2,CDC7,CENPM,SUN2,MCM5,CDKN3,GINS1,MYBL2,CDC25B,RASSF2,E2F1,FAM83D,POLA1,SUV39H1,CENPI,KATNAL1,MAPK3,CTCF,CCP110,CEP152,MCM4,ERCC2,LIG1,ERF,EZH…
1.18e-39	1071	925	218	0.236	0.204	GO:0022402	BP	5	cell cycle process	2	CYP26B1,ANLN,BRCA1,DDX11,TACC3,POLA2,CENPQ,SPDL1,RFC2,RAD51,MCM10,ASPM,PRR11,TRIP13,PRKACA,HMMR,MCM2,GTSE1,WDR62,DLG1,MCM6,SPAG5,POLD3,KIF22,HSP90AA1,NDC80,PPP1R15A,AURKA,TPX2,DYNLL1,BIRC5,KIF4A,PK,ORC6,EZR,CLSPN,CDC45,CDC6,MSH2,CDC7,CENPM,SUN2,MCM5,CDKN3,GINS1,MYBL2,CDC25B,E2F1,FAM83D,POLA1,CENPI,CTCF,CCP110,CEP152,MCM4,ERCC2,LIG1,EZH2,CEP41,SMC3,KPNB1,NCAPG,CCND1,FOXM1,TIMELESS,FBXO5,TTK,PAPD7,…
1.44e-14	512	925	100	0.108	0.195	GO:0044770	BP	5	cell cycle phase transition	3	ANLN,BRCA1,TACC3,POLA2,MCM10,PRKACA,HMMR,MCM2,GTSE1,MCM6,HSP90AA1,NDC80,AURKA,TPX2,DYNLL1,ORC6,CLSPN,CDC45,CDC6,CDC7,MCM5,CDKN3,CDC25B,E2F1,FAM83D,POLA1,CCP110,CEP152,MCM4,ERCC2,EZH2,CEP41,CCND1,FOXM1,TIMELESS,FBXO5,TTK,CDC20,NEK2,CENPF,KIF14,MASTL,INHBA,CIT,OPTN,CDK2,CKS2,MCM8,DLGAP5,PKMYT1,AJUBA,HAUS8,RPA1,NES,CCNB1,ANXA1,ESPL1,CDK5RAP2,CENPE,NEDD1,FANCI,PLK4,CALM2,CCNA2,PLK2,CDCA5,CEP78,HMGA2,…
2.6e-05	230	925	45	0.049	0.196	GO:0044843	BP	5	cell cycle G1/S phase transition	4	POLA2,MCM10,MCM2,GTSE1,MCM6,AURKA,ORC6,CDC45,CDC6,CDC7,MCM5,CDKN3,E2F1,FAM83D,POLA1,MCM4,EZH2,CCND1,FBXO5,KIF14,INHBA,CDK2,MCM8,RPA1,CCNB1,ANXA1,CCNA2,PLK2,CDC25C,CDC25A,DACT1,E2F7,MCM7,CDT1,CDK1,BCL2,RRM2,KLF11,MTBP,SLFN11,TYMS,POLE,PLCB1,IQGAP3,DHFR
2.49e-06	237	925	48	0.052	0.203	GO:0044839	BP	5	cell cycle G2/M phase transition	4	BRCA1,PRKACA,HMMR,GTSE1,HSP90AA1,AURKA,TPX2,DYNLL1,CLSPN,CDC7,CDC25B,CCP110,CEP152,CEP41,CCND1,FOXM1,NEK2,CENPF,KIF14,MASTL,CIT,OPTN,CDK2,PKMYT1,AJUBA,HAUS8,NES,CCNB1,CDK5RAP2,NEDD1,FANCI,PLK4,CALM2,CCNA2,CEP78,HMGA2,CCNB2,CDC25C,CDC25A,MELK,PLK1,CDK1,CEP135,CKAP5,AURKB,PLCB1,TUBB4B,BLM
1.37e-33	856	925	180	0.195	0.21	GO:0000278	BP	5	mitotic cell cycle	2	ANLN,BRCA1,TACC3,POLA2,SPDL1,RAD51,MCM10,PRKACA,HMMR,MCM2,GTSE1,WDR62,DLG1,MCM6,SPAG5,KIF22,HSP90AA1,NDC80,CYLD,AURKA,TPX2,DYNLL1,BIRC5,KIF4A,ORC6,CLSPN,CDC45,CDC6,MSH2,CDC7,SUN2,MCM5,CDKN3,GINS1,MYBL2,CDC25B,E2F1,POLA1,CCP110,CEP152,MCM4,ERCC2,LIG1,EZH2,CEP41,SMC3,KPNB1,NCAPG,CCND1,FOXM1,FBXO5,TTK,PAPD7,KIF20A,SMC4,CENPA,PHF13,ARHGEF2,CDC20,STMN1,NEK2,CENPF,KIF14,MASTL,NCAPH,KIF18A,INHBA,ZWINT,C…
7.78e-33	721	925	161	0.174	0.223	GO:1903047	BP	5	mitotic cell cycle process	3	ANLN,BRCA1,TACC3,POLA2,SPDL1,RAD51,MCM10,PRKACA,HMMR,MCM2,GTSE1,WDR62,DLG1,MCM6,SPAG5,KIF22,HSP90AA1,NDC80,AURKA,TPX2,DYNLL1,BIRC5,KIF4A,ORC6,CLSPN,CDC45,CDC6,MSH2,CDC7,SUN2,MCM5,CDKN3,GINS1,MYBL2,CDC25B,E2F1,POLA1,CCP110,CEP152,MCM4,ERCC2,LIG1,EZH2,CEP41,SMC3,KPNB1,NCAPG,CCND1,FOXM1,FBXO5,TTK,PAPD7,KIF20A,SMC4,CENPA,PHF13,ARHGEF2,CDC20,STMN1,NEK2,CENPF,KIF14,MASTL,NCAPH,KIF18A,INHBA,ZWINT,CIT,OP…
8.17e-19	221	925	66	0.071	0.299	GO:0140014	BP	5	mitotic nuclear division	4	ANLN,TACC3,SPDL1,SPAG5,KIF22,NDC80,AURKA,TPX2,BIRC5,KIF4A,CDC6,MYBL2,SMC3,KPNB1,NCAPG,FBXO5,TTK,PAPD7,SMC4,PHF13,CDC20,NEK2,CENPF,KIF14,NCAPH,KIF18A,ZWINT,DLGAP5,PKMYT1,CCNB1,CDCA8,ESPL1,SMC2,NUSAP1,KIF23,KIF11,KIF20B,CENPE,KIF2C,PHIP,CDCA5,MKI67,DSN1,NCAPD3,BUB1B,CDC25C,RACGAP1,MAD2L1,PTTG1,PLK1,CDT1,BUB1,MTBP,UBE2C,CHMP6,GEN1,AURKB,KNTC1,KIF18B,PRC1,HSPA1A,MZT1,NUP62,KIF4B,KIFC1,PTTG2
5.86e-15	490	925	98	0.106	0.2	GO:0044772	BP	5	mitotic cell cycle phase transition	4	ANLN,BRCA1,TACC3,POLA2,MCM10,PRKACA,HMMR,MCM2,GTSE1,MCM6,HSP90AA1,NDC80,AURKA,TPX2,DYNLL1,ORC6,CLSPN,CDC45,CDC6,CDC7,MCM5,CDKN3,CDC25B,E2F1,POLA1,CCP110,CEP152,MCM4,ERCC2,EZH2,CEP41,CCND1,FOXM1,FBXO5,TTK,CDC20,NEK2,CENPF,KIF14,MASTL,INHBA,CIT,OPTN,CDK2,CKS2,MCM8,DLGAP5,PKMYT1,AJUBA,HAUS8,RPA1,NES,CCNB1,ANXA1,ESPL1,CDK5RAP2,CENPE,NEDD1,FANCI,PLK4,CALM2,CCNA2,PLK2,CDCA5,CEP78,HMGA2,BUB1B,CCNB2,CDC2…
2.02e-06	228	925	47	0.051	0.206	GO:0000086	BP	5	G2/M transition of mitotic cell cycle	5	BRCA1,PRKACA,HMMR,HSP90AA1,AURKA,TPX2,DYNLL1,CLSPN,CDC7,CDC25B,CCP110,CEP152,CEP41,CCND1,FOXM1,NEK2,CENPF,KIF14,MASTL,CIT,OPTN,CDK2,PKMYT1,AJUBA,HAUS8,NES,CCNB1,CDK5RAP2,NEDD1,FANCI,PLK4,CALM2,CCNA2,CEP78,HMGA2,CCNB2,CDC25C,CDC25A,MELK,PLK1,CDK1,CEP135,CKAP5,AURKB,PLCB1,TUBB4B,BLM
[truncated: 335 more rows]

## Sheet: Upregulated Total
Table S4. GO analysis (gProfiler) of downregulated (log2(FC)<-1, FDR<0.01) and upregulated (log2(FC)>1, FDR<0.01) transcripts after 24 hours of adipogenic induction identified by sequencing of polysome-associated and total mRNA.
[truncated: 297 more rows]
