# Supplementary material for: Cell cycle genes are downregulated after adipogenic triggering in human adipose tissue-derived stem cells by regulation of mRNA abundance
Source: Sci Rep. 2019 Apr 4;9:5611. doi: 10.1038/s41598-019-42005-3 (PMC6449374; doi:10.1038/s41598-019-42005-3)
Supplement: Supplementary file 6 — Supplementary Table S5 [file 41598_2019_42005_MOESM6_ESM.xlsx]

## Sheet: Downregulated Polysome
Cell cycle genes are downregulated after adipogenic triggering in human adipose tissue-derived stem cells by regulation of mRNA abundance
Bruna H. Marcon, Patrícia Shigunov, Lucía Spangenberg, Isabela Tiemy Pereira, Alessandra Melo de Aguiar, Rocio Amorin, Carmen K. Rebelatto, Alejandro Correa and Bruno Dallagiovanna
Table S5. GO analysis (KEGG) of downregulated (log2(FC)<-1, FDR<0.01) and upregulated (log2(FC)>1, FDR<0.01) transcripts after 24 hours of adipogenic induction identified by sequencing of polysome-associated and total mRNA.
Category	Term	Count	%	PValue	Genes	List Total	Pop Hits	Pop Total	Fold Enrichment	Bonferroni	Benjamini	FDR
KEGG_PATHWAY	hsa04110:Cell cycle	37	0.0247037	1.44928e-17	E2F1, YWHAZ, DBF4, PKMYT1, TTK, PTTG2, CHEK1, PTTG1, CCNE2, CDC45, MCM7, BUB1, ORC6, STAG1, CDC7, CDK1, CDC6, RBL1, SMAD3, ESPL1, CDC20, MCM2, CDC25C, MCM3, MCM4, MCM5, CDK2, CDC25A, SMC3, MCM6, CCNB1, CCND1, MAD2L1, CCNB2, YWHAH, PLK1, BUB1B	377	124	6910	5.46911	3.36232e-15	3.36232e-15	1.8606e-14
KEGG_PATHWAY	hsa05034:Alcoholism	42	0.0280421	6.19125e-16	HIST1H2AB, HIST1H2AE, HIST2H4B, HIST1H2BO, BDNF, HIST1H2BM, KRAS, HIST1H2BN, HIST1H2BK, HIST1H4A, HIST1H2BL, HIST1H2BI, HIST1H2BJ, H2AFX, HIST1H4C, HIST1H4D, HIST1H4I, HIST2H3A, HIST1H3J, HIST1H2BB, HIST1H2BC, HIST1H2BE, HIST1H2BF, HIST1H2BG, HIST1H2BH, FOSB, HIST2H3C, HIST2H3D, NRAS, HIST2H2BE, HIST2H2BF, MAPK3, HIST1H3B, HIST1H2AI, HIST1H3D, HIST1H3E, HIST1H2AJ, HDAC9, HIST1H3G, HIST1H2AL, HIST…	377	177	6910	4.34923	1.54543e-13	7.72715e-14	8.54872e-13
KEGG_PATHWAY	hsa03030:DNA replication	20	0.0133534	2.24682e-15	LIG1, POLE, POLA1, POLA2, MCM2, RNASEH2A, MCM3, MCM4, MCM5, MCM6, RFC5, POLD3, PRIM1, DNA2, RFC3, RFC4, MCM7, POLE2, PRIM2, FEN1	377	36	6910	10.1827	5.15143e-13	1.71752e-13	2.85327e-12
KEGG_PATHWAY	hsa05322:Systemic lupus erythematosus	35	0.0233684	1.19728e-14	HIST1H2AB, HIST1H2AE, HIST2H4B, HIST1H2BO, HIST1H2BM, HIST1H2BN, HIST1H2BK, HIST1H4A, HIST1H2BL, HIST1H2BI, HIST1H2BJ, H2AFX, HIST1H4C, HIST1H4D, HIST1H4I, HIST2H3A, HIST1H3J, HIST1H2BB, HIST1H2BC, HIST1H2BE, HIST1H2BF, HIST1H2BG, HIST1H2BH, HIST2H3C, HIST2H3D, HIST2H2BE, HIST2H2BF, HIST1H3B, HIST1H2AI, HIST1H3D, HIST1H2AJ, HIST1H3E, HIST1H3G, HIST1H2AL, HIST1H3H	377	134	6910	4.7874	2.78177e-12	6.95444e-13	1.53988e-11
KEGG_PATHWAY	hsa05203:Viral carcinogenesis	38	0.0253714	5.4807e-11	YWHAZ, CHEK1, PMAIP1, HIST2H4B, HIST1H2BO, CCNE2, HIST1H2BM, KRAS, HIST1H2BN, HIST1H2BK, HIST1H4A, HIST1H2BL, HIST1H2BI, HIST1H2BJ, HIST1H4C, HIST1H4D, HIST1H4I, DLG1, CDK1, HIST1H2BB, HIST1H2BC, KAT2B, SP100, HIST1H2BE, HIST1H2BF, HIST1H2BG, RBL1, HIST1H2BH, CDC20, CDK2, NRAS, CCND1, YWHAH, HIST2H2BE, HIST2H2BF, JUN, MAPK3, HDAC9	377	205	6910	3.39755	1.27152e-08	2.54304e-09	7.03619e-08
KEGG_PATHWAY	hsa04114:Oocyte meiosis	21	0.014021	1.28215e-06	CDK1, YWHAZ, PKMYT1, AURKA, PTTG2, CDC20, ESPL1, PTTG1, CDC25C, ITPR3, SMC3, CDK2, CCNE2, MAD2L1, YWHAH, PLK1, MAPK3, BUB1, FBXO5, STAG3, CALM2	377	109	6910	3.53126	0.000297416	4.95754e-05	0.00164604
KEGG_PATHWAY	hsa03460:Fanconi anemia pathway	13	0.00867969	1.9783e-05	BLM, USP1, BRCA2, BRIP1, RMI2, RMI1, BRCA1, RAD51, FANCI, FANCD2, FANCA, UBE2T, FANCB	377	53	6910	4.49577	0.00457918	0.000655456	0.0253947
KEGG_PATHWAY	hsa05200:Pathways in cancer	41	0.0273744	7.70567e-05	GNA13, E2F1, CKS1B, FGF5, PTGS2, FGF9, ARNT2, CXCL8, BDKRB2, CXCL12, MMP1, CCNE2, WNT2, KRAS, BCL2, RALB, HHIP, RARB, FGF1, FGF2, AKT3, PRKCA, IL6, TCF7, MSH2, MET, BRCA2, SMAD3, ITGA2, ITGA3, BIRC5, BIRC3, CDK2, RAD51, NRAS, CCND1, JUN, MAPK3, CKS2, LAMC2, F2R	377	393	6910	1.91218	0.017719	0.00223224	0.0988814
KEGG_PATHWAY	hsa04115:p53 signaling pathway	13	0.00867969	0.000222742	STEAP3, CCNE2, CCNB1, CDK1, CCND1, CCNB2, RRM2, SERPINE1, CHEK1, PMAIP1, IGFBP3, GTSE1, CDK2	377	67	6910	3.55636	0.0503691	0.00572597	0.285582
KEGG_PATHWAY	hsa05222:Small cell lung cancer	14	0.00934735	0.00061624	E2F1, CKS1B, PTGS2, ITGA2, ITGA3, BIRC3, CDK2, CCNE2, CCND1, BCL2, CKS2, LAMC2, RARB, AKT3	377	85	6910	3.01888	0.133256	0.0141994	0.788258
KEGG_PATHWAY	hsa05202:Transcriptional misregulation in cancer	21	0.014021	0.000744357	FUS, MEF2C, PLAT, HIST2H3A, HIST1H3J, IL6, ARNT2, MET, CXCL8, WHSC1, HMGA2, HIST2H3C, HIST2H3D, FLI1, HIST1H3B, HIST1H3D, HIST1H3E, IGFBP3, ETV5, HIST1H3G, HIST1H3H	377	168	6910	2.29111	0.158656	0.0155823	0.951417
KEGG_PATHWAY	hsa04914:Progesterone-mediated oocyte maturation	14	0.00934735	0.000773306	CCNB1, CDK1, MAD2L1, CCNB2, KRAS, MAPK13, PLK1, MAPK3, BUB1, PKMYT1, CDC25C, CDC25A, AKT3, CDK2	377	87	6910	2.94948	0.164292	0.0148451	0.988249
KEGG_PATHWAY	hsa04068:FoxO signaling pathway	18	0.012018	0.000896919	IL6, SGK3, SMAD3, IL7R, HOMER2, CDK2, CCNB1, NRAS, CCND1, PLK4, CCNB2, PLK3, KRAS, MAPK13, PLK1, MAPK3, KLF2, AKT3	377	134	6910	2.46209	0.187938	0.0158862	1.14538
KEGG_PATHWAY	hsa04151:PI3K-Akt signaling pathway	34	0.0227007	0.00100964	PHLPP1, FGF5, YWHAZ, PPP2R3A, FGF9, ITGB3, IL7R, CCNE2, KRAS, PKN3, ITGB8, BCL2, TEK, FGF1, FGF2, AKT3, PRKCA, IL6, TNXB, SGK3, MET, ITGA2, ITGA3, BRCA1, EPHA2, CDK2, NRAS, CCND1, YWHAH, MAPK3, LAMC2, RELN, F2R, NGF	377	345	6910	1.80633	0.208919	0.0166003	1.28847
KEGG_PATHWAY	hsa03430:Mismatch repair	7	0.00467368	0.00114113	EXO1, RFC5, POLD3, RFC3, RFC4, MSH2, LIG1	377	23	6910	5.57836	0.232712	0.0175045	1.45514
KEGG_PATHWAY	hsa05205:Proteoglycans in cancer	23	0.0153564	0.00120294	PRKCA, ERBB3, MET, ITGA2, ITGB3, ITPR3, SDC4, PDCD4, TIMP3, IQGAP1, WNT2, NRAS, CCND1, SDC1, KRAS, EZR, MAPK13, ANK3, MAPK3, PPP1R12A, PAK1, FGF2, AKT3	377	200	6910	2.10782	0.243649	0.0173017	1.5334
KEGG_PATHWAY	hsa05206:MicroRNAs in cancer	29	0.0193624	0.0016247	E2F1, KIF23, PTGS2, ERBB3, EZH2, ITGB3, PDCD4, TIMP3, CCNE2, KRAS, EZR, BCL2, CDCA5, DNMT3B, PRKCA, TNXB, MET, MMP16, HMGA2, CDC25C, CDC25A, BRCA1, NOTCH3, RPS6KA5, NRAS, NOTCH1, CCND1, SLC7A1, STMN1	377	285	6910	1.86505	0.314246	0.021946	2.06587
KEGG_PATHWAY	hsa04810:Regulation of actin cytoskeleton	23	0.0153564	0.00239883	GNA13, FGF5, DIAPH1, FGF9, DIAPH3, IQGAP3, ITGA2, ITGA3, ITGB3, BDKRB2, IQGAP1, NRAS, KRAS, EZR, ITGB8, CFL2, MAPK3, PPP1R12A, PAK1, FGF1, PIP4K2A, FGF2, F2R	377	211	6910	1.99794	0.427188	0.0304812	3.0363
KEGG_PATHWAY	hsa05166:HTLV-I infection	26	0.0173594	0.00309522	E2F1, CHEK1, PTTG2, MYBL1, PTTG1, MYBL2, WNT2, KRAS, POLE2, MAP3K1, IL15RA, FOSL1, AKT3, DLG1, IL6, KAT2B, POLE, SMAD3, CDC20, POLD3, NRAS, CCND1, MAD2L1, ATF3, JUN, BUB1B	377	256	6910	1.86153	0.512861	0.0371454	3.9017
KEGG_PATHWAY	hsa00240:Pyrimidine metabolism	14	0.00934735	0.00400602	POLD3, PRIM1, POLE2, RRM2, RRM1, POLE, NT5C2, PRIM2, POLA1, DCK, UPP1, POLA2, NT5E, TK1	377	104	6910	2.46735	0.605944	0.0454957	5.02278
KEGG_PATHWAY	hsa05218:Melanoma	11	0.00734435	0.00475543	E2F1, NRAS, FGF5, CCND1, KRAS, FGF9, MAPK3, MET, FGF1, FGF2, AKT3	377	71	6910	2.83969	0.669084	0.0512989	5.93616
KEGG_PATHWAY	hsa04015:Rap1 signaling pathway	22	0.0146887	0.00489232	PRKCA, FGF5, FGF9, MET, SIPA1L3, ITGB3, APBB1IP, EPHA2, NRAS, KRAS, MAPK13, TEK, MAPK3, RALB, RAP1B, FGF1, ARAP3, FGF2, AKT3, CALM2, F2R, NGF	377	210	6910	1.92017	0.679478	0.0504037	6.10212
KEGG_PATHWAY	hsa05210:Colorectal cancer	10	0.00667668	0.00593917	CCND1, TCF7, KRAS, MSH2, JUN, BCL2, MAPK3, SMAD3, BIRC5, AKT3	377	62	6910	2.95628	0.748923	0.0583172	7.36241
KEGG_PATHWAY	hsa05219:Bladder cancer	8	0.00534135	0.00602752	RPS6KA5, E2F1, NRAS, CCND1, KRAS, MAPK3, CXCL8, MMP1	377	41	6910	3.57637	0.754048	0.0567674	7.46806
KEGG_PATHWAY	hsa05133:Pertussis	11	0.00734435	0.00704219	IL6, CXCL5, MAPK13, CFL2, JUN, MAPK3, IRF1, CXCL8, CASP1, IL1A, CALM2	377	75	6910	2.68824	0.805936	0.0634784	8.67343
KEGG_PATHWAY	hsa03410:Base excision repair	7	0.00467368	0.0079032	POLD3, POLE2, LIG1, NEIL3, POLE, PARP2, FEN1	377	33	6910	3.88795	0.841314	0.0683527	9.68489
KEGG_PATHWAY	hsa04360:Axon guidance	15	0.010015	0.00884754	NGEF, MET, NTNG1, NTN4, CXCL12, EPHA2, NRAS, KRAS, SEMA6D, CFL2, SEMA7A, MAPK3, SEMA3D, SEMA3A, PAK1	377	127	6910	2.16483	0.872771	0.0735189	10.7824
KEGG_PATHWAY	hsa05161:Hepatitis B	16	0.0106827	0.0120609	PRKCA, E2F1, YWHAZ, IL6, CXCL8, BIRC5, CDK2, CCNE2, NRAS, CCND1, KRAS, JUN, MAP3K1, BCL2, MAPK3, AKT3	377	145	6910	2.0225	0.940103	0.0956514	14.4253
KEGG_PATHWAY	hsa04722:Neurotrophin signaling pathway	14	0.00934735	0.0131186	NTRK3, RPS6KA5, NRAS, BDNF, KRAS, MAPK13, JUN, MAP3K1, BCL2, MAPK3, RAP1B, AKT3, CALM2, NGF	377	120	6910	2.13837	0.953283	0.100254	15.5941
KEGG_PATHWAY	hsa04520:Adherens junction	10	0.00667668	0.0142089	PTPRB, TJP1, TCF7, PTPRF, MAPK3, MET, LMO7, SMAD3, SSX2IP, IQGAP1	377	71	6910	2.58154	0.963851	0.104766	16.7835
KEGG_PATHWAY	hsa00230:Purine metabolism	18	0.012018	0.0149051	ENPP1, POLE, POLA1, DCK, AK5, POLA2, PRIM1, POLD3, POLE2, PDE1C, RRM2, RRM1, PRIM2, NT5C2, PDE5A, PRPS1L1, NT5E, PRPS1	377	176	6910	1.87455	0.969316	0.106302	17.5349
KEGG_PATHWAY	hsa04510:Focal adhesion	20	0.0133534	0.0164167	PRKCA, TNXB, DIAPH1, MET, ITGA2, ITGA3, ITGB3, BIRC3, CAPN2, CCND1, ITGB8, JUN, BCL2, MAPK3, PPP1R12A, RELN, LAMC2, RAP1B, PAK1, AKT3	377	206	6910	1.77951	0.978512	0.113087	19.1447
KEGG_PATHWAY	hsa03440:Homologous recombination	6	0.00400601	0.0187144	POLD3, XRCC2, BLM, BRCA2, RAD54B, RAD51	377	29	6910	3.79219	0.987511	0.124372	21.5363
KEGG_PATHWAY	hsa04010:MAPK signaling pathway	23	0.0153564	0.0212646	PRKCA, MEF2C, FGF5, FGF9, PTPRR, CACNB4, RPS6KA5, NRAS, BDNF, KRAS, MAPK13, JUN, MAP3K1, DUSP16, MAPK3, RAP1B, STMN1, PAK1, FGF1, FGF2, IL1A, AKT3, NGF	377	255	6910	1.6532	0.993171	0.136416	24.1143
KEGG_PATHWAY	hsa05211:Renal cell carcinoma	9	0.00600901	0.0238113	NRAS, KRAS, JUN, ARNT2, MAPK3, MET, RAP1B, PAK1, AKT3	377	65	6910	2.53785	0.996269	0.147638	26.6106
KEGG_PATHWAY	hsa05212:Pancreatic cancer	9	0.00600901	0.0238113	E2F1, CCND1, KRAS, MAPK3, RALB, BRCA2, SMAD3, AKT3, RAD51	377	65	6910	2.53785	0.996269	0.147638	26.6106
KEGG_PATHWAY	hsa05223:Non-small cell lung cancer	8	0.00534135	0.0310603	PRKCA, E2F1, NRAS, CCND1, KRAS, MAPK3, RARB, AKT3	377	56	6910	2.61842	0.999338	0.184	33.3077
KEGG_PATHWAY	hsa05132:Salmonella infection	10	0.00667668	0.0355927	TJP1, IL6, PKN3, MAPK13, JUN, MAPK3, CXCL2, CXCL8, CASP1, IL1A	377	83	6910	2.2083	0.999777	0.203274	37.2037
KEGG_PATHWAY	hsa05412:Arrhythmogenic right ventricular cardiomyopathy (ARVC)	9	0.00600901	0.0379601	TCF7, DES, SGCG, ITGB8, DSP, ITGA2, ITGA3, CACNB4, ITGB3	377	71	6910	2.32338	0.999874	0.210432	39.1542
KEGG_PATHWAY	hsa03420:Nucleotide excision repair	7	0.00467368	0.040617	RFC5, POLD3, RFC3, RFC4, POLE2, LIG1, POLE	377	47	6910	2.72984	0.999934	0.218596	41.2766
KEGG_PATHWAY	hsa04919:Thyroid hormone signaling pathway	12	0.00801202	0.0452418	NOTCH3, PRKCA, NRAS, NOTCH1, CCND1, KAT2B, KRAS, MAPK3, RCAN1, ITGB3, RCAN2, AKT3	377	114	6910	1.92936	0.999978	0.235493	44.809
KEGG_PATHWAY	hsa04512:ECM-receptor interaction	10	0.00667668	0.0460426	SDC1, TNXB, ITGB8, ITGA2, RELN, LAMC2, ITGA3, ITGB3, SDC4, HMMR	377	87	6910	2.10677	0.999982	0.234114	45.4003
KEGG_PATHWAY	hsa05215:Prostate cancer	10	0.00667668	0.0489435	E2F1, CCNE2, NRAS, CCND1, TCF7, KRAS, BCL2, MAPK3, AKT3, CDK2	377	88	6910	2.08283	0.999991	0.242093	47.4939
KEGG_PATHWAY	hsa04380:Osteoclast differentiation	13	0.00867969	0.0524239	CYLD, TNFRSF11B, NCF2, MAPK13, SOCS3, JUN, MAPK3, FHL2, FOSB, ITGB3, FOSL1, AKT3, IL1A	377	131	6910	1.8189	0.999996	0.252132	49.908
KEGG_PATHWAY	hsa04320:Dorso-ventral axis formation	5	0.00333834	0.0562223	NOTCH3, FMN2, NOTCH1, KRAS, MAPK3	377	27	6910	3.39424	0.999999	0.262953	52.4255
KEGG_PATHWAY	hsa04071:Sphingolipid signaling pathway	12	0.00801202	0.0613628	PRKCA, GNA13, NRAS, KRAS, PPP2R3A, SGMS2, MAPK13, BCL2, MAPK3, BDKRB2, ADORA1, AKT3	377	120	6910	1.83289	1	0.278543	55.6471
KEGG_PATHWAY	hsa05214:Glioma	8	0.00534135	0.061822	PRKCA, E2F1, NRAS, CCND1, KRAS, MAPK3, AKT3, CALM2	377	65	6910	2.25587	1	0.275195	55.9248
KEGG_PATHWAY	hsa05216:Thyroid cancer	5	0.00333834	0.0699632	NRAS, CCND1, TCF7, KRAS, MAPK3	377	29	6910	3.16016	1	0.300945	60.5905
KEGG_PATHWAY	hsa04921:Oxytocin signaling pathway	14	0.00934735	0.088481	PRKCA, MEF2C, PTGS2, OXTR, RCAN1, CACNB4, ITPR3, NRAS, CCND1, KRAS, JUN, MAPK3, PPP1R12A, CALM2	377	158	6910	1.62408	1	0.360951	69.5584
KEGG_PATHWAY	hsa04917:Prolactin signaling pathway	8	0.00534135	0.0900244	NRAS, CCND1, KRAS, SOCS3, MAPK13, MAPK3, IRF1, AKT3	377	71	6910	2.06523	1	0.360238	70.2136
KEGG_PATHWAY	hsa04611:Platelet activation	12	0.00801202	0.0957963	GNA13, PTGIR, MAPK13, MAPK3, PPP1R12A, ITGA2, RAP1B, ITGB3, ITPR3, APBB1IP, AKT3, F2R	377	130	6910	1.6919	1	0.373277	72.5501
KEGG_PATHWAY	hsa04012:ErbB signaling pathway	9	0.00600901	0.0998285	PRKCA, NRAS, KRAS, ERBB3, JUN, MAPK3, PAK1, NRG1, AKT3	377	87	6910	1.89609	1	0.380238	74.0808

## Sheet: Upregulated Polysome
Table S5. GO analysis (KEGG) of downregulated (log2(FC)<-1, FDR<0.01) and upregulated (log2(FC)>1, FDR<0.01) transcripts after 24 hours of adipogenic induction identified by sequencing of polysome-associated and total mRNA.
Category	Term	Count	%	PValue	Genes	List Total	Pop Hits	Pop Total	Fold Enrichment	Bonferroni	Benjamini	FDR
KEGG_PATHWAY	hsa01100:Metabolic pathways	97	0.0879316	1.24378e-06	LDHA, HMGCR, PGD, PTGS1, ADH1B, ITPKC, ACSS2, ST3GAL1, FAXDC2, PISD, CDO1, GLUL, NME3, CHPF, ALOX15B, HSD11B1, MVK, ASS1, MVD, CYP51A1, ALDOC, CERS6, HMGCS1, EXTL2, TPI1, GALM, LPCAT1, IDH1, B4GALT7, CYP19A1, MOCS1, MSMO1, NDUFA4L2, MAOA, SPHK1, ACACA, TKT, ACACB, MMAB, TST, GGT5, ALDH2, AHCYL2, IDI1, ALG12, DCXR, NNMT, PC, SAT1, IMPA2, SAT2, ACOT1, ANPEP, LSS, CKB, AKR1C3, PIGL, AKR1C4, PTGES, X…	345	1228	6910	1.58209	0.000319599	0.000319599	0.00162279
KEGG_PATHWAY	hsa00532:Glycosaminoglycan biosynthesis - chondroitin sulfate / dermatan sulfate	8	0.00725209	3.14812e-05	CSGALNACT1, CHST7, CHSY3, CHPF, XYLT1, UST, CHST3, B4GALT7	345	20	6910	8.01159	0.00805815	0.00403723	0.0410669
KEGG_PATHWAY	hsa00100:Steroid biosynthesis	8	0.00725209	3.14812e-05	EBP, MSMO1, SQLE, FAXDC2, CYP51A1, DHCR7, LSS, DHCR24	345	20	6910	8.01159	0.00805815	0.00403723	0.0410669
KEGG_PATHWAY	hsa01212:Fatty acid metabolism	11	0.00997163	9.84565e-05	CPT1C, ACSL1, CPT2, ELOVL5, FADS1, SCD, ACACA, FASN, FADS2, SCD5, ACSL3	345	48	6910	4.58998	0.0249871	0.00839938	0.128384
KEGG_PATHWAY	hsa01130:Biosynthesis of antibiotics	25	0.0226628	0.000126256	LDHA, MVD, ASS1, HMGCR, CYP51A1, ALDOC, PGD, HMGCS1, LSS, ACSS2, ALDH3A2, GALM, TPI1, IDH1, CAT, MSMO1, FAXDC2, TKT, NME3, SQLE, GFPT2, ALDH2, MVK, IDI1, UGP2	345	212	6910	2.36191	0.0319291	0.00807967	0.164606
KEGG_PATHWAY	hsa04978:Mineral absorption	10	0.00906511	0.000362512	SLC26A6, MT1M, HMOX1, MT2A, MT1E, STEAP1, MT1X, FTH1, MT1G, MT1F	345	46	6910	4.35413	0.0889726	0.0184639	0.471951
KEGG_PATHWAY	hsa04152:AMPK signaling pathway	16	0.0145042	0.00100327	CPT1C, IRS2, PFKFB4, HMGCR, SCD, ACACA, FOXO1, IGF1, FOXO3, PPARGC1A, LEP, GYS1, FASN, SCD5, PIK3R3, PIK3R1	345	122	6910	2.62675	0.227381	0.0420837	1.30112
KEGG_PATHWAY	hsa05200:Pathways in cancer	35	0.0317279	0.00101037	WNT5A, FGFR1, FGFR3, FGF7, STAT5A, NFKBIA, FOXO1, FGF12, ZBTB16, LPAR1, CTNNB1, EDNRA, AGTR1, FOS, EDNRB, SLC2A1, AXIN2, PIK3R3, LAMB1, PIK3R1, CEBPA, FZD8, AR, PTGER2, COL4A2, COL4A1, EPAS1, FZD1, IGF1, FZD3, FZD4, LAMA2, LAMA3, LPAR6, TCEB2	345	393	6910	1.78375	0.22879	0.0364333	1.31027
KEGG_PATHWAY	hsa04512:ECM-receptor interaction	13	0.0117846	0.00115938	LAMA2, ITGA9, COL4A2, COL4A1, LAMA3, ITGA5, COL27A1, COMP, TNC, ITGA10, SV2A, LAMB1, COL11A1	345	87	6910	2.99284	0.257798	0.0365809	1.50217
KEGG_PATHWAY	hsa04550:Signaling pathways regulating pluripotency of stem cells	17	0.0154107	0.00151787	WNT5A, FGFR1, FZD8, FGFR3, FZD1, IGF1, FZD3, MEIS1, FZD4, CTNNB1, ID1, DLX5, ID3, AXIN2, PIK3R3, ZFHX3, PIK3R1	345	140	6910	2.43209	0.323207	0.0424493	1.96242
KEGG_PATHWAY	hsa03320:PPAR signaling pathway	11	0.00997163	0.00160869	CPT1C, ACSL1, CPT2, CYP27A1, SORBS1, SCD, FADS2, SCD5, ACSL3, SLC27A5, ANGPTL4	345	67	6910	3.28834	0.338845	0.0405324	2.07871
KEGG_PATHWAY	hsa00061:Fatty acid biosynthesis	5	0.00453256	0.00301569	ACSL1, ACACA, FASN, ACACB, ACSL3	345	13	6910	7.70346	0.53985	0.0681318	3.864
KEGG_PATHWAY	hsa00620:Pyruvate metabolism	8	0.00725209	0.00320375	LDHA, ACACA, ALDH2, HAGHL, ACACB, ACSS2, ALDH3A2, PC	345	40	6910	4.0058	0.561627	0.0664155	4.10033
KEGG_PATHWAY	hsa01040:Biosynthesis of unsaturated fatty acids	6	0.00543907	0.00475388	ELOVL5, FADS1, SCD, ACOT1, FADS2, SCD5	345	23	6910	5.22495	0.706142	0.0899035	6.02803
KEGG_PATHWAY	hsa04931:Insulin resistance	13	0.0117846	0.0071573	IRS2, FOXO1, NFKBIA, ACACB, PPARGC1A, PPP1R3C, GFPT2, SLC2A1, GYS1, SLC27A3, PIK3R3, PIK3R1, SLC27A5	345	108	6910	2.4109	0.842139	0.123536	8.94622
KEGG_PATHWAY	hsa04310:Wnt signaling pathway	15	0.0135977	0.00851782	WNT5A, FZD8, NKD1, FZD1, FZD3, FZD4, PORCN, CTNNB1, GPC4, DKK1, SFRP1, SFRP2, PRICKLE2, FRAT2, AXIN2	345	138	6910	2.17706	0.889026	0.136329	10.5608
KEGG_PATHWAY	hsa00330:Arginine and proline metabolism	8	0.00725209	0.011223	SAT1, MAOA, P4HA3, SAT2, ALDH2, SMOX, ALDH3A2, CKB	345	50	6910	3.20464	0.945011	0.165805	13.6929
KEGG_PATHWAY	hsa00480:Glutathione metabolism	8	0.00725209	0.0124699	GGT5, GSR, GSTM3, GPX3, PGD, IDH1, ANPEP, MGST1	345	51	6910	3.1418	0.960241	0.172794	15.1023
KEGG_PATHWAY	hsa00071:Fatty acid degradation	7	0.00634558	0.0207747	CPT1C, ACSL1, CPT2, ALDH2, ADH1B, ACSL3, ALDH3A2	345	44	6910	3.18643	0.995462	0.25899	23.96
KEGG_PATHWAY	hsa00900:Terpenoid backbone biosynthesis	5	0.00453256	0.0216648	MVD, HMGCR, HMGCS1, MVK, IDI1	345	22	6910	4.55204	0.996408	0.25641	24.8569
KEGG_PATHWAY	hsa04151:PI3K-Akt signaling pathway	27	0.0244758	0.0218111	FGFR1, COL4A2, COL4A1, FGFR3, FGF7, TNC, CSF1, ITGA10, IGF1, LPAR1, FOXO3, FGF12, BCL2L11, DDIT4, LAMA2, ITGA9, LAMA3, ITGA5, LPAR6, COL27A1, COMP, GYS1, ANGPT1, PIK3R3, LAMB1, COL11A1, PIK3R1	345	345	6910	1.56749	0.996543	0.246762	25.0034
KEGG_PATHWAY	hsa04920:Adipocytokine signaling pathway	9	0.0081586	0.0222103	CPT1C, LEP, IRS2, ACSL1, SLC2A1, NFKBIA, ACACB, ACSL3, PPARGC1A	345	70	6910	2.57516	0.996888	0.240333	25.4017
KEGG_PATHWAY	hsa00980:Metabolism of xenobiotics by cytochrome P450	9	0.0081586	0.0299134	AKR1C2, GSTM3, AKR1C4, HSD11B1, AKR7A2, ADH1B, EPHX1, MGST1, AKR1C1	345	74	6910	2.43596	0.999592	0.29867	32.7161
KEGG_PATHWAY	hsa05145:Toxoplasmosis	12	0.0108781	0.0324673	LAMA2, LAMA3, HSPA2, LDLR, IL10RB, NFKBIA, HLA-DPA1, PIK3R3, LAMB1, PIK3R1, MAP2K6, IFNGR1	345	118	6910	2.03685	0.999793	0.308441	34.9908
KEGG_PATHWAY	hsa00010:Glycolysis / Gluconeogenesis	8	0.00725209	0.0478883	GALM, LDHA, TPI1, ALDOC, ALDH2, ADH1B, ACSS2, ALDH3A2	345	67	6910	2.39152	0.999997	0.408734	47.2852
KEGG_PATHWAY	hsa04510:Focal adhesion	17	0.0154107	0.0507742	COL4A2, COL4A1, TNC, ITGA10, IGF1, CTNNB1, LAMA2, ITGA9, LAMA3, ITGA5, FYN, COMP, COL27A1, LAMB1, PIK3R3, COL11A1, PIK3R1	345	206	6910	1.65288	0.999998	0.414726	49.3322
KEGG_PATHWAY	hsa04146:Peroxisome	9	0.0081586	0.0535122	ACSL1, ECH1, ABCD1, ABCD2, PEX6, IDH1, MVK, CAT, ACSL3	345	83	6910	2.17182	0.999999	0.419361	51.2063
KEGG_PATHWAY	hsa05217:Basal cell carcinoma	7	0.00634558	0.0543234	WNT5A, FZD8, FZD1, FZD3, AXIN2, FZD4, CTNNB1	345	55	6910	2.54914	0.999999	0.412367	51.7491
KEGG_PATHWAY	hsa04922:Glucagon signaling pathway	10	0.00906511	0.0573047	CPT1C, LDHA, SLC2A1, ACACA, GYS1, FOXO1, ACACB, SIK2, PPARGC1A, ITPR1	345	99	6910	2.02313	1	0.418211	53.6966
KEGG_PATHWAY	hsa04520:Adherens junction	8	0.00725209	0.0620326	FGFR1, WASF3, SORBS1, FYN, BAIAP2, SNAI2, SNAI1, CTNNB1	345	71	6910	2.25679	1	0.433075	56.6367
KEGG_PATHWAY	hsa05205:Proteoglycans in cancer	16	0.0145042	0.0729757	WNT5A, FZD8, FGFR1, FZD1, IGF1, FZD3, DCN, FZD4, ITPR1, CTNNB1, GPC3, ITGA5, NUDT16L1, PIK3R3, TWIST2, PIK3R1	345	200	6910	1.60232	1	0.477507	62.793
KEGG_PATHWAY	hsa05146:Amoebiasis	10	0.00906511	0.0807887	LAMA2, COL4A2, IL1R1, LAMA3, COL4A1, COL27A1, PIK3R3, LAMB1, COL11A1, PIK3R1	345	106	6910	1.88953	1	0.502605	66.683
KEGG_PATHWAY	hsa04122:Sulfur relay system	3	0.00271953	0.085372	TST, NFS1, MOCS1	345	10	6910	6.0087	1	0.511635	68.7865
KEGG_PATHWAY	hsa00590:Arachidonic acid metabolism	7	0.00634558	0.0867261	AKR1C3, GGT5, PTGES, ALOX15B, GPX3, PTGS1, PLA2G6	345	62	6910	2.26134	1	0.506638	69.3841
KEGG_PATHWAY	hsa00564:Glycerophospholipid metabolism	9	0.0081586	0.0997973	GPD1L, LPCAT1, DGKD, PLA2G6, ETNK2, PISD, AGPAT4, PCYT2, LPCAT3	345	95	6910	1.89748	1	0.548283	74.6335

## Sheet: Downregulated Total
Table S5. GO analysis (KEGG) of downregulated (log2(FC)<-1, FDR<0.01) and upregulated (log2(FC)>1, FDR<0.01) transcripts after 24 hours of adipogenic induction identified by sequencing of polysome-associated and total mRNA.
Category	Term	Count	%	PValue	Genes	List Total	Pop Hits	Pop Total	Fold Enrichment	Bonferroni	Benjamini	FDR
KEGG_PATHWAY	hsa04110:Cell cycle	35	0.0240682	5.69363e-16	E2F1, YWHAZ, PKMYT1, TTK, PTTG2, PTTG1, CDC45, MCM7, BUB1, ORC6, CCNA2, STAG1, CDC7, CDC6, CDK1, RBL1, SMAD3, ESPL1, CDC20, MCM2, CDC25C, MCM4, CDK2, CDC25A, SMC3, MCM5, CDC25B, MCM6, CCNB1, CCND1, MAD2L1, CCNB2, YWHAH, PLK1, BUB1B	370	124	6910	5.27136	1.29896e-13	1.29896e-13	7.10543e-13
KEGG_PATHWAY	hsa05322:Systemic lupus erythematosus	35	0.0240682	6.81664e-15	HIST1H4L, HIST2H2AA4, HIST1H2AD, HIST1H2AE, HIST2H4A, HIST2H4B, HIST1H2BO, HIST1H2BM, HIST1H2BN, HIST1H2BK, HIST1H4A, HIST1H2BL, HIST1H2BI, HIST1H2BJ, H2AFX, HIST1H4D, HIST1H4I, HIST2H3A, HIST1H2BB, HIST1H3J, HIST1H2BC, HIST1H2BE, HIST1H2BF, HIST1H2BG, HIST1H2BH, GRIN2A, HIST2H3C, HIST2H2BE, HIST2H2BF, HIST1H3B, HIST1H2AI, HIST1H3C, HIST1H2AJ, HIST1H2AL, HIST1H3G	370	134	6910	4.87797	1.58473e-12	7.92366e-13	8.70415e-12
KEGG_PATHWAY	hsa05034:Alcoholism	40	0.0275065	1.03143e-14	HIST1H4L, HIST2H2AA4, HIST1H2AD, HIST1H2AE, HIST2H4A, HIST2H4B, HIST1H2BO, BDNF, HIST1H2BM, KRAS, HIST1H2BN, HIST1H2BK, HIST1H4A, HIST1H2BL, HIST1H2BI, HIST1H2BJ, CREB3L1, H2AFX, HIST1H4D, HIST1H4I, HIST2H3A, HIST1H3J, HIST1H2BB, HIST1H2BC, HIST1H2BE, HIST1H2BF, HIST1H2BG, HIST1H2BH, GRIN2A, HIST2H3C, HIST2H2BE, HIST2H2BF, MAPK3, HIST1H3B, HIST1H2AI, HIST1H3C, HIST1H2AJ, HIST1H3G, HIST1H2AL, CALM2	370	177	6910	4.22049	2.41607e-12	8.05356e-13	1.32783e-11
KEGG_PATHWAY	hsa05203:Viral carcinogenesis	38	0.0261312	3.14452e-11	TRAF2, HIST1H4L, YWHAZ, HIST2H4A, HIST2H4B, HIST1H2BO, HIST1H2BM, KRAS, HIST1H2BN, HIST1H2BK, HIST1H4A, HIST1H2BL, HIST1H2BI, HIST1H2BJ, CREB3L1, PRKACA, HIST1H4D, HIST1H4I, CCNA2, DLG1, CDK1, HIST1H2BB, HIST1H2BC, KAT2B, HIST1H2BE, HIST1H2BF, HIST1H2BG, RBL1, HIST1H2BH, PIK3CD, CDC20, CDK2, CCND1, YWHAH, HIST2H2BE, HIST2H2BF, JUN, MAPK3	370	205	6910	3.46183	7.35817e-09	1.83954e-09	4.0425e-08
KEGG_PATHWAY	hsa03030:DNA replication	15	0.0103149	1.55729e-09	LIG1, POLE, POLA1, POLA2, MCM2, RNASEH2A, MCM4, MCM5, MCM6, POLD3, RPA1, RFC3, MCM7, RFC2, FEN1	370	36	6910	7.78153	3.64406e-07	7.28812e-08	2.00201e-06
KEGG_PATHWAY	hsa04914:Progesterone-mediated oocyte maturation	21	0.0144409	1.8699e-08	CDK1, HSP90AA1, ADCY7, CPEB3, PIK3CD, PKMYT1, CDC25C, CDC25A, CDK2, CDC25B, CCNB1, MAD2L1, CCNB2, KRAS, MAPK13, PLK1, MAPK3, BUB1, PRKACA, CCNA2, AKT3	370	87	6910	4.50792	4.37555e-06	7.2926e-07	2.40388e-05
KEGG_PATHWAY	hsa04114:Oocyte meiosis	22	0.0151286	2.15011e-07	CDK1, YWHAZ, ADCY7, CPEB3, PKMYT1, AURKA, PTTG2, CDC20, ESPL1, PTTG1, CDC25C, ITPR3, SMC3, CDK2, MAD2L1, YWHAH, PLK1, MAPK3, BUB1, FBXO5, PRKACA, CALM2	370	109	6910	3.7694	5.03114e-05	7.1875e-06	0.000276412
KEGG_PATHWAY	hsa05200:Pathways in cancer	44	0.0302572	4.11064e-06	E2F1, TRAF2, FGF5, WNT5B, ADCY7, PTGS2, FGF9, PDGFA, ARNT2, CXCL8, KIT, BDKRB2, CXCL12, MMP1, WNT2, KRAS, RAC2, BCL2, PRKACA, HHIP, PLCB1, FGF1, FGF2, AKT3, PRKCA, IL6, HSP90AA1, MSH2, PIK3CD, MET, BRCA2, SMAD3, ITGA2, ITGA3, BIRC5, CDK2, DVL1, RAD51, CCND1, JUN, MAPK3, CKS2, LAMC2, F2R	370	393	6910	2.09092	0.000961428	0.000120229	0.00528438
KEGG_PATHWAY	hsa04015:Rap1 signaling pathway	27	0.0185669	4.65995e-05	FGF5, ADCY7, PDGFA, FGF9, KIT, APBB1IP, KRAS, RAC2, TIAM1, TEK, RAPGEF3, FGF1, PLCB1, FGF2, AKT3, PRKCA, MAGI1, PIK3CD, MET, GRIN2A, SIPA1L3, EPHA2, MAPK13, MAPK3, CALM2, NGF, F2R	370	210	6910	2.40116	0.0108453	0.00121088	0.0598904
KEGG_PATHWAY	hsa05205:Proteoglycans in cancer	26	0.0178792	5.56407e-05	PRKCA, WNT5B, ERBB3, MET, PIK3CD, ITGA2, ITPR3, FLNC, SDC4, TIMP3, FLNB, PLAUR, WNT2, CCND1, SDC1, EZR, KRAS, CD44, TIAM1, MAPK13, MAPK3, PRKACA, PAK1, FGF2, PLAU, AKT3	370	200	6910	2.42784	0.0129359	0.00130118	0.0715064
KEGG_PATHWAY	hsa04151:PI3K-Akt signaling pathway	35	0.0240682	0.000346036	PHLPP1, FGF5, YWHAZ, PPP2R3A, FGF9, PDGFA, KIT, IL7R, KRAS, ITGB8, BCL2, TEK, CREB3L1, FGF1, FGF2, AKT3, PRKCA, IL6, HSP90AA1, TNXB, PIK3CD, MET, PKN1, ITGA2, ITGA3, BRCA1, EPHA2, CDK2, CCND1, YWHAH, MAPK3, RELN, LAMC2, F2R, NGF	370	345	6910	1.89463	0.0777937	0.00733536	0.443942
KEGG_PATHWAY	hsa03460:Fanconi anemia pathway	11	0.0075643	0.000413448	RPA1, BLM, FANCD2, FANCI, USP1, BRCA2, BRIP1, FANCA, RMI1, BRCA1, RAD51	370	53	6910	3.87608	0.0922323	0.00803147	0.530215
KEGG_PATHWAY	hsa03430:Mismatch repair	7	0.00481364	0.00103429	EXO1, POLD3, RPA1, RFC3, RFC2, MSH2, LIG1	370	23	6910	5.6839	0.215062	0.0184545	1.32154
KEGG_PATHWAY	hsa05166:HTLV-I infection	27	0.0185669	0.00111103	E2F1, WNT5B, ADCY7, PDGFA, PTTG2, MYBL1, PTTG1, MYBL2, WNT2, KRAS, PRKACA, FOSL1, AKT3, DLG1, IL6, KAT2B, PIK3CD, POLE, SMAD3, CDC20, DVL1, POLD3, CCND1, MAD2L1, ATF3, JUN, BUB1B	370	256	6910	1.9697	0.229046	0.0184089	1.41894
KEGG_PATHWAY	hsa05218:Melanoma	12	0.00825196	0.00123001	E2F1, FGF5, CCND1, KRAS, PDGFA, FGF9, PIK3CD, MAPK3, MET, FGF1, FGF2, AKT3	370	71	6910	3.15645	0.250238	0.0190168	1.56979
KEGG_PATHWAY	hsa05210:Colorectal cancer	11	0.0075643	0.0014853	CCND1, KRAS, RAC2, MSH2, JUN, BCL2, PIK3CD, MAPK3, SMAD3, BIRC5, AKT3	370	62	6910	3.31343	0.293773	0.0215041	1.89274
KEGG_PATHWAY	hsa05202:Transcriptional misregulation in cancer	20	0.0137533	0.00148889	FUS, MEF2C, PLAT, HIST2H3A, HIST1H3J, IL6, PDGFA, ARNT2, MET, CXCL8, WHSC1, SIX4, HMGA2, HIST2H3C, HIST1H3B, HIST1H3C, IGFBP3, HIST1H3G, ETV5, PLAU	370	168	6910	2.22329	0.294368	0.0203006	1.89728
KEGG_PATHWAY	hsa04014:Ras signaling pathway	24	0.0165039	0.00206684	PRKCA, FGF5, FGF9, PDGFA, MET, PIK3CD, GRIN2A, KIT, EPHA2, KRAS, GAB2, RAC2, TIAM1, TEK, MAPK3, PRKACA, PAK1, FGF1, RASA4, FGF2, ABL2, AKT3, CALM2, NGF	370	226	6910	1.98326	0.383774	0.0265382	2.62476
KEGG_PATHWAY	hsa04915:Estrogen signaling pathway	14	0.00962729	0.00219487	HSP90AA1, KRAS, ADCY7, JUN, PIK3CD, MAPK3, CREB3L1, HSPA1A, PRKACA, GABBR2, PLCB1, ITPR3, CALM2, AKT3	370	99	6910	2.641	0.402	0.0266984	2.78524
KEGG_PATHWAY	hsa04540:Gap junction	13	0.00893962	0.00232746	PRKCA, CDK1, TJP1, KRAS, ADCY7, PDGFA, MAPK3, PRKACA, PLCB1, ITPR3, TUBA1B, TUBA1C, TUBB4B	370	88	6910	2.75891	0.420309	0.0268948	2.95118
KEGG_PATHWAY	hsa04810:Regulation of actin cytoskeleton	22	0.0151286	0.00416392	FGF5, DIAPH1, PDGFA, FGF9, DIAPH3, PIK3CD, IQGAP3, ITGA2, ITGA3, BDKRB2, KRAS, EZR, RAC2, ITGB8, TIAM1, CFL2, MAPK3, PAK1, FGF1, PIP4K2A, FGF2, F2R	370	211	6910	1.94723	0.623332	0.0454305	5.22285
KEGG_PATHWAY	hsa04071:Sphingolipid signaling pathway	15	0.0103149	0.00457164	PRKCA, TRAF2, PPP2R3A, SGMS2, PIK3CD, BDKRB2, ADORA1, KRAS, GAB2, RAC2, MAPK13, BCL2, MAPK3, PLCB1, AKT3	370	120	6910	2.33446	0.657751	0.0475685	5.7205
KEGG_PATHWAY	hsa05206:MicroRNAs in cancer	27	0.0185669	0.0049525	KIF23, E2F1, PTGS2, PDGFA, ERBB3, EZH2, TIMP3, KRAS, EZR, CD44, BCL2, CDCA5, PRKCA, TNXB, MET, MMP16, HMGA2, CDC25C, CDC25A, BRCA1, CDC25B, NOTCH3, CCND1, NOTCH1, SLC7A1, STMN1, PLAU	370	285	6910	1.76927	0.687066	0.049257	6.18318
KEGG_PATHWAY	hsa04068:FoxO signaling pathway	16	0.0110026	0.00501617	IL6, PIK3CD, SMAD3, IL7R, CDK2, CCNB1, PLK4, CCND1, KRAS, CCNB2, PLK2, MAPK13, PLK1, MAPK3, KLF2, AKT3	370	134	6910	2.22993	0.691717	0.0478481	6.26033
KEGG_PATHWAY	hsa05222:Small cell lung cancer	12	0.00825196	0.00525668	E2F1, TRAF2, CCND1, PTGS2, BCL2, PIK3CD, CKS2, ITGA2, LAMC2, ITGA3, AKT3, CDK2	370	85	6910	2.63657	0.708672	0.0481352	6.5512
KEGG_PATHWAY	hsa04510:Focal adhesion	21	0.0144409	0.00672125	PRKCA, TNXB, DIAPH1, PDGFA, PIK3CD, MET, ITGA2, ITGA3, FLNC, CAPN2, FLNB, CCND1, RAC2, ITGB8, JUN, BCL2, MAPK3, RELN, LAMC2, PAK1, AKT3	370	206	6910	1.90383	0.793629	0.0588902	8.30461
KEGG_PATHWAY	hsa05212:Pancreatic cancer	10	0.00687663	0.00720103	E2F1, CCND1, KRAS, RAC2, PIK3CD, MAPK3, BRCA2, SMAD3, AKT3, RAD51	370	65	6910	2.87318	0.81569	0.0607135	8.87238
KEGG_PATHWAY	hsa03410:Base excision repair	7	0.00481364	0.00722558	POLD3, LIG1, NEIL3, POLE, XRCC1, PARP2, FEN1	370	33	6910	3.96151	0.816753	0.0588045	8.90134
KEGG_PATHWAY	hsa04115:p53 signaling pathway	10	0.00687663	0.00877284	CCNB1, STEAP3, CDK1, CCND1, CCNB2, RRM2, SERPINE1, IGFBP3, GTSE1, CDK2	370	67	6910	2.78741	0.872788	0.0686313	10.7098
KEGG_PATHWAY	hsa04010:MAPK signaling pathway	24	0.0165039	0.00924943	PRKCA, MEF2C, FGF5, TRAF2, FGF9, PDGFA, HSPA1A, FLNC, FLNB, CDC25B, BDNF, KRAS, RAC2, MAPK13, JUN, DUSP16, MAPK3, PRKACA, STMN1, PAK1, FGF1, FGF2, AKT3, NGF	370	255	6910	1.75771	0.886328	0.0699169	11.2602
KEGG_PATHWAY	hsa05161:Hepatitis B	16	0.0110026	0.0102628	PRKCA, E2F1, YWHAZ, IL6, PIK3CD, CXCL8, BIRC5, CDK2, CCND1, KRAS, JUN, BCL2, MAPK3, CREB3L1, CCNA2, AKT3	370	145	6910	2.06076	0.910534	0.0749132	12.4199
KEGG_PATHWAY	hsa04320:Dorso-ventral axis formation	6	0.00412598	0.01289	NOTCH3, FMN2, NOTCH1, KRAS, CPEB3, MAPK3	370	27	6910	4.15015	0.951967	0.0905099	15.3621
KEGG_PATHWAY	hsa04750:Inflammatory mediator regulation of TRP channels	12	0.00825196	0.0149115	PRKCA, HRH1, ADCY7, MAPK13, TRPV2, PIK3CD, PRKACA, BDKRB2, PLCB1, ITPR3, CALM2, NGF	370	98	6910	2.28682	0.970269	0.101054	17.5635
KEGG_PATHWAY	hsa04916:Melanogenesis	12	0.00825196	0.0171513	PRKCA, WNT2, KRAS, WNT5B, ADCY7, MAPK3, CREB3L1, PRKACA, KIT, PLCB1, CALM2, DVL1	370	100	6910	2.24108	0.982547	0.11225	19.9409
KEGG_PATHWAY	hsa03440:Homologous recombination	6	0.00412598	0.0173799	POLD3, RPA1, XRCC2, BLM, BRCA2, RAD51	370	29	6910	3.86393	0.983471	0.110609	20.18
KEGG_PATHWAY	hsa04360:Axon guidance	14	0.00962729	0.0176237	NGEF, MET, NTN4, CXCL12, EPHA2, SLIT2, EPHA5, KRAS, RAC2, SEMA7A, CFL2, MAPK3, SEMA3D, PAK1	370	127	6910	2.05874	0.984404	0.109147	20.4342
KEGG_PATHWAY	hsa04919:Thyroid hormone signaling pathway	13	0.00893962	0.018104	PRKCA, KAT2B, PIK3CD, RCAN1, RCAN2, NOTCH3, CCND1, NOTCH1, KRAS, MAPK3, PRKACA, PLCB1, AKT3	370	114	6910	2.12968	0.98609	0.109119	20.9328
KEGG_PATHWAY	hsa05215:Prostate cancer	11	0.0075643	0.0182931	E2F1, CCND1, HSP90AA1, KRAS, PDGFA, BCL2, PIK3CD, MAPK3, CREB3L1, AKT3, CDK2	370	88	6910	2.33446	0.986703	0.107465	21.1283
KEGG_PATHWAY	hsa04024:cAMP signaling pathway	19	0.0130656	0.0184895	ADCY7, PIK3CD, GRIN2A, OXTR, GABBR2, ADORA1, BDNF, RAC2, TIAM1, JUN, MAPK3, CREB3L1, PRKACA, PAK1, HHIP, RAPGEF3, AKT3, CALM2, F2R	370	198	6910	1.79211	0.987311	0.105934	21.3309
KEGG_PATHWAY	hsa05214:Glioma	9	0.00618897	0.0215428	PRKCA, E2F1, CCND1, KRAS, PDGFA, PIK3CD, MAPK3, AKT3, CALM2	370	65	6910	2.58586	0.993879	0.119621	24.4197
KEGG_PATHWAY	hsa04720:Long-term potentiation	9	0.00618897	0.0234167	PRKCA, KRAS, MAPK3, GRIN2A, PRKACA, RAPGEF3, PLCB1, ITPR3, CALM2	370	66	6910	2.54668	0.996092	0.12649	26.2595
KEGG_PATHWAY	hsa04390:Hippo signaling pathway	15	0.0103149	0.0304653	YWHAZ, WNT5B, SMAD3, BIRC5, DVL1, AJUBA, WNT2, CCND1, YWHAH, FRMD6, TEAD4, SERPINE1, DLG3, FGF1, DLG1	370	151	6910	1.8552	0.999282	0.158336	32.8165
KEGG_PATHWAY	hsa04530:Tight junction	14	0.00962729	0.0307771	PRKCA, RAB3B, TJP1, SHROOM3, KRAS, MYH15, MYH1, MAGI1, EPB41, MYH2, CLDN11, TJP2, AKT3, MYH10	370	137	6910	1.90846	0.999335	0.156433	33.0937
KEGG_PATHWAY	hsa05132:Salmonella infection	10	0.00687663	0.0320969	RAB7A, TJP1, IL6, MAPK13, JUN, MAPK3, CXCL8, PKN1, FLNC, FLNB	370	83	6910	2.25008	0.999516	0.15928	34.2556
KEGG_PATHWAY	hsa04725:Cholinergic synapse	12	0.00825196	0.0341709	PRKCA, KCNQ5, KRAS, ADCY7, BCL2, PIK3CD, MAPK3, CREB3L1, PRKACA, PLCB1, ITPR3, AKT3	370	111	6910	2.01899	0.999707	0.165394	36.0438
KEGG_PATHWAY	hsa04666:Fc gamma R-mediated phagocytosis	10	0.00687663	0.0343289	PRKCA, DOCK2, GAB2, RAC2, CFL2, PIK3CD, MAPK3, ASAP2, PAK1, AKT3	370	84	6910	2.22329	0.999718	0.162804	36.1782
KEGG_PATHWAY	hsa04520:Adherens junction	9	0.00618897	0.0345188	PTPRB, TJP1, RAC2, PTPRF, MAPK3, MET, LMO7, SMAD3, SSX2IP	370	71	6910	2.36734	0.999731	0.160456	36.3394
KEGG_PATHWAY	hsa04917:Prolactin signaling pathway	9	0.00618897	0.0345188	CCND1, KRAS, SOCS3, MAPK13, PIK3CD, MAPK3, IRF1, AKT3, CISH	370	71	6910	2.36734	0.999731	0.160456	36.3394
KEGG_PATHWAY	hsa04550:Signaling pathways regulating pluripotency of stem cells	14	0.00962729	0.0358414	WNT5B, PIK3CD, SMAD3, DVL1, WNT2, LIF, INHBA, KRAS, RIF1, MAPK13, MAPK3, FGF2, AKT3, KAT6A	370	140	6910	1.86757	0.999805	0.163003	37.4514
KEGG_PATHWAY	hsa03420:Nucleotide excision repair	7	0.00481364	0.0375711	POLD3, RPA1, RFC3, RFC2, LIG1, POLE, ERCC2	370	47	6910	2.78148	0.999872	0.167131	38.8787
KEGG_PATHWAY	hsa04012:ErbB signaling pathway	10	0.00687663	0.0416614	PRKCA, KRAS, ERBB3, JUN, PIK3CD, MAPK3, PAK1, NRG1, ABL2, AKT3	370	87	6910	2.14663	0.999953	0.180576	42.1353
KEGG_PATHWAY	hsa04512:ECM-receptor interaction	10	0.00687663	0.0416614	SDC1, TNXB, CD44, ITGB8, ITGA2, RELN, LAMC2, ITGA3, SDC4, HMMR	370	87	6910	2.14663	0.999953	0.180576	42.1353
KEGG_PATHWAY	hsa04921:Oxytocin signaling pathway	15	0.0103149	0.0423573	PRKCA, MEF2C, PTGS2, ADCY7, PIK3CD, OXTR, RCAN1, ITPR3, CCND1, KRAS, JUN, MAPK3, PRKACA, PLCB1, CALM2	370	158	6910	1.77301	0.99996	0.180107	42.6732
KEGG_PATHWAY	hsa04370:VEGF signaling pathway	8	0.00550131	0.0426944	PRKCA, KRAS, RAC2, PTGS2, MAPK13, PIK3CD, MAPK3, AKT3	370	61	6910	2.44927	0.999963	0.178273	42.932
KEGG_PATHWAY	hsa05142:Chagas disease (American trypanosomiasis)	11	0.0075643	0.0502357	IL6, MAPK13, JUN, PIK3CD, MAPK3, SERPINE1, CXCL8, SMAD3, BDKRB2, PLCB1, AKT3	370	104	6910	1.97531	0.999994	0.203526	48.4492
KEGG_PATHWAY	hsa04912:GnRH signaling pathway	10	0.00687663	0.052986	PRKCA, KRAS, ADCY7, MAPK13, JUN, MAPK3, PRKACA, PLCB1, ITPR3, CALM2	370	91	6910	2.05227	0.999997	0.21015	50.3356
KEGG_PATHWAY	hsa05230:Central carbon metabolism in cancer	8	0.00550131	0.0531594	NTRK3, KRAS, PIK3CD, MAPK3, MET, HK1, KIT, AKT3	370	64	6910	2.33446	0.999997	0.207373	50.4524
KEGG_PATHWAY	hsa04924:Renin secretion	8	0.00550131	0.0531594	KCNMA1, PDE1C, PRKACA, PLCB1, ITPR3, AQP1, ADORA1, CALM2	370	64	6910	2.33446	0.999997	0.207373	50.4524
KEGG_PATHWAY	hsa04668:TNF signaling pathway	11	0.0075643	0.0558926	LIF, TRAF2, IL6, PTGS2, SOCS3, MAPK13, JUN, PIK3CD, MAPK3, CREB3L1, AKT3	370	106	6910	1.93804	0.999999	0.213633	52.26
KEGG_PATHWAY	hsa05211:Renal cell carcinoma	8	0.00550131	0.0569751	KRAS, JUN, PIK3CD, ARNT2, MAPK3, MET, PAK1, AKT3	370	65	6910	2.29854	0.999999	0.214021	52.9589
KEGG_PATHWAY	hsa05219:Bladder cancer	6	0.00412598	0.0654303	E2F1, CCND1, KRAS, MAPK3, CXCL8, MMP1	370	41	6910	2.73303	1	0.238915	58.1021
KEGG_PATHWAY	hsa04664:Fc epsilon RI signaling pathway	8	0.00550131	0.0694197	PRKCA, KRAS, GAB2, RAC2, MAPK13, PIK3CD, MAPK3, AKT3	370	68	6910	2.19714	1	0.248248	60.344
KEGG_PATHWAY	hsa05223:Non-small cell lung cancer	7	0.00481364	0.0765886	PRKCA, E2F1, CCND1, KRAS, PIK3CD, MAPK3, AKT3	370	56	6910	2.33446	1	0.267106	64.097
KEGG_PATHWAY	hsa04923:Regulation of lipolysis in adipocytes	7	0.00481364	0.0765886	ADCY7, PTGS2, PIK3CD, MGLL, PRKACA, ADORA1, AKT3	370	56	6910	2.33446	1	0.267106	64.097
KEGG_PATHWAY	hsa04611:Platelet activation	12	0.00825196	0.0866514	PTGIR, ADCY7, MAPK13, PIK3CD, MAPK3, ITGA2, PRKACA, PLCB1, ITPR3, APBB1IP, AKT3, F2R	370	130	6910	1.72391	1	0.293683	68.8143
KEGG_PATHWAY	hsa04261:Adrenergic signaling in cardiomyocytes	13	0.00893962	0.0896665	PRKCA, PPP2R3A, ADCY7, MAPK13, BCL2, PIK3CD, MAPK3, CREB3L1, PRKACA, RAPGEF3, PLCB1, CALM2, AKT3	370	146	6910	1.6629	1	0.298521	70.1122
KEGG_PATHWAY	hsa04380:Osteoclast differentiation	12	0.00825196	0.0903219	TRAF2, CYLD, TNFRSF11B, GAB2, SOCS3, MAPK13, JUN, PIK3CD, MAPK3, FHL2, FOSL1, AKT3	370	131	6910	1.71075	1	0.296446	70.3877
KEGG_PATHWAY	hsa04971:Gastric acid secretion	8	0.00550131	0.0934966	PRKCA, EZR, ADCY7, PRKACA, PLCB1, ITPR3, KCNK2, CALM2	370	73	6910	2.04665	1	0.301555	71.6891
KEGG_PATHWAY	hsa04020:Calcium signaling pathway	15	0.0103149	0.0967278	PRKCA, ORAI2, ADCY7, ERBB3, GRIN2A, OXTR, BDKRB2, ITPR3, HRH1, PDE1C, GRPR, PRKACA, PLCB1, CALM2, F2R	370	179	6910	1.565	1	0.306659	72.9593

## Sheet: Upregulated Total
Table S5. GO analysis (KEGG) of downregulated (log2(FC)<-1, FDR<0.01) and upregulated (log2(FC)>1, FDR<0.01) transcripts after 24 hours of adipogenic induction identified by sequencing of polysome-associated and total mRNA.
Category	Term	Count	%	PValue	Genes	List Total	Pop Hits	Pop Total	Fold Enrichment	Bonferroni	Benjamini	FDR
KEGG_PATHWAY	hsa04978:Mineral absorption	11	0.0128568	6.74396e-06	SLC26A6, MT1M, HMOX1, MT2A, MT1E, SLC40A1, STEAP1, MT1X, FTH1, MT1G, MT1F	265	46	6910	6.23544	0.00162398	0.00162398	0.00871015
KEGG_PATHWAY	hsa01130:Biosynthesis of antibiotics	23	0.0268823	1.70731e-05	GCDH, LDHA, MSMO1, ASS1, MVD, HMGCR, ALDOC, PGD, HMGCS1, LSS, ACSS2, ACAT2, GALM, SQLE, GFPT2, ALDH2, IDH1, MVK, CAT, IDI1, PGK1, HSD17B7, UGP2	265	212	6910	2.82894	0.0041062	0.00205521	0.0220494
KEGG_PATHWAY	hsa04152:AMPK signaling pathway	16	0.0187008	5.66837e-05	IRS2, PFKFB4, HMGCR, SCD, ACACA, FOXO1, IGF1, FOXO3, PPARGC1A, LEP, GYS1, FASN, CREB3L4, SCD5, PIK3R3, PIK3R1	265	122	6910	3.41973	0.0135683	0.00454337	0.073188
KEGG_PATHWAY	hsa01212:Fatty acid metabolism	10	0.011688	6.85358e-05	ACSL1, ELOVL5, FADS1, SCD, ACACA, FASN, FADS2, SCD5, ACAT2, ACSL3	265	48	6910	5.43239	0.016382	0.00412091	0.0884847
KEGG_PATHWAY	hsa01100:Metabolic pathways	71	0.0829846	0.000201371	SAT1, IMPA2, LDHA, HMGCR, PGD, ALG5, ACOT1, LSS, ACSS2, CKB, ST3GAL1, AKR1C3, AKR1C4, P4HA3, GSTZ1, AGPAT4, PCYT2, HPD, DHCR24, IDUA, ALDH6A1, C1GALT1C1, WBSCR17, PIK3C2B, NADSYN1, MAN1A1, GLUL, CHSY3, ALOX15B, SQLE, HSD11B1, MVK, UGP2, REV3L, ASS1, MVD, ALDOC, HMGCS1, ACAT2, EXTL2, GCH1, ALDH1A1, GALM, ACSL1, LPCAT1, DHCR7, FASN, GALNT15, IDH1, BDH1, ACSL3, HSD17B7, CYP19A1, GCDH, DGKQ, MSMO1, M…	265	1228	6910	1.50762	0.0473763	0.0096601	0.259779
KEGG_PATHWAY	hsa00100:Steroid biosynthesis	6	0.00701279	0.000757703	MSMO1, SQLE, DHCR7, LSS, HSD17B7, DHCR24	265	20	6910	7.82264	0.166962	0.0299871	0.974243
KEGG_PATHWAY	hsa00900:Terpenoid backbone biosynthesis	6	0.00701279	0.00120881	MVD, HMGCR, HMGCS1, MVK, ACAT2, IDI1	265	22	6910	7.11149	0.252857	0.0407875	1.5501
KEGG_PATHWAY	hsa01040:Biosynthesis of unsaturated fatty acids	6	0.00701279	0.001497	ELOVL5, FADS1, SCD, ACOT1, FADS2, SCD5	265	23	6910	6.8023	0.303055	0.0441278	1.91638
KEGG_PATHWAY	hsa04512:ECM-receptor interaction	10	0.011688	0.00572959	LAMA2, ITGA9, COL4A2, LAMA3, COL4A1, ITGA5, TNC, SV2A, LAMB1, COL11A1	265	87	6910	2.99718	0.749626	0.142614	7.1529
KEGG_PATHWAY	hsa05215:Prostate cancer	10	0.011688	0.00617515	FGFR1, AR, NFKBIA, FOXO1, IGF1, CREB3L4, PDGFD, PIK3R3, PIK3R1, CTNNB1	265	88	6910	2.96312	0.775263	0.138674	7.68887
KEGG_PATHWAY	hsa00140:Steroid hormone biosynthesis	8	0.00935038	0.0062318	AKR1C3, AKR1C2, AKR1C4, HSD11B1, SRD5A3, HSD17B7, AKR1C1, CYP19A1	265	58	6910	3.59662	0.778329	0.127995	7.75681
KEGG_PATHWAY	hsa05200:Pathways in cancer	26	0.0303887	0.00792822	WNT5A, FGFR1, FGF7, STAT5A, NFKBIA, FOXO1, ZBTB16, LPAR1, CTNNB1, EDNRA, EDNRB, GNG2, LAMB1, PIK3R3, PIK3R1, FZD8, AR, COL4A2, PTGER2, COL4A1, EPAS1, FZD1, IGF1, FZD4, LAMA2, LAMA3	265	393	6910	1.72509	0.853146	0.147737	9.77007
KEGG_PATHWAY	hsa04931:Insulin resistance	11	0.0128568	0.00801248	IRS2, PPP1R3C, GFPT2, GYS1, NFKBIA, FOXO1, CREB3L4, PIK3R3, SLC27A3, PPARGC1A, PIK3R1	265	108	6910	2.65584	0.856121	0.138549	9.869
KEGG_PATHWAY	hsa00061:Fatty acid biosynthesis	4	0.00467519	0.0118627	ACSL1, ACACA, FASN, ACSL3	265	13	6910	8.02322	0.943641	0.185702	14.2844
KEGG_PATHWAY	hsa04151:PI3K-Akt signaling pathway	23	0.0268823	0.0122327	FGFR1, COL4A2, COL4A1, FGF7, TNC, CSF1, IGF1, LPAR1, FOXO3, DDIT4, LAMA2, ITGA9, LAMA3, ITGA5, GYS1, GNG2, CREB3L4, ANGPT1, PDGFD, LAMB1, PIK3R3, COL11A1, PIK3R1	265	345	6910	1.73836	0.948505	0.179426	14.698
KEGG_PATHWAY	hsa00480:Glutathione metabolism	7	0.00818158	0.0125065	GGT5, GSR, GSTM3, GSTA4, PGD, IDH1, MGST1	265	51	6910	3.57899	0.951832	0.172683	15.0028
KEGG_PATHWAY	hsa03320:PPAR signaling pathway	8	0.00935038	0.0134928	LPL, ACSL1, SORBS1, SCD, FADS2, SCD5, ACSL3, ANGPTL4	265	67	6910	3.11349	0.962142	0.175174	16.0928
KEGG_PATHWAY	hsa00380:Tryptophan metabolism	6	0.00701279	0.0172788	GCDH, MAOA, AOX1, ALDH2, CAT, ACAT2	265	40	6910	3.91132	0.985013	0.208136	20.1582
KEGG_PATHWAY	hsa00620:Pyruvate metabolism	6	0.00701279	0.0172788	LDHA, ACACA, ALDH2, ACAT2, ACSS2, PC	265	40	6910	3.91132	0.985013	0.208136	20.1582
KEGG_PATHWAY	hsa04550:Signaling pathways regulating pluripotency of stem cells	12	0.0140256	0.0178824	WNT5A, FZD8, FGFR1, ID1, FZD1, IGF1, ID3, PIK3R3, FZD4, ZFHX3, PIK3R1, CTNNB1	265	140	6910	2.23504	0.987076	0.204573	20.7893
KEGG_PATHWAY	hsa04668:TNF signaling pathway	10	0.011688	0.019646	IL18R1, MAP3K5, CEBPB, CSF1, NFKBIA, CREB3L4, PIK3R3, PIK3R1, MAP2K6, TRADD	265	106	6910	2.45995	0.991619	0.212657	22.607
KEGG_PATHWAY	hsa00640:Propanoate metabolism	5	0.00584399	0.0207045	ALDH6A1, LDHA, ACACA, ACAT2, ACSS2	265	28	6910	4.65633	0.99354	0.213453	23.6793
KEGG_PATHWAY	hsa00980:Metabolism of xenobiotics by cytochrome P450	8	0.00935038	0.0223175	AKR1C2, GSTM3, GSTA4, AKR1C4, HSD11B1, EPHX1, MGST1, AKR1C1	265	74	6910	2.81897	0.995658	0.219052	25.2871
KEGG_PATHWAY	hsa04510:Focal adhesion	15	0.017532	0.0257795	COL4A2, COL4A1, TNC, IGF1, CTNNB1, LAMA2, ITGA9, LAMA3, ITGA5, FYN, PDGFD, LAMB1, PIK3R3, COL11A1, PIK3R1	265	206	6910	1.8987	0.998153	0.239415	28.633
KEGG_PATHWAY	hsa00280:Valine, leucine and isoleucine degradation	6	0.00701279	0.0325089	ALDH6A1, AOX1, HMGCS1, ALDH2, AACS, ACAT2	265	47	6910	3.32878	0.999653	0.282417	34.7446
KEGG_PATHWAY	hsa05145:Toxoplasmosis	10	0.011688	0.0361653	LAMA2, LAMA3, HSPA2, LDLR, NFKBIA, PIK3R3, LAMB1, PIK3R1, MAP2K6, IFNGR1	265	118	6910	2.20979	0.99986	0.298892	37.8591
KEGG_PATHWAY	hsa00330:Arginine and proline metabolism	6	0.00701279	0.0409834	SAT1, MAOA, P4HA3, ALDH2, SMOX, CKB	265	50	6910	3.12906	0.999958	0.321512	41.754
KEGG_PATHWAY	hsa05205:Proteoglycans in cancer	14	0.0163632	0.0422065	WNT5A, FZD8, FGFR1, FZD1, IGF1, DCN, FZD4, ITPR1, CTNNB1, GPC3, ITGA5, PIK3R3, TWIST2, PIK3R1	265	200	6910	1.82528	0.999969	0.319491	42.7062
KEGG_PATHWAY	hsa05222:Small cell lung cancer	8	0.00935038	0.0431478	LAMA2, COL4A2, LAMA3, COL4A1, NFKBIA, PIK3R3, LAMB1, PIK3R1	265	85	6910	2.45416	0.999976	0.315885	43.4292
KEGG_PATHWAY	hsa05146:Amoebiasis	9	0.0105192	0.0492535	LAMA2, COL4A2, IL1R1, LAMA3, COL4A1, PIK3R3, LAMB1, COL11A1, PIK3R1	265	106	6910	2.21396	0.999995	0.34278	47.9184
KEGG_PATHWAY	hsa04920:Adipocytokine signaling pathway	7	0.00818158	0.0502342	LEP, IRS2, ACSL1, NFKBIA, ACSL3, PPARGC1A, TRADD	265	70	6910	2.60755	0.999996	0.339023	48.6081
KEGG_PATHWAY	hsa04022:cGMP-PKG signaling pathway	12	0.0140256	0.0525823	EDNRA, EDNRB, IRS2, RGS2, KCNJ8, NPR1, PDE3A, CREB3L4, ADRA2C, PIK3R3, PIK3R1, ITPR1	265	166	6910	1.88497	0.999998	0.342903	50.2251
KEGG_PATHWAY	hsa00072:Synthesis and degradation of ketone bodies	3	0.00350639	0.0534443	HMGCS1, ACAT2, BDH1	265	10	6910	7.82264	0.999998	0.338772	50.8069
KEGG_PATHWAY	hsa04015:Rap1 signaling pathway	14	0.0163632	0.058173	FGFR1, FGF7, CSF1, FPR1, IGF1, LPAR1, CTNNB1, ID1, CNR1, ANGPT1, PDGFD, PIK3R3, MAP2K6, PIK3R1	265	210	6910	1.73836	0.999999	0.354479	53.8883
KEGG_PATHWAY	hsa01200:Carbon metabolism	9	0.0105192	0.0668225	ALDH6A1, ALDOC, PGD, IDH1, CAT, ACAT2, ACSS2, PGK1, PC	265	113	6910	2.07681	1	0.387509	59.0684
KEGG_PATHWAY	hsa04068:FoxO signaling pathway	10	0.011688	0.0703059	IRS2, FOXO1, IGF1, BNIP3, BCL6, CAT, FOXO3, PIK3R3, CCNG2, PIK3R1	265	134	6910	1.94593	1	0.394661	60.9986
KEGG_PATHWAY	hsa04750:Inflammatory mediator regulation of TRP channels	8	0.00935038	0.0803084	PTGER2, IL1R1, PRKCH, IGF1, PIK3R3, PIK3R1, MAP2K6, ITPR1	265	98	6910	2.12861	1	0.429041	66.0842
KEGG_PATHWAY	hsa04910:Insulin signaling pathway	10	0.011688	0.0812098	IRS2, PPP1R3C, SORBS1, ACACA, FASN, GYS1, FOXO1, PIK3R3, PPARGC1A, PIK3R1	265	138	6910	1.88953	1	0.424018	66.511
KEGG_PATHWAY	hsa04310:Wnt signaling pathway	10	0.011688	0.0812098	WNT5A, GPC4, FZD8, DKK1, SFRP1, PRICKLE2, FZD1, FZD4, PORCN, CTNNB1	265	138	6910	1.88953	1	0.424018	66.511
KEGG_PATHWAY	hsa00650:Butanoate metabolism	4	0.00467519	0.0821897	HMGCS1, AACS, ACAT2, BDH1	265	27	6910	3.86303	1	0.419536	66.9694
KEGG_PATHWAY	hsa00071:Fatty acid degradation	5	0.00584399	0.0859173	GCDH, ACSL1, ALDH2, ACAT2, ACSL3	265	44	6910	2.96312	1	0.426002	68.6608
KEGG_PATHWAY	hsa04146:Peroxisome	7	0.00818158	0.096865	ACSL1, PEX16, ABCD2, IDH1, MVK, CAT, ACSL3	265	83	6910	2.19914	1	0.458735	73.1774
